# Supplementary material for: Hippo-YAP signaling controls lineage differentiation of mouse embryonic stem cells through modulating the formation of super-enhancers
Source: Nucleic Acids Res. 2020 Jun 8;48(13):7182–96. doi: 10.1093/nar/gkaa482 (PMC7367178; doi:10.1093/nar/gkaa482)
Supplement: gkaa482_Supplemental_Files [file gkaa482_supplemental_files.zip]

Archive with 9 entries (9 files):
- 2020.5.21 sup.pdf
- Table S1. primers, oligos, antibodies.xlsx
- Table S2. EB_gene expression.xls
- Table S3. WT_YAP_peaks_with_annotation.xls
- Table S4. Med1_SE_bound_by_WT_YAP.xls
- Table S5. WT_YAP_add_Mst_YAP_with_annotation.xls
- Table S6. ES_gene expresson.xls
- Table S7. Mst_H3K27ac_superenhancer_with_annotation_ROSE.xls
- Table S8. WT_H3K27ac_superenhancer_with_annotation_ROSE.xls
