# Supplementary material for: Hippo-YAP signaling controls lineage differentiation of mouse embryonic stem cells through modulating the formation of super-enhancers
Source: Nucleic Acids Res. 2020 Jun 8;48(13):7182–96. doi: 10.1093/nar/gkaa482 (PMC7367178; doi:10.1093/nar/gkaa482)
Supplement: gkaa482_Supplemental_Files [file gkaa482_supplemental_files.zip › Table S1. primers, oligos, antibodies.xlsx]

## Sheet: mRNA qRT-PCR
Primer name	Sequence (5'to3')	bp
mVegfa up	TGCTGTAACGATGAAGCC	18
mVegfa dn	CTGCATTCACATCTGCTG	18
mZfp42 up	CTGGATTTCAACTTGCGC	18
mZfp42 dn	CCTTTGCGTGGGTTAGGATG	20
mHtrA1 up	CTCACATCTAGCAAAGCC	18
mHtrA1 dn	TCCGTTGATGCTGATGATG	19
mDppa3 up	GGACCCTGAAACTCCTCAGA	20
mDppa3 dn	CGGGGTTTAGGGTTAGCTTT	20
mMsln up	TCAGCCAGCACAATGTGAG	19
mMsln dn	GACAGGGCTTTTATCCTC	18
Gapdh up	TATGTCGTGGAGTCTACTGG	20
Gapdh dn	ATGACCCTTTTGGCTCCACC	20
Yap up	ACCCTCGTTTTGCCATGAAC	20
Yap dn	CCTTCTCCATCTGTAACTGC	20

## Sheet: shRNA oligos
Primer name	Sequence (5'to3')	bp
shTead1 sense	CCGGCAGAAGGAAATCTCGTGATTTCTCGAGAAATCACGAGATTTCCTTCTGTTTTTG	58
shTead1 anti	AATTCAAAAACAGAAGGAAATCTCGTGATTTCTCGAGAAATCACGAGATTTCCTTCTG	58
shTead2 sense	CCGGCTCGAAGGAAATCGAGAGAAACTCGAGTTTCTCTCGATTTCCTTCGAGTTTTTG	58
shTead2 anti	AATTCAAAAACTCGAAGGAAATCGAGAGAAACTCGAGTTTCTCTCGATTTCCTTCGAG	58
shTead4 sense	CCGGGCTGAAACACTTACCCGAGAACTCGAGTTCTCGGGTAAGTGTTTCAGCTTTTTG	58
shTead4 anti	AATTCAAAAAGCTGAAACACTTACCCGAGAACTCGAGTTCTCGGGTAAGTGTTTCAGC	58

## Sheet: sgRNA oligos
Primer name	Sequence (5'to3')	bp
Yap-sgRNA1-F	CACCgACCAGGTCGTGCACGTCCGC	25
Yap-sgRNA1-R	AAACGCGGACGTGCACGACCTGGTC	25
Yap-sgRNA2-F	CACCgCGCGGACGTGCACGACCTGG	25
Yap-sgRNA2-R	AAACCCAGGTCGTGCACGTCCGCGC	25
Yap-sgRNA3-F	CACCgAGTCGGTCTCCGAGTCCCCG	25
Yap1-sgRNA3-R	AAACCGGGGACTCGGAGACCGACTC	25

## Sheet: ChIP-qPCR
Primer name	Sequence (5'to3')	bp
Msln chip F 1	GACAGATGGTTCGGCCTCTC	20
Msln chip R 1	CTGGCTTAAGGCCCATCTGT	20
Msln chip F 2	AGGTGTGGACAGATGGTTCG	20
Msln chip R 2	AGGCCCATCTGTAGCTCTGT	20
Msln chip F 3	CTTAAGCCAGGCCTGAACCA	20
Msln chip R 3	CTCAATGTTGTCCCCCTGGA	20
Htra1 chip F 1	GGTAGGAGCCGACCCTAAGA	20
Htra1 chip R 1	CGAGACTGAGTGAGAACGCC	20
Htra1 chip F 5	CCCCGTGGCTCATGCTATAA	20
Htra1 chip R 5	GACAGCTTTCCCTGGTGTGA	20
Htra1 chip F 10	CACTTGGGCTTCACAAGGCT	20
Htra1 chip R 10	GGTGGAATCAGACCTGCCAA	20
Nono chip F 2 com	ATTCTAAAAGAGCTGTGCTTGCTGT	25
Nono chip R 2	GTAGAAAGCTGAGGTATCTGGGAAG	25
Nono chip R 1	TCTGTAGAAAGCTGAGGTATCTGGG	25
Nono chip R 3	TAGAAAGCTGAGGTATCTGGGAAGC	25
Frmd6 chip F 7	GGAGGGTGGTTCTGCATTGT	20
Frmd6 chip R 7	GGGGTCCTCAGGTTTTGTGT	20
Frmd6 chip F 9	ATGCGCCAAATCTCCCAGAA	20
Frmd6 chip R 9	ACCCTGGAATGAACTTGGCA	20
Frmd6 chip F 10	TGCCAAGTTCATTCCAGGGT	20
Frmd6 chip R 10	CAATGCAGAACCACCCTCCT	20
YAP chip Ctgf Up	CAATCCGGTGTGAGTTGATG	20
YAP chip Ctgf Dn	GGCGCTGGCTTTTATACG	18

## Sheet: Antibody
Antibody name	Cat NO.	Application
YAP	NB110-58358	ChIP, WB
YAP	sc-101199	WB, IF
Nanog	RCAB0002P-F	ChIP
Oct4	sc-8628	ChIP
Sox2	ab59776	ChIP
H3K27ac	ab4729	ChIP
H3K4me3	ab8580	ChIP
H3K27me3	ABE44	ChIP
H3K36me3	ab9050	ChIP
MED1	ab60950	IF
Goat anti rabbit Alexa Fluor 488	A11008	IF
Goat anti mouse Alexa Fluor 647	A21236	IF
GAPDH	CW0100M	WB
NONO	Cat# 66361-1-Ig-50ul	WB
