# Supplementary material for: Hippo-YAP signaling controls lineage differentiation of mouse embryonic stem cells through modulating the formation of super-enhancers
Source: Nucleic Acids Res. 2020 Jun 8;48(13):7182–96. doi: 10.1093/nar/gkaa482 (PMC7367178; doi:10.1093/nar/gkaa482)
Supplement: gkaa482_Supplemental_Files [file gkaa482_supplemental_files.zip › Table S2. EB_gene expression.xls]

gene_id	log2(fold_change)	p_value	q_value	WT_Rep1	WT_Rep2	MstKO_Rep1	MstKO_Rep2
0610005C13Rik	1.00234	1	1	0.0875479	0	0	0.172101
0610006L08Rik	0	1	1	0	0	0	0
0610007P14Rik	0.223259	0.30125	0.472634	38.8179	34.6549	40.7446	45.3368
0610009B22Rik	-0.09721	0.5794	0.729679	23.4726	22.4732	20.2368	22.9064
0610009E02Rik	-0.430366	1	1	0.434782	0.0969358	0.219714	0.170964
0610009L18Rik	1.83902	1	1	0.176135	0.197318	0.667105	0.677526
0610009O20Rik	-0.581081	0.0001	0.000589758	25.8796	23.685	16.9513	16.3141
0610010B08Rik	0.497603	1	1	0.183363	0.0814317	0.200889	0.171461
0610010F05Rik	-0.1786	0.2777	0.446282	11.6242	9.95485	9.29853	9.82836
0610010K14Rik	-0.0240503	0.8819	0.932926	51.4179	46.4478	52.044	44.5831
0610011F06Rik	-0.661506	0.002	0.00812709	14.7833	15.7851	10.0757	9.36387
0610012G03Rik	0.0311666	0.86405	0.92149	9.18068	9.71047	10.2944	9.1213
0610025J13Rik	0.0239038	1	1	0.0340062	0	0	0.033881
0610030E20Rik	-0.410619	0.0119	0.0372768	5.02146	4.97815	3.69945	3.86029
0610031O16Rik	0	1	1	0	0	0	0
0610037L13Rik	0.185368	0.2521	0.416227	17.8931	15.5579	19.2893	18.8774
0610038B21Rik	-0.480887	0.6832	0.80711	0.574827	0.548591	0.413829	0.394773
0610039H22Rik	0	1	1	0	0	0	0
0610039K10Rik	0.00946813	1	1	0.0824981	0	0	0.0813761
0610040B10Rik	0.116332	0.8527	0.914586	2.55691	2.90659	3.23155	2.73036
0610040F04Rik	2.12807	0.0396	0.100259	2.43839	2.84743	12.8932	10.3755
0610040J01Rik	1.95743	0.0439	0.108883	0.433771	0.222529	1.30736	1.23493
0610043K17Rik	inf	1	1	0	0	0.446255	0.339872
1010001N08Rik	-inf	0.09795	0.204399	2.66622	2.05129	0	0
1100001I12Rik	0	1	1	0	0	0	0
1110001J03Rik	0.032572	0.95505	0.976657	8.4627	6.73289	10.1603	5.42467
1110002J07Rik	2.67328	0.00035	0.00178499	0.400211	0.110124	1.60845	1.61918
1110002L01Rik	-0.995673	5e-05	0.000311843	8.11497	7.53714	3.83995	4.0421
1110002O04Rik	inf	1	1	0	0	0	0.117829
1110004E09Rik	-0.212054	0.1862	0.33388	34.7316	34.1397	29.6475	30.0973
1110004F10Rik	-0.0295948	0.8418	0.907172	57.625	51.4528	55.0135	52.2489
1110006O24Rik	0.53836	0.38265	0.557542	0.350165	1.04262	1.03198	1.025
1110008F13Rik	-0.174055	0.2476	0.411574	65.2896	62.2741	60.9763	52.6078
1110008L16Rik	0.28941	0.08365	0.180699	14.2395	12.8215	16.2656	16.9316
1110008P14Rik	0.533009	0.00565	0.0198745	21.2062	19.891	31.6987	28.0266
1110012L19Rik	1.00224	5e-05	0.000311843	16.643	18.1437	37.6025	32.5093
1110015O18Rik	0	1	1	0	0	0	0
1110017D15Rik	3.4522	0.2164	0.373877	0.31714	0	1.96014	1.44641
1110018N20Rik	-0.987256	0.1695	0.310843	0.535465	0.620027	0.444158	0.143058
1110019D14Rik	-0.0716954	0.7245	0.835457	6.02332	4.88972	5.16747	5.24316
1110020A21Rik	-1.50576	1	1	0.782917	0.654963	0.123627	0.383766
1110025L11Rik	0	1	1	0	0	0	0
1110028F11Rik	-1.69892	1	1	0.0864817	0.0721524	0.0273681	0.0216399
1110028F18Rik	1.20079	1	1	0.0507723	0	0.0641626	0.0503699
1110032A03Rik	0.207416	0.59735	0.742647	5.11888	4.61813	5.29808	5.98675
1110032F04Rik	1.58206	1	1	0.137237	0.152456	0.346941	0.525632
1110034G24Rik	0.460483	0.05815	0.13624	5.57829	4.22149	6.4836	7.02379
1110036E04Rik	0	1	1	0	0	0	0
1110037F02Rik	-0.0330854	0.8203	0.896817	21.4685	19.2368	19.6994	20.2314
1110038B12Rik	0.464099	0.0043	0.0157693	81.7755	80.257	120.144	104.474
1110038F14Rik	-0.111948	0.51375	0.677433	19.9269	17.5936	17.9053	16.9394
1110046J04Rik	-1.9471	1	1	0.343164	0.510823	0	0.223354
1110051M20Rik	0.0931633	0.7517	0.855633	8.01842	8.24136	9.17117	8.26781
1110057P08Rik	0	1	1	0	0	0	0
1110058D11Rik	-0.176033	1	1	0.302706	1.35456	0.764463	0.732112
1110059E24Rik	-0.235821	0.1256	0.247297	35.9123	30.688	25.9427	30.7881
1110059G10Rik	0.0249318	0.8985	0.942725	2.51159	2.50653	2.20953	2.92082
1110065P20Rik	-0.0823288	0.8598	0.919254	6.11477	7.31778	7.74642	5.03575
1190002N15Rik	-0.235135	0.1553	0.290867	5.98301	4.95492	4.92236	4.39737
1190003K10Rik	0	1	1	0	0	0	0
1190005I06Rik	0.473163	0.5043	0.669105	4.67928	3.39081	6.06944	5.14823
1190007I07Rik	0.369955	0.10385	0.21369	12.0965	11.106	15.6938	14.4137
1190028D05Rik	0	1	1	0	0	0	0
1300002E11Rik	0.261846	0.4731	0.641259	6.14598	5.49557	8.73268	5.28206
1300017J02Rik	0.287241	1	1	0.155191	0.176347	0.196138	0.211073
1500002F19Rik	-0.88061	1	1	0.0523768	0.14672	0.0330977	0.0767697
1500004A13Rik	0.65958	0.44	0.614397	1.06032	1.43094	1.97109	1.99793
1500009C09Rik	1.37372	1	1	0.0420279	0.0471959	0.107312	0.125363
1500009L16Rik	0.439454	0.0118	0.0370556	12.7921	11.5192	17.9155	15.1819
1500011B03Rik	-0.291485	0.27335	0.441181	8.36821	8.26308	6.02622	7.6271
1500011K16Rik	0.561383	0.0458	0.112629	3.61606	4.27267	6.31411	5.41024
1500012K07Rik	0	1	1	0	0	0	0
1500015A07Rik	-0.364134	0.0722	0.161184	4.787	4.4651	3.85022	3.36904
1500015L24Rik	0	1	1	0	0	0	0
1500015O10Rik	0.805275	1	1	0.183521	0.204635	0.231843	0.450477
1500017E21Rik	-0.113859	1	1	5.55501e-226	0.0943537	1.12523e-175	0.0895983
1500026H17Rik	-0.964508	1	1	0.0570391	0.0633512	0.0240337	0.0380316
1500035N22Rik	inf	1	1	0	0	0.070967	0.0840366
1520401A03Rik	0.855828	1	1	0.0846683	0.145953	0.240829	0.181378
1600002D24Rik	0.457655	1	1	0.510444	0	0.688714	0
1600002H07Rik	-0.452968	0.00615	0.0213572	15.1073	14.3861	10.5875	11.0545
1600002K03Rik	-0.191741	0.62575	0.765406	3.01734	3.19919	2.40621	3.06712
1600010M07Rik	inf	1	1	0	0	0	0.171056
1600012H06Rik	-0.0886159	0.7679	0.866142	9.20751	8.28971	7.5678	8.948
1600014C10Rik	0.253289	0.227	0.387321	1.88615	1.47921	2.06721	1.95288
1600014C23Rik	1.48388	0.354	0.527654	0.267021	0.300725	1.34806	0.251607
1600015I10Rik	0	1	1	0	0	0	0
1600019K03Rik	0	1	1	0	0	0	0
1600020E01Rik	-0.100458	0.7771	0.872039	6.2212	4.05244	5.17033	4.41326
1600023N17Rik	0.655407	1	1	0.604755	0.421089	0.57307	1.04336
1600025M17Rik	2.61537	1	1	0.232912	0	0.293972	1.10541
1600027J07Rik	0	1	1	0	0	0	0
1600029I14Rik	-0.755639	1	1	0.0958604	0.106913	0.121097	0
1600029O15Rik	1.50986	1	1	0	0.0386177	0.0439083	0.069212
1700001C02Rik	inf	1	1	0	0	0	0.129889
1700001C19Rik	0.336589	1	1	0.0795128	0.428077	0.34016	0.314538
1700001D01Rik	0	1	1	0	0	0	0
1700001F09Rik	0	1	1	0	0	0	0
1700001G01Rik	0	1	1	0	0	0	0
1700001G11Rik	-0.198477	1	1	0.231866	0.647209	0.439292	0.339426
1700001G17Rik	0.396231	1	1	0.549583	0.102135	0.578578	0.269816
1700001J03Rik	-inf	1	1	0	0.127421	0	0
1700001J11Rik	-1.51463	1	1	0	0.133582	0	0.0480409
1700001K19Rik	-1.22152	1	1	0.492543	0.182949	0.207373	0.080751
1700001K23Rik	0	1	1	0	0	0	0
1700001L05Rik	0.555916	0.00015	0.000842733	8.41816	7.91481	12.2818	11.8336
1700001L19Rik	0.906227	1	1	0.104291	0	0.0878759	0.103887
1700001O22Rik	-1.09326	0.00325	0.0123834	1.55244	2.16778	0.996839	0.762939
1700001P01Rik	0.948763	1	1	0	0.387962	0.437298	0.333324
1700003C15Rik	0	1	1	0	0	0	0
1700003D09Rik	0	1	1	0	0	0	0
1700003E16Rik	0.124446	1	1	0.298815	0.498118	0.490993	0.387438
1700003E24Rik	0	1	1	0	0	0	0
1700003F12Rik	-2.35052	0.1967	0.347986	1.7662	2.11405	0.637326	0.129544
1700003G13Rik	inf	1	1	0	0	0	0.132217
1700003G18Rik	0.361784	1	1	0.175537	0	0.221615	0
1700003H04Rik	0	1	1	0	0	0	0
1700003I22Rik	0	1	1	0	0	0	0
1700003L19Rik	0	1	1	0	0	0	0
1700003M07Rik	0.734437	0.0331	0.0867149	0.497849	0.740273	1.11704	0.96306
1700003P14Rik	0	1	1	0	0	0	0
1700006A11Rik	0	1	1	0	0	0	0
1700006E09Rik	0	1	1	0	0	0	0
1700006F04Rik	0	1	1	0	0	0	0
1700006H20Rik	1.19997	1	1	0.0555324	0	0.0701718	0.0550248
1700006H21Rik	0	1	1	0	0	0	0
1700007B14Rik	inf	1	1	0	0	0	0.0598082
1700007E05Rik	0	1	1	0	0	0	0
1700007F19Rik	0	1	1	0	0	0	0
1700007G11Rik	-0.507095	0.05805	0.136074	7.02522	4.99195	3.38739	5.07441
1700007J10Rik	0.80408	1	1	0.138005	0.150618	0.173716	0.333245
1700007K09Rik	-inf	1	1	0.125542	0	0	0
1700007K13Rik	1.818	0.00065	0.00307642	12.0865	14.2115	48.527	44.8495
1700007L15Rik	0.237755	0.4837	0.650669	2.4511	3.42212	3.40529	3.58222
1700007P06Rik	0	1	1	0	0	0	0
1700008C04Rik	0	1	1	0	0	0	0
1700008J07Rik	0.434663	0.61205	0.754423	0.891675	1.06045	1.42532	1.23219
1700008K24Rik	0	1	1	0	0	0	0
1700008O03Rik	1.70827	0.00185	0.00759765	0.977799	0.744012	2.36091	3.27455
1700008P02Rik	0	1	1	0	0	0	0
1700009C05Rik	0	1	1	0	0	0	0
1700009J07Rik	-inf	1	1	0.087697	0	0	0
1700009N14Rik	0	1	1	0	0	0	0
1700010B08Rik	-inf	1	1	0.0904706	0	0	0
1700010D01Rik	0	1	1	0	0	0	0
1700010I02Rik	0	1	1	0	0	0	0
1700010I14Rik	-0.572314	1	1	0.457879	0.571062	0.359417	0.337921
1700010J16Rik	0	1	1	0	0	0	0
1700010K23Rik	0	1	1	0	0	0	0
1700010L04Rik	2.22332	1	1	0.0511521	0.0936457	0.186053	0.497837
1700010N08Rik	-0.751809	1	1	0	0.122637	0.0750298	0
1700011B04Rik	0	1	1	0	0	0	0
1700011C11Rik	0	1	1	0	0	0	0
1700011E24Rik	inf	1	1	0	0	0.0910677	0
1700011H14Rik	inf	1	1	0	0	0.0372074	0.0606385
1700011I03Rik	0	1	1	0	0	0	0
1700011L22Rik	0	1	1	0	0	0	0
1700011M02Rik	inf	1	1	0	0	0	0.448102
1700012A03Rik	0	1	1	0	0	0	0
1700012B07Rik	0.362803	1	1	0.0841154	0	0.10627	0
1700012B09Rik	-inf	1	1	0.142564	0	0	0
1700012C14Rik	inf	1	1	0	0	0.374227	0.277696
1700012D01Rik	2.18609	1	1	0.139856	0	0.353228	0.271364
1700012D14Rik	-inf	1	1	0.170332	0	0	0
1700012D16Rik	-inf	1	1	0.203831	0.457415	0	0
1700012H19Rik	0	1	1	0	0	0	0
1700012I11Rik	0	1	1	0	0	0	0
1700012J15Rik	0	1	1	0	0	0	0
1700012L04Rik	0	1	1	0	0	0	0
1700012P22Rik	inf	1	1	0	0	0.117375	0
1700013D24Rik	0	1	1	0	0	0	0
1700013F07Rik	inf	1	1	0	0	0.24482	0.557169
1700013G24Rik	inf	1	1	0	0	0	0.0716368
1700013H16Rik	1.25441	5e-05	0.000311843	16.2069	16.4843	36.7581	41.6367
1700013N06Rik	0	1	1	0	0	0	0
1700015C15Rik	0	1	1	0	0	0	0
1700015E13Rik	1.36223	1	1	0.133342	0	0.336791	0
1700015F17Rik	-inf	1	1	0.134385	0	0	0
1700015G11Rik	0	1	1	0	0	0	0
1700016A09Rik	-0.396231	1	1	0.164996	0.183887	0.104229	0.16238
1700016B01Rik	0	1	1	0	0	0	0
1700016C15Rik	0	1	1	0	0	0	0
1700016C19Rik	2.6673	1	1	0.0317781	0.0401163	0.333318	0.127275
1700016D06Rik	2.61881	1	1	0	0.0610126	0.277137	0.108673
1700016G14Rik	-0.212927	1	1	0.15744	0.17518	0.132639	0.156125
1700016G22Rik	inf	1	1	0	0	0	0.370125
1700016H13Rik	0.02791	1	1	0.307629	0.343223	0.30949	0.358221
1700016J18Rik	0.100939	1	1	0.124258	0.0460589	0.0992278	0.0823781
1700016K19Rik	1.44225	0.0439	0.108883	0.36507	0.407063	0.766414	1.34439
1700016L04Rik	-inf	1	1	0	0.196878	0	0
1700016L21Rik	0	1	1	0	0	0	0
1700016P04Rik	0	1	1	0	0	0	0
1700017B05Rik	0.186934	0.20685	0.361473	11.0569	9.95493	11.3808	12.6272
1700017D01Rik	inf	1	1	0	0	0.0772608	0
1700017G19Rik	0	1	1	0	0	0	0
1700017J07Rik	-inf	1	1	0.344745	0.390058	0	0
1700017L05Rik	0	1	1	0	0	0	0
1700017M07Rik	-inf	1	1	0.0835693	0	0	0
1700017N19Rik	0	1	1	0	0	0	0
1700018A04Rik	0	1	1	0	0	0	0
1700018A23Rik	0	1	1	0	0	0	0
1700018B08Rik	-0.235123	0.48475	0.651703	1.30628	1.06809	0.93104	1.09141
1700018B24Rik	1.21973	1	1	0.0846001	0.112742	0.192495	0.270904
1700018C11Rik	0	1	1	0	0	0	0
1700018F24Rik	0	1	1	0	0	0	0
1700018G05Rik	0	1	1	0	0	0	0
1700018L02Rik	-inf	1	1	0.121588	4.24801e-252	1.65627e-162	1.60337e-91
1700019A02Rik	0.0334936	1	1	0.650801	0.499397	0.542463	0.636885
1700019B03Rik	1.29819	1	1	0.127217	0.0282628	0.257759	0.120812
1700019B21Rik	-0.316123	1	1	0.384998	0.215847	0.242999	0.238819
1700019C18Rik	0	1	1	0	0	0	0
1700019D03Rik	-0.773278	0.00115	0.00506782	23.0636	20.2294	12.6791	12.7394
1700019E08Rik	-0.189527	1	1	0.668111	0.187019	0.421769	0.321948
1700019F05Rik	0	1	1	0	0	0	0
1700019G24Rik	inf	1	1	0	0	0.342152	0.255224
1700019J19Rik	inf	1	1	0	0	0.0503399	0
1700019L22Rik	0	1	1	0	0	0	0
1700019M22Rik	0	1	1	0	0	0	0
1700019N19Rik	-2.41159	1	1	0.259114	0.192556	0	0.0849127
1700019O17Rik	0.981834	1	1	0	0.0410602	0.046679	0.0367698
1700019P21Rik	0	1	1	0	0	0	0
1700020A23Rik	0	1	1	0	0	0	0
1700020D05Rik	0.583994	1	1	0.370893	0.247902	0.562344	0.365779
1700020D12Rik	0	1	1	0	0	0	0
1700020D14Rik	0	1	1	0	0	0	0
1700020G17Rik	0	1	1	0	0	0	0
1700020I14Rik	0.2564	0.10325	0.212898	21.9131	20.7067	24.3327	26.7959
1700020L24Rik	-2.95904	1	1	0.170455	0.284997	0	0.0591402
1700020M21Rik	0	1	1	0	0	0	0
1700020N01Rik	3.76292	0.03965	0.100259	0.0701369	0.0781146	0.708962	1.31557
1700020N15Rik	-inf	0.00015	0.000842733	1.16975	1.31482	0	0
1700020N18Rik	0	1	1	0	0	0	0
1700021F02Rik	0	1	1	0	0	0	0
1700021F05Rik	-0.0453908	0.7765	0.871592	58.4818	50.9213	54.5889	51.7903
1700021F07Rik	2.61479	1	1	0	0.183426	0.206875	0.948184
1700021L23Rik	0	1	1	0	0	0	0
1700021N21Rik	0	1	1	0	0	0	0
1700022A21Rik	0	1	1	0	0	0	0
1700022A22Rik	0	1	1	0	0	0	0
1700022E09Rik	0	1	1	0	0	0	0
1700022H01Rik	-inf	1	1	0	0.161207	0	0
1700022H16Rik	0	1	1	0	0	0	0
1700022I11Rik	0.154102	1	1	0.0757397	0.0672829	0.0382971	0.121321
1700022N22Rik	-0.533933	0.66135	0.791706	0.934018	0.829074	0.402198	0.819386
1700023C21Rik	0	1	1	0	0	0	0
1700023F02Rik	0	1	1	0	0	0	0
1700023F06Rik	inf	1	1	0	0	0	0.0864802
1700023G09Rik	inf	1	1	0	0	0	0.0883925
1700024B05Rik	-inf	1	1	0	0.091381	0	0
1700024B18Rik	0	1	1	0	0	0	0
1700024F13Rik	1.35265	1	1	0.30094	0.168323	0.760007	0.436798
1700024G13Rik	0	1	1	0	0	0	0
1700024I08Rik	inf	1	1	0	0	0	0.11619
1700024N05Rik	0	1	1	0	0	0	0
1700024P04Rik	-inf	1	1	0	0.380479	0	0
1700024P16Rik	-1.12025	1	1	0.231827	0.342908	0.170591	0.0964542
1700025B11Rik	0	1	1	0	0	0	0
1700025C18Rik	0	1	1	0	0	0	0
1700025D23Rik	0	1	1	0	0	0	0
1700025F22Rik	0	1	1	0	0	0	0
1700025F24Rik	-inf	1	1	0.0907896	0	0	0
1700025G04Rik	-0.66328	0.00085	0.00389032	5.29602	4.39368	3.0836	3.05225
1700025J12Rik	0	1	1	0	0	0	0
1700025K04Rik	0	1	1	0	0	0	0
1700025K24Rik	0	1	1	0	0	0	0
1700025M24Rik	0	1	1	0	0	0	0
1700025N23Rik	0	1	1	0	0	0	0
1700026D11Rik	0	1	1	0	0	0	0
1700026F02Rik	0	1	1	0	0	0	0
1700026J12Rik	0	1	1	0	0	0	0
1700026J14Rik	-0.82931	1	1	0.4409	0.246061	0.278455	0.107725
1700027A15Rik	0	1	1	0	0	0	0
1700027F06Rik	0	1	1	0	0	0	0
1700027F09Rik	0	1	1	0	0	0	0
1700027H10Rik	0	1	1	0	0	0	0
1700027I24Rik	inf	1	1	0	0	0	0.135327
1700027J07Rik	0	1	1	0	0	0	0
1700028B04Rik	-1.2125	0.16785	0.308429	0.911415	2.04816	0.862774	0.433045
1700028D13Rik	inf	1	1	0	0	0.280269	0
1700028E10Rik	0.890121	1	1	0.147863	0.221091	0.22427	0.466121
1700028I16Rik	1.98356	0.03645	0.0938435	0.282471	0.157305	1.24919	0.487948
1700028J19Rik	-0.892762	1	1	0.239172	0.199671	0	0.236735
1700028K03Rik	-0.0385601	1	1	0.298451	0.475943	0.258547	0.503041
1700028M03Rik	0	1	1	0	0	0	0
1700028P14Rik	0.00157499	1	1	0.0951518	0	0	0.0933456
1700028P15Rik	0	1	1	0	0	0	0
1700029B22Rik	0	1	1	0	0	0	0
1700029F12Rik	0	1	1	0	0	0	0
1700029H14Rik	0.140998	1	1	0	0.0563698	0.0640363	0
1700029I15Rik	0	1	1	0	0	0	0
1700029J03Rik	0	1	1	0	0	0	0
1700029J07Rik	1.22862	0.00025	0.00132364	0.714907	0.66367	1.80899	1.43544
1700029M03Rik	0	1	1	0	0	0	0
1700029M20Rik	0.235626	1	1	0.0821455	0.0456196	0.129777	0.0205283
1700029N11Rik	0	1	1	0	0	0	0
1700029P11Rik	2.67946	5e-05	0.000311843	0.738594	0.822771	5.03933	5.02644
1700030A11Rik	0.137138	1	1	0	0.102318	0.115922	0
1700030C10Rik	0.283684	0.3862	0.561477	0.809049	1.39005	1.71972	0.988571
1700030C12Rik	-0.858857	1	1	0	0.105273	0.0598008	0
1700030C14Rik	0	1	1	0	0	0	0
1700030F04Rik	0	1	1	0	0	0	0
1700030F18Rik	0	1	1	0	0	0	0
1700030J22Rik	1.0352	0.001	0.00449968	0.562507	0.705245	1.36947	1.24899
1700030K09Rik	-0.29994	0.38715	0.562446	4.96086	4.2029	3.65684	3.80951
1700030L20Rik	0	1	1	0	0	0	0
1700030L22Rik	-inf	1	1	0.0630128	0	0	0
1700030M09Rik	-1.21794	1	1	0	0.180119	0	0.0795673
1700030N03Rik	0	1	1	0	0	0	0
1700030O20Rik	-inf	1	1	0	0.215853	0	0
1700031A10Rik	0	1	1	0	0	0	0
1700031F05Rik	0	1	1	0	0	0	0
1700031L13Rik	0	1	1	0	0	0	0
1700031M16Rik	0	1	1	0	0	0	0
1700031P21Rik	0	1	1	0	0	0	0
1700034B16Rik	0	1	1	0	0	0	0
1700034E13Rik	0	1	1	0	0	0	0
1700034G24Rik	0	1	1	0	0	0	0
1700034H15Rik	0.758466	1	1	0.0389302	0.0287398	0.0497736	0.0648509
1700034I23Rik	-0.530507	1	1	0.0510272	0.113388	0.0644981	0.0509498
1700034J05Rik	-1.00998	1	1	0.472772	0.487181	0.217234	0.261914
1700034K08Rik	0	1	1	0	0	0	0
1700034O15Rik	0	1	1	0	0	0	0
1700034P13Rik	1.44521	1	1	0.135691	0.0765469	0.298834	0.278203
1700036A12Rik	inf	1	1	0	0	0	0.0264654
1700036G14Rik	0	1	1	0	0	0	0
1700037C18Rik	0.143118	0.82495	0.898826	0.843732	1.3835	1.32601	1.16026
1700037H04Rik	0.387657	0.0113	0.0357524	34.1321	30.3052	42.6506	41.958
1700039E15Rik	inf	1	1	0	0	0	0.0370578
1700039E22Rik	-inf	1	1	0.116195	0	0	0
1700039I01Rik	0.916078	1	1	0.273068	0.315971	0.693787	0.425249
1700039M10Rik	0.250381	1	1	0.49875	0.443097	0.525386	0.598953
1700040D17Rik	-inf	1	1	0.146458	0.0815722	0	0
1700040L02Rik	-2.0745	1	1	0.282559	0.314466	0.142825	0
1700041A01Rik	0	1	1	0	0	0	0
1700041B01Rik	0	1	1	0	0	0	0
1700041C23Rik	0	1	1	0	0	0	0
1700041M19Rik	0	1	1	0	0	0	0
1700042G07Rik	inf	1	1	0	0	0.791717	0
1700042G15Rik	-1.06834	1	1	0.0310815	0.0335984	0	0.0309887
1700042O10Rik	0.499434	1	1	0	0.153295	0.0869628	0.135935
1700044C05Rik	0	1	1	0	0	0	0
1700044K03Rik	0	1	1	0	0	0	0
1700045H11Rik	0	1	1	0	0	0	0
1700046C09Rik	0	1	1	0	0	0	0
1700047A11Rik	0	1	1	0	0	0	0
1700047E10Rik	0	1	1	0	0	0	0
1700047G03Rik	0	1	1	0	0	0	0
1700047I17Rik2	inf	1	1	0	0	0.0552202	0
1700047L14Rik	0	1	1	0	0	0	0
1700047M11Rik	0	1	1	0	0	0	0
1700048B10Rik	inf	1	1	0	0	0	0.0580882
1700048F04Rik	0	1	1	0	0	0	0
1700048M11Rik	1.11692	1	1	0	0.364678	0.814834	0
1700048O14Rik	0	1	1	0	0	0	0
1700048O20Rik	-2.15598	5e-05	0.000311843	1.82788	2.37042	0.342263	0.607075
1700049E15Rik	0	1	1	0	0	0	0
1700049E17Rik1	0	1	1	0	0	0	0
1700049E17Rik2	0	1	1	0	0	0	0
1700049E22Rik	inf	1	1	0	0	0.713176	0
1700049G17Rik	-0.125841	0.53525	0.694564	1.37487	1.25419	1.1048	1.31393
1700049J03Rik	0	1	1	0	0	0	0
1700049L16Rik	0	1	1	0	0	0	0
1700051A21Rik	-inf	1	1	0.0499352	0.111108	0	0
1700052H01Rik	1.66033	1	1	0.0244712	0.0543879	0.114692	0.138056
1700052I22Rik	0	1	1	0	0	0	0
1700052K11Rik	-0.0869236	0.9112	0.950445	3.03236	3.28903	2.71293	3.274
1700054A03Rik	0	1	1	0	0	0	0
1700054K19Rik	0	1	1	0	0	0	0
1700054M17Rik	0	1	1	0	0	0	0
1700054O19Rik	-0.425735	1	1	0.0164287	0.145954	0.0415347	0.0822099
1700055C04Rik	0	1	1	0	0	0	0
1700055D18Rik	0.322772	1	1	0.380905	0.458627	0.361078	0.696157
1700056E22Rik	-2.63816	1	1	0.723925	0.537812	0.20325	0
1700057G04Rik	inf	1	1	0	0	0.0718064	0
1700057H15Rik	0	1	1	0	0	0	0
1700057H21Rik	0	1	1	0	0	0	0
1700060C16Rik	0	1	1	0	0	0	0
1700060C20Rik	0	1	1	0	0	0	0
1700061F12Rik	0	1	1	0	0	0	0
1700061G19Rik	1.9498	5e-05	0.000311843	0.731639	0.834386	2.99985	3.08997
1700061I17Rik	inf	1	1	0	0	0	0.0313939
1700061J23Rik	0	1	1	0	0	0	0
1700062C10Rik	0	1	1	0	0	0	0
1700063A18Rik	0	1	1	0	0	0	0
1700063D05Rik	0	1	1	0	0	0	0
1700063H04Rik	0.742121	0.1792	0.324177	1.04626	0.46698	1.18945	1.33115
1700063H06Rik	0	1	1	0	0	0	0
1700063O14Rik	0	1	1	0	0	0	0
1700064F23Rik	0	1	1	0	0	0	0
1700064J06Rik	0	1	1	0	0	0	0
1700064M15Rik	0	1	1	0	0	0	0
1700065D16Rik	1.33112	1	1	0	0.302733	0.784689	0
1700065I16Rik	0	1	1	0	0	0	0
1700065J11Rik	0	1	1	0	0	0	0
1700065J18Rik	0	1	1	0	0	0	0
1700065L07Rik	0	1	1	0	0	0	0
1700065O20Rik	0	1	1	0	0	0	0
1700066B17Rik	0	1	1	0	0	0	0
1700066B19Rik	-0.533205	1	1	0.0472977	0.0788188	0	0.0879949
1700066C05Rik	0	1	1	0	0	0	0
1700066J03Rik	0	1	1	0	0	0	0
1700066M21Rik	0.217935	0.32305	0.496507	3.5802	3.1991	3.64697	4.26628
1700066N21Rik	0	1	1	0	0	0	0
1700066O22Rik	0	1	1	0	0	0	0
1700067G17Rik	0	1	1	0	0	0	0
1700067K01Rik	-0.404232	0.4707	0.639004	0.46474	0.678926	0.467252	0.405255
1700067P10Rik	0	1	1	0	0	0	0
1700069L16Rik	inf	1	1	0	0	0.172407	0
1700069P05Rik	0	1	1	0	0	0	0
1700071G01Rik	0	1	1	0	0	0	0
1700071K01Rik	0	1	1	0	0	0	0
1700071M16Rik	-1.70774	1	1	0.0473006	0.105096	0	0.0472513
1700072B07Rik	0	1	1	0	0	0	0
1700072I22Rik	0	1	1	0	0	0	0
1700072O05Rik	0	1	1	0	0	0	0
1700073E17Rik	0	1	1	0	0	0	0
1700074H08Rik	0	1	1	0	0	0	0
1700074P13Rik	0	1	1	0	0	0	0
1700080E11Rik	0	1	1	0	0	0	0
1700080G11Rik	-0.0480803	1	1	0.0655429	0.307848	0.295969	0.0728657
1700080G18Rik	-0.92661	1	1	0.230444	0.414157	0.25592	0.0873451
1700080N15Rik	0	1	1	0	0	0	0
1700080O16Rik	3.68982	0.00035	0.00178499	0.127647	0.254028	2.626	2.36351
1700081B01Rik	0	1	1	0	0	0	0
1700081H04Rik	0	1	1	0	0	0	0
1700083H02Rik	0	1	1	0	0	0	0
1700084D21Rik	0	1	1	0	0	0	0
1700084E18Rik	0.0166031	1	1	1.76712	2.01055	2.23392	1.61345
1700084F23Rik	0	1	1	0	0	0	0
1700084J12Rik	-1.12886	1	1	0.127406	0.142341	0	0.123984
1700084M14Rik	0	1	1	0	0	0	0
1700085C21Rik	0	1	1	0	0	0	0
1700086D15Rik	0.368789	1	1	0.400803	0.423231	0.481962	0.588017
1700086L19Rik	0	1	1	0	0	0	0
1700086O06Rik	-0.0272277	0.9806	0.989326	0.745812	0.764122	0.606439	0.882823
1700086P04Rik	0.117056	0.65735	0.789104	3.45411	2.5843	3.41525	3.14443
1700087I21Rik	inf	1	1	0	0	0.174781	0.0138575
1700087M22Rik	0	1	1	0	0	0	0
1700088E04Rik	1.22479	0.2883	0.458275	0.380333	0.149044	0.596809	0.633775
1700091H14Rik	0	1	1	0	0	0	0
1700092C02Rik	0	1	1	0	0	0	0
1700092C10Rik	-inf	1	1	0.212133	0	0	0
1700092E19Rik	0	1	1	0	0	0	0
1700092K14Rik	0	1	1	0	0	0	0
1700092M07Rik	-0.513734	1	1	4.86611	0	0.883879	2.45831
1700093K21Rik	0.113062	1	1	0.186855	0.190379	0.182825	0.227296
1700094D03Rik	0.0573889	0.96375	0.980567	1.1896	1.13542	1.22178	1.20849
1700094J05Rik	-1.31581	1	1	0.15505	0.0871119	0.0973978	0
1700094M23Rik	-2.67831	1	1	0.0562407	0.121141	0	0.0280569
1700094M24Rik	0	1	1	0	0	0	0
1700095A13Rik	0	1	1	0	0	0	0
1700095A21Rik	0.177988	0.92005	0.955296	0.346904	1.23631	1.13965	0.685073
1700095B10Rik	inf	1	1	0	0	0.104396	0
1700095J03Rik	2.52814	1	1	0	0.0384358	0.0874039	0.140642
1700095J12Rik	0.0935445	1	1	0.121114	0.270529	0.305936	0.118045
1700096J18Rik	0	1	1	0	0	0	0
1700096K18Rik	-0.104538	0.7633	0.862847	1.05537	1.12283	1.21778	0.820416
1700096P03Rik	0	1	1	0	0	0	0
1700097N02Rik	2.19269	0.04455	0.1102	0.496878	0	1.25534	0.973859
1700099I09Rik	0.47097	1	1	0.104839	0	0	0.142397
1700100I10Rik	0	1	1	0	0	0	0
1700100L14Rik	0	1	1	0	0	0	0
1700101G07Rik	inf	1	1	0	0	0.078095	0
1700101I11Rik	-1.74294	1	1	0.107464	0.239862	0	0.1051
1700101O22Rik	0	1	1	0	0	0	0
1700102H20Rik	1.45668	0.5512	0.707913	0.57236	0	0	1.53948
1700102J08Rik	inf	1	1	0	0	0	0.0291057
1700102P08Rik	0.119389	0.83015	0.900844	0.93118	0.670945	0.756392	0.985847
1700104L18Rik	inf	1	1	0	0	0.239455	0.181829
1700105P06Rik	1.54269	1	1	0.221116	0	0	0.63131
1700108F19Rik	2.85709	5e-05	0.000311843	0.856366	1.06119	7.09197	6.90758
1700108J01Rik	-inf	1	1	0	0.400067	0	0
1700108N06Rik	0	1	1	0	0	0	0
1700109G14Rik	0	1	1	0	0	0	0
1700109G15Rik	-0.771194	1	1	0.670125	0.771495	0.851474	0
1700109H08Rik	-1.18341	1	1	0.530621	0.148248	0.167529	0.128925
1700109I08Rik	0	1	1	0	0	0	0
1700109K24Rik	0.164575	0.9217	0.955774	0.877131	0.901623	0.937799	1.06647
1700110C19Rik	-0.2397	1	1	0	0.145605	0	0.126715
1700110I01Rik	0	1	1	0	0	0	0
1700110I07Rik	0	1	1	0	0	0	0
1700110K17Rik	-0.0594536	1	1	0.139533	0	0	0.131212
1700111N16Rik	0	1	1	0	0	0	0
1700112D23Rik	0	1	1	0	0	0	0
1700112E06Rik	-1.26977	1	1	0.277298	0.0368254	0.041871	0.086626
1700112H15Rik	inf	1	1	0	0	0.144161	0
1700112J05Rik	0	1	1	0	0	0	0
1700112J16Rik	-4.3928	0.19975	0.351947	0.88906	0.967789	0.0344689	0.0544333
1700112N08Rik	inf	1	1	0	0	0	0.121367
1700113A16Rik	1.31402	0.20465	0.358933	0.919688	0.597608	1.88743	1.88526
1700113B09Rik	-0.239344	1	1	0.458355	0.521983	0	0.83488
1700113H08Rik	0	1	1	0	0	0	0
1700116B05Rik	0	1	1	0	0	0	0
1700116H05Rik	inf	1	1	0	0	0	0.0240925
1700119H24Rik	0	1	1	0	0	0	0
1700120C14Rik	-inf	1	1	0.646382	0	0	0
1700120E14Rik	-1.63679	1	1	0.128313	0	0.0405445	0
1700120G07Rik	-inf	1	1	0.0924192	0.103056	0	0
1700120K04Rik	-inf	1	1	0.948463	0	0	0
1700121L16Rik	0	1	1	0	0	0	0
1700121N20Rik	1.19699	1	1	0.073438	0	0.0927888	0.072439
1700122C19Rik	0	1	1	0	0	0	0
1700122E12Rik	3.03841	1	1	0	0.0874637	0.347962	0.391333
1700122H20Rik	0	1	1	0	0	0	0
1700122O11Rik	-inf	1	1	0	0.129442	0	0
1700123J17Rik	0.249665	1	1	0.0394795	0.131697	0.0498962	0.157125
1700123K08Rik	0	1	1	0	0	0	0
1700123L14Rik	0	1	1	0	0	0	0
1700123M08Rik	-0.22893	1	1	0.487637	0.698258	0.264063	0.756585
1700123O12Rik	0	1	1	0	0	0	0
1700123O20Rik	-0.315284	0.5131	0.677027	14.3189	12.5944	11.0276	10.6792
1700123O21Rik	0	1	1	0	0	0	0
1700124L16Rik	-inf	1	1	0	1.13573	0	0
1700124M09Rik	0	1	1	0	0	0	0
1700125G02Rik	0	1	1	0	0	0	0
1700125G22Rik	0.00112319	1	1	0.192798	0	0	0.189079
1700125H03Rik	-0.591816	1	1	0.322731	0.729356	0.407415	0.300748
1700125H20Rik	1.42102	1	1	0.0902076	0.0119505	0.0136079	0.256014
1700126G02Rik	0.520533	1	1	0.0499869	0.249915	0.18955	0.249588
1700126H18Rik	0	1	1	0	0	0	0
1700128A07Rik	0	1	1	0	0	0	0
1700128E19Rik	0	1	1	0	0	0	0
1700128F08Rik	0	1	1	0	0	0	0
1700129C05Rik	0	1	1	0	0	0	0
1810006J02Rik	0	1	1	0	0	0	0
1810007C17Rik	0	1	1	0	0	0	0
1810007D17Rik	inf	1	1	0	0	0.469944	0.241601
1810008I18Rik	0	1	1	0	0	0	0
1810009A15Rik	-0.0898672	0.56255	0.716917	113.866	114.858	104.134	111.875
1810009J06Rik	0	1	1	0	0	0	0
1810010D01Rik	-inf	1	1	0	0.0943737	0	0
1810010H24Rik	0.839175	0.02265	0.0635877	0.865107	1.09846	1.83825	1.70252
1810011H11Rik	0	1	1	0	0	0	0
1810011O10Rik	1.00891	0.00205	0.00830109	1.3845	1.4263	2.07364	3.61142
1810012K16Rik	1.94634	1	1	0.238189	0	0.901886	0
1810013A23Rik	0	1	1	0	0	0	0
1810013D15Rik	0.607705	1	1	0	0.13173	0.0719633	0.134491
1810013L24Rik	0.867445	5e-05	0.000311843	9.85239	8.60518	17.3878	16.4039
1810014B01Rik	-0.0499822	0.88045	0.931943	0.597268	1.10685	0.754855	0.91109
1810018F18Rik	0	1	1	0	0	0	0
1810019D21Rik	1.58673	0.012	0.0375562	0.733898	1.14438	2.91138	2.78851
1810019N24Rik	0.92399	1	1	0.326367	0.181456	0.515593	0.44633
1810020O05Rik	0.737022	1	1	0.214501	0.159278	0.271026	0.352812
1810021B22Rik	0	1	1	0	0	0	0
1810021M19Rik	-0.11212	1	1	0.250593	0.214099	0.219299	0.212057
1810022K09Rik	-0.232123	0.26595	0.432052	589.974	467.264	444.353	457.799
1810024B03Rik	-inf	1	1	0.0655866	0	0	0
1810026B05Rik	-0.0841519	0.8511	0.913294	3.74649	3.72462	3.31914	3.76319
1810026J23Rik	-0.188491	0.5866	0.735512	8.14961	7.76377	6.61597	7.40987
1810030O07Rik	1.06664	0.00015	0.000842733	11.7578	11.9912	24.8491	25.1569
1810032O08Rik	0.596678	0.0022	0.00883118	13.9109	13.1657	21.9492	19.1815
1810034E14Rik	-0.531626	1	1	0.104716	0.281491	0.13235	0.139075
1810035K13Rik	0	1	1	0	0	0	0
1810037I17Rik	0.861748	5e-05	0.000311843	46.7993	46.8452	84.7836	86.2509
1810041H14Rik	-0.0857086	1	1	0	1.98291	1.14539	0.777629
1810041L15Rik	0.953559	0.0002	0.00108839	0.462154	0.451312	0.878793	0.89868
1810043G02Rik	-0.0148158	0.94305	0.968453	3.77611	4.33329	3.71931	4.36012
1810043H04Rik	-0.185115	0.616	0.757755	24.8538	29.0778	27.9289	19.8465
1810044D09Rik	-0.520413	0.28025	0.449183	4.12301	4.65736	3.20291	2.95865
1810046K07Rik	-inf	1	1	0	0.0640096	0	0
1810049I09Rik	0	1	1	0	0	0	0
1810053B23Rik	0	1	1	0	0	0	0
1810055G02Rik	-0.284506	0.08445	0.181748	15.4974	14.6107	11.2897	13.5332
1810058I24Rik	-0.550207	0.0009	0.00409485	34.778	32.462	22.9304	23.1832
1810062G17Rik	0.816316	1	1	0.176295	0.0982697	0.222721	0.25988
1810062O18Rik	-0.673014	1	1	0.242799	0.135585	0	0.236631
1810063I02Rik	-2.45052	1	1	4.75689	5.72029	0	1.92814
1810064F22Rik	inf	1	1	0	0	0.032951	0
1810065E05Rik	0	1	1	0	0	0	0
1810073O08Rik	inf	1	1	0	0	0.101255	0.0533058
2010001A14Rik	0.296039	0.69525	0.815759	1.1779	1.18375	1.19018	1.72351
2010003K11Rik	0.363072	1	1	0.0612877	0	0.0774446	0
2010005H15Rik	0	1	1	0	0	0	0
2010009K17Rik	0	1	1	0	0	0	0
2010010A06Rik	-0.0462906	1	1	0.140237	0.49468	0.354188	0.272077
2010016I18Rik	0.192912	1	1	0.0430753	0.0486918	0.105714	0
2010106C02Rik	0	1	1	0	0	0	0
2010106E10Rik	0	1	1	0	0	0	0
2010107E04Rik	-0.245134	0.15935	0.296183	233.711	191.353	182.057	177.551
2010107G12Rik	2.28626	5e-05	0.000311843	0.312885	0.253115	1.29587	1.4718
2010107G23Rik	-0.19152	0.42245	0.597223	4.71565	3.63003	3.1388	4.18216
2010109A12Rik	inf	1	1	0	0	0.292674	0
2010109I03Rik	0	1	1	0	0	0	0
2010110K18Rik	0.72008	1	1	0.446857	0.298923	0.790341	0.439012
2010111I01Rik	0.495756	0.03025	0.0806492	10.5285	10.144	14.9432	14.3414
2010203P06Rik	-inf	1	1	0.0589722	0.0453493	0	0
2010204K13Rik	0.535554	0.0031	0.0118803	27.0449	22.7943	40.3701	32.1007
2010300C02Rik	0.428272	1	1	0.143154	0.19319	0.290423	0.166218
2010308F09Rik	0	1	1	0	0	0	0
2010310C07Rik	-0.225789	1	1	0	0.110855	0	0.0973859
2010315B03Rik	0.357949	1	1	0.471124	0.373986	0.567343	0.518285
2010320M18Rik	-0.106645	0.6501	0.783859	9.60501	7.84	8.08733	8.15733
2010320O07Rik	-1.19483	1	1	0	0.0640335	0	0.0287435
2200002D01Rik	-0.37281	0.45125	0.622898	27.6868	26.1149	19.9689	21.7597
2200002J24Rik	0	1	1	0	0	0	0
2210008F06Rik	-1.30075	1	1	0.149217	0.083115	0.0942668	0
2210010C04Rik	0.897421	1	1	0	0.0630442	0.0358549	0.0849098
2210011C24Rik	-1.23387	0.02065	0.0589508	1.7751	1.58321	0.56064	0.872105
2210011K15Rik	0	1	1	0	0	0	0
2210013O21Rik	0.527418	0.00795	0.026507	12.553	10.2026	14.7512	18.1281
2210016F16Rik	0.166938	0.32205	0.495354	6.10829	6.23472	6.72992	7.20005
2210016L21Rik	-0.153234	0.3324	0.506113	24.3598	21.495	21.726	19.6577
2210019I11Rik	0	1	1	0	0	0	0
2210039B01Rik	1.15962	1	1	0.433822	0.161075	0.822207	0.499384
2210404E10Rik	0	1	1	0	0	0	0
2210404O09Rik	0.0467659	0.817	0.895184	3.99603	2.62788	2.9893	3.8526
2210406O10Rik	0.988104	1	1	0.132653	0	0	0.257849
2210407C18Rik	0	1	1	0	0	0	0
2210408F21Rik	-1.16499	1	1	0.169341	0	0	0.0739927
2210408I21Rik	-0.190684	0.49915	0.664693	1.58987	1.29646	1.34271	1.19311
2210409D07Rik	0	1	1	0	0	0	0
2210409E12Rik	0	1	1	0	0	0	0
2210414B05Rik	0	1	1	0	0	0	0
2210416O15Rik	1.08608	1	1	0.0437417	0.0486474	0.110562	0.0869455
2210417A02Rik	0.977723	0.1036	0.213334	1.37911	1.54977	4.06156	1.74659
2210418O10Rik	0.239867	1	1	0.505574	0.3703	0.431088	0.604411
2210420H20Rik	0	1	1	0	0	0	0
2300002M23Rik	0.178266	1	1	0.111797	0.0622084	0.141275	0.0553833
2300003K06Rik	0	1	1	0	0	0	0
2300009A05Rik	0.555327	0.2536	0.417958	2.27621	1.48863	3.35237	2.18195
2310001H17Rik	-inf	1	1	0.130306	0	0	0
2310001K24Rik	0	1	1	0	0	0	0
2310002D06Rik	inf	1	1	0	0	0.354722	0
2310002F09Rik	-1.90935	1	1	0.069358	0.102734	0	0.0461968
2310002L09Rik	0	1	1	0	0	0	0
2310003N18Rik	inf	1	1	0	0	0.475918	0
2310005A03Rik	inf	1	1	0	0	0	0.047899
2310005E17Rik	0.363088	1	1	0.0599323	0	0.0757327	0
2310007B03Rik	0.681474	1	1	0.100947	0.0748024	0.0992232	0.182949
2310008N11Rik	-0.00553038	1	1	0.214753	0.723348	0.542137	0.409348
2310009A05Rik	-0.860788	0.00825	0.027343	13.269	13.9709	7.07159	8.01193
2310009B15Rik	-0.616653	0.1087	0.221828	5.68135	5.19622	4.51527	2.60965
2310010J17Rik	-1.25935	0.1105	0.224544	3.73766	6.17286	3.56904	0.619859
2310011J03Rik	-0.024044	0.9195	0.954939	5.48861	5.2	4.78738	5.76965
2310014F06Rik	inf	1	1	0	0	0.0579781	0
2310015A10Rik	-0.415255	0.12045	0.238886	0.547021	0.708523	0.446601	0.502488
2310015A16Rik	inf	1	1	0	0	0.041794	0.258791
2310015D24Rik	-inf	1	1	0.0198792	0.0220802	0	0
2310015K22Rik	inf	1	1	0	0	0	0.0262103
2310016D03Rik	0	1	1	0	0	0	0
2310016D23Rik	0	1	1	0	0	0	0
2310016G11Rik	inf	1	1	0	0	0.0440569	0.0347221
2310020H05Rik	0	1	1	0	0	0	0
2310022A10Rik	0.508623	0.00335	0.012719	5.19035	5.61851	8.07147	7.40007
2310022B05Rik	-0.155756	0.36965	0.544258	4.44037	5.35342	4.49912	4.35654
2310026I22Rik	0	1	1	0	0	0	0
2310030A07Rik	0	1	1	0	0	0	0
2310030G06Rik	0.838719	5e-05	0.000311843	10.1839	9.58048	17.7751	17.7257
2310033P09Rik	0.021378	0.8968	0.94201	19.7836	17.5137	20.4546	17.5396
2310034C09Rik	0	1	1	0	0	0	0
2310034G01Rik	-0.257862	1	1	0.558296	0.249282	0.564149	0.109087
2310034O05Rik	0.13946	1	1	0	0.0734921	0.0833976	0
2310034P14Rik	-0.313761	1	1	0.332382	0.388004	0.0999452	0.48323
2310035C23Rik	0.788927	5e-05	0.000311843	6.90987	6.28732	11.3714	11.52
2310036O22Rik	0.107827	0.4778	0.645365	78.3513	72.3128	86.349	76.685
2310039H08Rik	0.236657	0.33395	0.507749	6.8094	5.7986	7.58028	7.32221
2310039L15Rik	-0.688989	1	1	0.32666	0.182841	0	0.315101
2310040G24Rik	0.580344	0.21875	0.376858	1.58872	1.80554	1.88662	3.22014
2310043L19Rik	0	1	1	0	0	0	0
2310043O21Rik	0	1	1	0	0	0	0
2310045n01rik-mef2b	-inf	1	1	0.391645	0.663198	3.31819e-07	1.71156e-06
2310047D07Rik	-0.905852	1	1	0.48426	0.258943	0.146414	0.249252
2310050C09Rik	0	1	1	0	0	0	0
2310057J18Rik	0	1	1	0	0	0	0
2310057M21Rik	-0.220152	0.22125	0.38008	7.4285	7.63263	6.69107	6.30822
2310057N15Rik	0	1	1	0	0	0	0
2310061I04Rik	-0.0150576	0.939	0.965938	8.35517	8.82539	7.78694	9.31026
2310061N02Rik	0	1	1	0	0	0	0
2310065F04Rik	0	1	1	0	0	0	0
2310067E19Rik	-1.01073	1	1	0.200372	0.415142	0.168872	0.140725
2310068J16Rik	-0.979266	0.7683	0.86634	1.3662	1.37165	0.819282	0.576855
2310069B03Rik	2.71554	1	1	0	0.0380518	0.0865325	0.170521
2310069G16Rik	-1.73825	1	1	0.0962187	0.21463	0	0.0943669
2310075C17Rik	0	1	1	0	0	0	0
2310075K07Rik	1.08464	1	1	0.0540217	0.0601138	0.136534	0.107099
2310079G19Rik	0	1	1	0	0	0	0
2310081J21Rik	0	1	1	0	0	0	0
2400006E01Rik	-0.460944	0.04205	0.105197	7.16372	6.64883	5.50195	4.576
2410002F23Rik	0.43034	0.0046	0.0166843	23.8177	24.6309	34.6787	30.9691
2410003L11Rik	-0.148255	0.5374	0.696442	14.4348	10.7157	13.8952	8.8403
2410004B18Rik	0.409494	0.02965	0.0793851	12.3684	11.5643	17.0064	14.9194
2410004I01Rik	1.87031	1	1	0.164207	0	0.10373	0.484859
2410004P03Rik	0.554234	0.2739	0.441607	0.501304	0.279969	0.500182	0.64489
2410006H16Rik	0.719051	5e-05	0.000311843	169.239	190.086	357.47	237.974
2410012E07Rik	inf	5e-05	0.000311843	0	0	1.26333	1.53752
2410015M20Rik	0.272714	0.1124	0.227141	31.6298	29.0111	36.1515	37.4006
2410016O06Rik	-0.29623	0.092	0.194616	6.40074	7.53656	5.96312	5.46715
2410017I17Rik	0	1	1	0	0	0	0
2410018L13Rik	0.607438	1	1	0.0953398	0.159082	0.0602435	0.331306
2410021H03Rik	-0.549019	0.61925	0.759867	2.36662	2.37845	1.64402	1.61578
2410022M11Rik	-0.766534	0.0541	0.128751	0.877953	0.696973	0.396312	0.53144
2410080I02Rik	-0.732011	0.00775	0.0259775	2.0507	1.61025	0.898571	1.30984
2410089E03Rik	-0.133603	0.3698	0.544421	5.45098	5.58464	5.43711	4.67717
2410124H12Rik	0.090528	1	1	0.680805	0.304391	0.515856	0.528869
2410131K14Rik	-0.354283	0.03925	0.0995563	6.15294	6.44437	5.16649	4.74364
2410137M14Rik	2.42391	1	1	0.191365	0.106714	0.846107	0.750828
2410141K09Rik	2.97884	5e-05	0.000311843	6.94414	8.86432	61.991	63.6236
2500002B13Rik	0.0656245	0.8694	0.924566	8.47605	8.68987	9.58399	8.47865
2500004C02Rik	0.668236	0.01645	0.048871	1.44199	0.983509	1.86398	1.99239
2510002D24Rik	-0.215247	0.25815	0.423091	10.4102	8.23049	8.77005	7.32527
2510003B16Rik	0.104542	1	1	0.927533	1.30305	0.878022	1.54108
2510009E07Rik	-0.490372	1	1	0.0851576	0.141808	0.0672824	0.0960219
2510039O18Rik	0.434565	0.0053	0.0188151	10.104	10.4772	14.7764	13.1937
2610001J05Rik	-0.256161	0.1524	0.286217	8.05764	7.25092	6.61301	6.25418
2610002M06Rik	0.424901	0.00785	0.0262366	4.24793	3.80353	5.11041	5.73808
2610005L07Rik	-0.502864	0.03025	0.0806492	1.3704	1.25768	1.0783	0.78421
2610008E11Rik	-0.535999	0.00095	0.00429839	11.7011	9.3014	6.91347	7.60512
2610016A17Rik	0	1	1	0	0	0	0
2610020C07Rik	-0.201712	0.843	0.908113	2.28075	2.69319	2.13583	2.2194
2610020H08Rik	0.594252	0.1673	0.307744	5.03008	4.84666	8.13662	6.84453
2610021A01Rik	0.268447	0.064	0.146798	21.0352	17.8448	21.2696	25.701
2610027F03Rik	0	1	1	0	0	0	0
2610027K06Rik	-1.32397	1	1	0.10343	0.0291243	0	0.0524233
2610028E06Rik	0	1	1	0	0	0	0
2610028H24Rik	-0.270965	1	1	0.0814533	0.200683	0.157129	0.0801777
2610035D17Rik	-2.55226	0.0026	0.0102326	0.98164	1.09115	0.0855657	0.269811
2610035F20Rik	-0.762753	1	1	0.375777	0.209175	0.158279	0.18584
2610037D02Rik	3.12047	0.0001	0.000589758	0.218169	0.501838	3.46703	2.88589
2610042L04Rik	-0.413972	0.24995	0.413761	2.15631	2.22822	1.5434	1.7652
2610044O15Rik8	1.12091	0.0005	0.00244917	1.31466	1.10597	2.20049	3.07866
2610203C22Rik	0.033606	1	1	0	0.187033	0.141583	0.0555021
2610206C17Rik	0.0328025	1	1	0.0371589	0	0	0.0372379
2610300M13Rik	1.3548	1	1	0.0337777	0	0.0426913	0.0420746
2610301B20Rik	-0.409086	0.01215	0.03794	13.1802	13.7501	9.82945	10.5635
2610305D13Rik	0.548344	0.0003	0.00156155	21.8589	21.8082	24.8398	39.3213
2610306M01Rik	-0.593396	0.04345	0.108037	3.20385	3.89323	2.94406	1.79589
2610307P16Rik	-1.57245	5e-05	0.000311843	2.29213	2.59191	0.906141	0.746967
2610316D01Rik	-0.995293	1	1	0.173036	0	0	0.0850603
2610318N02Rik	0.152277	0.37245	0.547451	16.5732	13.7993	16.7839	17.0666
2610507B11Rik	-0.365659	0.01055	0.0338346	44.6367	44.1496	35.1846	34.0644
2610507I01Rik	-0.440793	1	1	0.139802	0.244013	0.126227	0.159758
2610524H06Rik	0.636382	0.00025	0.00132364	24.4066	18.7537	34.5186	32.7027
2610528A11Rik	2.88061	0.0206	0.0588323	0	0.267991	1.21235	0.818847
2610528J11Rik	0.297772	0.0649	0.148396	31.5172	30.7691	37.4114	39.516
2700012I20Rik	0.399	0.8286	0.899654	0.819009	0.663906	1.16447	0.796352
2700038G22Rik	0.292941	0.1598	0.29682	4.82654	4.25105	5.27351	5.88636
2700046A07Rik	inf	1	1	0	0	0.1081	0.0284433
2700046G09Rik	0.0887133	0.92125	0.955749	1.41054	1.17626	1.23799	1.52045
2700049A03Rik	-0.0876481	0.5673	0.720844	20.1762	17.7881	17.3093	18.5424
2700054A10Rik	-1.33362	1	1	0.371464	0.250414	0.10062	0.146166
2700060E02Rik	0.180083	0.4713	0.639631	130.065	111.186	145.013	129.204
2700062C07Rik	0.045931	0.7911	0.880078	20.373	17.8134	20.7591	18.8013
2700069I18Rik	0	1	1	0	0	0	0
2700070H01Rik	-0.553215	1	1	0.0362826	0.161342	0.137571	0
2700081O15Rik	-0.49865	0.37055	0.545121	2.14472	1.92773	1.63089	1.26284
2700089I24Rik	0	1	1	0	0	0	0
2700094K13Rik	-0.23068	0.1203	0.238657	166.997	160.087	152.201	127.85
2700097O09Rik	0.0482182	0.7935	0.880701	11.6232	9.82011	10.617	11.6214
2700099C18Rik	0.723747	0.11315	0.228125	10.2096	9.18562	14.6004	17.5479
2810001G20Rik	-0.0307905	0.91475	0.952768	4.03572	2.29976	3.28567	2.90734
2810002D19Rik	-0.145031	0.6385	0.77518	1.15694	1.88063	1.4059	1.37068
2810004N23Rik	-0.353213	0.018	0.052653	70.0271	66.1218	55.565	51.4885
2810006K23Rik	-0.148158	0.57375	0.725527	14.1773	11.8581	11.7326	11.8306
2810013P06Rik	-0.135548	0.48465	0.651631	4.50993	4.60841	3.63442	4.70891
2810021J22Rik	0.127446	0.4544	0.625256	2.89038	2.6041	3.06078	2.96409
2810025M15Rik	-0.359043	0.13165	0.256516	54.7478	52.5454	41.419	42.6158
2810029C07Rik	0.524217	1	1	0.379734	0.351704	0.519954	0.5363
2810030D12Rik	0	1	1	0	0	0	0
2810032G03Rik	-inf	1	1	0.111918	0	0	0
2810039B14Rik	-0.828949	1	1	0.424787	0.661353	0.322112	0.295617
2810047C21Rik1	0	1	1	0	0	0	0
2810049E08Rik	0	1	1	0	0	0	0
2810403A07Rik	0.223628	0.13	0.254086	26.6778	23.6629	29.1553	29.838
2810403D21Rik	0.45907	1	1	0.455573	0.169184	0.47967	0.374244
2810404M03Rik	0	1	1	0	0	0	0
2810405F15Rik	-0.636737	1	1	0.0842622	0	0.0532462	0
2810407A14Rik	-0.79435	1	1	0.0328348	0.0369681	0	0.0404569
2810408A11Rik	-1.25164	5e-05	0.000311843	9.50228	9.16007	4.11254	3.76155
2810408B13Rik	1.19675	5e-05	0.000311843	0.789799	0.814534	1.30737	2.38867
2810408I11Rik	-0.248187	0.2694	0.436125	11.6007	12.8158	11.6193	9.0699
2810410L24Rik	-0.0804668	1	1	0.149232	0.16591	0.18861	0.111418
2810417H13Rik	-0.0971767	0.62405	0.764392	24.0937	22.409	21.7667	21.8889
2810428I15Rik	-0.802346	5e-05	0.000311843	58.0612	41.5139	31.0774	26.0892
2810429I04Rik	1.18716	1	1	0.398292	0.670171	1.50832	0.952392
2810433D01Rik	-0.0978598	1	1	0.0511251	0.0568817	0	0.101431
2810442N19Rik	0	1	1	0	0	0	0
2810454H06Rik	0.0992263	0.83655	0.904843	1.50462	1.07075	1.38947	1.37217
2810459M11Rik	-2.14484	5e-05	0.000311843	1.28676	0.685584	0.325151	0.120112
2810468N07Rik	-0.62408	1	1	0.503749	0.84067	0.381964	0.499808
2810471M01Rik	0	1	1	0	0	0	0
2810474O19Rik	0.353265	0.01445	0.0438301	34.5408	31.3578	39.0423	45.4598
2900005J15Rik	1.04696	1	1	0.0603585	0.0670785	0.114435	0.150488
2900009J06Rik	-1.75554	1	1	0.724925	0.41053	0	0.335325
2900011O08Rik	-1.08837	5e-05	0.000311843	10.6803	9.00016	4.8087	4.47523
2900026A02Rik	0.0917928	0.5814	0.731401	1.77545	2.48666	2.47669	2.10691
2900040C04Rik	0	1	1	0	0	0	0
2900041M22Rik	1.84378	0.00225	0.00901104	0.860583	0.337925	2.62291	1.65737
2900052N01Rik	0	1	1	0	0	0	0
2900055J20Rik	-0.391446	1	1	0.224167	1.15558	0.469944	0.604004
2900057B20Rik	inf	1	1	0	0	0	0.0736766
2900060B14Rik	1.13789	0.60115	0.745097	1.90381	0.853802	3.12433	2.91947
2900060L22Rik	-inf	1	1	0.0371194	0	0	0
2900076A07Rik	-0.771931	0.13015	0.254164	1.46518	1.30743	0.863749	0.766112
2900079G21Rik	-inf	1	1	0	0.083115	0	0
2900089D17Rik	-1.21457	1	1	0.512255	0.957437	0.542129	0.0998205
2900092C05Rik	inf	1	1	0	0	0	0.0826159
2900092D14Rik	-0.085298	1	1	0.0204802	0.0227484	0	0.0409508
2900097C17Rik	0.614187	0.00015	0.000842733	8.17756	8.24429	12.0109	13.2538
3000002C10Rik	-0.375235	0.24585	0.409548	2.27129	1.50443	1.57179	1.34012
3010001F23Rik	1.52311	1	1	0.0962187	0.103617	0.117385	0.459934
3010003L21Rik	-0.630739	0.66925	0.797106	1.79714	2.52901	1.40431	1.41508
3010026O09Rik	0.141144	0.406	0.580412	17.547	18.0406	20.7173	18.7416
3100003L05Rik	0	1	1	0	0	0	0
3110001I22Rik	0.309998	0.3923	0.567492	3.56863	3.52222	4.20613	4.62694
3110002H16Rik	0.26079	0.45135	0.622974	14.0104	13.0105	17.4642	15.0486
3110004A20Rik	0	1	1	0	0	0	0
3110009E18Rik	-0.418899	0.1848	0.332013	16.9697	11.2735	13.2421	7.89579
3110009F21Rik	0	1	1	0	0	0	0
3110009M11Rik	0.0180358	1	1	0.0499837	0	0	0.0495975
3110015C05Rik	0	1	1	0	0	0	0
3110021A11Rik	-0.388238	0.85985	0.919254	1.21121	0.788221	0.637507	0.88987
3110035E14Rik	inf	1	1	0	0	0.0455132	0
3110039I08Rik	0.18118	1	1	0.0960943	0	0.0492304	0.0576618
3110039M20Rik	-inf	1	1	0.0976789	0	0	0
3110040M04Rik	0.0227585	1	1	0.0371196	0	0	0.0369536
3110040N11Rik	-0.233326	0.27925	0.448254	11.1896	10.5043	8.74107	9.79116
3110043O21Rik	0.286342	0.0842	0.181407	5.9144	4.63027	6.4052	6.48202
3110045C21Rik	0.748731	1	1	0.127429	0.070937	0.0805096	0.25201
3110052M02Rik	0.419318	0.0432	0.107512	1.06813	0.946845	1.39045	1.31402
3110053B16Rik	0.206611	1	1	0.379961	0.464687	0.528242	0.453814
3110056K07Rik	-0.051954	0.96845	0.983001	2.62005	2.07743	2.72251	1.81987
3110062M04Rik	0.260226	0.64585	0.78077	1.01846	1.87425	1.47228	2.03331
3110067G11Rik	inf	1	1	0	0	0.0160512	0.0254397
3110070M22Rik	-1.40268	1	1	0.192814	0.143118	0	0.127088
3110079O15Rik	-0.747436	1	1	0.356093	0.415936	0.463651	0
3110082I17Rik	-0.241706	0.1439	0.273848	28.3297	25.1638	22.613	22.7934
3110082J24Rik	-inf	1	1	0	0.130626	0	0
3110083C13Rik	-0.744601	0.31195	0.484926	1.93574	2.6884	1.41973	1.36476
3110099E03Rik	0	1	1	0	0	0	0
3200001D21Rik	-1.13057	1	1	0	0.0584935	0	0.0274531
3300002A11Rik	-0.55402	0.84685	0.910141	0.4617	0.685875	0.486117	0.303344
3300002I08Rik	1.2692	0.1469	0.278146	1.03719	1.34034	3.52102	2.26077
3300002P13Rik	1.36089	0.0264	0.0720316	0.403771	0.449629	1.27548	0.930762
3300005D01Rik	0.128228	1	1	0	0.128278	0	0.144067
3425401B19Rik	-0.565825	1	1	0.0711128	0.0902229	0.0385245	0.0712847
3632451O06Rik	0.626433	0.0001	0.000589758	9.79507	8.57498	14.5953	13.8627
3632454L22Rik	0.814467	1	1	0.08032	0.0891986	0.143112	0.156871
3830403N18Rik	1.04957	1	1	0.0742856	0.331015	0.563155	0.293038
3830406C13Rik	0.455967	0.0528	0.126263	6.86635	6.40096	7.5737	10.6978
3830408C21Rik	0.0241769	0.9583	0.978322	0.688221	0.655672	0.621325	0.751228
3830417A13Rik	5.31309	5e-05	0.000311843	1.32411	0.866019	43.363	43.7127
3830432H09Rik	-0.764722	1	1	0.271371	0.356312	0.249465	0.12319
3930402G23Rik	-0.684472	1	1	0.449402	0.56675	0.309912	0.32729
4430402I18Rik	-1.16597	1	1	0.348559	0.342702	0.116113	0.193347
4631405J19Rik	0.725836	1	1	0.113899	0	0.0719652	0.112819
4631405K08Rik	1.95819	5e-05	0.000311843	1.06647	0.817761	3.85776	3.47831
4632404H12Rik	-0.125346	0.65915	0.790581	1.02033	0.806369	0.992114	0.68675
4632415L05Rik	-0.871135	5e-05	0.000311843	2.82797	2.46067	1.51245	1.38892
4632427E13Rik	0.23585	0.25875	0.423429	15.4984	14.4758	17.1002	18.3455
4632428C04Rik	0.486404	1	1	0.220552	0.0544514	0.185852	0.195799
4732414G09Rik	1.98351	1	1	7.39076e-56	0.0269432	0.0611825	0.0484457
4732416N19Rik	-inf	1	1	0.34342	0.384229	0	1.79717e-37
4732419C18Rik	-2.36391	1	1	0.0311764	0.282946	0	0.0624165
4732440D04Rik	0.557617	0.4251	0.599686	0.724881	0.524745	0.934151	0.907407
4732465J04Rik	0	1	1	0	0	0	0
4732471J01Rik	0.627295	1	1	0.192112	0.225531	0.362064	0.287643
4732490B19Rik	0	1	1	0	0	0	0
4732491K20Rik	-0.0661884	1	1	0.542544	0.702979	0.45721	0.74176
4831407H17Rik	inf	1	1	0	0	0.151114	0
4831440D22Rik	-0.52019	0.66205	0.792347	0.575823	0.828313	0.684976	0.303736
4831440E17Rik	1.00557	0.0018	0.00743632	0.319582	0.302246	0.613475	0.640434
4833411C07Rik	0.791799	1	1	0	0.0654887	0	0.116502
4833412C05Rik	-0.893565	1	1	0.408577	0.0758334	0.25813	0
4833415N18Rik	inf	1	1	0	0	0	0.0753941
4833417C18Rik	0.264872	0.39055	0.566022	1.92023	1.27037	2.03313	1.80153
4833418N02Rik	0.458703	1	1	0.128389	0.142781	0.16226	0.212718
4833419F23Rik	-0.170087	1	1	0.0929195	0.31085	0	0.364827
4833420G17Rik	0.181412	0.2524	0.416574	11.847	11.6119	13.6941	13.0372
4833422C13Rik	0.294805	1	1	0.102144	0.301548	0.256986	0.246579
4833422M21Rik	0.556849	1	1	0.198394	0	0.188039	0.0984403
4833423E24Rik	0	1	1	0	0	0	0
4833427F10Rik	inf	1	1	0	0	0.0566768	0
4833427G06Rik	-1.69786	1	1	0.344695	0.128279	0.145125	0
4833428L15Rik	2.72626	1	1	0.0552387	0	0.139609	0.218956
4833438C02Rik	0.462052	0.4823	0.649605	0.994195	0.473658	1.1668	0.848706
4833439L19Rik	-0.140286	0.4233	0.597998	33.3603	32.0449	29.9061	29.7108
4833447I15Rik	1.04848	1	1	0	0.511483	0.72313	0.365827
4921501E09Rik	0	1	1	0	0	0	0
4921504A21Rik	-0.642976	1	1	0.325298	0.197183	0.186892	0.147486
4921504E06Rik	0	1	1	0	0	0	0
4921507G05Rik	1.18794	1	1	0.0761534	0.169686	0.192435	0.37533
4921507P07Rik	-0.893111	0.06785	0.153598	0.568151	0.577503	0.283041	0.337111
4921508D12Rik	0	1	1	0	0	0	0
4921509C19Rik	-1.08966	1	1	0	0.057089	0.0276353	0
4921509O07Rik	0	1	1	0	0	0	0
4921511C10Rik	-inf	1	1	0.0906405	0	0	0
4921511C20Rik	0	1	1	0	0	0	0
4921511H03Rik	0.748821	1	1	0.0383242	0.0212718	0.0904675	0.00960564
4921511I17Rik	-3.12518	1	1	0.152317	0.28244	0	0.0503699
4921511M17Rik	0	1	1	0	0	0	0
4921513H07Rik	0	1	1	0	0	0	0
4921513I03Rik	0	1	1	0	0	0	0
4921515E04Rik	0	1	1	0	0	0	0
4921517D16Rik	-0.324348	1	1	0.246161	0.502235	0.376359	0.229442
4921517D22Rik	-1.66372	1	1	0.0911124	0.0406273	0.0231203	0.0182964
4921518K17Rik	0	1	1	0	0	0	0
4921524J17Rik	0.790264	5e-05	0.000311843	13.4506	12.6417	21.5474	23.7681
4921524L21Rik	0	1	1	0	0	0	0
4921525O09Rik	-0.354633	1	1	0.629389	0.465988	0.508298	0.349848
4921528I07Rik	inf	1	1	0	0	0	0.0244615
4921529L05Rik	0	1	1	0	0	0	0
4921530L21Rik	0	1	1	0	0	0	0
4921531C22Rik	0.533437	1	1	0.391525	0.507701	0.82476	0.487776
4921531P14Rik	0	1	1	0	0	0	0
4921533I20Rik	-inf	1	1	0.0764928	0	0	0
4921534H16Rik	-inf	1	1	0	0.0227756	0	0
4921536K21Rik	0.0113358	1	1	0.292157	0.315575	0.369311	0.247032
4921539E11Rik	1.72321	1	1	0.0500295	0	0.0627434	0.0992874
4922502D21Rik	0	1	1	0	0	0	0
4922502H24Rik	0	1	1	0	0	0	0
4922502N22Rik	0	1	1	0	0	0	0
4930401C15Rik	0	1	1	0	0	0	0
4930401G09Rik	0	1	1	0	0	0	0
4930401O10Rik	0	1	1	0	0	0	0
4930401O12Rik	0	1	1	0	0	0	0
4930402D18Rik	0	1	1	0	0	0	0
4930402F06Rik	0	1	1	0	0	0	0
4930402F11Rik	0	1	1	0	0	0	0
4930402H24Rik	-0.228425	0.1632	0.301843	3.45845	3.53914	3.0469	2.95795
4930402K13Rik	inf	1	1	0	0	0.089507	0.105799
4930403D09Rik	0	1	1	0	0	0	0
4930404A05Rik	0	1	1	0	0	0	0
4930404H11Rik	0	1	1	0	0	0	0
4930404H24Rik	0.09089	1	1	0.0481087	0.0534466	0.0608096	0.0480544
4930404I05Rik	-0.657142	0.7879	0.877926	0.790772	0.881146	0.599456	0.467344
4930404I20Rik	0	1	1	0	0	0	0
4930404K13Rik	0	1	1	0	0	0	0
4930404N11Rik	inf	1	1	1.4472e-11	2.39479e-12	0.201231	4.23155e-14
4930405A10Rik	-inf	1	1	0	0.0883873	0	0
4930405A21Rik	1.06436	0.51	0.674475	0.462391	0.429316	1.2658	0.607579
4930405D01Rik	0	1	1	0	0	0	0
4930405D11Rik	0	1	1	0	0	0	0
4930405J17Rik	inf	1	1	0	0	0	0.164028
4930405L22Rik	0	1	1	0	0	0	0
4930405O22Rik	-1.74441	1	1	0.245527	0.364838	0.103401	0.0805582
4930406D18Rik	0	1	1	0	0	0	0
4930407G08Rik	0	1	1	0	0	0	0
4930407I02Rik	inf	1	1	0	0	0	0.0221678
4930407I10Rik	0	1	1	0	0	0	0
4930407I19Rik	0	1	1	0	0	0	0
4930412B13Rik	0	1	1	0	0	0	0
4930412C18Rik	2.20698	1	1	0.0141373	0	0.0357422	0.028314
4930412E21Rik	0	1	1	0	0	0	0
4930412F12Rik	0.18447	1	1	0.412479	0.250137	0.379141	0.373268
4930412L05Rik	-0.286079	1	1	0.0405036	0.0336613	0.0234434	0.037534
4930412O13Rik	2.15081	1	1	0.0416121	0	0.0701366	0.111128
4930413E15Rik	0	1	1	0	0	0	0
4930413F20Rik	0	1	1	0	0	0	0
4930413G21Rik	-0.23203	0.47905	0.646545	1.58042	1.43842	1.39204	1.18867
4930413M19Rik	0	1	1	0	0	0	0
4930414F18Rik	0	1	1	0	0	0	0
4930414N06Rik	0	1	1	0	0	0	0
4930415F15Rik	0.992278	1	1	0.0999146	0.083253	0.0947165	0.270488
4930415L06Rik	0	1	1	0	0	0	0
4930415O20Rik	1.02367	1	1	0.429506	0.241116	0.542137	0.818696
4930417H01Rik	inf	1	1	0	0	0.0560499	0.039913
4930417O13Rik	0	1	1	0	0	0	0
4930417O22Rik	0	1	1	0	0	0	0
4930419G24Rik	0	1	1	0	0	0	0
4930421P07Rik	-inf	1	1	0	0.201745	0	0
4930423D24Rik	-inf	1	1	0.221116	0	0	0
4930423M02Rik	0	1	1	0	0	0	0
4930425K10Rik	0	1	1	0	0	0	0
4930425L21Rik	inf	1	1	0	0	0.119541	0
4930425O10Rik	0	1	1	0	0	0	0
4930426D05Rik	-1.12811	0.1519	0.285471	1.60006	1.66792	0.837136	0.666539
4930426I24Rik	-0.867488	1	1	0.303994	0.113049	0.128003	0.0992538
4930426L09Rik	-1.91337	1	1	0.177684	0.197619	0.0561392	0.0441402
4930427A07Rik	0.153847	0.35925	0.533474	4.84609	4.94747	5.2016	5.75108
4930428D20Rik	0	1	1	0	0	0	0
4930428E07Rik	0	1	1	0	0	0	0
4930428G15Rik	0	1	1	0	0	0	0
4930428N03Rik	0	1	1	0	0	0	0
4930428O21Rik	0	1	1	0	0	0	0
4930429B21Rik	0.156554	0.87365	0.927717	0.919952	1.234	1.28304	1.13847
4930429D17Rik	0	1	1	0	0	0	0
4930429F11Rik	0	1	1	0	0	0	0
4930429F24Rik	-inf	1	1	0.0863103	0.143981	0	0
4930429P21Rik	-inf	1	1	0.0260804	0	0	0
4930430A15Rik	0	1	1	0	0	0	0
4930430E12Rik	0	1	1	0	0	0	0
4930430F08Rik	-0.182428	0.53455	0.69385	8.83582	7.33683	6.78532	7.50599
4930430F21Rik	0	1	1	0	0	0	0
4930430J02Rik	-inf	1	1	0.402965	0	0	0
4930431F10Rik	0	1	1	0	0	0	0
4930431F12Rik	0	1	1	0	0	0	0
4930431P03Rik	-inf	1	1	0	0.0292617	0	0
4930431P22Rik	2.84502	1	1	0.0522139	0.0446958	0.341051	0.357417
4930432E11Rik	-inf	1	1	0	0.0107723	0	0
4930432J09Rik	0	1	1	0	0	0	0
4930432K21Rik	0.79556	0.0001	0.000589758	3.15021	3.18416	5.57284	5.47911
4930432L08Rik	inf	1	1	0	0	0.0416869	0
4930432M17Rik	0	1	1	0	0	0	0
4930432O09Rik	0	1	1	0	0	0	0
4930433B08Rik	0	1	1	0	0	0	0
4930433I11Rik	0	1	1	0	0	0	0
4930433N12Rik	-1.15438	1	1	0.487994	0.325723	0.123341	0.242185
4930434B07Rik	-inf	1	1	0.0734373	0	0	0
4930434J06Rik	0	1	1	0	0	0	0
4930435E12Rik	-inf	1	1	0.0494293	0	0	0
4930435F18Rik	0	1	1	0	0	0	0
4930437M23Rik	0	1	1	0	0	0	0
4930438A08Rik	inf	1	1	0	0	0.0409237	0.0645477
4930438E09Rik	0	1	1	0	0	0	0
4930439A04Rik	1.22682	1	1	0.030411	0.0468137	0.0916405	0.0909806
4930439D14Rik	-0.623654	1	1	0.169425	0	0	0.107779
4930440C22Rik	0	1	1	0	0	0	0
4930440I19Rik	0	1	1	0	0	0	0
4930441H08Rik	inf	1	1	0	0	0	0.276274
4930441J16Rik	0	1	1	0	0	0	0
4930442E04Rik	0	1	1	0	0	0	0
4930442J19Rik	0	1	1	0	0	0	0
4930442L01Rik	-0.852647	1	1	0.149321	0.265508	0.11324	0.119143
4930443O20Rik	0.141249	1	1	0	0.102626	0.116602	0
4930444A19Rik	-inf	1	1	0.0553912	0.07201	0	0
4930444F02Rik	-0.430311	1	1	0.340597	0.460276	0.354163	0.245427
4930444G20Rik	0.0885073	1	1	0.106963	0.118907	0.13519	0.106525
4930444M15Rik	1.55891	0.005	0.0178873	0.270768	0.430076	1.12441	0.962323
4930444P10Rik	-0.439138	1	1	0.0763803	0.087413	0.121772	0
4930445E18Rik	3.67284	1	1	0	0.021117	0.143999	0.133117
4930445N18Rik	0	1	1	0	0	0	0
4930447A16Rik	0	1	1	0	0	0	0
4930447C04Rik	1.55695	5e-05	0.000311843	9.08008	10.4112	23.105	34.6126
4930447F24Rik	1.1985	1	1	0.0643493	0	0.0813112	0.063619
4930447J18Rik	0	1	1	0	0	0	0
4930447K03Rik	0	1	1	0	0	0	0
4930447M23Rik	0	1	1	0	0	0	0
4930447N08Rik	-0.778504	1	1	0.0621008	0.276537	0.0784715	0.122864
4930448C13Rik	0	1	1	0	0	0	0
4930448F12Rik	0	1	1	0	0	0	0
4930448H16Rik	0	1	1	0	0	0	0
4930448I06Rik	0	1	1	0	0	0	0
4930448I18Rik	0	1	1	0	0	0	0
4930448K20Rik	0	1	1	0	0	0	0
4930449C09Rik	0	1	1	0	0	0	0
4930449E01Rik	-inf	1	1	0	0.20956	0	0
4930449E18Rik	0	1	1	0	0	0	0
4930449I24Rik	0	1	1	0	0	0	0
4930451E10Rik	-inf	1	1	0.213907	0.0794177	0	0
4930451G09Rik	-0.0962364	0.8776	0.929706	0.534611	0.639501	0.571807	0.534476
4930451I11Rik	0	1	1	0	0	0	0
4930452A19Rik	0	1	1	0	0	0	0
4930452B06Rik	0.682947	0.00015	0.000842733	6.34678	6.19173	10.659	9.56818
4930452G13Rik	0	1	1	0	0	0	0
4930452N14Rik	0	1	1	0	0	0	0
4930453H23Rik	inf	1	1	0	0	0.140242	0.139813
4930453L07Rik	inf	1	1	0	0	0.0585108	0.0459837
4930453N24Rik	0.269664	0.12695	0.249354	26.4729	25.6859	31.0042	32.1683
4930455B14Rik	inf	1	1	0	0	0	0.0660587
4930455C13Rik	-1.89862	1	1	0.307578	0.255712	0	0.151311
4930455D15Rik	inf	1	1	0	0	0	0.0397343
4930455F16Rik	0	1	1	0	0	0	0
4930455G09Rik	1.70064	1	1	0.170332	0	0.215051	0.328056
4930455H04Rik	0	1	1	0	0	0	0
4930455J16Rik	0	1	1	0	0	0	0
4930456L15Rik	0	1	1	0	0	0	0
4930458A03Rik	0	1	1	0	0	0	0
4930459C07Rik	inf	1	1	0	0	0	0.057925
4930459I23Rik	0	1	1	0	0	0	0
4930459L07Rik	0	1	1	0	0	0	0
4930461C15Rik	1.15239	1	1	0	0.0497006	0.113846	0
4930461G14Rik	2.08659	5e-05	0.000311843	6.36331	5.45476	26.8392	23.5232
4930463O16Rik	0	1	1	0	0	0	0
4930465K10Rik	-0.205939	1	1	0.502122	0.185211	0.210191	0.38196
4930465M20Rik	-inf	1	1	0.0461323	0	0	0
4930467D21Rik	1.51189	1	1	0.0192981	0.042868	0.12197	0.0578984
4930467E23Rik	0.934002	1	1	0.152182	0.154884	0.208408	0.381127
4930467J12Rik	0	1	1	0	0	0	0
4930467K11Rik	0	1	1	0	0	0	0
4930469G21Rik	-0.218618	1	1	0	0.0915017	0	0.0808098
4930469K13Rik	inf	1	1	0	0	0.0329844	0
4930470H14Rik	0	1	1	0	0	0	0
4930470O06Rik	0	1	1	0	0	0	0
4930470P17Rik	inf	1	1	0	0	0	0.0478547
4930471C04Rik	0	1	1	0	0	0	0
4930471G03Rik	-inf	0.15915	0.29593	0.30094	0.841617	0	0
4930471G24Rik	0	1	1	0	0	0	0
4930471L23Rik	0	1	1	0	0	0	0
4930471M09Rik	-inf	1	1	0	0.146045	0	0
4930473A02Rik	-inf	1	1	0.0475818	0	0	0
4930473H19Rik	-0.979998	1	1	0.128131	0.200928	0.132852	0.0358203
4930473O22Rik	0	1	1	0	0	0	0
4930474G06Rik	0	1	1	0	0	0	0
4930474H20Rik	0	1	1	0	0	0	0
4930474M22Rik	0	1	1	0	0	0	0
4930474N05Rik	0	1	1	0	0	0	0
4930474N09Rik	0.014136	1	1	0.0606381	0	0	0.0600072
4930477N07Rik	0	1	1	0	0	0	0
4930478L05Rik	-0.47713	1	1	0.0331522	0.147397	0	0.13215
4930478P22Rik	0	1	1	0	0	0	0
4930479D17Rik	0	1	1	0	0	0	0
4930479H17Rik	-0.00502841	1	1	0.0344383	0.0765626	0.0435266	0.0686155
4930480E11Rik	0	1	1	0	0	0	0
4930480G23Rik	0	1	1	0	0	0	0
4930480K15Rik	2.88693	1	1	0.0275033	0	0.0347634	0.164686
4930480K23Rik	-1.29424	0.00105	0.00468516	2.31673	1.76184	0.635443	1.0301
4930480M12Rik	0	1	1	0	0	0	0
4930481A15Rik	-0.886556	1	1	0.610184	0.317034	0.341953	0.158573
4930482G09Rik	0	1	1	0	0	0	0
4930483J18Rik	0.246852	1	1	0.0671198	0.0747421	0.16962	0
4930483K19Rik	-0.819707	1	1	0.226296	0.125925	0.142982	0.0562268
4930483O08Rik	0	1	1	0	0	0	0
4930484H19Rik	inf	1	1	0	0	0	0.0360275
4930486F22Rik	0	1	1	0	0	0	0
4930486I03Rik	0	1	1	0	0	0	0
4930486L24Rik	1.45529	1	1	0.0984384	0.164266	0.435405	0.293091
4930487D11Rik	0	1	1	0	0	0	0
4930487H11Rik	-inf	1	1	0	0.101051	0	0
4930488B22Rik	0	1	1	0	0	0	0
4930488L21Rik	-0.324995	1	1	0.0670819	0.223692	0.169571	0.0668429
4930488N24Rik	-2.03944	1	1	0.0463787	0.0555087	0	0.0249336
4930500A05Rik	-0.923863	1	1	0.117376	0.177743	0.039569	0.117431
4930500F04Rik	0	1	1	0	0	0	0
4930500G05Rik	-0.566212	0.5644	0.718614	4.48954	2.63103	2.88768	1.91708
4930500H12Rik	0	1	1	0	0	0	0
4930500L23Rik	inf	1	1	0	0	0	0.119961
4930502A04Rik	0	1	1	0	0	0	0
4930502C15Rik	-1.17955	1	1	0.417636	0.54261	0.251415	0.176176
4930502E09Rik	-0.00749375	1	1	0.120265	0	0	0.117243
4930502E18Rik	-0.244939	0.49175	0.658053	1.56393	1.22143	1.09429	1.26091
4930503B20Rik	-3.08976	1	1	0.14166	0.0209084	0	0.018829
4930503E14Rik	0	1	1	0	0	0	0
4930503E24Rik	0	1	1	0	0	0	0
4930503F20Rik	0	1	1	0	0	0	0
4930503H13Rik	0	1	1	0	0	0	0
4930503L19Rik	-0.751667	5e-05	0.000311843	17.6865	15.4142	9.64708	10.0787
4930503O07Rik	0	1	1	0	0	0	0
4930504C09Rik	-inf	1	1	0.0665129	0	0	0
4930504O13Rik	1.94568	1	1	0.189685	0.212661	1.19727	0.363658
4930505A04Rik	inf	1	1	0	0	0.326268	0.169286
4930505G20Rik	0	1	1	0	0	0	0
4930505K13Rik	0	1	1	0	0	0	0
4930505K14Rik	0	1	1	0	0	0	0
4930505N22Rik	-0.625751	1	1	0.173933	0.193437	0.109909	0.129656
4930505O20Rik	0	1	1	0	0	0	0
4930506A18Rik	inf	1	1	0	0	0	0.0757039
4930506C21Rik	0.00727844	1	1	0.23833	0	0	0.234732
4930507D05Rik	-1.04934	1	1	0.10857	0.052419	8.05298e-87	0.0774346
4930507D10Rik	-inf	1	1	0.0624018	0	0	0
4930509E16Rik	1.30185	1	1	0	0.198975	0.150589	0.353888
4930509J09Rik	0	1	1	0	0	0	0
4930509K18Rik	0	1	1	0	0	0	0
4930511A02Rik	0	1	1	0	0	0	0
4930511A08Rik	-inf	1	1	0	0.71662	0	0
4930511E03Rik	inf	1	1	0	0	0.0341614	0.0539509
4930511M06Rik	0	1	1	0	0	0	0
4930512B01Rik	-1.0785	1	1	0.658839	0.575819	0.118946	0.467311
4930512H18Rik	1.80463	1	1	0.076091	0.118295	0.44249	0.243778
4930512J16Rik	0.344464	1	1	0.359752	0.520637	0.424758	0.703213
4930512M02Rik	0	1	1	0	0	0	0
4930513D17Rik	0	1	1	0	0	0	0
4930513L16Rik	0.36295	1	1	0.0715998	0	0.0904676	0
4930513N10Rik	-0.178025	0.9405	0.966816	1.06052	1.20109	0.951508	1.06048
4930513O06Rik	0	1	1	0	0	0	0
4930515B02Rik	0	1	1	0	0	0	0
4930515G01Rik	-1.57117	0.3772	0.551222	0.780036	1.30212	0.211225	0.496855
4930515G16Rik	0	1	1	0	0	0	0
4930515L03Rik	0	1	1	0	0	0	0
4930515L19Rik	0	1	1	0	0	0	0
4930517E11Rik	0	1	1	0	0	0	0
4930517G24Rik	0	1	1	0	0	0	0
4930517M08Rik	inf	1	1	0	0	0.100371	0
4930518J21Rik	0	1	1	0	0	0	0
4930518P08Rik	0.822818	1	1	0.120004	0.0667903	0.151642	0.178162
4930519D14Rik	0	1	1	0	0	0	0
4930519F09Rik	0	1	1	0	0	0	0
4930519F16Rik	2.9256	5e-05	0.000311843	0.74798	0.960547	5.75293	7.33033
4930519F24Rik	0	1	1	0	0	0	0
4930519G04Rik	-inf	1	1	0.0600418	0.066726	0	0
4930519H02Rik	0	1	1	0	0	0	0
4930519K11Rik	-inf	1	1	0.362463	0	0	0
4930520O04Rik	0.696177	0.43095	0.606029	0.604074	0.820966	1.26809	1.061
4930520P13Rik	0	1	1	0	0	0	0
4930521E06Rik	-1.50122	1	1	0.0889084	0.396489	0	0.174715
4930521O11Rik	-0.184172	0.66545	0.794771	0.506582	0.845992	0.640118	0.563592
4930521O17Rik	0	1	1	0	0	0	0
4930522H14Rik	0	1	1	0	0	0	0
4930522L14Rik	0.921846	5e-05	0.000311843	6.90867	5.52963	11.0431	12.5766
4930522O17Rik	0	1	1	0	0	0	0
4930522P08Rik	inf	1	1	0	0	0.731707	0
4930523C07Rik	-0.0773815	1	1	0.0555425	0.092244	0.0617278	0.0798541
4930523O13Rik	0	1	1	0	0	0	0
4930524B15Rik	1.68277	0.00685	0.0234189	0.355232	0.175313	1.08502	0.613705
4930524B17Rik	0	1	1	0	0	0	0
4930524C18Rik	0	1	1	0	0	0	0
4930524N10Rik	0	1	1	0	0	0	0
4930524O05Rik	0	1	1	0	0	0	0
4930524O08Rik	0	1	1	0	0	0	0
4930525C09Rik	0	1	1	0	0	0	0
4930525D18Rik	inf	1	1	0	0	0	0.0831469
4930525G20Rik	0.697801	1	1	0.290342	0.171988	0.342542	0.406501
4930526F13Rik	0	1	1	0	0	0	0
4930526H09Rik	0	1	1	0	0	0	0
4930526I15Rik	1.86086	0.00055	0.00266307	0.415721	0.925992	1.93448	3.0065
4930526L06Rik	-1.49728	0.00495	0.0177359	1.85714	1.98609	0.563155	0.805854
4930527F14Rik	0	1	1	0	0	0	0
4930527G23Rik	0	1	1	0	0	0	0
4930528A17Rik	-0.0165616	0.9902	0.994644	0.575147	1.187	0.726423	1.03862
4930528D03Rik	0.14032	1	1	0	0.0628241	0.0713343	0
4930528G23Rik	0	1	1	0	0	0	0
4930528H21Rik	0	1	1	0	0	0	0
4930528P14Rik	0	1	1	0	0	0	0
4930529C04Rik	-inf	1	1	0	0.0178453	0	0
4930529K09Rik	0	1	1	0	0	0	0
4930529L06Rik	0	1	1	0	0	0	0
4930529N20Rik	0	1	1	0	0	0	0
4930532I03Rik	0	1	1	0	0	0	0
4930532M18Rik	0	1	1	0	0	0	0
4930533B01Rik	inf	1	1	0	0	0.0926567	0
4930533I22Rik	0	1	1	0	0	0	0
4930533K18Rik	inf	1	1	0	0	0	0.37555
4930533N22Rik	0	1	1	0	0	0	0
4930533P14Rik	0	1	1	0	0	0	0
4930535L15Rik	0	1	1	0	0	0	0
4930535O05Rik	0	1	1	0	0	0	0
4930538E20Rik	0	1	1	2.34864e-86	0	0	1.80581e-246
4930538K18Rik	-0.689256	1	1	0.221416	0.4392	0.167066	0.247835
4930538L07Rik	0	1	1	0	0	0	0
4930539C22Rik	0	1	1	0	0	0	0
4930539E08Rik	1.06283	0.0004	0.00200462	0.325204	0.384441	0.793145	0.699816
4930539J05Rik	0.199262	1	1	0.596519	0.999819	0.740341	1.11225
4930539M17Rik	inf	1	1	0	0	0.124812	0
4930539N22Rik	-inf	1	1	0	0.0764422	0	0
4930540M03Rik	0	1	1	0	0	0	0
4930542C21Rik	0	1	1	0	0	0	0
4930542D17Rik	inf	1	1	0	0	0	0.049361
4930542M03Rik	0	1	1	0	0	0	0
4930542N06Rik	-0.0731861	1	1	0.277384	0.246951	0.28042	0.219886
4930543D07Rik	-0.350366	1	1	0.0888471	0.419459	0.140382	0.266362
4930543E12Rik	-inf	1	1	0.0468033	0.052061	0	0
4930543I03Rik	0	1	1	0	0	0	0
4930543N07Rik	0	1	1	0	0	0	0
4930544D05Rik	-inf	1	1	0.0887659	0.098609	0	0
4930544G11Rik	0	1	1	0	0	0	0
4930544M13Rik	0	1	1	0	0	0	0
4930545E07Rik	0	1	1	0	0	0	0
4930545H06Rik	0	1	1	0	0	0	0
4930545L08Rik	inf	1	1	0	0	0	0.0950603
4930545L23Rik	-0.192535	1	1	0	0.0262983	0	0.0236472
4930546C10Rik	0	1	1	0	0	0	0
4930546K05Rik	-1.70451	1	1	0.0160298	0.0356017	0	0.0160444
4930547E08Rik	-0.0468896	1	1	0.239272	0	0	0.226801
4930547E14Rik	0	1	1	0	0	0	0
4930547H16Rik	0	1	1	0	0	0	0
4930547M16Rik	0	1	1	0	0	0	0
4930548G14Rik	0	1	1	0	0	0	0
4930548H24Rik	0.314677	0.28915	0.459363	1.59131	1.45771	1.71531	2.09157
4930548J01Rik	inf	1	1	0	0	0	0.123984
4930548K13Rik	0	1	1	0	0	0	0
4930549C01Rik	0	1	1	0	0	0	0
4930549C15Rik	inf	1	1	0	0	0.0692107	0.0542796
4930549G23Rik	inf	1	1	6.28934e-66	0	0	0.194024
4930550C14Rik	0.559902	0.09375	0.197656	1.59018	1.46889	1.68302	2.84365
4930550C17Rik	0	1	1	0	0	0	0
4930550L24Rik	3.25723	1	1	0.0413529	0.0459847	0.470367	0.370112
4930552N02Rik	0	1	1	0	0	0	0
4930552P12Rik	-0.751488	1	1	0.0712126	0.342825	0.180027	0.0711368
4930553C11Rik	0	1	1	0	0	0	0
4930553E22Rik	0	1	1	0	0	0	0
4930553J12Rik	0	1	1	0	0	0	0
4930553P18Rik	inf	1	1	0	0	0.0490718	0.0386366
4930554C24Rik	0	1	1	0	0	0	0
4930554G24Rik	0	1	1	0	0	0	0
4930554H23Rik	-0.192353	1	1	0	0.0258462	0	0.0232436
4930554I06Rik	0	1	1	0	0	0	0
4930555A03Rik	0	1	1	0	0	0	0
4930555B11Rik	0	1	1	0	0	0	0
4930555B12Rik	0	1	1	0	0	0	0
4930555F03Rik	-inf	1	1	0.0343464	0	0	0
4930555G01Rik	-1.63683	1	1	0.0592473	0.0329208	0	0.0295476
4930555G21Rik	0	1	1	0	0	0	0
4930555K05Rik	0	1	1	0	0	0	0
4930555M17Rik	0	1	1	0	0	0	0
4930556C24Rik	0	1	1	0	0	0	0
4930556G01Rik	0	1	1	0	0	0	0
4930556J02Rik	0	1	1	0	0	0	0
4930556L07Rik	0	1	1	0	0	0	0
4930556M19Rik	-0.460704	0.75755	0.859498	0.643401	1.02544	0.427613	0.797377
4930556N09Rik	0	1	1	0	0	0	0
4930556N13Rik	inf	1	1	0	0	0.092002	0.0718357
4930557A04Rik	0	1	1	0	0	0	0
4930557B15Rik	0	1	1	0	0	0	0
4930557F10Rik	0	1	1	0	0	0	0
4930557J02Rik	0	1	1	0	0	0	0
4930557K07Rik	0	1	1	0	0	0	0
4930558C23Rik	inf	1	1	0	0	0.159722	0
4930558F17Rik	0	1	1	0	0	0	0
4930558G05Rik	0	1	1	0	0	0	0
4930558J18Rik	0.340531	0.15315	0.287431	1.96989	1.69163	2.15032	2.50056
4930558K02Rik	1.57984	1	1	0.106964	0.035447	0.313502	0.109601
4930559C10Rik	0	1	1	0	0	0	0
4930562C15Rik	1.92381	1	1	0.0154265	0.0171304	0.0780132	0.0463343
4930562F07Rik	0	1	1	0	0	0	0
4930562F17Rik	0	1	1	0	0	0	0
4930563D23Rik	1.14895	1	1	0.0656721	0	0.0553411	0.087511
4930563E18Rik	inf	1	1	0	0	0	0.041754
4930563E22Rik	-0.00160052	0.9839	0.990998	0.449589	0.676721	0.633369	0.502955
4930563F08Rik	-inf	1	1	0	0.305381	0	0
4930563H07Rik	0	1	1	0	0	0	0
4930563I02Rik	-inf	1	1	0	0.0060121	0	0
4930563M20Rik	0	1	1	0	0	0	0
4930563M21Rik	-1.61588	1	1	0.0922402	0.0262379	0.0383861	0
4930564C03Rik	0.378212	1	1	0.180638	0.201076	0.380434	0.119185
4930564D02Rik	0	1	1	0	0	0	0
4930565D16Rik	0	1	1	0	0	0	0
4930565N06Rik	0.419401	0.6645	0.793979	1.7992	2.1632	2.67918	2.65837
4930567H12Rik	0	1	1	0	0	0	0
4930567H17Rik	0	1	1	0	0	0	0
4930567J20Rik	0	1	1	0	0	0	0
4930567K12Rik	0	1	1	0	0	0	0
4930567K20Rik	0	1	1	0	0	0	0
4930568A12Rik	-inf	1	1	0	0.135908	0	0
4930568D16Rik	0	1	1	0	0	0	0
4930568E12Rik	0	1	1	0	0	0	0
4930568G15Rik	inf	1	1	0	0	0.0969339	0
4930570E03Rik	0	1	1	0	0	0	0
4930570G19Rik	2.72177	1	1	0	0.0204445	0	0.138587
4930571K23Rik	0	1	1	0	0	0	0
4930571O06Rik	0	1	1	0	0	0	0
4930572G02Rik	0.466043	1	1	0.031274	0.0111573	0.038116	0.0201501
4930572K03Rik	0	1	1	0	0	0	0
4930572O03Rik	0	1	1	0	0	0	0
4930572O13Rik	0	1	1	0	0	0	0
4930573C15Rik	0	1	1	0	0	0	0
4930573H18Rik	0	1	1	0	0	0	0
4930573O16Rik	0	1	1	0	0	0	0
4930577N17Rik	1.19024	1	1	0.158231	0.224081	0.399287	0.481001
4930578C19Rik	0.625231	1	1	0	0.0156545	0.0248758	0
4930578E11Rik	0	1	1	0	0	0	0
4930578G10Rik	0	1	1	0	0	0	0
4930578I06Rik	0	1	1	0	0	0	0
4930578M01Rik	-0.390512	1	1	0.266265	0	0.112128	0.0872105
4930578N18Rik	0	1	1	0	0	0	0
4930579C12Rik	0	1	1	0	0	0	0
4930579D09Rik	0	1	1	0	0	0	0
4930579F01Rik	inf	1	1	0	0	0.0872743	0.147709
4930579G18Rik	-0.502746	1	1	0.499402	0.353475	0.286881	0.315714
4930579G24Rik	0.317166	0.15385	0.288627	2.53825	2.19413	3.01014	2.90553
4930579H20Rik	0	1	1	0	0	0	0
4930579J19Rik	0	1	1	0	0	0	0
4930579K19Rik	-0.731103	1	1	0.187205	0.347353	0.0788517	0.2469
4930579P08Rik	0	1	1	0	0	0	0
4930581F22Rik	-1.96848	1	1	0.595507	0.689257	0.156873	0.173603
4930583I09Rik	0	1	1	0	0	0	0
4930583K01Rik	-0.754524	1	1	0.0925854	0.103242	0.116963	0
4930583P06Rik	0	1	1	0	0	0	0
4930584F24Rik	0	1	1	0	0	0	0
4930586N03Rik	inf	1	1	0	0	0	0.0912069
4930587E11Rik	0	1	1	0	0	0	0
4930588K23Rik	0	1	1	0	0	0	0
4930589L23Rik	-0.73704	1	1	0.11609	0.161259	0.11005	0.057905
4930590J08Rik	0.0410233	1	1	0.238219	0.254645	0.264288	0.245777
4930590L14Rik	0	1	1	0	0	0	0
4930590L20Rik	-inf	1	1	0.228848	0	0	0
4930591A17Rik	2.37996	0.0002	0.00108839	1.26157	1.26843	6.85125	6.38597
4930591E09Rik	0	1	1	0	0	0	0
4930592A05Rik	-0.0398502	1	1	0	0.0844668	0	0.0844309
4930592C13Rik	-0.249951	1	1	0	0.171862	0	0.148508
4930592I03Rik	-0.547863	0.79735	0.883419	1.32599	0.869082	0.886933	0.614797
4930593A02Rik	0	1	1	0	0	0	0
4930593C16Rik	0	1	1	0	0	0	0
4930594C11Rik	0.02736	1	1	0.0848221	0.18844	0.134023	0.148377
4930594O21Rik	0	1	1	0	0	0	0
4930595D18Rik	0	1	1	0	0	0	0
4930595L18Rik	0	1	1	0	0	0	0
4930595M18Rik	-inf	1	1	0.0222118	0	0	0
4930596D02Rik	0	1	1	0	0	0	0
4930596I21Rik	0.111287	1	1	0	0.421473	0.469719	0
4930597A21Rik	0	1	1	0	0	0	0
4930597G03Rik	0	1	1	0	0	0	0
4930598F16Rik	0	1	1	0	0	0	0
4930599N23Rik	-0.724442	1	1	0.47734	0.321036	0.117597	0.365472
4931400O07Rik	0	1	1	0	0	0	0
4931402G19Rik	2.28635	1	1	0.026663	0	0.101105	0.0266147
4931403E22Rik	-inf	1	1	0	0.16882	0	0
4931403G20Rik	-1.52998	1	1	0.44867	0.415681	0.18902	0.111658
4931403M11Rik	0	1	1	0	0	0	0
4931406B18Rik	0	1	1	0	0	0	0
4931406C07Rik	0.249567	0.7943	0.881307	3.35378	2.90276	3.4346	4.02772
4931406H21Rik	0.749517	1	1	0.0952545	0.188875	0.328485	0.155627
4931406P16Rik	0.29855	0.04215	0.105352	14.357	14.2615	17.5949	17.778
4931408C20Rik	0	1	1	0	0	0	0
4931408D14Rik	2.49461	1	1	0.0188227	0	0.0475893	0.0564843
4931409K22Rik	-1.70557	1	1	0.0181742	0.0403749	0	0.0181807
4931413K12Rik	-0.837267	1	1	0.522621	0.0971006	0	0.342493
4931414P19Rik	-0.59527	0.0028	0.0109022	3.87217	4.10139	2.75966	2.54876
4931415C17Rik	-0.183731	1	1	0.408351	0.20296	0.38059	0.156309
4931417E11Rik	0	1	1	0	0	0	0
4931419H13Rik	0	1	1	0	0	0	0
4931420L22Rik	0	1	1	0	0	0	0
4931422A03Rik	2.46538	1	1	0.134058	0	0.527861	0.198674
4931423N10Rik	-0.18887	1	1	0.0404287	0.096718	0.0412984	0.0807558
4931428F04Rik	-0.590698	0.0084	0.0277672	2.93128	2.47909	1.82224	1.78121
4931428L18Rik	0	1	1	0	0	0	0
4931429L15Rik	0.162874	1	1	0	0.026877	0	0.0309185
4931429P17Rik	0	1	1	0	0	0	0
4931430N09Rik	0	1	1	0	0	0	0
4931431B13Rik	0	1	1	0	0	0	0
4931431C16Rik	0.218277	1	1	0	0.0237508	0	0.0283931
4931431F19Rik	0	1	1	0	0	0	0
4931439C15Rik	0	1	1	0	0	0	0
4931440F15Rik	-0.311031	1	1	0.0698847	0.0388059	0	0.0874029
4931440J10Rik	0	1	1	0	0	0	0
4931440P22Rik	0.520198	1	1	0.23494	0.335757	0.424204	0.401874
4932411N23Rik	inf	1	1	0	0	0.0393623	0.0155853
4932412D23Rik	-0.390448	1	1	0	0	0	0
4932413F04Rik	-1.73831	1	1	0.105593	0.14075	0.0533894	0.0211102
4932414J04Rik	0	1	1	0	0	0	0
4932414N04Rik	0	1	1	0	0	0	0
4932415M13Rik	0	1	1	0	0	0	0
4932416H05Rik	-0.156795	0.8057	0.888117	0.919541	1.134	0.884858	0.970983
4932416K20Rik	0	1	1	0	0	0	0
4932429P05Rik	0	1	1	0	0	0	0
4932431L22Rik	0	1	1	0	0	0	0
4932431P20Rik	-inf	1	1	0.0111088	0	0	0
4932435O22Rik	0	1	1	0	0	0	0
4932438A13Rik	-0.325587	0.0261	0.0713815	14.9398	13.9789	10.9138	12.2591
4932438H23Rik	-1.09939	1	1	0.0244107	0.0263289	0	0.0237916
4932441J04Rik	0	1	1	0	0	0	0
4932443I19Rik	-2.55804	1	1	0.0105293	0.0660616	0.0133107	0
4932443L11Rik	-0.535511	1	1	0.0545625	0.0519188	0.046356	0.0274578
4932702P03Rik	0	1	1	0	6.64085e-191	0	1.69259e-104
4933400A11Rik	-2.37437	1	1	0.114025	0.253808	0.0720448	0
4933400B14Rik	0	1	1	0	0	0	0
4933400C23Rik	0	1	1	0	0	0	0
4933400F21Rik	-0.217204	0.7885	0.878171	0.987737	0.870512	0.693664	0.910254
4933400L20Rik	0	1	1	0	0	0	0
4933401B06Rik	0	1	1	0	0	0	0
4933401D09Rik	-inf	1	1	0.103172	0.057396	0	0
4933401H06Rik	-inf	1	1	0.168782	0.0940629	0	0
4933402C05Rik	0	1	1	0	0	0	0
4933402C06Rik	0	1	1	0	0	0	0
4933402D24Rik	-0.576861	1	1	0.144115	0.400527	0.227681	0.14351
4933402E13Rik	2.34171	5e-05	0.000311843	2.52601	2.05847	11.0234	12.2747
4933402J07Rik	0	1	1	0	0	0	0
4933402J10Rik	0	1	1	0	0	0	0
4933402J15Rik	0	1	1	0	0	0	0
4933402N03Rik	0	1	1	0	0	0	0
4933402N22Rik	0	1	1	0	0	0	0
4933402P03Rik	0	1	1	0	0	0	0
4933403O08Rik	0.276473	1	1	0.0431551	0	0.00822491	0.0430189
4933404G15Rik	0	1	1	0	0	0	0
4933404K08Rik	0	1	1	0	0	0	0
4933404K13Rik	0	1	1	0	0	0	0
4933404O12Rik	-2.99405	5e-05	0.000311843	4.15522	4.42551	0.37519	0.707656
4933405D12Rik	-inf	1	1	0.233443	0	0	0
4933405E24Rik	0	1	1	0	0	0	0
4933405L10Rik	-1.04367	1	1	0.179176	0.199438	0	0.184587
4933405O20Rik	0	1	1	0	0	0	0
4933406B17Rik	inf	1	1	0	0	0.0503526	0.0336825
4933406C10Rik	inf	1	1	0	0	0.0996459	0
4933406D12Rik	0	1	1	0	0	0	0
4933406F09Rik	0	1	1	0	0	0	0
4933406G16Rik	0	1	1	0	0	0	0
4933406I18Rik	0	1	1	0	0	0	0
4933406J10Rik	-inf	1	1	0.0782362	0	0	0
4933406K04Rik	0	1	1	0	0	0	0
4933406M09Rik	inf	1	1	0	0	0.0699382	0.0355314
4933407E24Rik	0	1	1	0	0	0	0
4933407G14Rik	0	1	1	0	0	0	0
4933407I05Rik	0	1	1	0	0	0	0
4933407K13Rik	-0.309182	0.2147	0.371727	1.09764	1.1627	0.939234	0.895613
4933407L21Rik	-inf	1	1	0	0.0698101	0	0
4933408B17Rik	-0.360115	1	1	0.344095	0.429908	0.248791	0.358896
4933408J17Rik	0	1	1	0	0	0	0
4933408N05Rik	0	1	1	0	0	0	0
4933409F18Rik	0	1	1	0	0	0	0
4933409G03Rik	0	1	1	0	0	0	0
4933409K07Rik	0	1	1	0	0	0	0
4933411E08Rik	-1.09224	1	1	0.0373891	0.0415681	0	0.0372194
4933411G06Rik	0	1	1	0	0	0	0
4933411K16Rik	-0.639496	1	1	0.335553	0.426595	0.3029	0.190362
4933412E12Rik	0.322627	0.23325	0.394877	1.816	1.51444	1.8133	2.36317
4933412E24Rik	0	1	1	0	0	0	0
4933412O06Rik	0	1	1	0	0	0	0
4933413G19Rik	0	1	1	0	0	0	0
4933413J09Rik	2.17586	1	1	0.0841301	0.098402	0.525649	0.305125
4933413L06Rik	0	1	1	0	0	0	0
4933414I15Rik	0	1	1	0	0	0	0
4933415F23Rik	0	1	1	0	0	0	0
4933416C03Rik	2.85976	1	1	0.0801551	0.0296875	0.472801	0.320035
4933416E03Rik	0	1	1	0	0	0	0
4933416I08Rik	0	1	1	0	0	0	0
4933416M06Rik	0	1	1	0	0	0	0
4933416M07Rik	1.07067	0.59905	0.743881	0.14003	0.493411	0.558366	0.79623
4933416O17Rik	0	1	1	0	0	0	0
4933417A18Rik	-inf	1	1	0.0354987	0	0	0
4933417D19Rik	-0.244214	1	1	0.114151	0.317613	0.144249	0.226131
4933417E11Rik	inf	1	1	0	0	0.0849208	0
4933417G07Rik	-0.218169	1	1	0	0.0904872	0	0.079936
4933417O13Rik	inf	1	1	0	0	0.0542672	0.0426839
4933421I07Rik	0	1	1	0	0	0	0
4933421O10Rik	-1.42924	0.00055	0.00266307	0.555362	0.730271	0.203221	0.278034
4933422A05Rik	inf	1	1	0	0	0	0.0992902
4933423P22Rik	-0.676816	1	1	0.348844	0.263884	0.183412	0.200545
4933424G05Rik	0.363221	1	1	0.0363082	0	0.0458893	0
4933424G06Rik	-1.10326	1	1	0.0643516	0.0716487	0	0.0636222
4933424M12Rik	0	1	1	0	0	0	0
4933425B07Rik	0	1	1	0	0	0	0
4933425L06Rik	inf	1	1	0	0	0	0.0561459
4933427D06Rik	0.100564	0.6329	0.771263	2.0362	2.23034	2.00814	2.59374
4933427D14Rik	0.226081	0.1788	0.323579	6.36603	6.9496	7.72784	7.94154
4933427E11Rik	1.63325	1	1	0.0580407	0.1938	0.220031	0.574747
4933427E13Rik	-inf	1	1	0.0441543	0	0	0
4933427G17Rik	-0.443311	1	1	0.362499	0.212418	0.304179	0.118382
4933427G23Rik	0	1	1	0	0	0	0
4933427I22Rik	-inf	1	1	0	0.0544943	0	0
4933428C19Rik	0	1	1	0	0	0	0
4933428G20Rik	0.296284	1	1	0.093777	0.208624	0.237026	0.139689
4933428M09Rik	1.70314	0.0104	0.0334153	0.650733	0.241612	1.4617	1.42681
4933429K18Rik	-0.919713	1	1	0.149651	0.166715	0.0945407	0.0737817
4933429O19Rik	0	1	1	0	0	0	0
4933430H16Rik	0	1	1	0	0	0	0
4933430I17Rik	0.039827	1	1	0.645607	0.314199	0.431485	0.551988
4933430M04Rik	0	1	1	0	0	0	0
4933430N04Rik	0	1	1	0	0	0	0
4933431E20Rik	-0.324371	1	1	0.611794	0.556635	0.550953	0.386083
4933431G14Rik	-0.270194	1	1	0.345021	0.426225	0.339156	0.305219
4933431J24Rik	0	1	1	0	0	0	0
4933431K23Rik	0	1	1	0	0	0	0
4933432G23Rik	inf	1	1	0	0	0.127501	0.0988745
4933432I03Rik	inf	1	1	0	0	0.0886202	0
4933432I09Rik	-inf	1	1	0.049643	0	0	0
4933432K03Rik	0	1	1	0	0	0	0
4933433F19Rik	0	1	1	0	0	0	0
4933433G08Rik	0	1	1	0	0	0	0
4933433G15Rik	0.293368	1	1	0.373958	0.346931	0.393782	0.493212
4933433G19Rik	1.63869	1	1	0	0.234344	0.265861	0.484684
4933433H22Rik	-inf	1	1	0.0352156	0	0	0
4933433N18Rik	0	1	1	0	0	0	0
4933434E20Rik	-0.272645	0.6063	0.749477	21.1434	21.1692	20.2291	14.9815
4933436E23Rik	0	1	1	0	0	0	0
4933436H12Rik	0	1	1	0	0	0	0
4933436I01Rik	0	1	1	0	0	0	0
4933438B17Rik	0	1	1	0	0	0	0
4933438K21Rik	0.887229	1	1	0.301522	0.419035	0.857438	0.487711
4933439C10Rik	0.425125	0.4334	0.608426	2.08292	2.23931	3.30172	2.53709
4933439K11Rik	-1.75405	1	1	0.167683	0.186895	0.105925	0
4933440J02Rik	0	1	1	0	0	0	0
4933440M02Rik	inf	1	1	0	0	0.0482268	0.0379783
4933440N22Rik	0.0206571	0.98755	0.993111	0.927869	0.515514	0.834305	0.627583
5031410I06Rik	0	1	1	0	0	0	0
5031414D18Rik	-2.16412	1	1	0.07334	0.0815329	0.0348179	0
5031425E22Rik	0.140559	0.8145	0.893362	3.3145	3.08387	3.61862	3.46422
5031425F14Rik	0	1	1	0	0	0	0
5031426D15Rik	0.546026	1	1	0.0180852	0.0100379	0.0228627	0.0181341
5031434C07Rik	-inf	1	1	0.0288773	0.03209	0	0
5031434O11Rik	0.218542	1	1	0.131303	0.440178	0.165823	0.510612
5031439G07Rik	-0.0761702	0.6315	0.770192	5.15431	5.51567	5.20157	4.97928
5033403F01Rik	-0.795523	1	1	0.205378	0.34535	0.124759	0.195949
5033403H07Rik	-inf	1	1	0.991328	0	0	0
5033404E19Rik	1.79307	1	1	0.134737	0.150592	0.34031	0.654401
5033406O09Rik	0.123796	0.6824	0.806684	1.24857	1.18394	1.34597	1.31623
5033417F24Rik	0.458916	1	1	0.166944	0.14845	0.168802	0.266168
5033421B08Rik	2.78462	1	1	0.057522	0	0.218124	0.170906
5033426O07Rik	-inf	1	1	0	0.026518	0	0
5033428I22Rik	0	1	1	0	0	0	0
5033430I15Rik	-0.862416	1	1	0	0.193543	0.109672	0
5330411J11Rik	2.20275	1	1	0.0390924	0	0.098814	0.077796
5330413P13Rik	1.2552	1	1	0.0155835	0.0346095	0.059097	0.0623977
5330416C01Rik	0.735604	1	1	0.0411235	0.0138614	0.0157823	0.0750767
5330417C22Rik	-0.809021	1	1	0.0346055	0.0381323	0.0246039	0.0171786
5330432E05Rik	1.0561	1	1	0.0363099	0.0806524	0.137695	0.108969
5330434G04Rik	-0.0131036	1	1	0	0.0366288	0.0208472	0.0165049
5330439A09Rik	0	1	1	0	0	0	0
5330439B14Rik	0	1	1	0	0	0	0
5430401F13Rik	0	1	1	0	0	0	0
5430401H09Rik	0	1	1	0	0	0	0
5430402E10Rik	0	1	1	0	0	0	0
5430402O13Rik	0.36471	1	1	0.0839677	0.187189	0.106083	0.247839
5430403N17Rik	-inf	1	1	0.0231297	0	0	0
5430405H02Rik	1.08755	0.5612	0.715788	0.651865	0.507645	1.49365	0.976362
5430416N02Rik	0.0413444	0.8226	0.897901	30.4497	23.5066	29.973	25.6678
5430416O09Rik	1.0314	1	1	0.0136973	0	0	0.0274358
5430419D17Rik	inf	1	1	0	0	0.0250221	0
5430421F17Rik	1.46934	1	1	0.0261618	0.0581363	0.132273	0.104471
5430425K12Rik	0	1	1	0	0	0	0
5430427M07Rik	-1.74271	1	1	0.221896	0.329583	0.0934548	0.0729496
5430427O19Rik	0	1	1	0	0	0	0
5430428K19Rik	0.0986156	1	1	0.0892165	0.198935	0.225421	0.0876536
5430431A17Rik	-0.230796	1	1	0	0.122766	0	0.107501
5430434I15Rik	0	1	1	0	0	0	0
5430435K18Rik	0	1	1	0	0	0	0
5430437J10Rik	0	1	1	0	0	0	0
5430440P10Rik	inf	1	1	0	0	0	0.0736766
5530400C23Rik	0	1	1	0	0	0	0
5530401A14Rik	0	1	1	0	0	0	0
5530601H04Rik	0.61794	0.0034	0.0128806	1.31555	1.39366	2.27466	1.90745
5730403I07Rik	-0.195458	1	1	0	0.0671574	0	0.0602652
5730405O15Rik	1.34409	5e-05	0.000311843	3.58504	3.48504	8.01287	10.018
5730408K05Rik	0.18615	0.73375	0.84175	34.8465	36.2603	39.1678	42.1753
5730409E04Rik	0.605174	0.03135	0.0829761	0.816091	0.61097	1.0317	1.14242
5730409K12Rik	-inf	1	1	4.15757e-126	0.0225285	6.74134e-32	1.24324e-74
5730412P04Rik	0	1	1	0	0	0	0
5730416F02Rik	inf	1	1	0	0	0.134066	0
5730420D15Rik	0.480753	1	1	0.247783	0.206878	0.39138	0.245117
5730422E09Rik	-2.91516	1	1	0.111279	0.164952	0	0.0369273
5730435O14Rik	inf	1	1	0	0	0.223891	0
5730455P16Rik	-0.173094	0.30105	0.472373	4.73729	4.05119	3.55208	4.26654
5730460C07Rik	-inf	1	1	0.0341641	0	0	0
5730480H06Rik	-0.190356	0.54255	0.701413	1.46264	1.5854	1.34024	1.34708
5730488B01Rik	0	1	1	0	0	0	0
5730507C01Rik	3.3734	0.00035	0.00178499	0.37373	0.0800662	2.06505	2.58828
5730508B09Rik	1.37686	0.00065	0.00307642	0.524528	0.987034	1.88677	2.08701
5730522E02Rik	-1.0946	1	1	0.0431551	0.0479935	0	0.0428962
5730559C18Rik	-0.383767	0.02905	0.0780497	5.3714	5.29212	4.50355	3.71014
5730596B20Rik	0	1	1	0	0	0	0
5830403F22Rik	inf	1	1	0	0	0	0.00636649
5830411N06Rik	0	1	1	0	0	0	0
5830416I19Rik	inf	1	1	0	0	0	0.0446811
5830417I10Rik	0.353016	0.27685	0.445225	3.27698	3.04998	4.10852	4.00648
5830418P13Rik	1.08824	0.0107	0.0342365	0.719272	0.741796	1.65241	1.47111
5830428M24Rik	inf	1	1	0	0	0.0916135	0.0715378
5830432E09Rik	0	1	1	0	0	0	0
5830444B04Rik	inf	1	1	0	2.86451e-160	0.0266728	0
5830454E08Rik	0.573196	1	1	0.247466	0.691046	0.937633	0.482078
5830473C10Rik	inf	1	1	0	0	0.0356078	0.0562282
5930403L14Rik	-1.63157	1	1	0.125112	0.106836	0.0364989	0.0385945
5930403N24Rik	-0.860474	0.0077	0.0258536	3.95473	2.35747	2.10397	1.37015
5930412G12Rik	0.241659	1	1	0.322101	0.495494	0.407136	0.569113
5930430L01Rik	-0.942689	1	1	0.254259	0.317642	0.140615	0.159458
5930438M14Rik	0	1	1	0	0	0	0
6030407O03Rik	-1.82611	1	1	0.244502	0.0388277	0.0441465	0.0347921
6030408B16Rik	0.804016	1	1	0	0.0348912	0	0.062598
6030419C18Rik	1.28848	1	1	0.0852418	0.378893	0.646456	0.510296
6030426L16Rik	-0.217437	0.58935	0.737259	0.726841	0.613638	0.6032	0.553332
6030440G07Rik	inf	1	1	0	0	0.0849208	0
6030443J06Rik	-0.132918	1	1	0.618321	0.429074	0.43967	0.516153
6030458C11Rik	-0.149259	0.345	0.518977	22.7233	22.4269	21.0587	19.8549
6030466F02Rik	inf	1	1	0	0	0	0.0461889
6030468B19Rik	-inf	1	1	0	0.0996367	0	0
6030469F06Rik	0	1	1	0	0	0	0
6030471H07Rik	0	1	1	0	0	0	0
6030498E09Rik	0	1	1	0	0	0	0
6230400D17Rik	0.317019	1	1	0.270596	0.678001	0.598348	0.601438
6330403K07Rik	0.50387	0.2477	0.411607	0.526591	0.495463	0.972693	0.483493
6330407A03Rik	-0.349696	1	1	0.202831	0.0375763	0.0854534	0.101048
6330408A02Rik	-0.258782	0.7793	0.873449	1.27824	1.51418	1.37882	0.972094
6330409D20Rik	0.246966	1	1	0.0650015	0.0723749	0.16427	0
6330410L21Rik	2.67792	1	1	0.0145364	0.0161411	0.110253	0.0873311
6330415B21Rik	-inf	1	1	0.0272126	0.0302374	0	0
6330415G19Rik	-0.0616992	1	1	0.563631	0.256794	0.250265	0.532412
6330416G13Rik	-0.414226	0.0429	0.10688	2.10727	1.59589	1.51675	1.2674
6330418K02Rik	0.0289487	1	1	1.44195	0.416643	0.78513	1.09536
6330420H09Rik	0	1	1	0	0	0	0
6330549D23Rik	1.34743	1	1	0.144106	0.182934	0.468403	0.370463
6430411K18Rik	-1.06605	5e-05	0.000311843	27.811	25.2	13.848	11.5717
6430503K07Rik	-0.875283	1	1	0	0.514306	0.288846	0
6430531B16Rik	0.795014	0.0802	0.1751	1.77946	1.4505	2.60859	3.00989
6430548M08Rik	0.286204	1	1	0.217257	0.162955	0.112482	0.351603
6430550D23Rik	0.219389	1	1	0.311535	0.265861	0.365008	0.309271
6430553K19Rik	0	1	1	0	0	0	0
6430562O15Rik	-0.117512	1	1	0.147745	0.123181	0.140037	0.110462
6430571L13Rik	1.40928	1	1	0.115701	0.0514132	0.233996	0.208071
6430573F11Rik	-1.29186	5e-05	0.000311843	3.45948	2.4247	1.132	1.27313
6430584L05Rik	-inf	1	1	0.0182321	0	0	0
6430590A07Rik	-1.22194	1	1	0.197245	0	0.0830783	0
6430590A10Rik	-2.52761	0.09905	0.206353	0.813616	1.05576	0.0571245	0.269438
6430628N08Rik	-inf	1	1	0	0.0433667	0	0
6430710C18Rik	2.65794	1	1	0	0.0843421	0.310339	0.237445
6530402F18Rik	-inf	1	1	0.0259713	0.014418	0	0
6530403H02Rik	inf	1	1	0	0	0	0.0143733
6530411M01Rik	0.0838666	1	1	0.0577154	0.0642369	0.0729327	0.0571573
6720432D03Rik	0	1	1	0	0	0	0
6720468P15Rik	-inf	1	1	0.050771	0	0	0
6720483E21Rik	0	1	1	0	0	0	0
6720489N17Rik	0.203105	0.2497	0.413594	4.94973	4.61347	4.88434	6.16928
6820408C15Rik	-1.22162	0.0444	0.109887	1.11274	0.498189	0.373661	0.314375
6820426E19Rik	0	1	1	0	0	0	0
6820431F20Rik	-0.263706	0.25925	0.424047	0.855761	0.963291	0.691148	0.833631
7420426K07Rik	1.02033	1	1	0.0437417	0	0	0.0869455
7420461P10Rik	-inf	1	1	0.112883	0	0	0
7420700N18Rik	0	1	1	0	0	0	0
7420701I03Rik	0	1	1	0	0	0	0
7530416G11Rik	1.08561	1	1	0	0.0356756	0.0780014	0
7530428D23Rik	0	1	1	0	0	0	0
7630403G23Rik	0	1	1	0	0	0	0
8030411F24Rik	0	1	1	0	0	0	0
8030423F21Rik	0.758854	1	1	0.0204071	0.0453343	0.0515911	0.0612083
8030423J24Rik	0	1	1	0	0	0	0
8030442B05Rik	0	1	1	0	0	0	0
8030443G20Rik	0	1	1	8.66413e-09	0	0	0
8030451A03Rik	0	1	1	0	0	0	0
8030451O07Rik	-inf	1	1	0	0.0360243	0	0
8030453O22Rik	0.297895	0.70915	0.82507	0.752524	0.775158	0.829424	1.05846
8030455M16Rik	0	1	1	0	0	0	0
8030462N17Rik	-0.16825	0.34085	0.515023	23.8265	25.7051	23.9909	20.3556
8030474K03Rik	0.22334	0.16715	0.307509	15.4667	14.9135	17.9219	17.709
8430408G22Rik	-0.461977	1	1	0.104165	0.0579496	0.0658174	0.0516524
8430415O14Rik	inf	1	1	0	0	0.077908	0.0609975
8430419K02Rik	-inf	1	1	0.0176508	0	0	0
8430422H06Rik	0	1	1	0	0	0	0
8430423G03Rik	0	1	1	0	0	0	0
8430426J06Rik	-inf	1	1	0.103778	0	0	0
8430429K09Rik	0.45557	0.4257	0.60041	2.05718	1.56651	2.2488	2.72886
8430430B14Rik	0	1	1	0	0	0	0
8430431K14Rik	-inf	1	1	0	0.0226312	0	0
8430436N08Rik	0	1	1	0	0	0	0
8430437L04Rik	0	1	1	0	0	0	0
9030025P20Rik	-0.551476	0.0737	0.163874	1.49351	1.89685	1.11028	1.22115
9030204H09Rik	0	1	1	0	0	0	0
9030404E10Rik	-0.381867	1	1	0	0.25987	0.147518	0.0577956
9030612E09Rik	-inf	1	1	0.0668641	0.111482	0	0
9030616G12Rik	0	1	1	0	0	0	0
9030617O03Rik	0.713588	0.00205	0.00830109	1.25155	1.25101	2.06813	2.05647
9030619P08Rik	0	1	1	0	0	0	0
9030622O22Rik	-inf	1	1	0.513891	0.340285	0	0
9030624G23Rik	0.795917	1	1	0.265257	0.206311	0.50292	0.317743
9030624J02Rik	0.0320023	0.83515	0.903867	18.5489	16.2358	19.0249	16.6663
9030625G05Rik	0	1	1	0	0	0	0
9130001E16Rik	-inf	1	1	0.0218907	0.024317	0	0
9130008F23Rik	1.44298	5e-05	0.000311843	0.758802	0.718271	2.37999	1.65451
9130011E15Rik	0.182213	0.3141	0.487176	7.50385	7.62977	8.46498	8.79539
9130015A21Rik	-inf	1	1	0.0857973	0	0	0
9130015L21Rik	0	1	1	0	0	0	0
9130019O22Rik	-0.164356	0.63435	0.772114	1.01027	1.1328	0.880226	1.04416
9130019P16Rik	-1.47979	1	1	0.0622238	0.0416431	0	0.0372084
9130023H24Rik	-1.09368	0.006	0.0209254	1.26629	1.26803	0.701296	0.492489
9130024F11Rik	1.02659	1	1	0.392563	0.151298	0.473292	0.628345
9130204L05Rik	-inf	1	1	0.0989935	1.694	0	0
9130208D14Rik	0.0341287	1	1	0.00624031	0	0	0.00626124
9130209A04Rik	0	1	1	0	0	0	0
9130221F21Rik	0	1	1	0	0	0	0
9130221H12Rik	0.124772	0.8496	0.912178	1.94914	1.82451	2.19698	1.93544
9130227L01Rik	inf	1	1	0	0	0	0.064996
9130230L23Rik	-0.764562	1	1	0.182728	0.0508108	0	0.136136
9130401M01Rik	-0.181192	0.2408	0.404047	41.417	35.0002	35.1137	32.4933
9130409I23Rik	0	1	1	0	0	0	0
9130409J20Rik	0	1	1	0	0	0	0
9230009I02Rik	-inf	1	1	0	0.0696399	0	0
9230019H11Rik	3.92219	1	1	0.0205702	0	0.0795792	0.226214
9230020A06Rik	inf	1	1	0	0	0.0502072	0.0395216
9230102K24Rik	0	1	1	0	0	0	0
9230102O04Rik	0	1	1	0	0	0	0
9230104L09Rik	0	1	1	0	0	0	0
9230105E05Rik	-2.94164	1	1	0.0535479	0.148747	0	0.0267247
9230110C19Rik	-0.354911	0.04505	0.111199	14.2929	11.2395	9.20027	10.8061
9230110F15Rik	0	1	1	0	0	0	0
9230112D13Rik	inf	1	1	0	0	0.144161	0
9230112J17Rik	inf	1	1	0	0	0.0648782	0.0512476
9230113P08Rik	0	1	1	0	0	0	0
9230114K14Rik	-0.298306	0.14115	0.270245	4.59953	3.48202	3.34284	3.24081
9230116L04Rik	1.62453	1	1	0.122275	0.0473317	0.358079	0.162275
9230116N13Rik	-0.0934923	1	1	0.523586	0.355572	0.330895	0.493297
9230117E06Rik	inf	1	1	0	0	0	0.546938
9330020H09Rik	0.325373	0.6299	0.768714	0.946403	0.755981	1.09139	1.04682
9330102E08Rik	-0.850719	0.00025	0.00132364	1.78452	2.20892	1.29433	0.937332
9330104G04Rik	1.19413	0.00495	0.0177359	0.398956	0.330818	0.754526	0.919761
9330111N05Rik	0	1	1	0	0	0	0
9330117O12Rik	0	1	1	0	0	0	0
9330133O14Rik	0.0901092	0.7122	0.826769	1.25931	1.21534	1.30477	1.34152
9330136K24Rik	1.03644	1	1	0.12413	0.186318	0.211986	0.430768
9330151L19Rik	-0.628235	0.15065	0.283544	2.26481	2.12543	1.74268	1.11066
9330154J02Rik	-inf	1	1	0.0720003	0	0	0
9330155M09Rik	-2.33956	1	1	0.0794249	0.0220546	0	0.0198548
9330158H04Rik	0	1	1	0	0	0	0
9330159F19Rik	0.415998	1	1	0.0670042	0.0993013	0.0989377	0.125054
9330159M07Rik	0.16568	1	1	0.0860846	0.0956241	0.0543971	0.150583
9330162012Rik	inf	1	1	0	0	0.284939	1.82795e-16
9330162B11Rik	-inf	1	1	0.0273136	0	0	0
9330175E14Rik	0	1	1	0	0	0	0
9330175M20Rik	0	1	1	0	0	0	0
9330178D15Rik	0	1	1	0	0	0	0
9330179D12Rik	0	1	1	0	0	0	0
9330182L06Rik	-0.419181	1	1	0.218078	0.332488	0.211914	0.203955
9330182O14Rik	inf	1	1	0	0	0	0.059503
9330188P03Rik	0	1	1	0	0	0	0
9330198I05Rik	1.02136	1	1	0.0448314	0.0878752	0.177797	0.0951329
9330198N18Rik	-1.63395	1	1	0.0447712	0.0248674	0	0.0223695
9330199G10Rik	0	1	1	0	0	0	0
9430007A20Rik	inf	1	1	0	0	0	0.0473728
9430014N10Rik	0	1	1	0	0	0	0
9430015G10Rik	0.284084	0.0595	0.13856	21.5253	19.8177	26.4208	24.1277
9430016H08Rik	0.0520005	0.82335	0.898145	11.091	8.89638	9.97417	10.7962
9430018G01Rik	-0.188031	0.69035	0.811853	0.696892	0.682754	0.587302	0.629522
9430019J16Rik	0	1	1	0	0	0	0
9430020K01Rik	-0.858153	5e-05	0.000311843	6.12656	6.22933	3.69974	3.15299
9430021M05Rik	-1.52273	1	1	0.282735	0.50269	0.10721	0.169264
9430024E24Rik	-inf	1	1	0.0467849	0	0	0
9430037G07Rik	1.61819	1	1	0.0361315	0.0601919	0.0456728	0.253019
9430038I01Rik	0.434564	0.0371	0.0951639	6.05559	5.64245	7.97241	7.90418
9430041J12Rik	-0.109597	1	1	0.129689	0.115276	0.0983551	0.129478
9430060I03Rik	1.01604	1	1	0.243672	0.273715	0.610197	0.443098
9430065F17Rik	1.97414	1	1	0	0.0759342	0.172314	0.134696
9430069I07Rik	0.471714	0.49925	0.664693	1.88617	1.41138	2.38083	2.19971
9430078K24Rik	0	1	1	0	0	0	0
9430083A17Rik	0.747801	0.5467	0.704742	0.812041	0.343588	1.19754	0.734749
9430085M18Rik	inf	1	1	0	0	0	0.0811836
9430091E24Rik	-0.289549	0.7819	0.874752	0.579543	0.721081	0.586039	0.486368
9430093N23Rik	0	1	1	0	0	0	0
9430097D07Rik	-0.0984048	1	1	0.185408	0.275205	0.31238	0.122283
9530002B09Rik	0	1	1	0	0	0	0
9530003J23Rik	-inf	1	1	0.0577154	0	0	0
9530014B07Rik	0	1	1	0	0	0	0
9530020I12Rik	0	1	1	0	0	0	0
9530026F06Rik	0	1	1	0	0	0	0
9530026P05Rik	0.349779	1	1	0.308261	0.515179	0.681582	0.379737
9530027J09Rik	0.592241	0.69065	0.812078	0.99437	1.03841	1.58738	1.49439
9530034E10Rik	-0.112893	1	1	0.109651	0.289708	0.205227	0.169979
9530036M11Rik	-0.717998	1	1	0.228663	0.240338	0.175088	0.111708
9530036O11Rik	inf	1	1	0	0	0	0.0198092
9530047P18Rik	0	1	1	0	0	0	0
9530051G07Rik	0.305482	1	1	0.0755882	0.139873	0.14333	0.126206
9530052C20Rik	-0.19686	1	1	0.520265	0.513358	0.321445	0.584515
9530052E02Rik	0	1	1	0	0	4.35049e-09	0
9530053A07Rik	1.13785	1	1	0.108469	0.0827702	0.197118	0.224453
9530057J20Rik	inf	1	1	0	0	0	0.0225548
9530059O14Rik	-1.75635	1	1	0.183332	0.0469767	0.0534812	0.0141222
9530062K07Rik	inf	1	1	0	0	0.42588	0.219563
9530068E07Rik	-0.0861131	0.58845	0.736598	12.8476	12.7764	12.3165	11.9437
9530077C05Rik	-0.166187	0.90695	0.948131	1.16067	1.39834	1.289	1.00857
9530080O11Rik	-0.571985	1	1	0.355048	0.131733	0.16944	0.156076
9530082P21Rik	0.358238	1	1	0.372926	0.339176	0.581598	0.335118
9530091C08Rik	-2.90755	1	1	0.148073	0.216643	0.00850873	0.0405168
9630001P10Rik	inf	1	1	1.85499e-09	0	0.0262005	0
9630002D21Rik	0	1	1	0	0	0	0
9630013A20Rik	0	1	1	0	0	0	0
9630013D21Rik	0	1	1	0	0	0	0
9630013K17Rik	3.20894	0.2073	0.362123	0.207304	0.0769571	1.65894	0.955308
9630015K15Rik	3.81109	1	1	0.0188598	0.0209467	0.412646	0.150112
9630028B13Rik	-0.554684	1	1	0.0501666	0	0	0.0334688
9630028H03Rik	-inf	1	1	0.0262551	0	0	0
9630028I04Rik	2.27345	1	1	0	0.0507961	0.115596	0.137061
9830107B12Rik	0	1	1	0	0	0	0
9830132P13Rik	0	1	1	0	0	0	0
9830147E19Rik	0.277803	0.08395	0.181122	6.14906	4.9702	6.49561	7.01816
9830166K06Rik	2.06675	1	1	0	0.0236525	0.0807463	0.0212839
9930012K11Rik	0.091774	0.6833	0.80711	2.17454	2.72973	2.35352	2.91265
9930014A18Rik	-1.92772	0.00185	0.00759765	0.825787	0.797093	0.175777	0.252664
9930021J03Rik	0.280343	0.05645	0.133088	9.47015	9.29982	11.0347	11.8703
9930038B18Rik	2.05111	1	1	0.0140601	0.0156118	0.0533205	0.0703998
9930104L06Rik	0.248318	0.1775	0.321688	3.37732	2.89369	3.51433	3.95798
9930111H07Rik	inf	1	1	0	0	0	0.101992
9930111J21Rik1	1.72905	1	1	0	0.0161685	0.0552202	0
9930111J21Rik2	0	1	1	0	0	0	0
A030001D20Rik	-1.13056	0.2175	0.375171	0.737004	0.465847	0.449251	0.100411
A130010J15Rik	-0.154463	0.3702	0.544779	3.97876	3.88531	3.49432	3.60512
A130030D18Rik	0	1	1	0	0	0	0
A130051J06Rik	-0.396539	0.68165	0.8062	1.73363	2.03952	1.64118	1.24576
A130077B15Rik	0	1	1	0	0	0	0
A1bg	0	1	1	0	0	0	0
A1cf	0	1	1	0	0	0	0
A230001M10Rik	inf	1	1	0	0	0	0.0333784
A230006K03Rik	inf	1	1	0	0	0	0.0100513
A230009B12Rik	1.09296	1	1	0	0.0700618	0.121101	0.0327862
A230020J21Rik	-inf	1	1	0.0438636	5.68865e-224	1.42571e-72	4.33782e-298
A230028O05Rik	1.84531	1	1	0.0208788	0	0.0527833	0.0208718
A230046K03Rik	-0.0307475	0.8301	0.900844	26.4778	22.727	23.2119	25.1087
A230050P20Rik	-0.361395	0.08405	0.181253	6.18479	5.83095	5.27806	4.11732
A230051N06Rik	0.603974	1	1	0.366792	0	0.308838	0.238265
A230052G05Rik	0.251941	1	1	0.0748351	0.138572	0.157653	0.0996431
A230056J06Rik	-0.694593	1	1	0.0546382	0.0202273	0.0460444	0
A230056P14Rik	inf	1	1	1.83075e-08	0	0.0633037	0.105343
A230057D06Rik	inf	1	1	0	0	0.0388044	0
A230065H16Rik	0	1	1	0	0	0	0
A230070E04Rik	-1.33437	1	1	0.278783	0.300139	0.17626	0.0548387
A230072C01Rik	0.939444	0.0544	0.129221	0.819162	1.02263	1.6294	1.92953
A230072E10Rik	1.17896	1	1	0.105127	0.136056	0.199714	0.350679
A230072I06Rik	0	1	1	0	0	0	0
A230077H06Rik	0.143611	1	1	0	0.0220716	0.0251187	0
A230083G16Rik	0.255491	1	1	0.449196	0.300495	0.453986	0.441258
A230087F16Rik	-0.912815	1	1	0.0838506	0.0932454	0.0529862	0.0416868
A230098N10Rik	-0.0303005	1	1	0.237256	0.263805	0.099952	0.393416
A230103J11Rik	-0.15208	0.9282	0.959308	0.821705	0.828399	0.733028	0.75947
A230103O09Rik	inf	1	1	0	0	0	0.0443293
A230107N01Rik	0.640974	1	1	0.153454	0.113669	0.161642	0.255376
A230108P19Rik	inf	1	1	0	0	0.0898479	0.118344
A2m	-2.53236	5e-05	0.000311843	1.53109	1.4412	0.254719	0.261277
A330008L17Rik	0	1	1	0	0	0	0
A330009N23Rik	-1.13419	1	1	0.604708	0.462409	0.281083	0.206093
A330015K06Rik	-inf	1	1	0	0.0305937	0	0
A330023F24Rik	0.626261	0.0115	0.0363024	0.581731	0.504907	0.909214	0.773898
A330032B11Rik	1.38849	1	1	0	0.0359449	0	0.0967045
A330033J07Rik	0.183265	1	1	0.0413717	0.0229771	0.0522957	0.02068
A330035P11Rik	-0.237709	0.44925	0.621567	0.885472	0.623746	0.655181	0.625986
A330040F15Rik	1.59711	1	1	0.066086	0	0	0.195925
A330041J22Rik	-inf	1	1	0.0679226	0	0	0
A330048O09Rik	1.15614	1	1	0.151353	0.16932	0.573347	0.146422
A330049N07Rik	0	1	1	0	0	0	0
A330069E16Rik	0.0899094	1	1	0.182222	0.30477	0.345306	0.178944
A330069K06Rik	0	1	1	0	0	0	0
A330070K13Rik	0	1	1	0	0	0	0
A330074K22Rik	0.658248	1	1	0.0476287	0.105826	0.150508	0.0951543
A330076C08Rik	inf	1	1	0	0	0	0.0318774
A330076H08Rik	3.31606	1	1	0.0341188	0	0.129369	0.203954
A330093E20Rik	-1.16023	1	1	0.276282	0.357512	0.15644	0.129479
A330102I10Rik	3.14079	1	1	0.128679	0	0.487538	0.625916
A3galt2	0.32184	1	1	0	0.0542004	0.0191994	0.0504643
A430005L14Rik	0.0372841	0.80965	0.890631	43.8906	38.6472	44.2793	40.7238
A430010J10Rik	2.40751	1	1	0.0149544	0	0.0189039	0.0588954
A430033K04Rik	-0.152889	0.4359	0.610515	2.91404	2.30592	2.11804	2.58711
A430035B10Rik	-0.458463	1	1	0.063997	0.0355645	0.0404438	0.0318971
A430046D13Rik	-0.241265	0.4966	0.662117	0.698998	0.62119	0.619076	0.502046
A430048G15Rik	0	1	1	0	0	0	0
A430057M04Rik	-0.499343	0.73545	0.842831	0.885981	1.07127	0.709331	0.68548
A430060F13Rik	inf	1	1	0	0	0.31238	0
A430072P03Rik	0	1	1	0	0	0	0
A430078G23Rik	2.57111	1	1	0	0.0216616	0.0739577	0.0585093
A430078I02Rik	0.339367	1	1	0.309873	0.344255	0.451943	0.380967
A430085M09Rik	0	1	1	0	0	0	0
A430088P11Rik	-0.833744	1	1	0.0411815	0.065134	0.0181982	0.0420427
A430089I19Rik	0	1	1	0	0	0	0
A430090L17Rik	-0.759183	1	1	0.0766188	0.0850806	0.0193707	0.0767023
A430093F15Rik	inf	1	1	0	0	0	0.057455
A430105I19Rik	-0.274037	1	1	0.432868	0.27351	0.207616	0.376153
A430105J06Rik	0.094816	0.7895	0.878862	0.798367	0.577873	0.74647	0.725096
A430108G06Rik	0.615919	1	1	0.169635	0.0471615	0.160791	0.168649
A430110L20Rik	0.617673	1	1	0.147808	0.109477	0.124553	0.270631
A4galt	1.35013	5e-05	0.000311843	14.9997	12.716	35.7907	35.0855
A4gnt	-inf	1	1	0.0211881	0	0	0
A530001N23Rik	0.115743	1	1	0.0213311	0.022968	0.0269667	0.0213244
A530006G24Rik	0	1	1	0	0	0	0
A530010L16Rik	inf	1	1	0	0	0	0.0218685
A530013C23Rik	-0.779794	1	1	0	0.0952363	0	0.0570012
A530016L24Rik	-inf	1	1	0.0225233	0	0	0
A530020G20Rik	0.373687	1	1	0.0823464	0.228667	0.286246	0.123488
A530021J07Rik	0	1	1	0	0	0	0
A530032D15Rik	inf	1	1	0	0	0.0718053	0.0562863
A530040E14Rik	-inf	1	1	0.112005	0	0	0
A530046M15Rik	0	1	1	0	0	0	0
A530050N04Rik	inf	1	1	0	0	0	0.0346292
A530053G22Rik	0	1	1	0	0	0	0
A530058N18Rik	0	1	1	0	0	0	0
A530064D06Rik	0	1	1	0	0	0	0
A530065N20Rik	0	1	1	0	0	0	0
A530072M11Rik	-0.353787	1	1	0.101283	0.112581	0	0.168194
A530088E08Rik	inf	1	1	8.96512e-54	0	0.0886538	0
A530095I07Rik	0	1	1	0	0	0	0
A530099J19Rik	-inf	1	1	0.0215138	0	0	0
A630001G21Rik	0.895716	0.01185	0.0371873	0.72115	0.648153	1.15688	1.40009
A630001O12Rik	1.17968	1	1	0.0710038	0.177497	0.269406	0.302068
A630010A05Rik	inf	1	1	0	0	0	0.0791041
A630012P03Rik	-1.25438	1	1	0.0625966	0.104355	0.039559	0.0312046
A630019I02Rik	-8.69929	1	1	0	0.00904294	1.01392e-05	1.36925e-05
A630020A06	0.00518938	1	1	0.177044	0.125113	0.142418	0.161093
A630023A22Rik	0	1	1	0	0	0	0
A630023P12Rik	0	1	1	0	0	0	0
A630033H20Rik	0	1	1	0	0	0	0
A630034I12Rik	-0.0665462	0.8452	0.909478	4.39881	4.84153	4.29979	4.57627
A630050E04Rik	0	1	1	0	0	0	0
A630066F11Rik	0.143708	1	1	0.444773	0.433101	0.421539	0.552696
A630072L19Rik	-0.36381	1	1	0.442516	0.492528	0.487498	0.244045
A630072M18Rik	0.521002	0.24865	0.412544	0.933445	0.87822	1.20371	1.40693
A630073D07Rik	0	1	1	0	0	0	0
A630075F10Rik	-1.71193	1	1	0.0336043	0.0747099	0	0.0334863
A630076J17Rik	-inf	1	1	0	0.169822	0	0
A630077J23Rik	inf	1	1	0	0	0.103237	0
A630089N07Rik	4.63557	0.00015	0.000842733	0.0856198	0.190288	3.13839	3.81559
A630095E13Rik	0	1	1	0	0	0	0
A630095N17Rik	0.968753	1	1	0.0623263	0.203902	0.345604	0.184955
A730004F24Rik	0	1	1	0	0	0	0
A730006G06Rik	0	1	1	0	0	0	0
A730009L09Rik	-inf	1	1	0.0124308	0	0	0
A730013G03Rik	-0.720995	1	1	0.043904	0.073112	0.0277505	0.0440009
A730017C20Rik	0	1	1	0	0	0	0
A730017L22Rik	0.372958	1	1	0.10056	0.0837936	0.0635535	0.175729
A730018C14Rik	0	1	1	0	0	0	0
A730020E08Rik	1.84331	1	1	0.0385942	0	0.0975553	0.0384072
A730020M07Rik	inf	1	1	0	0	0.0318078	0.0251285
A730036I17Rik	4.61125	0.00925	0.030267	0.0331537	0.0552265	1.00582	1.17786
A730043L09Rik	0	1	1	0	0	0	0
A730046J19Rik	-1.69438	1	1	0.035266	0.0130511	0.0148603	0
A730049H05Rik	-0.739725	0.10095	0.209494	2.79208	2.53944	1.42134	1.7835
A730056A06Rik	0	1	1	0	0	0	0
A730063M14Rik	-1.27185	0.14665	0.277862	11.7423	4.13577	4.53779	1.99918
A730082K24Rik	0.492413	1	1	0.276802	0.1952	0.349851	0.314822
A730085K08Rik	-inf	1	1	0	0.241116	0	0
A730089K16Rik	-inf	1	1	0.0189083	0.105003	0	0
A730090N16Rik	-inf	1	1	0.0487532	0.0542356	0	0
A830005F24Rik	-0.279701	1	1	0.325816	0	0.10291	0.160367
A830009L08Rik	-0.971213	1	1	0.0415218	0	0	0.0207546
A830010M20Rik	0.173724	0.2822	0.451294	3.05937	2.94253	2.93613	3.86369
A830011K09Rik	0	1	1	0	0	0	0
A830012C17Rik	0	1	1	0	0	0	0
A830018L16Rik	-1.05395	5e-05	0.000311843	4.83707	4.40741	2.50597	1.96486
A830019L24Rik	0	1	1	0	0	0	0
A830019P07Rik	inf	1	1	0	0	0	0.03317
A830021F12Rik	0	1	1	0	0	0	0
A830021M18Rik	1.35833	0.1051	0.215846	0.341448	0.264041	0.961576	0.59441
A830029E22Rik	0	1	1	0	0	0	0
A830035A12Rik	0	1	1	0	0	0	0
A830035O19Rik	-0.426021	1	1	0.268811	0.754828	0.332777	0.441465
A830052D11Rik	-2.45943	1	1	0.641112	0.499661	0.0810106	0.126777
A830080D01Rik	1.7173	5e-05	0.000311843	11.4542	12.4282	36.583	42.4131
A830082K12Rik	-inf	1	1	0	0.028921	0	0
A830082N09Rik	-0.816584	0.00105	0.00468516	0.589385	0.684604	0.363883	0.364413
A830092H15Rik	0	1	1	0	0	0	0
A930001A20Rik	inf	1	1	0	0	0.0626153	0
A930001C03Rik	-0.189137	0.84245	0.907802	1.21727	0.718072	0.426352	1.26809
A930002C04Rik	-0.456802	1	1	0.0472355	0.0262379	0.0298532	0.0235933
A930003A15Rik	-1.3323	1	1	0.322161	0.502171	0.257715	0.0732543
A930003O13Rik	inf	1	1	0	0	0.0400444	0
A930004D18Rik	-1.08142	0.02705	0.0735304	0.972528	1.1476	0.484072	0.524807
A930005H10Rik	-0.895751	0.01005	0.0324485	6.46702	5.538	2.6083	3.86309
A930006I01Rik	0	1	1	0	0	0	0
A930006K02Rik	1.13111	1	1	0.342403	0.254842	0.864963	0.445746
A930007A09Rik	2.07681	5e-05	0.000311843	0.67206	0.548242	2.49667	2.66481
A930007I19Rik	1.172	1	1	0.0517451	0.0574927	0.196216	0.0516618
A930009A15Rik	0	1	1	0	0	0	0
[truncated: 33,973 more rows]
