# Supplementary material for: Hippo-YAP signaling controls lineage differentiation of mouse embryonic stem cells through modulating the formation of super-enhancers
Source: Nucleic Acids Res. 2020 Jun 8;48(13):7182–96. doi: 10.1093/nar/gkaa482 (PMC7367178; doi:10.1093/nar/gkaa482)
Supplement: gkaa482_Supplemental_Files [file gkaa482_supplemental_files.zip › Table S3. WT_YAP_peaks_with_annotation.xls]

PeakID	Chr	Start	End	Strand	Peak Score	Focus Ratio/Region Size	Annotation	Detailed Annotation	Distance to TSS	Nearest PromoterID	Entrez ID	Nearest Unigene	Nearest Refseq	Nearest Ensembl	Gene Name	Gene Alias	Gene Description	Gene Type	WT_YAP_ChIP-seq_signal
WT_YAP_peak_2339	chr6	10569639	10570144	+	0	NA	Intergenic	RLTR13E|LTR|ERVK	404487	NR_033776	57866	Mm.4397	NR_033776	NANA	AA545190	-	EST AA545190	ncRNA	5.015772963
WT_YAP_peak_1221	chr17	15704250	15704539	+	0	NA	promoter-TSS (NM_007690)	promoter-TSS (NM_007690)	-573	NM_007690	12648	Mm.8137	NM_007690	ENSMUSG00000023852	Chd1	4930525N21Rik|AI851787|AW555109	chromodomain helicase DNA binding protein 1	protein-coding	3.796381772
WT_YAP_peak_2719	chr7	125716790	125716997	+	0	NA	intron (NM_001358287, intron 1 of 26)	intron (NM_001358287, intron 1 of 26)	9023	NM_001081022	233865	Mm.274389	NM_001081022	ENSMUSG00000032743	D430042O09Rik	Kiaa0556	RIKEN cDNA D430042O09 gene	protein-coding	4.011561305
WT_YAP_peak_2953	chr8	120803702	120804076	+	0	NA	Intergenic	RLTR13G|LTR|ERVK	65250	NM_001301811	15900	Mm.334861	NM_008320	ENSMUSG00000041515	Irf8	AI893568|ICSBP|IRF-8|Icsbp1|Myls	interferon regulatory factor 8	protein-coding	9.302067786
WT_YAP_peak_2812	chr8	37916453	37916717	+	0	NA	intron (NM_145841, intron 2 of 7)	intron (NM_145841, intron 2 of 7)	335617	NR_029884	723860	NANA	NR_029884	ENSMUSG00000065457	Mir383	Mirn383|mir-383|mmu-mir-383	microRNA 383	ncRNA	4.504386237
WT_YAP_peak_1012	chr15	64059276	64059456	+	0	NA	intron (NM_001360036, intron 1 of 12)	intron (NM_001360036, intron 1 of 12)	398	NM_001360038	223601	Mm.246108	NM_144846	ENSMUSG00000022378	Fam49b	0910001A06Rik|AW122079	family with sequence similarity 49, member B	protein-coding	5.378299503
WT_YAP_peak_2013	chr4	58720733	58720980	+	0	NA	Intergenic	Intergenic	64864	NM_146920	258922	Mm.223327	NM_146920	ENSMUSG00000043385	Olfr267	MOR262-1	olfactory receptor 267	protein-coding	4.205669111
WT_YAP_peak_1565	chr19	57197440	57197702	+	0	NA	promoter-TSS (NM_001290815)	promoter-TSS (NM_001290815)	60	NM_001290815	226251	Mm.217161	NM_178688	ENSMUSG00000025085	Ablim1	2210411C18Rik|2610209L21Rik|4833406P10Rik|9330196J19Rik|AV079770|AW060987|AW215784|Limab1|mKIAA0059	actin-binding LIM protein 1	protein-coding	4.406446723
WT_YAP_peak_2965	chr8	126559124	126559378	+	0	NA	Intergenic	B4|SINE|B4	34735	NM_001164598	270110	Mm.334918	NM_001164598	ENSMUSG00000051495	Irf2bp2	E130305N23Rik|IRF-2BP2	interferon regulatory factor 2 binding protein 2	protein-coding	3.953878725
WT_YAP_peak_88	chr1	84332571	84332898	+	0	NA	Intergenic	RLTR13E|LTR|ERVK	-48089	NM_001003948	98496	Mm.187470	NM_001003948	ENSMUSG00000045658	Pid1	5033414K04Rik|NYGGF4|P-CLI1	phosphotyrosine interaction domain containing 1	protein-coding	2.897238721
WT_YAP_peak_140	chr1	132879135	132879337	+	0	NA	Intergenic	Intergenic	-1119	NM_010732	16980	Mm.39640	NM_010732	ENSMUSG00000026443	Lrrn2	5730406J09Rik|NLRR-2	leucine rich repeat protein 2, neuronal	protein-coding	4.395810473
WT_YAP_peak_1325	chr18	5012086	5012381	+	0	NA	Intergenic	Intergenic	-34356	NM_153153	225115	Mm.136791	NM_153153	ENSMUSG00000024236	Svil	AU024053|B430302E16Rik	supervillin	protein-coding	4.42416183
WT_YAP_peak_472	chr11	79976762	79976972	+	0	NA	Intergenic	LTRIS2|LTR|ERV1	-14480	NM_144826	216987	Mm.274961	NM_144826	ENSMUSG00000035575	Utp6	4732497O03Rik|HCA66	UTP6 small subunit processome component	protein-coding	3.240513451
WT_YAP_peak_2072	chr4	120815204	120815519	+	0	NA	intron (NM_001048168, intron 1 of 9)	intron (NM_001048168, intron 1 of 9)	352	NM_001357192	18046	Mm.318389	NM_008692	ENSMUSG00000032897	Nfyc	-	nuclear transcription factor-Y gamma	protein-coding	4.10747768
WT_YAP_peak_2592	chr7	3347999	3348268	+	0	NA	intron (NM_133189, intron 4 of 5)	intron (NM_133189, intron 4 of 5)	15308	NM_133189	81904	Mm.214994	NM_133189	ENSMUSG00000069806	Cacng7	-	calcium channel, voltage-dependent, gamma subunit 7	protein-coding	7.382593481
WT_YAP_peak_1882	chr3	95652967	95653371	+	0	NA	Intergenic	B1_Mur4|SINE|Alu	-5552	NM_008562	17210	Mm.1639	NM_008562	ENSMUSG00000038612	Mcl1	AW556805|Mcl-1	myeloid cell leukemia sequence 1	protein-coding	12.67631361
WT_YAP_peak_2230	chr5	76081221	76081788	+	0	NA	Intergenic	RLTR13B3|LTR|ERVK	-58769	NM_020611	57357	Mm.289446	NM_020611	ENSMUSG00000029233	Srd5a3	1110025P14Rik|A430076C09|AV364670|AW987574|D730040M03Rik|H5ar|S5AR 3|Srd5a2l	steroid 5 alpha-reductase 3	protein-coding	2.815626362
WT_YAP_peak_2583	chr6	148992228	148992913	+	0	NA	3' UTR (NM_177192, exon 21 of 21)	3' UTR (NM_177192, exon 21 of 21)	-46100	NM_001361398	56306	Mm.18637	NM_019643	ENSMUSG00000039985	Sinhcaf	Fam60a|Ppcs1|Pptcs1|Tera	SIN3-HDAC complex associated factor	protein-coding	7.348681303
WT_YAP_peak_956	chr15	35450288	35450596	+	0	NA	intron (NM_177151, intron 13 of 61)	RLTR11A|LTR|ERVK	79324	NM_177151	666173	Mm.309250	NM_177151	ENSMUSG00000037646	Vps13b	1810042B05Rik|2310042E16Rik|4732488H20|C330002D13Rik|C87206|Coh1|D230005K13	vacuolar protein sorting 13B	protein-coding	2.700339002
WT_YAP_peak_146	chr1	135186022	135186403	+	0	NA	Intergenic	Intergenic	-18531	NM_134438	171469	Mm.272290	NM_134438	ENSMUSG00000026424	Gpr37l1	AW047233|CAG-18|D0Kist8	G protein-coupled receptor 37-like 1	protein-coding	4.065235482
WT_YAP_peak_2260	chr5	111252238	111252412	+	0	NA	intron (NM_001267622, intron 12 of 22)	intron (NM_001267622, intron 12 of 22)	-78372	NM_019640	56305	Mm.200516	NM_019640	ENSMUSG00000050017	Pitpnb	PI-TP-beta	phosphatidylinositol transfer protein, beta	protein-coding	6.357369535
WT_YAP_peak_2996	chr9	21768510	21768910	+	0	NA	3' UTR (NM_145611, exon 12 of 12)	3' UTR (NM_145611, exon 12 of 12)	-8407	NM_026282	67629	Mm.295642	NM_026282	ENSMUSG00000074476	Spc24	2410030K01Rik|AV109292|Spbc24	SPC24, NDC80 kinetochore complex component, homolog (S. cerevisiae)	protein-coding	4.739622446
WT_YAP_peak_2591	chr7	3300456	3300640	+	0	NA	Intergenic	B1_Mus2|SINE|Alu	-2984	NM_011102	18752	Mm.7980	NM_011102	ENSMUSG00000078816	Prkcg	PKCgamma|Pkcc|Prkcc	protein kinase C, gamma	protein-coding	4.823510951
WT_YAP_peak_216	chr10	11746880	11747270	+	0	NA	Intergenic	Intergenic	137851	NM_013898	30058	Mm.214504	NM_013898	ENSMUSG00000048007	Timm8a1	DXHXS1274E|Ddp1|Fci-12|Tim8a|Timm8a	translocase of inner mitochondrial membrane 8A1	protein-coding	6.491000305
WT_YAP_peak_2774	chr8	17888736	17889160	+	0	NA	Intergenic	LTRIS2|LTR|ERV1	-353563	NM_053171	94109	Mm.436988	NM_053171	ENSMUSG00000060924	Csmd1	B930082H09|mKIAA1890	CUB and Sushi multiple domains 1	protein-coding	3.763001821
WT_YAP_peak_2630	chr7	30266940	30267110	+	0	NA	intron (NM_146186, intron 8 of 32)	intron (NM_146186, intron 8 of 32)	-13069	NR_144498	108167416	Mm.471845	NR_144498	NANA	LOC108167416	-	uncharacterized LOC108167416	ncRNA	6.302764936
WT_YAP_peak_310	chr10	76029378	76029572	+	0	NA	Intergenic	RLTR41|LTR|ERV1	-3137	NM_177475	64453	Mm.80609	NM_177475	ENSMUSG00000049764	Zfp280b	D10Jhu82e|Suhw2	zinc finger protein 280B	protein-coding	5.111026256
WT_YAP_peak_1374	chr18	34017731	34017957	+	0	NA	Intergenic	RLTR13E|LTR|ERVK	-10638	NM_013512	13824	Mm.3465	NM_013512	ENSMUSG00000024376	Epb41l4a	Epb4.1l4|Epb4.1l4a|NBL4	erythrocyte membrane protein band 4.1 like 4a	protein-coding	3.726844522
WT_YAP_peak_3198	chrX	155262866	155263043	+	0	NA	intron (NM_019736, intron 1 of 14)	intron (NM_019736, intron 1 of 14)	511	NM_019736	56360	Mm.268710	NM_019736	ENSMUSG00000025287	Acot9	0610041P13Rik|Acate2|C76421|MT-ACT48|MTE-2|U8|p48	acyl-CoA thioesterase 9	protein-coding	3.450643869
WT_YAP_peak_2462	chr6	87997715	87997921	+	0	NA	Intergenic	Intergenic	16135	NR_026990	434064	Mm.371796	NR_026990	ENSMUSG00000084950	Gm5577	EG434064	predicted gene 5577	ncRNA	8.173852236
WT_YAP_peak_606	chr12	67620370	67620585	+	0	NA	Intergenic	RLTR13D6|LTR|ERVK	-397928	NM_207010	320772	Mm.227680	NM_207010	ENSMUSG00000034912	Mdga2	6720489L24Rik|9330209L04Rik|Adp|Mamdc1|Tg(Prnp-PFN1*G118V)838Kiaei	MAM domain containing glycosylphosphatidylinositol anchor 2	protein-coding	3.487416978
WT_YAP_peak_2880	chr8	79794738	79795337	+	0	NA	Intergenic	RLTR13B1|LTR|ERVK	83188	NM_001357235	68999	Mm.257445	NM_026904	ENSMUSG00000036977	Anapc10	1500026N15Rik|A830003M23Rik|APC10	anaphase promoting complex subunit 10	protein-coding	9.193904207
WT_YAP_peak_2139	chr4	141284452	141284797	+	0	NA	Intergenic	MLTR14|LTR|ERV1	6185	NR_151527	100503810	NANA	NR_151527	ENSMUSG00000085395	Gm13056	-	predicted gene 13056	ncRNA	9.713285884
WT_YAP_peak_2294	chr5	134926784	134927133	+	0	NA	Intergenic	RMER20A|LTR|ERVK	-5415	NM_001347490	79565	Mm.34235	NM_024479	ENSMUSG00000040557	Mettl27	AW492986|BC002286|Wbscr27	methyltransferase like 27	protein-coding	3.741576862
WT_YAP_peak_2998	chr9	23563485	23563943	+	0	NA	Intergenic	RLTR13B1|LTR|ERVK	340638	NM_028472	73230	Mm.335020	NM_028472	ENSMUSG00000031963	Bmper	3110056H04Rik|CV-2|Crim3|Cv2	BMP-binding endothelial regulator	protein-coding	2.65106811
WT_YAP_peak_2347	chr6	25801337	25801541	+	0	NA	intron (NM_133931, intron 2 of 17)	RLTR9E|LTR|ERVK	7779	NM_133931	101185	Mm.274589	NM_133931	ENSMUSG00000029676	Pot1a	1500031H18Rik|AI851169|Pot1	protection of telomeres 1A	protein-coding	4.29639303
WT_YAP_peak_1735	chr2	157418828	157419049	+	0	NA	Intergenic	Intergenic	-5355	NM_009271	20779	Mm.22845	NM_009271	ENSMUSG00000027646	Src	AW259666|pp60c-src	Rous sarcoma oncogene	protein-coding	5.011439949
WT_YAP_peak_1421	chr18	55196195	55196477	+	0	NA	Intergenic	Intergenic	-203745	NM_001360787	269023	Mm.192984	NM_175751	ENSMUSG00000052713	Zfp608	4932417D18Rik|D430007A19Rik|Znf608	zinc finger protein 608	protein-coding	3.071277796
WT_YAP_peak_1684	chr2	104604754	104605049	+	0	NA	intron (NM_177253, intron 1 of 2)	B3A|SINE|B2	14417	NM_145529	228410	Mm.259876	NM_145529	ENSMUSG00000027176	Cstf3	4732468G05Rik|C79532|CstF-77	cleavage stimulation factor, 3' pre-RNA, subunit 3	protein-coding	4.815680576
WT_YAP_peak_574	chr12	10554731	10554958	+	0	NA	Intergenic	RLTR13E|LTR|ERVK	108456	NR_110487	328061	Mm.56067	NR_110487	ENSMUSG00000112792	Gm38407	4931412M21	predicted gene, 38407	ncRNA	4.015471209
WT_YAP_peak_355	chr10	120876304	120876499	+	0	NA	intron (NM_177092, intron 1 of 6)	MLT1I|LTR|ERVL-MaLR	18772	NR_038023	100504616	Mm.451174	NR_038023	ENSMUSG00000087480	Gm15910	-	predicted gene 15910	ncRNA	5.084949591
WT_YAP_peak_1607	chr2	32155690	32155870	+	0	NA	intron (NM_001159634, intron 1 of 31)	intron (NM_001159634, intron 1 of 31)	4632	NM_172661	227723	Mm.25504	NM_172661	ENSMUSG00000039262	Prrc2b	5830434P21Rik|AI173903|Bat2l|Bat2l1|D430039P21|mKIAA0515	proline-rich coiled-coil 2B	protein-coding	4.545943628
WT_YAP_peak_2003	chr4	55475334	55475894	+	0	NA	Intergenic	RMER16B2|LTR|ERVK	-56772	NR_040674	100415914	Mm.261765	NR_040674	ENSMUSG00000087070	Gm12505	-	predicted gene 12505	ncRNA	9.357926135
WT_YAP_peak_38	chr1	39186760	39187088	+	0	NA	promoter-TSS (NR_105767)	promoter-TSS (NR_105767)	68	NR_105767	102466631	NANA	NR_105767	ENSMUSG00000098833	Mir6349	Gm27558|mmu-mir-6349	microRNA 6349	ncRNA	8.841421506
WT_YAP_peak_315	chr10	79042603	79043101	+	0	NA	Intergenic	RLTR13D6|LTR|ERVK	8129	NM_147041	18357	Mm.246544	NM_147041	ENSMUSG00000060205	Olfr57	IF12|MOR139-3	olfactory receptor 57	protein-coding	8.198198544
WT_YAP_peak_3099	chr9	99131979	99132252	+	0	NA	intron (NM_029094, intron 1 of 23)	intron (NM_029094, intron 1 of 23)	8096	NM_029094	74769	Mm.213128	NM_029094	ENSMUSG00000032462	Pik3cb	1110001J02Rik|AI447572|p110beta	phosphatidylinositol-4,5-bisphosphate 3-kinase catalytic subunit beta	protein-coding	4.652500135
WT_YAP_peak_2193	chr5	32711727	32711897	+	0	NA	Intergenic	RLTR13B1|LTR|ERVK	34530	NM_001347332	320951	Mm.273765	NM_177298	ENSMUSG00000023452	Pisd	9030221M09Rik	phosphatidylserine decarboxylase	protein-coding	3.320811633
WT_YAP_peak_987	chr15	53925596	53926121	+	0	NA	Intergenic	Intergenic	-23422	NM_177225	320679	Mm.442455	NM_177225	ENSMUSG00000058656	Samd12	A830094I09Rik	sterile alpha motif domain containing 12	protein-coding	4.009866518
WT_YAP_peak_2708	chr7	112869031	112869416	+	0	NA	intron (NM_001166584, intron 10 of 13)	intron (NM_001166584, intron 10 of 13)	-84739	NM_175279	78748	Mm.349943	NM_175279	ENSMUSG00000098132	Rassf10	4632411J06Rik	Ras association (RalGDS/AF-6) domain family (N-terminal) member 10	protein-coding	3.27252871
WT_YAP_peak_1585	chr2	20493924	20494115	+	0	NA	intron (NM_001081006, intron 2 of 21)	intron (NM_001081006, intron 2 of 21)	-16028	NM_178059	208618	Mm.237935	NM_029895	ENSMUSG00000036617	Etl4	6620402G01Rik|9430077C05Rik|BC026657|E330027G05Rik|Etl-4|Skt	enhancer trap locus 4	protein-coding	7.182737661
WT_YAP_peak_141	chr1	133664534	133664873	+	0	NA	Intergenic	ORR1C2-int|LTR|ERVL-MaLR	-3304	NM_144530	70579	Mm.245357	NM_144530	ENSMUSG00000102976	Zc3h11a	1110003F06Rik|5730454B08Rik|G630041M05Rik|Zc3hdc11a|Zc3hh11a|mKIAA0663	zinc finger CCCH type containing 11A	protein-coding	4.158389693
WT_YAP_peak_2083	chr4	126868698	126868873	+	0	NA	exon (NM_001114399, exon 28 of 30)	exon (NM_001114399, exon 28 of 30)	99138	NM_001357201	67785	Mm.165401	NM_001114399	ENSMUSG00000042446	Zmym4	6330503C17Rik|AI480785|AW493829|CDIR|D630001M21|MYM|Zfp262|Znf262|mKIAA0425	zinc finger, MYM-type 4	protein-coding	3.884933739
WT_YAP_peak_2842	chr8	57511330	57511684	+	0	NA	promoter-TSS (NM_008252)	promoter-TSS (NM_008252)	-336	NM_001363444	97165	Mm.276881	NM_008252	ENSMUSG00000054717	Hmgb2	C80539|HMG-2|Hmg2	high mobility group box 2	protein-coding	3.656233653
WT_YAP_peak_2253	chr5	108052116	108052565	+	0	NA	Intergenic	Intergenic	-13334	NM_001253879	17765	Mm.257149	NM_013827	ENSMUSG00000029267	Mtf2	9230112N11Rik|AA537621|C76717|M96|Pcl2	metal response element binding transcription factor 2	protein-coding	10.79060466
WT_YAP_peak_829	chr14	38322921	38323157	+	0	NA	Intergenic	LTRIS2|LTR|ERV1	-575263	NR_045713	75170	Mm.372967	NR_045713	ENSMUSG00000093528	Nrg3os	4930529F24Rik	neuregulin 3, opposite strand	ncRNA	3.227303891
WT_YAP_peak_692	chr13	23531412	23531856	+	0	NA	TTS (NM_153173)	TTS (NM_153173)	590	NM_153173	69386	Mm.158272	NM_153173	ENSMUSG00000060981	Hist1h4h	1700024H08Rik	histone cluster 1, H4h	protein-coding	3.099068834
WT_YAP_peak_135	chr1	128459126	128459298	+	0	NA	Intergenic	B1F|SINE|Alu	-41796	NM_145507	226414	Mm.28693	NM_145507	ENSMUSG00000026356	Dars	5730439G15Rik	aspartyl-tRNA synthetase	protein-coding	3.684349818
WT_YAP_peak_2562	chr6	135843804	135844099	+	0	NA	intron (NM_001363750, intron 5 of 14)	intron (NM_001363750, intron 5 of 14)	185038	NR_126088	75024	Mm.399147	NR_126088	ENSMUSG00000107396	4930425L21Rik	4930473P14Rik	RIKEN cDNA 4930425L21 gene	ncRNA	5.324654946
WT_YAP_peak_757	chr13	74928544	74928734	+	0	NA	Intergenic	RMER20A|LTR|ERVK	-119879	NM_001301153	12380	Mm.29163	NM_009817	ENSMUSG00000021585	Cast	-	calpastatin	protein-coding	3.943885169
WT_YAP_peak_1971	chr4	21745766	21746129	+	0	NA	intron (NM_001290420, intron 9 of 11)	RLTR18|LTR|ERVK	18246	NM_001122982	51813	Mm.278584	NM_016746	ENSMUSG00000028252	Ccnc	AI451004|AU020987|CG1C	cyclin C	protein-coding	6.749611085
WT_YAP_peak_1219	chr17	13682603	13682850	+	0	NA	Intergenic	Intergenic	-77815	NM_010806	17356	Mm.59167	NM_010806	ENSMUSG00000068036	Afdn	5033403D15Rik|AF6|Af-6|Afadin|Gm314|I-afadin|Mllt4|S-afadin	afadin, adherens junction formation factor	protein-coding	5.327180873
WT_YAP_peak_48	chr1	53750866	53751140	+	0	NA	Intergenic	RLTR13G|LTR|ERVK	34212	NM_133810	98267	Mm.25559	NM_133810	ENSMUSG00000026094	Stk17b	3110009A03Rik|AI120141|Drak2	serine/threonine kinase 17b (apoptosis-inducing)	protein-coding	2.654924209
WT_YAP_peak_479	chr11	84846691	84847079	+	0	NA	intron (NM_001364115, intron 6 of 13)	RLTR17|LTR|ERVK	17707	NR_046281	74995	Mm.84413	NR_046281	ENSMUSG00000086799	4930502E09Rik	-	RIKEN cDNA 4930502E09 gene	ncRNA	5.034790167
WT_YAP_peak_68	chr1	65037657	65037972	+	0	NA	Intergenic	RMER6A|LTR|ERVK	-5055	NM_001310617	70861	Mm.18725	NM_027582	ENSMUSG00000025955	Akr1cl	4921521F21Rik|AI451536|AI503553	aldo-keto reductase family 1, member C-like	protein-coding	3.814086417
WT_YAP_peak_1195	chr16	73253431	73253678	+	0	NA	Intergenic	RLTR1C|LTR|ERV1	590405	NM_019413	19876	Mm.310772	NM_019413	ENSMUSG00000022883	Robo1	AW494633|AW742721|DUTT1|Gm310	roundabout guidance receptor 1	protein-coding	3.177616661
WT_YAP_peak_998	chr15	59416173	59416391	+	0	NA	intron (NM_001164604, intron 3 of 4)	intron (NM_001164604, intron 3 of 4)	42084	NM_026746	68501	Mm.27762	NM_026746	ENSMUSG00000059586	Nsmce2	1110014D18Rik|AI661537	NSE2/MMS21 homolog, SMC5-SMC6 complex SUMO ligase	protein-coding	4.8155018
WT_YAP_peak_1160	chr16	30628437	30628687	+	0	NA	Intergenic	Intergenic	28839	NM_177632	224093	Mm.28244	NM_177632	ENSMUSG00000046546	Fam43a	Tuf1	family with sequence similarity 43, member A	protein-coding	5.355851659
WT_YAP_peak_1787	chr3	14999921	15000409	+	0	NA	intron (NR_040550, intron 3 of 3)	intron (NR_040550, intron 3 of 3)	28964	NR_040550	77127	Mm.195792	NR_040549	ENSMUSG00000098008	A930001A20Rik	-	RIKEN cDNA A930001A20 gene	ncRNA	2.986111074
WT_YAP_peak_293	chr10	66897100	66897332	+	0	NA	Intergenic	MLTR18D_MM|LTR|ERVK	23168	NR_138560	68488	Mm.338835	NR_138560	NANA	1110002J07Rik	-	RIKEN cDNA 1110002J07 gene	ncRNA	4.526158345
WT_YAP_peak_630	chr12	85753401	85753695	+	0	NA	intron (NM_145447, intron 1 of 9)	RMER10A|LTR|ERVL	7009	NM_145447	217721	Mm.301076	NM_145447	ENSMUSG00000034258	Flvcr2	CCT|Mfsd7c	feline leukemia virus subgroup C cellular receptor 2	protein-coding	4.046313061
WT_YAP_peak_1013	chr15	65749521	65749982	+	0	NA	Intergenic	MER67C|LTR|ERV1	-37269	NM_001356582	76740	Mm.260647	NM_133766	ENSMUSG00000015002	Efr3a	A130089M23Rik|BB071175|C76891|C920006C10Rik|D030063F01Rik|mKIAA0143	EFR3 homolog A	protein-coding	4.615514499
WT_YAP_peak_680	chr13	19570152	19570506	+	0	NA	Intergenic	RLTR13G|LTR|ERVK	49501	NM_134065	105298	Mm.275054	NM_134065	ENSMUSG00000002808	Epdr1	AU040950|AV006210|Epdm2|Epdr2|MERP-1|MERP-2|MERP2|Ucc1	ependymin related protein 1 (zebrafish)	protein-coding	4.21119769
WT_YAP_peak_1637	chr2	61402145	61402393	+	0	NA	Intergenic	Intergenic	-176317	NM_011529	21353	Mm.244393	NM_011529	ENSMUSG00000064289	Tank	C86182|E430026L09Rik|I-TRAF	TRAF family member-associated Nf-kappa B activator	protein-coding	3.490649061
WT_YAP_peak_2737	chr7	139975582	139975762	+	0	NA	intron (NM_001347613, intron 5 of 5)	intron (NM_001347613, intron 5 of 5)	3083	NM_001359836	381933	Mm.440431	NM_001033465	ENSMUSG00000073795	6430531B16Rik	Gm1093	RIKEN cDNA 6430531B16 gene	protein-coding	4.609971003
WT_YAP_peak_101	chr1	91537454	91537683	+	0	NA	Intergenic	LTRIS2|LTR|ERV1	-2997	NM_001039126	65247	Mm.234152	NM_023046	ENSMUSG00000026311	Asb1	1700029O08Rik|1700054C17Rik|AI426616|AI851378|mKIAA1146	ankyrin repeat and SOCS box-containing 1	protein-coding	3.275139423
WT_YAP_peak_936	chr15	16629812	16630226	+	0	NA	Intergenic	RLTR13D6|LTR|ERVK	-98896	NM_009869	12565	Mm.439758	NM_009869	ENSMUSG00000025370	Cdh9	-	cadherin 9	protein-coding	5.082385033
WT_YAP_peak_252	chr10	34233922	34234326	+	0	NA	Intergenic	RMER10A|LTR|ERVL	-26889	NM_172508	212898	Mm.34557	NM_172508	ENSMUSG00000039497	Dse	6030499O08|AI480506|B130024B19Rik|DS-epi1|Sart2	dermatan sulfate epimerase	protein-coding	7.411208184
WT_YAP_peak_2316	chr5	146892939	146893249	+	0	NA	Intergenic	RLTR18|LTR|ERVK	48023	NM_026864	68895	Mm.266978	NM_026864	ENSMUSG00000029641	Rasl11a	1110065D03Rik|AI852031	RAS-like, family 11, member A	protein-coding	7.564494666
WT_YAP_peak_683	chr13	20985611	20985936	+	0	NA	intron (NM_012054, intron 13 of 20)	RLTR25B|LTR|ERVK	87526	NM_146535	258528	Mm.377554	NM_146535	ENSMUSG00000042869	Olfr1370	MOR256-14	olfactory receptor 1370	protein-coding	2.559523778
WT_YAP_peak_1230	chr17	22520328	22520530	+	0	NA	Intergenic	RLTR13D6|LTR|ERVK	52844	NM_001104573	210876	Mm.390947	NM_001104573	ENSMUSG00000095093	Vmn2r111	EG210876|V2rp2	vomeronasal 2, receptor 111	protein-coding	3.311129966
WT_YAP_peak_2640	chr7	38030700	38030940	+	0	NA	Intergenic	RMER20A|LTR|ERVK	-11268	NM_011274	19777	Mm.387220	NM_011274	ENSMUSG00000030421	Uri1	C80913|NNX3|Rmp	URI1, prefoldin-like chaperone	protein-coding	4.760608022
WT_YAP_peak_2301	chr5	137585120	137585311	+	0	NA	intron (NM_001289507, intron 17 of 17)	intron (NM_001289507, intron 17 of 17)	14240	NM_001289507	50765	Mm.21757	NM_015799	ENSMUSG00000029716	Tfr2	Trfr2	transferrin receptor 2	protein-coding	3.199034421
WT_YAP_peak_2076	chr4	123572528	123572817	+	0	NA	intron (NM_001199136, intron 1 of 97)	intron (NM_001199136, intron 1 of 97)	-43748	NR_105824	102465214	NANA	NR_105824	ENSMUSG00000099005	Mir6398	Gm27657|mmu-mir-6398	microRNA 6398	ncRNA	4.71550578
WT_YAP_peak_296	chr10	67100258	67100586	+	0	NA	Intergenic	Intergenic	-3434	NM_178606	28193	Mm.41272	NM_178606	ENSMUSG00000019873	Reep3	D10Ucla1	receptor accessory protein 3	protein-coding	3.909951343
WT_YAP_peak_845	chr14	54577645	54577908	+	0	NA	promoter-TSS (NM_010590)	promoter-TSS (NM_010590)	-115	NM_010590	16475	Mm.100253	NM_010590	ENSMUSG00000022178	Ajuba	Jub	ajuba LIM protein	protein-coding	5.662784772
WT_YAP_peak_896	chr14	117852379	117852705	+	0	NA	intron (NM_001079844, intron 4 of 9)	intron (NM_001079844, intron 4 of 9)	101305	NR_105747	102465148	NANA	NR_105747	ENSMUSG00000098648	Mir6239	Gm28025|mmu-mir-6239	microRNA 6239	ncRNA	3.047859694
WT_YAP_peak_1741	chr2	164968519	164968816	+	0	NA	intron (NM_020333, intron 1 of 25)	CpG	679	NM_020333	57138	Mm.252987	NM_020333	ENSMUSG00000017740	Slc12a5	KCC2|mKIAA1176	solute carrier family 12, member 5	protein-coding	10.03339047
WT_YAP_peak_677	chr13	12136116	12136341	+	0	NA	Intergenic	RLTR13B1|LTR|ERVK	-29283	NM_023868	20191	Mm.239871	NM_023868	ENSMUSG00000021313	Ryr2	9330127I20Rik|RYR-2	ryanodine receptor 2, cardiac	protein-coding	4.66634909
WT_YAP_peak_917	chr15	7226260	7226470	+	0	NA	intron (NM_001289498, intron 17 of 22)	intron (NM_001289498, intron 17 of 22)	85823	NM_013584	16880	Mm.149720	NM_013584	ENSMUSG00000054263	Lifr	A230075M04Rik|AW061234|LIF	LIF receptor alpha	protein-coding	5.492395679
WT_YAP_peak_3006	chr9	31029622	31029795	+	0	NA	promoter-TSS (NM_001115130)	promoter-TSS (NM_001115130)	-936	NM_172765	235132	Mm.239355	NM_172765	ENSMUSG00000047412	Zbtb44	6030404E16Rik|Btbd15|E230011F09	zinc finger and BTB domain containing 44	protein-coding	4.129397717
WT_YAP_peak_335	chr10	96107384	96107593	+	0	NA	Intergenic	RLTR11C_MM|LTR|ERVK	-118719	NR_110448	74881	Mm.410819	NR_110448	ENSMUSG00000112762	4930459C07Rik	-	RIKEN cDNA 4930459C07 gene	ncRNA	3.862984961
WT_YAP_peak_1110	chr15	102246996	102247183	+	0	NA	promoter-TSS (NM_001042727)	promoter-TSS (NM_001042727)	-589	NM_001042727	19411	Mm.1273	NM_011244	ENSMUSG00000001288	Rarg	Nr1b3|RAR-gamma|RARD|RARgamma2	retinoic acid receptor, gamma	protein-coding	5.362973802
WT_YAP_peak_1445	chr18	65597833	65598224	+	0	NA	intron (NM_001361051, intron 1 of 8)	intron (NM_001361051, intron 1 of 8)	-8655	NM_001361052	328977	Mm.286232	NM_207255	ENSMUSG00000042439	Zfp532	C530030I18Rik|Znf532|mKIAA1629	zinc finger protein 532	protein-coding	5.824041102
WT_YAP_peak_438	chr11	59228368	59228571	+	0	NA	promoter-TSS (NM_001130408)	promoter-TSS (NM_001130408)	-202	NM_007476	11840	Mm.371546	NM_007476	ENSMUSG00000048076	Arf1	-	ADP-ribosylation factor 1	protein-coding	8.748524764
WT_YAP_peak_1864	chr3	84971622	84971872	+	0	NA	intron (NM_001177774, intron 9 of 12)	intron (NM_001177774, intron 9 of 12)	19536	NM_080428	50754	Mm.196475	NM_080428	ENSMUSG00000028086	Fbxw7	1110001A17Rik|AGO|Cdc4|Fbw7|Fbwd6|Fbx30|Fbxo30|Fbxw6|SEL-10	F-box and WD-40 domain protein 7	protein-coding	6.648643438
WT_YAP_peak_3075	chr9	72779034	72779359	+	0	NA	Intergenic	Intergenic	-28078	NM_175485	235472	Mm.31696	NM_175485	ENSMUSG00000036030	Prtg	A230098A12Rik|Igdcc5	protogenin	protein-coding	5.545634852
WT_YAP_peak_1548	chr19	40202659	40203143	+	0	NA	Intergenic	RLTR13D2|LTR|ERVK	-15615	NM_145499	226105	Mm.29119	NM_145499	ENSMUSG00000060613	Cyp2c70	-	cytochrome P450, family 2, subfamily c, polypeptide 70	protein-coding	3.369160079
WT_YAP_peak_3076	chr9	72812574	72812973	+	0	NA	intron (NM_175485, intron 2 of 19)	intron (NM_175485, intron 2 of 19)	5499	NM_175485	235472	Mm.31696	NM_175485	ENSMUSG00000036030	Prtg	A230098A12Rik|Igdcc5	protogenin	protein-coding	3.186962593
WT_YAP_peak_1146	chr16	22429429	22429727	+	0	NA	intron (NM_001358428, intron 5 of 12)	intron (NM_001358428, intron 5 of 12)	8790	NM_001358428	104156	Mm.155708	NM_023794	ENSMUSG00000013089	Etv5	1110005E01Rik|8430401F14Rik|ERM	ets variant 5	protein-coding	4.844880804
WT_YAP_peak_2428	chr6	71227237	71227555	+	0	NA	intron (NM_009762, intron 4 of 8)	intron (NM_009762, intron 4 of 8)	27517	NM_017399	14080	Mm.22126	NM_017399	ENSMUSG00000054422	Fabp1	Fabpl|L-FABP	fatty acid binding protein 1, liver	protein-coding	6.212261081
WT_YAP_peak_93	chr1	86310812	86311362	+	0	NA	Intergenic	MamGypLTR3a|LTR|Gypsy	-7027	NR_151592	102635143	NANA	NR_151592	NANA	Gm28626	-	predicted gene 28626	ncRNA	4.059289097
WT_YAP_peak_2590	chr7	3267364	3267663	+	0	NA	Intergenic	RLTR41A2|LTR|ERV1	-17773	NM_001033431	378425	Mm.277152	NM_001033431	ENSMUSG00000078817	Nlrp12	Nalp12|PYPAF7|monarch-1	NLR family, pyrin domain containing 12	protein-coding	4.172023758
WT_YAP_peak_2925	chr8	106609035	106609461	+	0	NA	intron (NM_009864, intron 2 of 15)	intron (NM_009864, intron 2 of 15)	5898	NM_009864	12550	Mm.35605	NM_009864	ENSMUSG00000000303	Cdh1	AA960649|ARC-1|E-cad|Ecad|L-CAM|UVO|Um	cadherin 1	protein-coding	9.173458431
WT_YAP_peak_848	chr14	54939461	54939852	+	0	NA	TTS (NM_026066)	TTS (NM_026066)	3159	NM_029390	67272	Mm.41614	NM_026066	ENSMUSG00000040759	Cmtm5	1500005P16Rik|2900052H21Rik|Cklfsf5	CKLF-like MARVEL transmembrane domain containing 5	protein-coding	10.11077186
WT_YAP_peak_1853	chr3	75556721	75556957	+	0	NA	promoter-TSS (NM_019745)	promoter-TSS (NM_019745)	13	NM_019745	56426	Mm.316473	NM_019745	ENSMUSG00000027835	Pdcd10	2410003B13Rik|Ccm3|Tfa15|Tfar15	programmed cell death 10	protein-coding	4.743158749
WT_YAP_peak_446	chr11	62508796	62509093	+	0	NA	intron (NM_001039536, intron 4 of 6)	LTRIS3|LTR|ERV1	30317	NM_028448	73139	Mm.390409	NM_028448	ENSMUSG00000018509	Cenpv	3110013H01Rik|AA671303|Prr6	centromere protein V	protein-coding	4.55002591
WT_YAP_peak_1349	chr18	20188189	20188426	+	0	NA	Intergenic	Intergenic	-59033	NM_181680	211924	Mm.391118	NM_181680	ENSMUSG00000034774	Dsg1c	Dsg1gamma|Dsg6|dsg1g	desmoglein 1 gamma	protein-coding	3.45720923
WT_YAP_peak_1060	chr15	83182831	83183031	+	0	NA	Intergenic	Intergenic	-10748	NM_029787	109754	Mm.22560	NM_029787	ENSMUSG00000018042	Cyb5r3	0610016L08Rik|2500002N19Rik|B5R|C85115|Dia-1|Dia1|WU:Cyb5r3	cytochrome b5 reductase 3	protein-coding	4.843145324
WT_YAP_peak_1531	chr19	29680229	29680521	+	0	NA	Intergenic	Intergenic	-17566	NM_029993	77836	Mm.138437	NM_029993	ENSMUSG00000024806	Mlana	A930034P04Rik|Mart1	melan-A	protein-coding	5.141857115
WT_YAP_peak_2196	chr5	34439789	34440131	+	0	NA	intron (NM_001243123, intron 8 of 20)	intron (NM_001243123, intron 8 of 20)	70027	NM_001243123	231128	Mm.286885	NM_001030306	ENSMUSG00000037210	Fam193a	-	family with sequence homology 193, member A	protein-coding	4.020657816
WT_YAP_peak_2659	chr7	65710300	65710541	+	0	NA	Intergenic	RMER16B2|LTR|ERVK	17003	NM_026795	68634	Mm.476828	NM_026795	ENSMUSG00000078681	Tm2d3	1110025I09Rik|5930422O05Rik|Blp2	TM2 domain containing 3	protein-coding	3.160624059
WT_YAP_peak_2506	chr6	113502896	113503067	+	0	NA	Intergenic	ORR1C2|LTR|ERVL-MaLR	-1050	NM_001289699	210673	Mm.133060	NM_172487	ENSMUSG00000045009	Prrt3	6330505P20|B230206N24Rik	proline-rich transmembrane protein 3	protein-coding	4.851190416
WT_YAP_peak_2071	chr4	119539147	119539465	+	0	NA	promoter-TSS (NM_001290696)	promoter-TSS (NM_001290696)	-355	NM_001290696	230700	Mm.259227	NM_172699	ENSMUSG00000032998	Foxj3	C330039G02Rik|Fhd6	forkhead box J3	protein-coding	7.374789471
WT_YAP_peak_2134	chr4	139385868	139386217	+	0	NA	intron (NM_001160319, intron 1 of 105)	ID_B1|SINE|B4	5383	NM_001160319	69116	Mm.271956	NM_001160319	ENSMUSG00000066036	Ubr4	1810009A16Rik|A930005E13Rik|D930005K06Rik|Gm1032|Gm1666|N28143|RBAF600|Zubr1|mKIAA0462|p600	ubiquitin protein ligase E3 component n-recognin 4	protein-coding	6.986484229
WT_YAP_peak_669	chr13	5697414	5697732	+	0	NA	Intergenic	RLTR9E|LTR|ERVK	160519	NR_045891	71867	Mm.179181	NR_045891	ENSMUSG00000100625	1700016G22Rik	-	RIKEN cDNA 1700016G22 gene	ncRNA	3.414927144
WT_YAP_peak_2129	chr4	137593250	137593525	+	0	NA	promoter-TSS (NM_130879)	promoter-TSS (NM_130879)	-785	NM_130879	170707	Mm.218478	NM_130879	ENSMUSG00000043411	Usp48	2810449C13Rik|AI115503|BC021769|D330022K21Rik|Usp31	ubiquitin specific peptidase 48	protein-coding	4.828731201
WT_YAP_peak_2573	chr6	143164847	143165119	+	0	NA	Intergenic	B1_Mur1|SINE|Alu	-2247	NM_029250	75320	Mm.272548	NM_029250	ENSMUSG00000030275	Etnk1	1110061E11Rik|4930555L11Rik|AI195356|AI841245|C80956|D6Ertd3e|EKI1	ethanolamine kinase 1	protein-coding	7.853321074
WT_YAP_peak_871	chr14	72847610	72847827	+	0	NA	Intergenic	Intergenic	-137715	NM_207636	319448	Mm.205421	NM_207636	ENSMUSG00000033487	Fndc3a	1700094E19Rik|D14Ertd453e|F730017H24Rik|Fndc3|sys	fibronectin type III domain containing 3A	protein-coding	3.933865419
WT_YAP_peak_3067	chr9	70197120	70197354	+	0	NA	Intergenic	RLTR17|LTR|ERVK	-10113	NM_181072	71602	Mm.249311	NM_181072	ENSMUSG00000032220	Myo1e	2310020N23Rik|9130023P14Rik|AA407778|myosin-1e|myr 3	myosin IE	protein-coding	4.290379042
WT_YAP_peak_910	chr15	5992016	5992459	+	0	NA	Intergenic	RLTR13G|LTR|ERVK	52467	NR_155429	105245876	Mm.128197	NR_155428	NANA	Gm41259	-	predicted gene, 41259	ncRNA	2.531821224
WT_YAP_peak_2202	chr5	36830512	36830828	+	0	NA	promoter-TSS (NM_008550)	promoter-TSS (NM_008550)	-21	NM_008550	17160	Mm.761	NM_008550	ENSMUSG00000029119	Man2b2	mKIAA0935	mannosidase 2, alpha B2	protein-coding	7.055735938
WT_YAP_peak_674	chr13	9390442	9390621	+	0	NA	intron (NM_001081426, intron 1 of 36)	intron (NM_001081426, intron 1 of 36)	114006	NM_001081426	208440	Mm.217326	NM_172459	ENSMUSG00000048264	Dip2c	2900024P20Rik|9630044M06|mKIAA0934	disco interacting protein 2 homolog C	protein-coding	3.154771051
WT_YAP_peak_1629	chr2	55222686	55222920	+	0	NA	Intergenic	RLTR13B2|LTR|ERVK	-213167	NM_001355118	16519	Mm.5127	NM_008426	ENSMUSG00000026824	Kcnj3	GIRK-1|GIRK1|Kcnf3|Kir3.1	potassium inwardly-rectifying channel, subfamily J, member 3	protein-coding	3.057511501
WT_YAP_peak_379	chr11	7689804	7690048	+	0	NA	Intergenic	RLTR9D|LTR|ERVK	-476003	NM_008343	16009	Mm.29254	NM_008343	ENSMUSG00000020427	Igfbp3	AI649005|IGFBP-3|IGgfbp3	insulin-like growth factor binding protein 3	protein-coding	2.98001697
WT_YAP_peak_2322	chr6	4684906	4685133	+	0	NA	intron (NM_001130188, intron 10 of 11)	intron (NM_001130188, intron 10 of 11)	62185	NM_001130189	20392	Mm.8739	NM_011360	ENSMUSG00000004631	Sgce	e-SG	sarcoglycan, epsilon	protein-coding	4.9303887
WT_YAP_peak_2858	chr8	70638759	70639027	+	0	NA	Intergenic	RLTR18B|LTR|ERVK	-6437	NM_001330687	23886	Mm.31325	NM_011819	ENSMUSG00000038508	Gdf15	MIC-1|NAG-1|SBF	growth differentiation factor 15	protein-coding	5.471365316
WT_YAP_peak_1508	chr19	10144578	10144832	+	0	NA	Intergenic	Intergenic	-38183	NM_146094	76267	Mm.30158	NM_146094	ENSMUSG00000010663	Fads1	0710001O03Rik|A930006B21Rik|AI317215|DSD	fatty acid desaturase 1	protein-coding	4.771922599
WT_YAP_peak_584	chr12	29095912	29096379	+	0	NA	Intergenic	Intergenic	-45784	NR_154987	102633526	Mm.134217	NR_154987	NANA	Gm31333	-	predicted gene, 31333	ncRNA	12.23278571
WT_YAP_peak_2621	chr7	28372671	28372909	+	0	NA	promoter-TSS (NM_001083912)	promoter-TSS (NM_001083912)	-128	NM_138752	101497	Mm.235700	NM_138752	ENSMUSG00000037552	Plekhg2	AI194308|Clg|Cslg	pleckstrin homology domain containing, family G (with RhoGef domain) member 2	protein-coding	7.224913295
WT_YAP_peak_2636	chr7	34721327	34721954	+	0	NA	intron (NM_175140, intron 2 of 3)	(CA)n|Simple_repeat|Simple_repeat	-66131	NM_001360818	233107	Mm.76761	NM_146188	ENSMUSG00000030499	Kctd15	BC031749	potassium channel tetramerisation domain containing 15	protein-coding	7.769028671
WT_YAP_peak_2987	chr9	11441351	11441659	+	0	NA	Intergenic	RLTR13D6|LTR|ERVK	-536730	NM_001170787	244682	Mm.187021	NM_001033359	ENSMUSG00000039488	Cntn5	6720426O10Rik|A830025P08Rik|Gm507|NB-2	contactin 5	protein-coding	2.662834293
WT_YAP_peak_269	chr10	45091486	45091819	+	0	NA	intron (NM_011156, intron 3 of 14)	MT2B|LTR|ERVL	24436	NM_011156	19072	Mm.37294	NM_011156	ENSMUSG00000019849	Prep	AI047692|AI450383|D10Wsu136e|PE|PEP|Pop	prolyl endopeptidase	protein-coding	7.841628154
WT_YAP_peak_1199	chr16	83537999	83538209	+	0	NA	Intergenic	RLTR13E|LTR|ERVK	-833039	NR_040567	75247	Mm.417813	NR_040567	ENSMUSG00000116907	4930553E22Rik	-	RIKEN cDNA 4930553E22 gene	ncRNA	4.833308197
WT_YAP_peak_2538	chr6	125160786	125160985	+	0	NA	TTS (NM_001289726)	TTS (NM_001289726)	4888	NM_008084	14433	Mm.304088	NM_008084	ENSMUSG00000057666	Gapdh	Gapd	glyceraldehyde-3-phosphate dehydrogenase	protein-coding	7.35898635
WT_YAP_peak_603	chr12	65115073	65115527	+	0	NA	intron (NM_001364447, intron 16 of 22)	RLTR13C2|LTR|ERVK	39697	NM_178912	104806	Mm.374847	NM_178912	ENSMUSG00000055884	Fancm	AI427100|C730036B14Rik|D12Ertd364e	Fanconi anemia, complementation group M	protein-coding	6.724140855
WT_YAP_peak_2715	chr7	119037604	119037813	+	0	NA	Intergenic	RLTR25A|LTR|ERVK	-42497	NM_001195774	64297	Mm.103439	NM_022420	ENSMUSG00000008734	Gprc5b	AW125761|Raig2	G protein-coupled receptor, family C, group 5, member B	protein-coding	3.366315466
WT_YAP_peak_2438	chr6	72901055	72901338	+	0	NA	Intergenic	ID_B1|SINE|B4	-1217	NM_019715	74287	Mm.29194	NM_019715	ENSMUSG00000055239	Kcmf1	1700094M07Rik|Debt91|Pmcf	potassium channel modulatory factor 1	protein-coding	6.365763949
WT_YAP_peak_198	chr1	179651458	179651768	+	0	NA	Intergenic	LTRIS2|LTR|ERV1	-16618	NM_178653	109232	Mm.136458	NM_178653	ENSMUSG00000038936	Sccpdh	AW214504|C330023F11Rik	saccharopine dehydrogenase (putative)	protein-coding	4.28530486
WT_YAP_peak_21	chr1	21253024	21253235	+	0	NA	intron (NM_010356, intron 2 of 6)	intron (NM_010356, intron 2 of 6)	12544	NM_010356	14859	Mm.394593	NM_010356	ENSMUSG00000025934	Gsta3	Gst2-3	glutathione S-transferase, alpha 3	protein-coding	4.537185166
WT_YAP_peak_91	chr1	84869630	84870010	+	0	NA	intron (NM_025386, intron 1 of 3)	intron (NM_025386, intron 1 of 3)	29979	NM_025386	66153	Mm.381192	NM_025386	ENSMUSG00000073633	Fbxo36	0610008D19Rik|1110020F21Rik|2410002G19Rik|D1Ertd757e	F-box protein 36	protein-coding	5.44467959
WT_YAP_peak_604	chr12	65347256	65347553	+	0	NA	Intergenic	RMER20B|LTR|ERVK	121887	NM_027614	70948	Mm.219475	NM_027614	ENSMUSG00000035560	Wdr20rt	4921538B03Rik|4930427E19Rik|Wdr20|Wdr20b	WD repeat domain 20, retrogene	protein-coding	4.005578365
WT_YAP_peak_1874	chr3	89799993	89800483	+	0	NA	Intergenic	RLTR13E|LTR|ERVK	26629	NM_027315	70093	Mm.41438	NM_027315	ENSMUSG00000042572	Ube2q1	1110002C01Rik|2310012M18Rik|AI854014|Gtap|NICE-5|PRO3094|Ube2q	ubiquitin-conjugating enzyme E2Q family member 1	protein-coding	3.021153208
WT_YAP_peak_1470	chr18	75441864	75442117	+	0	NA	intron (NM_201354, intron 10 of 11)	intron (NM_201354, intron 10 of 11)	-72655	NR_045879	100038353	Mm.440724	NR_045879	ENSMUSG00000097712	Gm10532	-	predicted gene 10532	ncRNA	4.973212922
WT_YAP_peak_1836	chr3	58561634	58561882	+	0	NA	Intergenic	RLTR17D_Mm|LTR|ERVK	-14878	NM_001040396	69227	Mm.270950	NM_001040396	ENSMUSG00000075700	Selenot	2810407C02Rik|5730408P04Rik|Selt	selenoprotein T	protein-coding	3.118313161
WT_YAP_peak_1014	chr15	65799605	65799795	+	0	NA	intron (NM_001356582, intron 1 of 22)	MLTR25A|LTR|ERVK	12680	NM_133766	76740	Mm.260647	NM_133766	ENSMUSG00000015002	Efr3a	A130089M23Rik|BB071175|C76891|C920006C10Rik|D030063F01Rik|mKIAA0143	EFR3 homolog A	protein-coding	3.579834231
WT_YAP_peak_3000	chr9	27125297	27125470	+	0	NA	intron (NM_023277, intron 1 of 8)	L1_Rod|LINE|L1	30038	NM_023277	83964	Mm.28770	NM_023277	ENSMUSG00000031990	Jam3	1110002N23Rik|JAM-3|JAM-C|Jcam3	junction adhesion molecule 3	protein-coding	3.330159449
WT_YAP_peak_2351	chr6	27346355	27346703	+	0	NA	intron (NM_008174, intron 9 of 10)	intron (NM_008174, intron 9 of 10)	590221	NR_030420	735266	NANA	NR_030420	ENSMUSG00000076067	Mir592	Mirn592|mir-592|mmu-mir-592	microRNA 592	ncRNA	8.965667101
WT_YAP_peak_110	chr1	106077348	106077522	+	0	NA	Intergenic	Intergenic	87029	NM_001122675	227449	Mm.210188	NM_001122675	ENSMUSG00000038866	Zcchc2	9930114B20Rik|AW212015	zinc finger, CCHC domain containing 2	protein-coding	5.364030546
WT_YAP_peak_1655	chr2	72581187	72581413	+	0	NA	Intergenic	Intergenic	105081	NM_025866	66953	Mm.270676	NM_025866	ENSMUSG00000055612	Cdca7	2310021G01Rik|AU044109|JPO1	cell division cycle associated 7	protein-coding	4.645792486
WT_YAP_peak_1528	chr19	28182520	28182767	+	0	NA	Intergenic	Intergenic	-171477	NM_011265	19726	Mm.313321	NM_011265	ENSMUSG00000040929	Rfx3	C230093O12Rik|MRFX3	regulatory factor X, 3 (influences HLA class II expression)	protein-coding	3.831831856
WT_YAP_peak_2326	chr6	5008237	5008419	+	0	NA	intron (NM_001363809, intron 2 of 15)	intron (NM_001363809, intron 2 of 15)	105017	NM_181595	243725	Mm.332901	NM_181595	ENSMUSG00000032827	Ppp1r9a	2810430P21Rik|4930518N04Rik|5330407E15|A230094E16Rik|BB181831|NRB|neurabin-I	protein phosphatase 1, regulatory subunit 9A	protein-coding	5.256192652
WT_YAP_peak_915	chr15	7115239	7116018	+	0	NA	Intergenic	Intergenic	-13944	NM_001358593	16880	Mm.149720	NM_013584	ENSMUSG00000054263	Lifr	A230075M04Rik|AW061234|LIF	LIF receptor alpha	protein-coding	4.754443029
WT_YAP_peak_2160	chr4	151044933	151045255	+	0	NA	promoter-TSS (NM_001289877)	promoter-TSS (NM_001289877)	-429	NM_011067	18628	Mm.121361	NM_011067	ENSMUSG00000028957	Per3	2810049O06Rik|mPer3	period circadian clock 3	protein-coding	4.161977605
WT_YAP_peak_2810	chr8	36608254	36608679	+	0	NA	intron (NM_001194940, intron 5 of 17)	intron (NM_001194940, intron 5 of 17)	5477	NM_015802	50768	Mm.125155	NM_015802	ENSMUSG00000031523	Dlc1	A730069N07Rik|Arhgap7|HP|STARD12|dlc-1	deleted in liver cancer 1	protein-coding	3.699760244
WT_YAP_peak_2405	chr6	57190134	57190304	+	0	NA	Intergenic	RLTR13E|LTR|ERVK	-19639	NM_053235	113862	Mm.431976	NM_053235	ENSMUSG00000064259	Vmn1r13	V1rc5	vomeronasal 1 receptor 13	protein-coding	5.489504944
WT_YAP_peak_2376	chr6	39400334	39400760	+	0	NA	intron (NM_018810, intron 5 of 7)	intron (NM_018810, intron 5 of 7)	19194	NM_011226	19331	Mm.123866	NM_011226	ENSMUSG00000029923	Rab19	-	RAB19, member RAS oncogene family	protein-coding	10.36763645
WT_YAP_peak_2578	chr6	146461125	146461360	+	0	NA	intron (NM_019923, intron 2 of 56)	intron (NM_019923, intron 2 of 56)	40981	NM_019923	16439	Mm.7800	NM_010586	ENSMUSG00000030287	Itpr2	AI649341|InsP3R-2|InsP3R-5|Ip3r2|Itpr5|insP3R2	inositol 1,4,5-triphosphate receptor 2	protein-coding	4.026670764
WT_YAP_peak_710	chr13	43740061	43740326	+	0	NA	Intergenic	Intergenic	23402	NR_046022	622552	Mm.375036	NR_046022	ENSMUSG00000110016	Gm20751	-	predicted gene, 20751	ncRNA	3.92107496
WT_YAP_peak_738	chr13	57555247	57555526	+	0	NA	intron (NM_001166466, intron 6 of 11)	RLTR41|LTR|ERV1	352946	NM_001166463	20745	Mm.379020	NM_009262	ENSMUSG00000056222	Spock1	Spock|Ticn1|testican	sparc/osteonectin, cwcv and kazal-like domains proteoglycan 1	protein-coding	4.594192828
WT_YAP_peak_1991	chr4	45490047	45490443	+	0	NA	intron (NM_001033306, intron 1 of 5)	intron (NM_001033306, intron 1 of 5)	40583	NM_001033306	230126	Mm.251716	NM_001033306	ENSMUSG00000044813	Shb	BC028832	src homology 2 domain-containing transforming protein B	protein-coding	10.36291935
WT_YAP_peak_631	chr12	86466140	86466413	+	0	NA	intron (NM_011934, intron 1 of 6)	intron (NM_011934, intron 1 of 6)	44632	NM_011934	26380	Mm.235550	NM_011934	ENSMUSG00000021255	Esrrb	Err2|Errb|Estrrb|Nr3b2	estrogen related receptor, beta	protein-coding	5.371522883
WT_YAP_peak_2425	chr6	68852508	68852922	+	0	NA	Intergenic	RLTR13D6|LTR|ERVK	474459	NR_004434	19783	NANA	NR_004434	ENSMUSG00000106222	Rprl1	Rmrp2|Rpr|Rprh2	ribonuclease P RNA-like 1	ncRNA	6.897522544
WT_YAP_peak_1900	chr3	104496183	104496503	+	0	NA	intron (NM_001025067, intron 2 of 17)	B1_Mm|SINE|Alu	15575	NM_001310698	269473	Mm.34855	NM_001025067	ENSMUSG00000032913	Lrig2	4632419I10Rik|BB096938|LIG-2	leucine-rich repeats and immunoglobulin-like domains 2	protein-coding	4.151806266
WT_YAP_peak_229	chr10	21829262	21829515	+	0	NA	Intergenic	Intergenic	-52796	NM_001161845	20393	Mm.28405	NM_011361	ENSMUSG00000019970	Sgk1	Sgk	serum/glucocorticoid regulated kinase 1	protein-coding	4.836335502
WT_YAP_peak_352	chr10	117342434	117342812	+	0	NA	Intergenic	Intergenic	34350	NM_001310609	432508	Mm.478881	NM_001013391	ENSMUSG00000055531	Cpsf6	4733401N12Rik|AI256641|CFIM|CFIM68|HPBRII-4|HPBRII-7	cleavage and polyadenylation specific factor 6	protein-coding	5.68745543
WT_YAP_peak_326	chr10	91425723	91426086	+	0	NA	Intergenic	RLTR13D6|LTR|ERVK	-205285	NR_151510	102633753	Mm.416936	NR_151510	NANA	4930534H03Rik	-	RIKEN cDNA 4930534H03 gene	ncRNA	6.685935509
WT_YAP_peak_2729	chr7	130982474	130982719	+	0	NA	intron (NM_019564, intron 7 of 8)	intron (NM_019564, intron 7 of 8)	46393	NM_019564	56213	Mm.30156	NM_019564	ENSMUSG00000006205	Htra1	AI429470|HTRA|L56|Prss11|RSPP11	HtrA serine peptidase 1	protein-coding	6.312682741
WT_YAP_peak_58	chr1	60432639	60432816	+	0	NA	intron (NM_001198570, intron 1 of 11)	RLTR9B2|LTR|ERVK	23108	NM_001198571	329165	Mm.212066	NM_198127	ENSMUSG00000026782	Abi2	8430425M24Rik|AI839867|AblBP3|ArgBP1|C130078H13	abl-interactor 2	protein-coding	3.580856846
WT_YAP_peak_2	chr1	7125080	7125513	+	0	NA	intron (NM_183028, intron 2 of 5)	RLTR13E|LTR|ERVK	36376	NM_183028	319263	Mm.21539	NM_183028	ENSMUSG00000051285	Pcmtd1	8430411F12Rik|A030012M09Rik	protein-L-isoaspartate (D-aspartate) O-methyltransferase domain containing 1	protein-coding	5.714369458
WT_YAP_peak_2102	chr4	130642297	130642616	+	0	NA	Intergenic	LTRIS2|LTR|ERV1	-20865	NM_001159606	80912	Mm.440206	NM_030722	ENSMUSG00000028580	Pum1	AA517475|Pumm|mKIAA0099	pumilio RNA-binding family member 1	protein-coding	5.033952277
WT_YAP_peak_311	chr10	76439585	76439906	+	0	NA	intron (NM_008787, intron 2 of 41)	intron (NM_008787, intron 2 of 41)	3167	NM_008787	18541	Mm.251794	NM_008787	ENSMUSG00000001151	Pcnt	AW476095|C86676|KEN|Pcnt2|kendrin|m239Asp|m275Asp	pericentrin (kendrin)	protein-coding	7.270089709
WT_YAP_peak_972	chr15	41163825	41164314	+	0	NA	Intergenic	Intergenic	-9632	NR_151516	100418302	NANA	NR_151516	NANA	4930555K19Rik	-	leucine rich repeat and sterile alpha motif containing 1 pseudogene	pseudo	2.719856758
WT_YAP_peak_2730	chr7	131660801	131661023	+	0	NA	Intergenic	RMER20B|LTR|ERVK	100418	NM_001317350	12237	Mm.927	NM_009774	ENSMUSG00000066979	Bub3	AU019800|AU021329|AU043350|AW146323|C78067	BUB3 mitotic checkpoint protein	protein-coding	4.677156679
WT_YAP_peak_1709	chr2	139717812	139718068	+	0	NA	intron (NM_001276489, intron 1 of 5)	RMER20B|LTR|ERVK	39762	NM_001276489	319909	Mm.41113	NM_001126490	ENSMUSG00000074766	Ism1	5430433G21Rik|Ism	isthmin 1, angiogenesis inhibitor	protein-coding	4.103482079
WT_YAP_peak_3030	chr9	49751513	49751886	+	0	NA	intron (NM_001081445, intron 1 of 17)	intron (NM_001081445, intron 1 of 17)	47370	NM_010875	17967	Mm.4974	NM_010875	ENSMUSG00000039542	Ncam1	CD56|E-NCAM|NCAM-1|Ncam	neural cell adhesion molecule 1	protein-coding	4.926855151
WT_YAP_peak_697	chr13	25275080	25275353	+	0	NA	Intergenic	Intergenic	-5220	NM_009513	22360	Mm.4766	NM_009513	ENSMUSG00000048978	Nrsn1	Neurensin-1|Neuro-p24|Vmp	neurensin 1	protein-coding	4.018068299
WT_YAP_peak_962	chr15	36962558	36962941	+	0	NA	Intergenic	RLTR13B1|LTR|ERVK	44653	NM_026521	68036	Mm.371631	NM_026521	ENSMUSG00000062397	Zfp706	3110006P09Rik|AA793007|AW536850|C77232|Znf706	zinc finger protein 706	protein-coding	4.406217221
WT_YAP_peak_714	chr13	44677990	44678366	+	0	NA	Intergenic	RMER16A2|LTR|ERVK	-52596	NM_021878	16468	Mm.25059	NM_021878	ENSMUSG00000038518	Jarid2	Jmj|jumonji	jumonji, AT rich interactive domain 2	protein-coding	4.610990006
WT_YAP_peak_1227	chr17	21375374	21375788	+	0	NA	Intergenic	MMSAT4|Satellite|Satellite	-8167	NM_172486	210503	Mm.33443	NM_172486	ENSMUSG00000062743	Zfp677	A830058L05Rik|Tce8	zinc finger protein 677	protein-coding	4.384255221
WT_YAP_peak_1469	chr18	75386373	75386597	+	0	NA	intron (NM_001042660, intron 3 of 3)	intron (NM_001042660, intron 3 of 3)	19120	NM_001042660	17131	Mm.34407	NM_008543	ENSMUSG00000025880	Smad7	Madh7	SMAD family member 7	protein-coding	5.099140148
WT_YAP_peak_234	chr10	25191293	25191519	+	0	NA	intron (NM_018747, intron 7 of 7)	intron (NM_018747, intron 7 of 7)	8764	NM_001347460	432442	Mm.485937	NM_018747	ENSMUSG00000039166	Akap7	6430401D08|AI662165|AKAP15|Akap18|BB170514	A kinase (PRKA) anchor protein 7	protein-coding	4.135265839
WT_YAP_peak_1567	chr19	59345825	59346088	+	0	NA	promoter-TSS (NM_001033222)	promoter-TSS (NM_001033222)	-176	NM_001033222	107368	Mm.27250	NM_001033222	ENSMUSG00000074746	Pdzd8	A630041P07Rik|AV329468|AW228944|Pdzk8	PDZ domain containing 8	protein-coding	4.96042387
WT_YAP_peak_2540	chr6	125433567	125433954	+	0	NA	Intergenic	Intergenic	-53256	NM_198604	213522	Mm.333396	NM_198604	ENSMUSG00000038167	Plekhg6	BC026778|Gm155	pleckstrin homology domain containing, family G (with RhoGef domain) member 6	protein-coding	6.989215058
WT_YAP_peak_800	chr14	11663531	11663893	+	0	NA	intron (NM_008981, intron 1 of 29)	intron (NM_008981, intron 1 of 29)	110159	NM_008981	19270	Mm.431266	NM_008981	ENSMUSG00000021745	Ptprg	5430405N12Rik|AW046354|AW549872|RPTPgamma	protein tyrosine phosphatase, receptor type, G	protein-coding	5.0123028
WT_YAP_peak_2533	chr6	123810410	123810626	+	0	NA	intron (NM_001104639, intron 5 of 5)	RLTR13C1|LTR|ERVK	31547	NM_001104639	243628	Mm.469873	NM_001104639	ENSMUSG00000072780	Vmn2r24	EG243628	vomeronasal 2, receptor 24	protein-coding	2.88388739
WT_YAP_peak_2170	chr5	8848734	8849036	+	0	NA	intron (NM_011075, intron 22 of 27)	intron (NM_011075, intron 22 of 27)	-44836	NM_008830	18670	Mm.297825	NM_008830	ENSMUSG00000042476	Abcb4	Mdr2|Pgy-2|Pgy2|mdr-2	ATP-binding cassette, sub-family B (MDR/TAP), member 4	protein-coding	3.251026947
WT_YAP_peak_1652	chr2	71387753	71388011	+	0	NA	Intergenic	RLTR23|LTR|ERV1	-1378	NM_026115	107435	Mm.272472	NM_026115	ENSMUSG00000027018	Hat1	2410071B14Rik|AA536933|Hat-1|KAT1	histone aminotransferase 1	protein-coding	4.474499955
WT_YAP_peak_1218	chr17	13004656	13004922	+	0	NA	Intergenic	ORR1A0-int|LTR|ERVL-MaLR	-3050	NM_013671	20656	Mm.290876	NM_013671	ENSMUSG00000006818	Sod2	MnSOD|Sod-2	superoxide dismutase 2, mitochondrial	protein-coding	3.906389286
WT_YAP_peak_533	chr11	104295732	104295981	+	0	NA	intron (NM_001038609, intron 5 of 11)	ID_B1|SINE|B4	64420	NM_001285456	17762	Mm.1287	NM_010838	ENSMUSG00000018411	Mapt	AI413597|AW045860|Mtapt|Tau	microtubule-associated protein tau	protein-coding	5.284563426
WT_YAP_peak_1028	chr15	75877788	75878133	+	0	NA	Intergenic	L1_Mur3|LINE|L1	10812	NM_001282443	223645	NANA	NM_001282443	ENSMUSG00000098678	Mroh6	Gm19570	maestro heat-like repeat family member 6	protein-coding	4.119772978
WT_YAP_peak_1993	chr4	51868594	51869105	+	0	NA	Intergenic	RLTR13D6|LTR|ERVK	182261	NR_040668	329844	Mm.128934	NR_040668	ENSMUSG00000085515	C630028M04Rik	-	RIKEN cDNA C630028M04 gene	ncRNA	5.251245181
WT_YAP_peak_1502	chr19	7583596	7583870	+	0	NA	intron (NM_001362425, intron 4 of 4)	intron (NM_001362425, intron 4 of 4)	23460	NM_001356574	56072	Mm.298242	NM_019516	ENSMUSG00000024972	Lgals12	Grip1|gal-12	lectin, galactose binding, soluble 12	protein-coding	3.118482405
WT_YAP_peak_2806	chr8	34727846	34728045	+	0	NA	Intergenic	Intergenic	-79665	NM_176933	319520	Mm.170276	NM_176933	ENSMUSG00000031530	Dusp4	2700078F24Rik|AI844617|BB104621|E130306H24Rik|MKP2	dual specificity phosphatase 4	protein-coding	4.114078983
WT_YAP_peak_1670	chr2	90486490	90486684	+	0	NA	intron (NM_008982, intron 1 of 23)	intron (NM_008982, intron 1 of 23)	-7413	NM_001135657	19271	Mm.330393	NM_008982	ENSMUSG00000025314	Ptprj	AI450271|BET|Byp|CD148|DEP-1|PTPbeta2|Ptpb2|RPTPJ|Scc-1|Scc1	protein tyrosine phosphatase, receptor type, J	protein-coding	3.565832271
WT_YAP_peak_2116	chr4	133900481	133900793	+	0	NA	Intergenic	Zaphod3|DNA|hAT-Tip100	-12840	NM_009097	20111	Mm.301827	NM_009097	ENSMUSG00000003644	Rps6ka1	Mapkapk-1a|Rsk|Rsk-1|Rsk1|S6K-alpha-1|p90-Rsk1|p90Rsk1|p90S6K|p90rsk	ribosomal protein S6 kinase polypeptide 1	protein-coding	5.664888489
WT_YAP_peak_839	chr14	49128595	49128828	+	0	NA	Intergenic	Intergenic	-43535	NM_027492	70646	Mm.275688	NM_027492	ENSMUSG00000036282	Naa30	4930487N19Rik|5730533P17Rik|AI447922|AW322455|Nat12	N(alpha)-acetyltransferase 30, NatC catalytic subunit	protein-coding	3.466781375
WT_YAP_peak_702	chr13	38636308	38636516	+	0	NA	Intergenic	Intergenic	-1320	NM_139063	17828	Mm.261554	NM_139063	ENSMUSG00000038982	Bloc1s5	1810074A19Rik|Muted|mu	biogenesis of lysosomal organelles complex-1, subunit 5, muted	protein-coding	3.715119508
WT_YAP_peak_1451	chr18	67506371	67506835	+	0	NA	exon (NM_176832, exon 7 of 14)	exon (NM_176832, exon 7 of 14)	41754	NM_144867	225655	Mm.221420	NM_144867	ENSMUSG00000024530	Prelid3a	A230074A19Rik|BC019561|Slmo1	PRELI domain containing 3A	protein-coding	2.691628231
WT_YAP_peak_569	chr12	4557015	4557474	+	0	NA	Intergenic	MLTR25A|LTR|ERVK	33131	NR_136891	102634330	Mm.402324	NR_136891	ENSMUSG00000112422	Gm31938	-	predicted gene, 31938	ncRNA	4.610388573
WT_YAP_peak_3048	chr9	62202470	62202712	+	0	NA	Intergenic	ID_B1|SINE|B4	41509	NR_040769	330958	Mm.411888	NR_040769	ENSMUSG00000111232	A730043L09Rik	A730043L09	RIKEN cDNA A730043L09 gene	ncRNA	4.149131995
WT_YAP_peak_2432	chr6	71838511	71838716	+	0	NA	intron (NM_001362137, intron 1 of 13)	ORR1D1|LTR|ERVL-MaLR	7293	NM_001253689	76614	Mm.235123	NM_029673	ENSMUSG00000052337	Immt	1700082C19Rik|D830041H16Rik|HMP|Micos60|P87|P87/89|P89	inner membrane protein, mitochondrial	protein-coding	3.99425144
WT_YAP_peak_1824	chr3	51220894	51221079	+	0	NA	Intergenic	RMER5|LTR|ERV1	-3461	NM_009834	12457	Mm.86541	NM_009834	ENSMUSG00000023087	Noct	AU043840|Ccr4|Ccrn4l	nocturnin	protein-coding	5.794477441
WT_YAP_peak_1370	chr18	31248088	31248385	+	0	NA	intron (NM_009065, intron 1 of 4)	RMER10A|LTR|ERVL	68892	NM_009065	19762	Mm.5163	NM_009065	ENSMUSG00000057455	Rit2	RIBA|Rin|Roc2	Ras-like without CAAX 2	protein-coding	3.266685269
WT_YAP_peak_1503	chr19	8848491	8848758	+	0	NA	TTS (NM_008144)	TTS (NM_008144)	-2144	NM_001360628	68852	Mm.265792	NM_001013019	ENSMUSG00000071656	Lrrn4cl	1110067I12Rik	LRRN4 C-terminal like	protein-coding	5.707992703
WT_YAP_peak_1815	chr3	37667797	37668010	+	0	NA	Intergenic	Intergenic	27956	NM_001305440	24063	Mm.330986	NM_011896	ENSMUSG00000037211	Spry1	sprouty1|spry-1	sprouty RTK signaling antagonist 1	protein-coding	4.819705535
WT_YAP_peak_2371	chr6	37442197	37442494	+	0	NA	promoter-TSS (NM_178661)	promoter-TSS (NM_178661)	-197	NM_178661	208647	Mm.169929	NM_178661	ENSMUSG00000038648	Creb3l2	BBF2H7|C530025K05Rik|SCIRR69	cAMP responsive element binding protein 3-like 2	protein-coding	7.350041855
WT_YAP_peak_3	chr1	8581784	8582167	+	0	NA	intron (NM_001290393, intron 13 of 19)	RLTR13D6|LTR|ERVK	717902	NM_001290390	71096	Mm.336395	NM_027671	ENSMUSG00000025909	Sntg1	4933426D16Rik|G1SYN|SYN4	syntrophin, gamma 1	protein-coding	3.772446251
WT_YAP_peak_2048	chr4	106859453	106859941	+	0	NA	Intergenic	Intergenic	-51773	NM_023672	72475	Mm.195635	NM_023672	ENSMUSG00000061887	Ssbp3	2610021L12Rik|2610200M23Rik|5730488C10Rik|AI854733|AW551939|LAST|SSDP1	single-stranded DNA binding protein 3	protein-coding	52.35174097
WT_YAP_peak_2240	chr5	91470491	91470887	+	0	NA	Intergenic	RLTR13B1|LTR|ERVK	-47011	NM_145562	231440	Mm.5002	NM_145562	ENSMUSG00000034981	Parm1	2210012L08Rik|9130213B05Rik|W91666	prostate androgen-regulated mucin-like protein 1	protein-coding	4.349506996
WT_YAP_peak_99	chr1	89191182	89191471	+	0	NA	Intergenic	Intergenic	120911	NM_133816	98402	Mm.170983	NM_133816	ENSMUSG00000036206	Sh3bp4	AI594717|AW227605|BOG25	SH3-domain binding protein 4	protein-coding	6.633677622
WT_YAP_peak_894	chr14	116898088	116898269	+	0	NA	Intergenic	Intergenic	-27119	NM_001079844	23888	Mm.440025	NM_011821	ENSMUSG00000058571	Gpc6	-	glypican 6	protein-coding	3.120103238
WT_YAP_peak_2445	chr6	78841393	78841681	+	0	NA	Intergenic	RLTR11B|LTR|ERVK	-190505	NR_040302	100504701	Mm.400420	NR_040301	ENSMUSG00000108072	Gm20362	-	predicted gene, 20362	ncRNA	3.288215572
WT_YAP_peak_1783	chr3	10485964	10486141	+	0	NA	Intergenic	RLTR13B1|LTR|ERVK	-45922	NM_001127191	74718	Mm.440548	NM_029068	ENSMUSG00000027534	Snx16	4930522N22Rik|AI117577|AI747675	sorting nexin 16	protein-coding	3.645963334
WT_YAP_peak_236	chr10	25314146	25314372	+	0	NA	Intergenic	Intergenic	-15096	NM_018747	432442	Mm.485937	NM_018747	ENSMUSG00000039166	Akap7	6430401D08|AI662165|AKAP15|Akap18|BB170514	A kinase (PRKA) anchor protein 7	protein-coding	3.880002516
WT_YAP_peak_1672	chr2	91202659	91202835	+	0	NA	promoter-TSS (NM_001357067)	promoter-TSS (NM_001357067)	-165	NM_001357067	11432	Mm.45570	NM_007387	ENSMUSG00000002103	Acp2	Acp-2|LAP	acid phosphatase 2, lysosomal	protein-coding	6.612906458
WT_YAP_peak_2560	chr6	135064670	135065088	+	0	NA	promoter-TSS (NM_181444)	promoter-TSS (NM_181444)	-783	NM_181444	232431	Mm.23575	NM_181444	ENSMUSG00000046733	Gprc5a	Rai3|Raig1	G protein-coupled receptor, family C, group 5, member A	protein-coding	5.946599761
WT_YAP_peak_2569	chr6	140605786	140605965	+	0	NA	Intergenic	PB1D10|SINE|Alu	-16788	NM_178803	11569	Mm.86453	NM_009637	ENSMUSG00000030232	Aebp2	AU023766|B230313N05Rik	AE binding protein 2	protein-coding	5.794477441
WT_YAP_peak_1671	chr2	91112523	91113015	+	0	NA	intron (NM_011355, intron 2 of 4)	intron (NM_011355, intron 2 of 4)	-5375	NM_008653	17868	Mm.10728	NM_008653	ENSMUSG00000002100	Mybpc3	-	myosin binding protein C, cardiac	protein-coding	8.392001811
WT_YAP_peak_363	chr10	128494045	128494240	+	0	NA	promoter-TSS (NM_001317218)	promoter-TSS (NM_001317218)	-256	NM_001317218	17904	Mm.337074	NM_010860	ENSMUSG00000090841	Myl6	ESMLC|LC17|LC17-GI|MLC-3|MLC1SM|Myln	myosin, light polypeptide 6, alkali, smooth muscle and non-muscle	protein-coding	5.971859404
WT_YAP_peak_2682	chr7	83994331	83994779	+	0	NA	intron (NM_030728, intron 5 of 28)	B1F1|SINE|Alu	91950	NM_030728	80982	Mm.160389	NM_030728	ENSMUSG00000052353	Cemip	12H19.01.T7|6330404C01Rik|9930013L23Rik|AY007814|Kiaa1199	cell migration inducing protein, hyaluronan binding	protein-coding	8.130335831
WT_YAP_peak_382	chr11	9116054	9116277	+	0	NA	Intergenic	Intergenic	-1843	NM_001159401	22271	Mm.4610	NM_009477	ENSMUSG00000020407	Upp1	AI325217|UPase|UdRPase|Up|Upp	uridine phosphorylase 1	protein-coding	4.138912458
WT_YAP_peak_581	chr12	19192973	19193196	+	0	NA	Intergenic	RLTR13B4|LTR|ERVK	678574	NM_001201330	236366	Mm.352227	NM_001033157	ENSMUSG00000073197	5730507C01Rik	-	RIKEN cDNA 5730507C01 gene	protein-coding	3.362866372
WT_YAP_peak_103	chr1	94298567	94298740	+	0	NA	Intergenic	RLTR17|LTR|ERVK	-246100	NM_008798	18566	Mm.5024	NM_008798	ENSMUSG00000026285	Pdcd1	Ly101|PD-1|Pdc1	programmed cell death 1	protein-coding	3.596572205
WT_YAP_peak_459	chr11	75653943	75654368	+	0	NA	intron (NM_001080774, intron 1 of 31)	intron (NM_001080774, intron 1 of 31)	-1860	NM_001080775	17913	Mm.234502	NM_008659	ENSMUSG00000017774	Myo1c	C80397|MMIb|MYO1E|NMI|mm1beta|myr2	myosin IC	protein-coding	9.140584133
WT_YAP_peak_246	chr10	28636233	28636486	+	0	NA	Intergenic	Intergenic	-32001	NR_131208	210757	Mm.123021	NM_178666	ENSMUSG00000049109	Themis	E430004N04Rik|Gasp|Spot|Tsepa|thylex	thymocyte selection associated	protein-coding	4.745083889
WT_YAP_peak_37	chr1	38797031	38797278	+	0	NA	3' UTR (NM_001029878, exon 12 of 12)	3' UTR (NM_001029878, exon 12 of 12)	39533	NM_001029878	381338	Mm.487137	NM_028403	ENSMUSG00000048814	Lonrf2	2900060P06Rik|AI851349	LON peptidase N-terminal domain and ring finger 2	protein-coding	4.345858081
WT_YAP_peak_2601	chr7	17903457	17903735	+	0	NA	Intergenic	RLTR13D6|LTR|ERVK	-68571	NM_023289	66996	Mm.36666	NM_023289	ENSMUSG00000030368	Ceacam11	1600015D01Rik	carcinoembryonic antigen-related cell adhesion molecule 11	protein-coding	3.779910015
WT_YAP_peak_1757	chr2	172733525	172733833	+	0	NA	Intergenic	Intergenic	182688	NM_001159696	21420	Mm.3629	NM_009335	ENSMUSG00000028640	Tfap2c	AA409384|AP2gamma|Ap-2.2|Stra2|Tcfap2c	transcription factor AP-2, gamma	protein-coding	5.588201545
WT_YAP_peak_1980	chr4	34912270	34912472	+	0	NA	promoter-TSS (NR_040652)	promoter-TSS (NR_040652)	-890	NR_040652	73696	Mm.1361	NR_040652	ENSMUSG00000085824	Platr9	2410114N07Rik	pluripotency associated transcript 9	ncRNA	4.338722025
WT_YAP_peak_960	chr15	36725692	36725936	+	0	NA	Intergenic	RMER20B|LTR|ERVK	65118	NM_001253807	22631	Mm.3360	NM_011740	ENSMUSG00000022285	Ywhaz	1110013I11Rik|14-3-3zeta|AI596267|AL022924|AU020854	tyrosine 3-monooxygenase/tryptophan 5-monooxygenase activation protein, zeta polypeptide	protein-coding	4.020657816
WT_YAP_peak_875	chr14	76145493	76145776	+	0	NA	Intergenic	Intergenic	34743	NM_013745	27275	Mm.21138	NM_013745	ENSMUSG00000022009	Nufip1	Nufip	nuclear fragile X mental retardation protein interacting protein 1	protein-coding	4.36626117
WT_YAP_peak_1663	chr2	80126759	80126980	+	0	NA	intron (NM_001159582, intron 2 of 15)	intron (NM_001159582, intron 2 of 15)	2102	NM_016744	18573	Mm.40678	NM_016744	ENSMUSG00000059173	Pde1a	AI987702|AW125737	phosphodiesterase 1A, calmodulin-dependent	protein-coding	4.280604957
WT_YAP_peak_595	chr12	43226031	43226213	+	0	NA	Intergenic	Intergenic	-191905	NR_148724	102636207	NANA	NR_148724	NANA	Gm33340	Gm40882	predicted gene, 33340	ncRNA	3.29303636
WT_YAP_peak_2512	chr6	115698060	115698378	+	0	NA	Intergenic	MLT1H1|LTR|ERVL-MaLR	-21584	NM_001356333	110157	Mm.184163	NM_029780	ENSMUSG00000000441	Raf1	6430402F14Rik|AA990557|BB129353|Craf1|D830050J10Rik|Raf-1|c-Raf|cRaf|v-Raf	v-raf-leukemia viral oncogene 1	protein-coding	5.776312935
WT_YAP_peak_332	chr10	95760189	95760421	+	0	NA	Intergenic	Intergenic	-180358	NM_001001932	216238	Mm.210035	NM_001001932	ENSMUSG00000036499	Eea1	A430109M19Rik|B230358H09Rik|ZFYVE2	early endosome antigen 1	protein-coding	3.581136273
WT_YAP_peak_869	chr14	70466341	70466597	+	0	NA	intron (NM_145981, intron 4 of 4)	intron (NM_145981, intron 4 of 4)	8952	NM_145981	105653	Mm.192598	NM_145981	ENSMUSG00000003469	Phyhip	AW049870|C630010D02Rik|Lnap1ip|PAHX-AP#1|PAHX-AP1	phytanoyl-CoA hydroxylase interacting protein	protein-coding	5.095532691
WT_YAP_peak_655	chr12	110417790	110417984	+	0	NA	Intergenic	Intergenic	-29337	NM_001135001	26931	Mm.240396	NM_012023	ENSMUSG00000017843	Ppp2r5c	2610043M05Rik|2700063L20Rik|AI060890|AW545884|C85228|D12Bwg0916e	protein phosphatase 2, regulatory subunit B', gamma	protein-coding	6.180775937
WT_YAP_peak_1970	chr4	20972572	20972908	+	0	NA	Intergenic	RLTR13E|LTR|ERVK	-194072	NM_172987	269513	Mm.317473	NM_172987	ENSMUSG00000055761	Nkain3	C530048M05|E130310K16Rik	Na+/K+ transporting ATPase interacting 3	protein-coding	3.782744917
WT_YAP_peak_648	chr12	105087396	105087636	+	0	NA	Intergenic	RMER17C|LTR|ERVK	54898	NM_028419	73046	Mm.29128	NM_028419	ENSMUSG00000021102	Glrx5	-	glutaredoxin 5	protein-coding	3.750782078
WT_YAP_peak_646	chr12	104764089	104764336	+	0	NA	non-coding (NR_104435, exon 15 of 15)	non-coding (NR_104435, exon 15 of 15)	-12260	NM_148948	192119	Mm.21135	NM_148948	ENSMUSG00000041415	Dicer1	1110006F08Rik|D12Ertd7e|mKIAA0928	dicer 1, ribonuclease type III	protein-coding	4.345858081
WT_YAP_peak_1950	chr3	157934400	157934693	+	0	NA	Intergenic	B4|SINE|B4	-9483	NM_145953	107869	Mm.28301	NM_145953	ENSMUSG00000028179	Cth	0610010I13Rik|AI314617|BC019483|CSE|Cys3	cystathionase (cystathionine gamma-lyase)	protein-coding	4.533094597
WT_YAP_peak_3018	chr9	40794237	40794598	+	0	NA	Intergenic	RLTR41|LTR|ERV1	-6859	NM_031165	15481	Mm.290774	NM_031165	ENSMUSG00000015656	Hspa8	2410008N15Rik|Hsc70|Hsc71|Hsc73|Hsp73|Hspa10	heat shock protein 8	protein-coding	4.449902565
WT_YAP_peak_2281	chr5	122319213	122319510	+	0	NA	intron (NM_177242, intron 4 of 5)	RLTR13G|LTR|ERVK	34834	NM_144912	231724	Mm.255587	NM_144912	ENSMUSG00000038569	Rad9b	A630082N15Rik|BC021784	RAD9 checkpoint clamp component B	protein-coding	5.71669922
WT_YAP_peak_484	chr11	87448759	87449228	+	0	NA	intron (NM_031386, intron 2 of 30)	intron (NM_031386, intron 2 of 30)	21402	NM_001199293	83560	Mm.440758	NM_031386	ENSMUSG00000010342	Tex14	C85585	testis expressed gene 14	protein-coding	2.564364485
WT_YAP_peak_1802	chr3	26608579	26608828	+	0	NA	Intergenic	Intergenic	-28928	NM_029150	70862	Mm.330943	NM_027583	ENSMUSG00000039335	Spata16	4921511F01Rik|4930503K02Rik|Nyd-sp12	spermatogenesis associated 16	protein-coding	4.218379577
WT_YAP_peak_120	chr1	118648200	118648425	+	0	NA	intron (NM_023755, intron 2 of 14)	intron (NM_023755, intron 2 of 14)	20367	NM_023755	81879	Mm.24621	NM_023755	ENSMUSG00000026380	Tfcp2l1	1810030F05Rik|4932442M07Rik|AA575098|Cp2l1|Crtr-1|D930018N21Rik|LBP-9|Tcfcp2l1	transcription factor CP2-like 1	protein-coding	5.127856143
WT_YAP_peak_2144	chr4	142065236	142065473	+	0	NA	intron (NM_145402, intron 1 of 2)	intron (NM_145402, intron 1 of 2)	-18944	NR_027137	100038693	Mm.402714	NR_027137	ENSMUSG00000073728	Tmem51os1	Gm10565|Tmem51as1	Tmem51 opposite strand 1	ncRNA	4.820615686
WT_YAP_peak_1840	chr3	63241155	63241340	+	0	NA	Intergenic	RLTR41|LTR|ERV1	-53964	NM_001357335	17380	Mm.296022	NM_008604	ENSMUSG00000027820	Mme	6030454K05Rik|C85356|CALLA|CD10|NEP|SFE	membrane metallo endopeptidase	protein-coding	4.112209797
WT_YAP_peak_1005	chr15	62123815	62124233	+	0	NA	intron (NR_132746, intron 2 of 6)	intron (NR_132746, intron 2 of 6)	84767	NR_132746	19296	Mm.4608	NM_011222	ENSMUSG00000097039	Pvt1	Ayu21-84Imeg|Gt(pU21)84Imeg|Mis-1|Mlvi-1|Pvt-1	Pvt1 oncogene	ncRNA	12.91656785
WT_YAP_peak_360	chr10	127213962	127214398	+	0	NA	Intergenic	RMER16B2|LTR|ERVK	-2558	NM_054097	117150	Mm.22682	NM_054097	ENSMUSG00000025417	Pip4k2c	Pip5k2c	phosphatidylinositol-5-phosphate 4-kinase, type II, gamma	protein-coding	6.815472322
WT_YAP_peak_2633	chr7	30828927	30829249	+	0	NA	Intergenic	RLTR13C2|LTR|ERVK	-5313	NM_146187	233079	Mm.97338	NM_146187	ENSMUSG00000051314	Ffar2	GPCR43|Gpr43	free fatty acid receptor 2	protein-coding	4.269614957
WT_YAP_peak_2714	chr7	118821338	118821582	+	0	NA	intron (NM_027815, intron 26 of 30)	intron (NM_027815, intron 26 of 30)	34153	NM_001168220	66356	Mm.482278	NM_023197	ENSMUSG00000030980	Knop1	2310008H09Rik|Tsg118	lysine rich nucleolar protein 1	protein-coding	3.97335596
WT_YAP_peak_2606	chr7	19748750	19749013	+	0	NA	intron (NM_008990, intron 1 of 8)	intron (NM_008990, intron 1 of 8)	692	NM_001159724	19294	Mm.4341	NM_008990	ENSMUSG00000062300	Nectin2	AI325026|AI987993|Cd112|MPH|Pvr|Pvrl2|Pvs|nectin-2	nectin cell adhesion molecule 2	protein-coding	6.979711463
WT_YAP_peak_2541	chr6	125442590	125442949	+	0	NA	Intergenic	Intergenic	51991	NM_007657	12527	Mm.210676	NM_007657	ENSMUSG00000030342	Cd9	Tspan29	CD9 antigen	protein-coding	7.629395298
WT_YAP_peak_485	chr11	87462440	87462628	+	0	NA	intron (NM_031386, intron 2 of 30)	intron (NM_031386, intron 2 of 30)	34943	NM_001199293	83560	Mm.440758	NM_031386	ENSMUSG00000010342	Tex14	C85585	testis expressed gene 14	protein-coding	3.372447188
WT_YAP_peak_125	chr1	120529912	120530104	+	0	NA	Intergenic	RMER20B|LTR|ERVK	-24984	NM_010766	17167	Mm.1856	NM_010766	ENSMUSG00000026390	Marco	AI323439|Ly112|Scara2	macrophage receptor with collagenous structure	protein-coding	3.422644706
WT_YAP_peak_1486	chr18	83834172	83834446	+	0	NA	Intergenic	Intergenic	252156	NM_001081300	110796	Mm.102136	NM_001081300	ENSMUSG00000046982	Tshz1	5730407I04Rik|D18Bwg1409e|Mtsh1|NY-CO-33|Sdccag33|Tsh1|teashirt1	teashirt zinc finger family member 1	protein-coding	3.750607216
WT_YAP_peak_2951	chr8	119620436	119620802	+	0	NA	Intergenic	B1F|SINE|Alu	7906	NM_029428	75773	Mm.159566	NM_029428	ENSMUSG00000024266	Adad2	4930403J07Rik	adenosine deaminase domain containing 2	protein-coding	7.452297962
WT_YAP_peak_155	chr1	136953648	136953818	+	0	NA	promoter-TSS (NM_001159769)	promoter-TSS (NM_001159769)	-103	NM_001159769	26424	Mm.16794	NM_030676	ENSMUSG00000026398	Nr5a2	AU020803|D1Ertd308e|Ftf|LRH-1|UF2-H3B	nuclear receptor subfamily 5, group A, member 2	protein-coding	5.353961612
WT_YAP_peak_1664	chr2	84743557	84743921	+	0	NA	Intergenic	Intergenic	-2561	NR_029544	387149	NANA	NR_029544	ENSMUSG00000065484	Mir130a	Mirn130|Mirn130a|mir-130a	microRNA 130a	ncRNA	8.445649311
WT_YAP_peak_820	chr14	31896631	31896801	+	0	NA	Intergenic	MLT1D|LTR|ERVL-MaLR	-66301	NM_001024604	105522	Mm.37660	NM_001024604	ENSMUSG00000014496	Ankrd28	AI465466|AI604979|E430019N21Rik|mKIAA0379	ankyrin repeat domain 28	protein-coding	4.134071625
WT_YAP_peak_2014	chr4	59558388	59558596	+	0	NA	Intergenic	Intergenic	-9128	NM_178164	230257	Mm.331640	NM_144904	ENSMUSG00000028382	Ptbp3	5830471K22Rik|AA407443|AI462022|AW107884|C86549|Rod1	polypyrimidine tract binding protein 3	protein-coding	4.103266322
WT_YAP_peak_611	chr12	70812860	70813242	+	0	NA	Intergenic	Intergenic	-12463	NM_028127	319710	Mm.2962	NM_028127	ENSMUSG00000048285	Frmd6	2610019M19Rik|4930488L10Rik|AW212977|Willin	FERM domain containing 6	protein-coding	8.109242581
WT_YAP_peak_1047	chr15	79933740	79934062	+	0	NA	Intergenic	Intergenic	-1255	NM_144811	52609	Mm.323442	NM_144811	ENSMUSG00000053411	Cbx7	1600014J01Rik|AI851678|D15Ertd417e	chromobox 7	protein-coding	3.264999673
WT_YAP_peak_53	chr1	59456992	59457278	+	0	NA	Intergenic	Intergenic	-25012	NM_008057	14369	Mm.297906	NM_008057	ENSMUSG00000041075	Fzd7	Fz7	frizzled class receptor 7	protein-coding	3.311129966
WT_YAP_peak_2325	chr6	4982667	4982861	+	0	NA	intron (NM_001363809, intron 2 of 15)	intron (NM_001363809, intron 2 of 15)	79453	NM_181595	243725	Mm.332901	NM_181595	ENSMUSG00000032827	Ppp1r9a	2810430P21Rik|4930518N04Rik|5330407E15|A230094E16Rik|BB181831|NRB|neurabin-I	protein phosphatase 1, regulatory subunit 9A	protein-coding	7.131664543
WT_YAP_peak_2033	chr4	97241725	97241920	+	0	NA	Intergenic	RLTR13B1|LTR|ERVK	-340121	NM_001122952	18027	Mm.31274	NM_010905	ENSMUSG00000028565	Nfia	1110047K16Rik|9430022M17Rik|CTF|NF1-A|NF1A	nuclear factor I/A	protein-coding	3.133748004
WT_YAP_peak_2274	chr5	118449243	118449656	+	0	NA	Intergenic	ID4|SINE|ID	-111270	NM_001347445	76199	Mm.206238	NM_172424	ENSMUSG00000018076	Med13l	2210413I17Rik|6330591G05Rik|9030618F05Rik|Thrap2|Trap240L|mKIAA1025	mediator complex subunit 13-like	protein-coding	8.117866947
WT_YAP_peak_2442	chr6	73010137	73010451	+	0	NA	Intergenic	Intergenic	-51546	NM_001190327	19240	Mm.3532	NM_025284	ENSMUSG00000079523	Tmsb10	Ptmb10|Tb10	thymosin, beta 10	protein-coding	7.946711919
WT_YAP_peak_2051	chr4	108218887	108219379	+	0	NA	Intergenic	ID_B1|SINE|B4	-1090	NM_001167936	230590	Mm.301798	NM_001167936	ENSMUSG00000034645	Zyg11a	BC022150	zyg-11 family member A, cell cycle regulator	protein-coding	4.348796457
WT_YAP_peak_261	chr10	42024447	42024734	+	0	NA	Intergenic	MER5A|DNA|hAT-Charlie	-6208	NM_001034858	213402	Mm.211320	NM_001034858	ENSMUSG00000071324	Armc2	2610018I05Rik	armadillo repeat containing 2	protein-coding	5.029928334
WT_YAP_peak_1276	chr17	56289800	56290086	+	0	NA	intron (NM_025836, intron 1 of 7)	intron (NM_025836, intron 1 of 7)	568	NM_025836	66905	Mm.311696	NM_025836	ENSMUSG00000024197	Plin3	1300012C15Rik|M6prbp1|Tip47	perilipin 3	protein-coding	6.05694506
WT_YAP_peak_1207	chr16	94013765	94013959	+	0	NA	Intergenic	RLTR41|LTR|ERV1	-5025	NM_019500	56173	Mm.328716	NM_019500	ENSMUSG00000047109	Cldn14	AI851731	claudin 14	protein-coding	5.527040021
WT_YAP_peak_2894	chr8	85590328	85590534	+	0	NA	Intergenic	Intergenic	-35070	NM_019794	56445	Mm.475573	NM_019794	ENSMUSG00000031701	Dnaja2	1500017M13Rik|2010206B19Rik|DNAJ|DNJ3|Dnaj3|HIRIP4|PRO3015|mDj3	DnaJ heat shock protein family (Hsp40) member A2	protein-coding	4.086926118
WT_YAP_peak_2220	chr5	63565821	63566355	+	0	NA	Intergenic	RLTR13C1|LTR|ERVK	-83015	NM_177006	319807	Mm.319487	NM_028470	ENSMUSG00000090061	Nwd2	3110047P20Rik|B830017A01Rik|Hn1-ps2|mKIAA1239	NACHT and WD repeat domain containing 2	protein-coding	3.01096211
WT_YAP_peak_2803	chr8	33914190	33914514	+	0	NA	intron (NM_001042675, intron 1 of 6)	RMER10B|LTR|ERVL	15511	NM_001042675	19663	Mm.323997	NM_019733	ENSMUSG00000031586	Rbpms	2010300K22Rik|2700019M19Rik|AU017537|RBP-MS|hermes	RNA binding protein gene with multiple splicing	protein-coding	3.779782208
WT_YAP_peak_2224	chr5	72559654	72560004	+	0	NA	promoter-TSS (NM_133921)	promoter-TSS (NM_133921)	-184	NM_001359837	100978	Mm.187453	NM_133921	ENSMUSG00000072889	Nfxl1	1700012H24Rik|AW538212|D430033A06Rik|DNABF|GCF|Gm1058|TCF9	nuclear transcription factor, X-box binding-like 1	protein-coding	3.268679582
WT_YAP_peak_2900	chr8	89015498	89016005	+	0	NA	Intergenic	Intergenic	-8984	NR_106190	102465899	NANA	NR_106190	ENSMUSG00000099078	Mir8110	Gm27571|mmu-mir-8110	microRNA 8110	ncRNA	20.6684904
WT_YAP_peak_2707	chr7	112842016	112842195	+	0	NA	intron (NM_001166585, intron 4 of 11)	intron (NM_001166585, intron 4 of 11)	-111857	NM_175279	78748	Mm.349943	NM_175279	ENSMUSG00000098132	Rassf10	4632411J06Rik	Ras association (RalGDS/AF-6) domain family (N-terminal) member 10	protein-coding	5.858860524
WT_YAP_peak_2484	chr6	97208404	97208824	+	0	NA	Intergenic	Intergenic	-2178	NM_022992	65106	Mm.291014	NM_022992	ENSMUSG00000035199	Arl6ip5	5930404D22Rik|AV001879|Aip-5|Gtrap3-18|addiscin	ADP-ribosylation factor-like 6 interacting protein 5	protein-coding	4.266717356
WT_YAP_peak_1808	chr3	30611934	30612106	+	0	NA	intron (NM_001289623, intron 5 of 6)	intron (NM_001289623, intron 5 of 6)	9933	NM_001289623	80732	Mm.200378	NM_030557	ENSMUSG00000037730	Mynn	2810011C24Rik|AA415053|AI661031|AW049392|Mynr|SBBIZ1	myoneurin	protein-coding	4.086278889
WT_YAP_peak_2271	chr5	117360088	117360379	+	0	NA	intron (NM_021539, intron 1 of 8)	L1MA8|LINE|L1	2928	NM_021539	59043	Mm.28489	NM_021539	ENSMUSG00000029364	Wsb2	AA673511|Swip2|WSB-2	WD repeat and SOCS box-containing 2	protein-coding	6.786682482
WT_YAP_peak_1690	chr2	112497735	112498005	+	0	NA	intron (NM_028844, intron 1 of 5)	B1_Mus2|SINE|Alu	4906	NM_028844	74268	Mm.315125	NM_028844	ENSMUSG00000003604	Aven	1700013A01Rik|1700056A21Rik|mAven-L|mAven-S	apoptosis, caspase activation inhibitor	protein-coding	3.72043939
WT_YAP_peak_1354	chr18	20768635	20768946	+	0	NA	Intergenic	RLTR41|LTR|ERV1	-22386	NM_019737	56386	Mm.393827	NM_019737	ENSMUSG00000056124	B4galt6	AA536803|AU022389	UDP-Gal:betaGlcNAc beta 1,4-galactosyltransferase, polypeptide 6	protein-coding	5.274460235
WT_YAP_peak_86	chr1	82820434	82820879	+	0	NA	Intergenic	RLTR25B|LTR|ERVK	-18804	NM_001368850	15463	Mm.392569	NM_010472	ENSMUSG00000026159	Agfg1	AU045498|C130049H11Rik|C85612|D730048C23Rik|Hrb|RAB|Rip	ArfGAP with FG repeats 1	protein-coding	3.741725343
WT_YAP_peak_932	chr15	12549529	12549736	+	0	NA	intron (NM_001081064, intron 3 of 25)	intron (NM_001081064, intron 3 of 25)	190260	NM_001081064	68070	Mm.423205	NM_001081064	ENSMUSG00000022197	Pdzd2	4930537L06Rik|A930022H17Rik|Gm21706|Gm82|Pdzk3	PDZ domain containing 2	protein-coding	4.903019373
WT_YAP_peak_2497	chr6	108408299	108408469	+	0	NA	intron (NM_010585, intron 35 of 61)	intron (NM_010585, intron 35 of 61)	-81359	NR_106121	102465766	NANA	NR_106121	ENSMUSG00000105697	Mir7661	mmu-mir-7661	microRNA 7661	ncRNA	5.150646614
WT_YAP_peak_430	chr11	46564750	46565198	+	0	NA	Intergenic	Intergenic	-6539	NM_001025435	407814	Mm.271088	NM_001025435	ENSMUSG00000046974	BC053393	-	cDNA sequence BC053393	protein-coding	2.555248404
WT_YAP_peak_1826	chr3	51908525	51908849	+	0	NA	intron (NM_001004176, intron 1 of 4)	intron (NM_001004176, intron 1 of 4)	196319	NM_001004176	433586	Mm.234972	NM_001004176	ENSMUSG00000061143	Maml3	AV234550|BC049812|Mam-2|mKIAA1816	mastermind like transcriptional coactivator 3	protein-coding	6.846397961
WT_YAP_peak_2706	chr7	112781045	112781238	+	0	NA	intron (NM_001166584, intron 2 of 13)	intron (NM_001166584, intron 2 of 13)	101785	NM_009346	21676	Mm.24685	NM_009346	ENSMUSG00000055320	Tead1	2610024B07Rik|B230114H05Rik|Gtrgeo5|TEAD-1|TEF-1|Tcf13|mTEF-1	TEA domain family member 1	protein-coding	3.882897254
WT_YAP_peak_1449	chr18	67341449	67341891	+	0	NA	intron (NR_033214, intron 1 of 3)	intron (NR_033214, intron 1 of 3)	-1894	NM_007702	12683	Mm.449	NM_007702	ENSMUSG00000024526	Cidea	AW212747	cell death-inducing DNA fragmentation factor, alpha subunit-like effector A	protein-coding	4.578029581
WT_YAP_peak_2978	chr9	3024103	3024635	+	0	NA	Intergenic	GSAT_MM|Satellite|Satellite	14374	NR_039546	100628572	NANA	NR_039546	ENSMUSG00000106183	Mir101c	mir-101c|mmu-mir-101c	microRNA 101c	ncRNA	13.32838526
WT_YAP_peak_2197	chr5	34593411	34593615	+	0	NA	intron (NM_001024458, intron 1 of 14)	PB1D10|SINE|Alu	19362	NR_106111	102466999	NANA	NR_106111	ENSMUSG00000099082	Mir7036b	Gm27625|mmu-mir-7036b	microRNA 7036b	ncRNA	3.731078157
WT_YAP_peak_1419	chr18	50865206	50865434	+	0	NA	Intergenic	Lx3_Mus|LINE|L1	-252578	NM_001081224	71373	Mm.63546	NM_001081224	ENSMUSG00000073565	Prr16	5430406M13Rik|AI607429	proline rich 16	protein-coding	4.04854319
WT_YAP_peak_2318	chr6	3557113	3557521	+	0	NA	intron (NM_001167751, intron 16 of 26)	RLTR13G|LTR|ERVK	58924	NM_024260	73288	Mm.45539	NM_024260	ENSMUSG00000001376	Vps50	1700034M03Rik|8430415E05Rik|BLM|C87205|Ccdc132|mKIAA1861	VPS50 EARP/GARPII complex subunit	protein-coding	4.561911335
WT_YAP_peak_2090	chr4	129382008	129382359	+	0	NA	promoter-TSS (NR_151530)	promoter-TSS (NR_151530)	-536	NR_151530	320896	Mm.404042	NR_151530	NANA	C330020E22Rik	-	RIKEN cDNA C330020E22 gene	ncRNA	5.136014096
WT_YAP_peak_3169	chrX	73739287	73739768	+	0	NA	TTS (NM_007435)	TTS (NM_007435)	-17576	NM_019587	140571	Mm.275600	NM_019587	ENSMUSG00000031385	Plxnb3	AI451018|Plxn6	plexin B3	protein-coding	2.500521385
WT_YAP_peak_2595	chr7	4822546	4822778	+	0	NA	Intergenic	Intergenic	-10322	NM_133777	77891	Mm.389787	NM_133777	ENSMUSG00000060860	Ube2s	0910001J09Rik|6720465F12Rik|AA409170|E2-EPF	ubiquitin-conjugating enzyme E2S	protein-coding	6.018298458
WT_YAP_peak_1337	chr18	11911663	11911872	+	0	NA	intron (NM_001146287, intron 4 of 9)	intron (NM_001146287, intron 4 of 9)	-71329	NR_035447	100316686	NANA	NR_035447	ENSMUSG00000084565	Mir1901	Mirn1901|mmu-mir-1901	microRNA 1901	ncRNA	4.96669495
WT_YAP_peak_1241	chr17	29451148	29451658	+	0	NA	Intergenic	Intergenic	-39382	NM_008842	18712	Mm.328931	NM_008842	ENSMUSG00000024014	Pim1	Pim-1	proviral integration site 1	protein-coding	35.33383896
WT_YAP_peak_237	chr10	25382054	25382229	+	0	NA	intron (NM_001358753, intron 1 of 18)	ORR1F|LTR|ERVL-MaLR	22343	NM_001358754	13822	Mm.306026	NM_013511	ENSMUSG00000019978	Epb41l2	4.1G|AW555191|D10Ertd398e|Epb4.1l2|NBL2	erythrocyte membrane protein band 4.1 like 2	protein-coding	4.806782423
WT_YAP_peak_967	chr15	39646689	39647090	+	0	NA	intron (NM_053271, intron 22 of 26)	intron (NM_053271, intron 22 of 26)	-12622	NM_001256384	116838	Mm.309296	NM_053271	ENSMUSG00000037386	Rims2	2810036I15Rik|AW048769|RIM2|Rab3ip2|Rim2(+40A)|Rim2(+44A)|Rim2(+4A)|Serg2|Syt3-rs|mKIAA0751	regulating synaptic membrane exocytosis 2	protein-coding	3.978297945
WT_YAP_peak_2941	chr8	111924908	111925259	+	0	NA	intron (NM_001033321, intron 2 of 6)	RLTR18|LTR|ERVK	8730	NM_001033321	234740	Mm.87513	NM_001033321	ENSMUSG00000031951	Tmem231	4932417I16Rik|Gm178	transmembrane protein 231	protein-coding	3.983703241
WT_YAP_peak_1327	chr18	6136181	6136411	+	0	NA	promoter-TSS (NM_029277)	promoter-TSS (NM_029277)	-198	NM_029277	75415	Mm.239675	NM_029277	ENSMUSG00000041225	Arhgap12	2810011M08Rik	Rho GTPase activating protein 12	protein-coding	6.271079482
WT_YAP_peak_1293	chr17	74526862	74527196	+	0	NA	Intergenic	PB1D10|SINE|Alu	-1266	NM_007566	12211	Mm.442564	NM_007566	ENSMUSG00000024073	Birc6	A430032G04Rik|A430040A19Rik|AA501170|Bruce|D630005A10Rik|mKIAA1289	baculoviral IAP repeat-containing 6	protein-coding	5.604211018
WT_YAP_peak_1405	chr18	43221362	43221685	+	0	NA	intron (NM_178749, intron 2 of 12)	RLTR13G|LTR|ERVK	13826	NM_178749	269019	Mm.150401	NM_178749	ENSMUSG00000039954	Stk32a	A930015B13Rik|YANK1	serine/threonine kinase 32A	protein-coding	5.186414994
WT_YAP_peak_2133	chr4	139232591	139232794	+	0	NA	intron (NM_001271405, intron 1 of 8)	intron (NM_001271405, intron 1 of 8)	38581	NM_001271405	12345	Mm.2945	NM_009798	ENSMUSG00000028745	Capzb	1700120C01Rik|AI325129|CPB1|CPB2|CPbeat2|CPbeta1|CPbeta2|Cappb1	capping protein (actin filament) muscle Z-line, beta	protein-coding	5.112774213
WT_YAP_peak_3009	chr9	32095565	32095830	+	0	NA	intron (NM_001370958, intron 1 of 22)	intron (NM_001370958, intron 1 of 22)	-20291	NM_001195632	330914	Mm.46683	NM_177379	ENSMUSG00000041444	Arhgap32	3426406O18Rik|Gc-gap|Grit|Px-rics|Rics|mKIAA0712|p200Rhogap|p250Gap	Rho GTPase activating protein 32	protein-coding	4.748857452
WT_YAP_peak_2046	chr4	106313975	106314168	+	0	NA	Intergenic	ID_B1|SINE|B4	-2142	NM_183225	329908	Mm.234544	NM_183225	ENSMUSG00000028514	Usp24	2700066K03Rik|2810030C21Rik|AI414051|B130021E18|C79851	ubiquitin specific peptidase 24	protein-coding	5.01789799
WT_YAP_peak_2446	chr6	82174991	82175181	+	0	NA	Intergenic	Intergenic	133458	NM_145570	232146	Mm.489683	NM_145570	ENSMUSG00000035104	Eva1a	BC014699|Fam176a|Tmem166	eva-1 homolog A (C. elegans)	protein-coding	4.550636734
WT_YAP_peak_445	chr11	62428922	62429425	+	0	NA	intron (NM_011308, intron 2 of 44)	B3|SINE|B2	9342	NM_001252313	20185	Mm.271814	NM_011308	ENSMUSG00000018501	Ncor1	5730405M06Rik|A230020K14Rik|N-CoR|RIP13|Rxrip13|mKIAA1047	nuclear receptor co-repressor 1	protein-coding	5.150646614
WT_YAP_peak_535	chr11	105160026	105160242	+	0	NA	Intergenic	RMER10B|LTR|ERVL	-18673	NM_001294331	24086	Mm.126976	NM_011903	ENSMUSG00000020694	Tlk2	4933403M19Rik|PKU-alpha|PKUalpha|Tlk	tousled-like kinase 2 (Arabidopsis)	protein-coding	5.020100272
WT_YAP_peak_2862	chr8	72307773	72307974	+	0	NA	Intergenic	Intergenic	-11189	NM_008452	16598	Mm.26938	NM_008452	ENSMUSG00000055148	Klf2	Lklf	Kruppel-like factor 2 (lung)	protein-coding	3.384892763
WT_YAP_peak_327	chr10	93188613	93188943	+	0	NA	intron (NM_146239, intron 1 of 16)	intron (NM_146239, intron 1 of 16)	25993	NR_035452	100316689	NANA	NR_035452	ENSMUSG00000089214	Mir1931	mir-1931|mmu-mir-1931	microRNA 1931	ncRNA	4.69160107
WT_YAP_peak_1526	chr19	24223929	24224197	+	0	NA	intron (NM_001360392, intron 1 of 22)	intron (NM_001360392, intron 1 of 22)	1065	NM_011597	21873	Mm.104744	NM_011597	ENSMUSG00000024812	Tjp2	ZO-2	tight junction protein 2	protein-coding	3.532692566
WT_YAP_peak_924	chr15	10648519	10648732	+	0	NA	intron (NM_030690, intron 2 of 17)	intron (NM_030690, intron 2 of 17)	48332	NR_033541	100038608	Mm.450744	NR_033541	ENSMUSG00000115667	Gm10389	-	predicted gene 10389	ncRNA	4.224011593
WT_YAP_peak_1901	chr3	107369226	107369545	+	0	NA	Intergenic	Intergenic	-36096	NM_001045807	229700	Mm.27966	NM_001045807	ENSMUSG00000048109	Rbm15	C230088J01Rik|mKIAA1438	RNA binding motif protein 15	protein-coding	4.418289049
WT_YAP_peak_1881	chr3	95650784	95650972	+	0	NA	Intergenic	PB1D11|SINE|Alu	-7843	NM_008562	17210	Mm.1639	NM_008562	ENSMUSG00000038612	Mcl1	AW556805|Mcl-1	myeloid cell leukemia sequence 1	protein-coding	4.476157177
WT_YAP_peak_2081	chr4	125608863	125609131	+	0	NA	intron (NM_001081097, intron 1 of 15)	LTRIS2|LTR|ERV1	104248	NR_109835	735288	NANA	NR_109835	ENSMUSG00000094403	Mir692-2	Mir692-2a|Mir692-3|Mirn692-2|Mirn692-2a|mir-692-2|mmu-mir-692-2	microRNA 692-2	ncRNA	5.600610166
WT_YAP_peak_3119	chr9	108753182	108753427	+	0	NA	Intergenic	LTRIS2|LTR|ERV1	-42690	NM_029634	76500	Mm.276336	NM_029634	ENSMUSG00000032599	Ip6k2	1500005N04Rik|AW050208|Ihpk2	inositol hexaphosphate kinase 2	protein-coding	4.852285987
WT_YAP_peak_2893	chr8	85472876	85473629	+	0	NA	Intergenic	RMER20A|LTR|ERVK	-19324	NM_173866	108682	Mm.127905	NM_173866	ENSMUSG00000031700	Gpt2	4631422C05Rik|ALT2|AU014768|AU041193|C87201	glutamic pyruvate transaminase (alanine aminotransferase) 2	protein-coding	7.70035331
WT_YAP_peak_1332	chr18	8524226	8524403	+	0	NA	Intergenic	Intergenic	654601	NM_001360956	225131	Mm.204524	NM_153085	ENSMUSG00000024283	Wac	1110067P07Rik|A230035H12Rik|AI256735|AI256776|Wwp4	WW domain containing adaptor with coiled-coil	protein-coding	4.687667143
WT_YAP_peak_2685	chr7	84248485	84248732	+	0	NA	3' UTR (NM_007488, exon 19 of 19)	3' UTR (NM_007488, exon 19 of 19)	-96715	NM_133722	70178	Mm.23914	NM_133722	ENSMUSG00000038459	Abhd17c	2210412D01Rik|AL023007|Fam108c|Fam108c1	abhydrolase domain containing 17C	protein-coding	6.495422293
WT_YAP_peak_186	chr1	167282326	167282580	+	0	NA	intron (NM_030724, intron 1 of 6)	intron (NM_030724, intron 1 of 6)	2674	NM_030724	80914	Mm.280895	NM_030724	ENSMUSG00000026558	Uck2	AA407809|AI481316|AU018180|AU020720|TSA903|UK|UMK|Umpk	uridine-cytidine kinase 2	protein-coding	3.999325606
WT_YAP_peak_2179	chr5	23407918	23408241	+	0	NA	Intergenic	Intergenic	26274	NR_040469	269630	Mm.425231	NR_040469	ENSMUSG00000073147	5031425E22Rik	-	RIKEN cDNA 5031425E22 gene	ncRNA	4.757194442
WT_YAP_peak_2587	chr7	3206533	3207155	+	0	NA	Intergenic	Intergenic	-11782	NR_029640	100049710	NANA	NR_029640	ENSMUSG00000077815	Mir290a	Mir290|Mirn290|mir-290a|mmu-miR-290|mmu-mir-290a	microRNA 290a	ncRNA	6.399037688
WT_YAP_peak_159	chr1	140429207	140429603	+	0	NA	intron (NM_001081027, intron 11 of 27)	intron (NM_001081027, intron 11 of 27)	183687	NM_001081027	240776	Mm.483845	NM_001081027	ENSMUSG00000052726	Kcnt2	E330038N15Rik|Slick	potassium channel, subfamily T, member 2	protein-coding	3.415384688
WT_YAP_peak_2647	chr7	45111986	45112259	+	0	NA	Intergenic	Intergenic	-8300	NM_010189	14132	Mm.3303	NM_010189	ENSMUSG00000003420	Fcgrt	FcRn	Fc receptor, IgG, alpha chain transporter	protein-coding	4.948568326
WT_YAP_peak_2615	chr7	27395574	27395825	+	0	NA	intron (NM_032610, intron 18 of 35)	intron (NM_032610, intron 18 of 35)	499	NM_001199234	80297	Mm.459123	NM_032610	ENSMUSG00000011751	Sptbn4	1700022P15Rik|5830426A08Rik|ROSA62|SpbIV|Spnb4|dyn|lnd|nmf261|nmf379|qv	spectrin beta, non-erythrocytic 4	protein-coding	4.184900374
WT_YAP_peak_1213	chr17	6128004	6128312	+	0	NA	intron (NM_001103181, intron 1 of 13)	RLTR23|LTR|ERV1	-9990	NM_054040	68842	Mm.449307	NM_054040	ENSMUSG00000034377	Tulp4	1110057P05Rik|2210038L17Rik|Tusp	tubby like protein 4	protein-coding	3.525442586
WT_YAP_peak_1562	chr19	55271389	55271706	+	0	NA	intron (NM_027976, intron 2 of 21)	intron (NM_027976, intron 2 of 21)	18178	NM_027976	433256	Mm.292056	NM_027976	ENSMUSG00000024981	Acsl5	1700030F05Rik|ACS2|ACS5|Facl5	acyl-CoA synthetase long-chain family member 5	protein-coding	5.575817915
WT_YAP_peak_1212	chr17	5940873	5941076	+	0	NA	promoter-TSS (NM_001113353)	promoter-TSS (NM_001113353)	-306	NM_001113353	20975	Mm.236068	NM_011523	ENSMUSG00000023805	Synj2	AI481647|SJ2|mKIAA0348	synaptojanin 2	protein-coding	4.828731201
WT_YAP_peak_1812	chr3	34745283	34745672	+	0	NA	Intergenic	RMER15-int|LTR|ERVL	-26598	NR_110488	102638436	Mm.261793	NR_110488	ENSMUSG00000106519	Gm38509	Peril	predicted gene, 38509	ncRNA	7.517963039
WT_YAP_peak_992	chr15	56743089	56743790	+	0	NA	Intergenic	ID_B1|SINE|B4	-48893	NM_008216	15117	Mm.5148	NM_008216	ENSMUSG00000022367	Has2	-	hyaluronan synthase 2	protein-coding	3.483289858
WT_YAP_peak_1883	chr3	95687641	95687951	+	0	NA	intron (NM_001301705, intron 1 of 17)	intron (NM_001301705, intron 1 of 17)	121	NM_001301705	229595	Mm.490574	NM_144899	ENSMUSG00000015850	Adamtsl4	ADAMTSL-4|Tsrc1	ADAMTS-like 4	protein-coding	3.428243888
WT_YAP_peak_2254	chr5	108060433	108060716	+	0	NA	Intergenic	MERV1_LTR|LTR|ERV1	-5100	NM_001253879	17765	Mm.257149	NM_013827	ENSMUSG00000029267	Mtf2	9230112N11Rik|AA537621|C76717|M96|Pcl2	metal response element binding transcription factor 2	protein-coding	4.815129141
WT_YAP_peak_1125	chr16	11295653	11295848	+	0	NA	Intergenic	RLTR9D|LTR|ERVK	-18059	NM_011608	21935	Mm.12935	NM_011608	ENSMUSG00000022496	Tnfrsf17	BCM|BCMA|Tnfrsf13|Tnfrsf13a	tumor necrosis factor receptor superfamily, member 17	protein-coding	4.671058345
WT_YAP_peak_1065	chr15	84314728	84314944	+	0	NA	3' UTR (NM_133167, exon 13 of 13)	3' UTR (NM_133167, exon 13 of 13)	-9884	NM_022321	64099	Mm.251356	NM_022321	ENSMUSG00000022439	Parvg	AI413459	parvin, gamma	protein-coding	4.859884305
WT_YAP_peak_2561	chr6	135070387	135070635	+	0	NA	intron (NM_181444, intron 1 of 3)	intron (NM_181444, intron 1 of 3)	4849	NM_181444	232431	Mm.23575	NM_181444	ENSMUSG00000046733	Gprc5a	Rai3|Raig1	G protein-coupled receptor, family C, group 5, member A	protein-coding	5.678122472
WT_YAP_peak_24	chr1	23971012	23971384	+	0	NA	Intergenic	RLTR13E|LTR|ERVK	34442	NM_026503	68002	Mm.250424	NM_026503	ENSMUSG00000026154	Sdhaf4	1110058L19Rik|1700001E18Rik|C6orf57	succinate dehydrogenase complex assembly factor 4	protein-coding	3.728350096
WT_YAP_peak_1719	chr2	150657515	150657763	+	0	NA	intron (NM_080575, intron 2 of 13)	intron (NM_080575, intron 2 of 13)	-9855	NR_040331	109344	Mm.440012	NR_040331	ENSMUSG00000087406	E130215H24Rik	-	RIKEN cDNA E130215H24 gene	ncRNA	5.445412535
WT_YAP_peak_1513	chr19	14835575	14835820	+	0	NA	Intergenic	RLTR9E|LTR|ERVK	-237514	NM_001302947	21888	Mm.103638	NM_011600	ENSMUSG00000024642	Tle4	5730411M05Rik|AA792082|Bce-1|Bce1|ESTM13|ESTM14|Grg4|X83332|X83333|grg-4	transducin-like enhancer of split 4	protein-coding	3.580327525
WT_YAP_peak_45	chr1	48652572	48652777	+	0	NA	Intergenic	MMERVK9C_I-int|LTR|ERVK	-591942	NR_151585	442837	Mm.337149	NM_001002792	ENSMUSG00000051616	C230029F24Rik	-	RIKEN cDNA C230029F24 gene	ncRNA	3.431680815
WT_YAP_peak_1459	chr18	70546799	70546999	+	0	NA	Intergenic	Intergenic	-16578	NM_001136090	26447	Mm.244352	NM_011972	ENSMUSG00000038425	Poli	Rad30b	polymerase (DNA directed), iota	protein-coding	3.632358993
WT_YAP_peak_2050	chr4	107180807	107181090	+	0	NA	intron (NM_029565, intron 1 of 7)	intron (NM_029565, intron 1 of 7)	2318	NM_029565	56374	Mm.291192	NM_029565	ENSMUSG00000028618	Tmem59	1110001M20Rik|3110046P06Rik|AI256529|D4Ertd20e|MTDCF1|ORF18	transmembrane protein 59	protein-coding	6.365763949
WT_YAP_peak_2507	chr6	114284333	114284547	+	0	NA	intron (NM_178703, intron 1 of 15)	intron (NM_178703, intron 1 of 15)	1805	NM_178703	232333	Mm.5260	NM_178703	ENSMUSG00000030310	Slc6a1	A730043E01|GABATHG|GABATR|GAT-1|Gabt|Gabt1|Gat1|XT-1|Xtrp1	solute carrier family 6 (neurotransmitter transporter, GABA), member 1	protein-coding	5.444113689
WT_YAP_peak_2473	chr6	92843785	92844085	+	0	NA	intron (NM_175314, intron 28 of 39)	intron (NM_175314, intron 28 of 39)	-96647	NR_015530	330385	Mm.483472	NR_015530	ENSMUSG00000097462	9530026P05Rik	B430306B02	RIKEN cDNA 9530026P05 gene	ncRNA	4.96669495
WT_YAP_peak_801	chr14	11964494	11964712	+	0	NA	intron (NM_008981, intron 4 of 29)	RLTR13C3|LTR|ERVK	-225340	NM_001347593	19270	Mm.431266	NM_008981	ENSMUSG00000021745	Ptprg	5430405N12Rik|AW046354|AW549872|RPTPgamma	protein tyrosine phosphatase, receptor type, G	protein-coding	3.12213853
WT_YAP_peak_870	chr14	70773116	70773293	+	0	NA	Intergenic	MLTR25A|LTR|ERVK	-1177	NM_010071	13449	Mm.243323	NM_010071	ENSMUSG00000022102	Dok2	DokR|Frip|dok-R	docking protein 2	protein-coding	4.362134703
WT_YAP_peak_84	chr1	78602045	78602427	+	0	NA	Intergenic	RLTR41|LTR|ERV1	-55589	NM_001033606	74205	Mm.276016	NM_028817	ENSMUSG00000032883	Acsl3	2610510B12Rik|Acs3|C85929|Facl3|Pro2194	acyl-CoA synthetase long-chain family member 3	protein-coding	3.963846187
WT_YAP_peak_1843	chr3	63823882	63824060	+	0	NA	intron (NM_001370984, intron 3 of 23)	intron (NM_001370984, intron 3 of 23)	27314	NM_001177732	269437	Mm.316391	NM_183191	ENSMUSG00000036834	Plch1	BC042549|PLC-eta-1|PLCeta1|Plcl3	phospholipase C, eta 1	protein-coding	3.431366529
WT_YAP_peak_2966	chr8	126594534	126594778	+	0	NA	promoter-TSS (NM_001164598)	promoter-TSS (NM_001164598)	-670	NM_001164598	270110	Mm.334918	NM_001164598	ENSMUSG00000051495	Irf2bp2	E130305N23Rik|IRF-2BP2	interferon regulatory factor 2 binding protein 2	protein-coding	7.804806349
WT_YAP_peak_2628	chr7	29981965	29982269	+	0	NA	Intergenic	RLTR53B_Mm|LTR|ERVK	-1838	NM_001167872	243905	Mm.322432	NM_001033355	ENSMUSG00000074221	Zfp568	C80731|Gm1691|Znf568|chato	zinc finger protein 568	protein-coding	10.98100971
WT_YAP_peak_540	chr11	106706215	106706523	+	0	NA	intron (NM_001032378, intron 2 of 13)	intron (NM_001032378, intron 2 of 13)	8912	NM_001032378	18613	Mm.343951	NM_008816	ENSMUSG00000020717	Pecam1	C85791|Cd31|PECAM-1|Pecam	platelet/endothelial cell adhesion molecule 1	protein-coding	7.613455796
WT_YAP_peak_2393	chr6	50718658	50718984	+	0	NA	Intergenic	Intergenic	-57294	NR_045984	319981	Mm.131454	NR_045984	ENSMUSG00000107667	C530044C16Rik	-	RIKEN cDNA C530044C16 gene	ncRNA	5.493235495
WT_YAP_peak_2838	chr8	54493198	54493402	+	0	NA	Intergenic	Intergenic	36698	NM_029701	76687	Mm.86437	NM_029701	ENSMUSG00000054408	Spcs3	1810011E08Rik|SPC22/23	signal peptidase complex subunit 3 homolog (S. cerevisiae)	protein-coding	3.844141132
WT_YAP_peak_2832	chr8	48449801	48450002	+	0	NA	intron (NM_011857, intron 2 of 28)	intron (NM_011857, intron 2 of 28)	224789	NM_001145937	23965	Mm.42191	NM_011857	ENSMUSG00000031561	Tenm3	2610100B16Rik|Odz1|Odz3|Ten-m3|mKIAA1455	teneurin transmembrane protein 3	protein-coding	4.130716592
WT_YAP_peak_118	chr1	118626376	118626745	+	0	NA	Intergenic	Intergenic	-1385	NM_023755	81879	Mm.24621	NM_023755	ENSMUSG00000026380	Tfcp2l1	1810030F05Rik|4932442M07Rik|AA575098|Cp2l1|Crtr-1|D930018N21Rik|LBP-9|Tcfcp2l1	transcription factor CP2-like 1	protein-coding	5.387297945
WT_YAP_peak_1999	chr4	54987190	54987617	+	0	NA	intron (NM_172867, intron 1 of 12)	intron (NM_172867, intron 1 of 12)	39458	NM_172867	242466	Mm.102904	NM_172867	ENSMUSG00000060206	Zfp462	6030417H05|9430078C22Rik|Gt4-2|Zfpip|Znf462	zinc finger protein 462	protein-coding	2.49108376
WT_YAP_peak_1593	chr2	26459481	26459669	+	0	NA	TTS (NR_152207)	TTS (NR_152207)	10544	NR_105962	102465602	NANA	NR_105962	ENSMUSG00000098548	Mir6996	Gm27531|mmu-mir-6996	microRNA 6996	ncRNA	5.702501609
WT_YAP_peak_2474	chr6	93979243	93979684	+	0	NA	intron (NM_001029850, intron 1 of 23)	intron (NM_001029850, intron 1 of 23)	-65773	NM_001083321	14924	Mm.217216	NM_010367	ENSMUSG00000045095	Magi1	AIP3|BAP1|Baiap1|Gukmi1|MAGI1c|Magi-1|TNRC19|WWP3|mKIAA4129	membrane associated guanylate kinase, WW and PDZ domain containing 1	protein-coding	7.551174222
WT_YAP_peak_2303	chr5	137630330	137630531	+	0	NA	intron (NM_146164, intron 1 of 17)	intron (NM_146164, intron 1 of 17)	1307	NR_033148	100316903	Mm.200763	NR_033148	NANA	Gm20605	Lrch4-sap25	predicted gene 20605	ncRNA	8.376175311
WT_YAP_peak_765	chr13	87314001	87314223	+	0	NA	Intergenic	RLTR13D6|LTR|ERVK	-1267317	NM_007749	12867	Mm.378898	NM_007749	ENSMUSG00000017778	Cox7c	COXVIIc|Cox7c1	cytochrome c oxidase subunit 7C	protein-coding	3.585820121
WT_YAP_peak_571	chr12	4897875	4898290	+	0	NA	intron (NM_145441, intron 2 of 6)	B1_Mus2|SINE|Alu	9438	NM_145441	217379	Mm.259170	NM_145441	ENSMUSG00000020634	Ubxn2a	6330407P03Rik|Ubxd4	UBX domain protein 2A	protein-coding	4.011561305
WT_YAP_peak_2786	chr8	24571260	24571495	+	0	NA	intron (NM_145949, intron 1 of 9)	RMER10A|LTR|ERVL	4956	NM_145949	209176	Mm.219580	NM_145949	ENSMUSG00000031549	Ido2	AI265623|C230043N17Rik|Ido-2|Indol1	indoleamine 2,3-dioxygenase 2	protein-coding	3.191873167
WT_YAP_peak_2112	chr4	133659825	133660142	+	0	NA	Intergenic	Intergenic	12664	NM_178698	230801	Mm.217004	NM_178698	ENSMUSG00000043257	Pigv	B330013B03|D430024F16Rik	phosphatidylinositol glycan anchor biosynthesis, class V	protein-coding	3.790098452
WT_YAP_peak_541	chr11	107113959	107114209	+	0	NA	intron (NM_176850, intron 1 of 27)	intron (NM_176850, intron 1 of 27)	18063	NM_176850	207165	Mm.343986	NM_176850	ENSMUSG00000040481	Bptf	9430093H17Rik|Falz	bromodomain PHD finger transcription factor	protein-coding	5.725220739
WT_YAP_peak_345	chr10	110854800	110855058	+	0	NA	intron (NR_045979, intron 2 of 2)	MMERVK9C_I-int|LTR|ERVK	41578	NR_045979	75630	Mm.392786	NR_045979	ENSMUSG00000101801	1700020G17Rik	4930480D05Rik	RIKEN cDNA 1700020G17 gene	ncRNA	3.445364965
WT_YAP_peak_612	chr12	70968005	70968275	+	0	NA	Intergenic	B1F1|SINE|Alu	-6483	NM_011184	19167	Mm.296338	NM_011184	ENSMUSG00000060073	Psma3	Lmpc8	proteasome (prosome, macropain) subunit, alpha type 3	protein-coding	3.463857363
WT_YAP_peak_218	chr10	12572791	12573063	+	0	NA	intron (NM_011682, intron 50 of 73)	intron (NM_011682, intron 50 of 73)	288808	NM_011682	22288	Mm.331784	NM_011682	ENSMUSG00000019820	Utrn	AA589569|DRP|Dmdl	utrophin	protein-coding	3.396030735
WT_YAP_peak_1127	chr16	14021271	14021593	+	0	NA	intron (NM_144518, intron 1 of 5)	intron (NM_144518, intron 1 of 5)	-34565	NM_001270718	74482	Mm.484026	NM_028968	ENSMUSG00000065968	Ifitm7	4933438K12Rik|Mil4	interferon induced transmembrane protein 7	protein-coding	3.731428197
WT_YAP_peak_2149	chr4	144992464	144992710	+	0	NA	intron (NM_001276465, intron 67 of 69)	intron (NM_001276465, intron 67 of 69)	99450	NM_001357274	20148	Mm.14063	NM_011303	ENSMUSG00000066026	Dhrs3	Rsdr1|retSDR1	dehydrogenase/reductase (SDR family) member 3	protein-coding	6.193287629
WT_YAP_peak_1010	chr15	63988976	63989325	+	0	NA	intron (NM_144846, intron 1 of 11)	intron (NM_144846, intron 1 of 11)	8916	NM_001360035	223601	Mm.246108	NM_144846	ENSMUSG00000022378	Fam49b	0910001A06Rik|AW122079	family with sequence similarity 49, member B	protein-coding	6.291146936
WT_YAP_peak_2599	chr7	15894384	15894583	+	0	NA	intron (NR_038092, intron 3 of 4)	PB1D11|SINE|Alu	-1641	NM_001205274	546024	Mm.259041	NM_001033638	ENSMUSG00000074365	Crxos	AA606869|AY590891|Crxos1|Egam1	cone-rod homeobox, opposite strand	protein-coding	5.968311764
WT_YAP_peak_1251	chr17	36253317	36253523	+	0	NA	Intergenic	RMER16B2|LTR|ERVK	4426	NM_026308	67676	Mm.27131	NM_026308	ENSMUSG00000024446	Rpp21	0610037N01Rik	ribonuclease P 21 subunit	protein-coding	6.214367111
WT_YAP_peak_2104	chr4	132315736	132316046	+	0	NA	intron (NM_027925, intron 6 of 8)	intron (NM_027925, intron 6 of 8)	5188	NR_028537	100217437	NANA	NR_028537	NANA	Snord99	MBII-420	small nucleolar RNA, C/D box 99	snoRNA	6.483852571
WT_YAP_peak_504	chr11	96114034	96114388	+	0	NA	Intergenic	Intergenic	-2249	NM_001271018	76815	Mm.296049	NM_029755	ENSMUSG00000006056	Calcoco2	2410154J16Rik|C77254|Ndp52|Ndp52l1	calcium binding and coiled-coil domain 2	protein-coding	5.38641565
WT_YAP_peak_1017	chr15	65896442	65896675	+	0	NA	intron (NM_010953, intron 5 of 14)	RLTR13B1|LTR|ERVK	15696	NM_001347038	18256	Mm.41776	NM_010953	ENSMUSG00000015001	Oc90	Ocn-95|PLA2L|Pla2ll|oc95	otoconin 90	protein-coding	3.565832271
WT_YAP_peak_636	chr12	86899556	86899785	+	0	NA	Intergenic	Intergenic	-14856	NM_145836	238330	Mm.248358	NM_145836	ENSMUSG00000034168	Irf2bpl	6430527G18Rik|Eap1	interferon regulatory factor 2 binding protein-like	protein-coding	5.290609838
WT_YAP_peak_1944	chr3	152402713	152402984	+	0	NA	intron (NM_001287139, intron 1 of 13)	intron (NM_001287139, intron 1 of 13)	6164	NM_001287139	108946	Mm.379292	NM_198416	ENSMUSG00000039068	Zzz3	3110065C23Rik|6430567E01Rik|AA408566|AI481057|AW556059|R75514	zinc finger, ZZ domain containing 3	protein-coding	3.578941949
WT_YAP_peak_1391	chr18	36415465	36416030	+	0	NA	intron (NM_026027, intron 3 of 3)	intron (NM_026027, intron 3 of 3)	38748	NM_026027	67199	Mm.30184	NM_026027	ENSMUSG00000024346	Pfdn1	2700086I23Rik|AA408327|AU044714	prefoldin 1	protein-coding	7.616768933
WT_YAP_peak_87	chr1	83844735	83845016	+	0	NA	Intergenic	LTRIS2|LTR|ERV1	374086	NR_105771	102465181	NANA	NR_105771	ENSMUSG00000098851	Mir6353	Gm27391|mmu-mir-6353	microRNA 6353	ncRNA	3.041073267
WT_YAP_peak_1636	chr2	60881619	60881795	+	0	NA	promoter-TSS (NM_001141932)	promoter-TSS (NM_001141932)	-269	NM_001141932	56878	Mm.259667	NM_020296	ENSMUSG00000026970	Rbms1	2600014B10Rik|AI255215|MSSP-1|MSSP-2|MSSP-3|YC1	RNA binding motif, single stranded interacting protein 1	protein-coding	6.089111887
WT_YAP_peak_2574	chr6	144250912	144251106	+	0	NA	Intergenic	Intergenic	-41441	NM_011444	20678	Mm.1752	NM_011444	ENSMUSG00000041540	Sox5	A730017D01Rik|AI528773	SRY (sex determining region Y)-box 5	protein-coding	4.576151415
WT_YAP_peak_2816	chr8	40329789	40329977	+	0	NA	intron (NM_030110, intron 1 of 14)	RMER6C|LTR|ERVK	21860	NM_030110	78506	Mm.169893	NM_030110	ENSMUSG00000039478	Micu3	2900075B16Rik|Efha2	mitochondrial calcium uptake family, member 3	protein-coding	3.249812745
WT_YAP_peak_19	chr1	18268537	18269137	+	0	NA	Intergenic	RLTR13D6|LTR|ERVK	-3699	NM_001040027	77673	Mm.99530	NM_183124	ENSMUSG00000067773	Defb41	9230102D03Rik|BD-17|Bd-41|Defb16|Defb17|Gm15386	defensin beta 41	protein-coding	6.035512276
WT_YAP_peak_891	chr14	103099564	103099774	+	0	NA	promoter-TSS (NM_001347600)	promoter-TSS (NM_001347600)	-103	NM_001347600	50789	Mm.214746	NM_015822	ENSMUSG00000022124	Fbxl3	AU041772|AW212966|FBK|Fbl3a|Fbxl3a|Ovtm|Play68	F-box and leucine-rich repeat protein 3	protein-coding	4.338992586
WT_YAP_peak_743	chr13	63352992	63353165	+	0	NA	intron (NM_001042673, intron 6 of 15)	RLTR13B1|LTR|ERVK	-51795	NR_037235	100526474	NANA	NR_037235	ENSMUSG00000092741	Mir3074-1	mmu-mir-3074-1	microRNA 3074-1	ncRNA	3.729778583
WT_YAP_peak_658	chr12	110837209	110837689	+	0	NA	intron (NM_011973, intron 1 of 11)	intron (NM_011973, intron 1 of 11)	3490	NM_011973	26448	Mm.140948	NM_011973	ENSMUSG00000056458	Mok	RAGE1|Rage|Stk30	MOK protein kinase	protein-coding	13.58871217
WT_YAP_peak_260	chr10	41997580	41997989	+	0	NA	intron (NM_001034858, intron 4 of 17)	intron (NM_001034858, intron 4 of 17)	20598	NM_001034858	213402	Mm.211320	NM_001034858	ENSMUSG00000071324	Armc2	2610018I05Rik	armadillo repeat containing 2	protein-coding	5.455288518
WT_YAP_peak_2324	chr6	4892648	4892950	+	0	NA	Intergenic	RLTR41A2|LTR|ERV1	-10176	NM_001363809	243725	Mm.332901	NM_181595	ENSMUSG00000032827	Ppp1r9a	2810430P21Rik|4930518N04Rik|5330407E15|A230094E16Rik|BB181831|NRB|neurabin-I	protein phosphatase 1, regulatory subunit 9A	protein-coding	4.207211343
WT_YAP_peak_2505	chr6	113166784	113166989	+	0	NA	Intergenic	Intergenic	28498	NM_177763	269788	Mm.37943	NM_177763	ENSMUSG00000042873	Lhfpl4	1190004M23Rik|AI604880|B230384L07|mKIAA4027	lipoma HMGIC fusion partner-like protein 4	protein-coding	5.063135628
WT_YAP_peak_202	chr1	186254463	186254901	+	0	NA	Intergenic	Intergenic	-137372	NM_146106	226791	Mm.257116	NM_146106	ENSMUSG00000039246	Lyplal1	BC027340|Q96AVO	lysophospholipase-like 1	protein-coding	8.473928285
WT_YAP_peak_2857	chr8	70522522	70522903	+	0	NA	intron (NM_029366, intron 1 of 4)	intron (NM_029366, intron 1 of 4)	468	NM_029366	75620	Mm.482129	NM_029366	ENSMUSG00000055553	Kxd1	0610030B01Rik|2810422J05Rik|C78305	KxDL motif containing 1	protein-coding	3.974222748
WT_YAP_peak_534	chr11	104944859	104945057	+	0	NA	Intergenic	RMER16B2|LTR|ERVK	-147261	NM_001081046	70894	Mm.87320	NM_001081046	ENSMUSG00000020690	Efcab3	4921510J17Rik	EF-hand calcium binding domain 3	protein-coding	2.911797709
WT_YAP_peak_2683	chr7	84023485	84023767	+	0	NA	intron (NM_030728, intron 1 of 28)	intron (NM_030728, intron 1 of 28)	62879	NM_030728	80982	Mm.160389	NM_030728	ENSMUSG00000052353	Cemip	12H19.01.T7|6330404C01Rik|9930013L23Rik|AY007814|Kiaa1199	cell migration inducing protein, hyaluronan binding	protein-coding	2.989377054
WT_YAP_peak_899	chr14	121547736	121548074	+	0	NA	intron (NM_001081039, intron 51 of 53)	intron (NM_001081039, intron 51 of 53)	-42651	NM_053079	56643	Mm.155618	NM_053079	ENSMUSG00000025557	Slc15a1	D630032F02|PECT1|PEPT1	solute carrier family 15 (oligopeptide transporter), member 1	protein-coding	6.700398693
WT_YAP_peak_2657	chr7	65064143	65064343	+	0	NA	intron (NM_183087, intron 1 of 9)	intron (NM_183087, intron 1 of 9)	92285	NM_183087	70638	Mm.441986	NM_183087	ENSMUSG00000030518	Fam189a1	5730507A09Rik|AW047451	family with sequence similarity 189, member A1	protein-coding	3.690015485
WT_YAP_peak_1185	chr16	49814566	49814799	+	0	NA	Intergenic	ORR1G|LTR|ERVL-MaLR	-40972	NM_010581	16423	Mm.31752	NM_010581	ENSMUSG00000055447	Cd47	9130415E20Rik|AA407862|AI848868|AW108519|B430305P08Rik|IAP|Itgp	CD47 antigen (Rh-related antigen, integrin-associated signal transducer)	protein-coding	5.299222959
WT_YAP_peak_1280	chr17	65702103	65702569	+	0	NA	intron (NM_133685, intron 3 of 6)	intron (NM_133685, intron 3 of 6)	-60132	NM_001146002	213272	Mm.255732	NM_153519	ENSMUSG00000050612	Txndc2	AU021712|Sptrx-1|Sptrx1|Trx4	thioredoxin domain containing 2 (spermatozoa)	protein-coding	10.32335167
WT_YAP_peak_517	chr11	100806490	100806660	+	0	NA	intron (NM_011489, intron 2 of 18)	PB1|SINE|Alu	6795	NM_001362682	20851	Mm.34064	NM_011489	ENSMUSG00000020919	Stat5b	-	signal transducer and activator of transcription 5B	protein-coding	4.540701621
WT_YAP_peak_1401	chr18	40233257	40233824	+	0	NA	Intergenic	RLTR13G|LTR|ERVK	-14141	NM_023311	67180	Mm.270382	NM_023311	ENSMUSG00000024487	Yipf5	2610311I19Rik|AA408236|Yip1a	Yip1 domain family, member 5	protein-coding	18.0159281
WT_YAP_peak_2231	chr5	76365475	76365732	+	0	NA	Intergenic	Intergenic	-1826	NM_019515	56183	Mm.154879	NM_019515	ENSMUSG00000029236	Nmu	-	neuromedin U	protein-coding	5.030864135
WT_YAP_peak_1187	chr16	52742272	52742451	+	0	NA	Intergenic	LTRIS2|LTR|ERV1	73383	NR_040495	73820	Mm.60493	NR_040495	ENSMUSG00000116611	4930404A05Rik	-	RIKEN cDNA 4930404A05 gene	ncRNA	3.283537217
WT_YAP_peak_2988	chr9	11940773	11941240	+	0	NA	Intergenic	RLTR13D6|LTR|ERVK	-1036231	NM_001170787	244682	Mm.187021	NM_001033359	ENSMUSG00000039488	Cntn5	6720426O10Rik|A830025P08Rik|Gm507|NB-2	contactin 5	protein-coding	6.537359164
WT_YAP_peak_1489	chr18	85503416	85503875	+	0	NA	Intergenic	RLTR13D6|LTR|ERVK	551529	NM_001367965	50764	Mm.28369	NM_015798	ENSMUSG00000034391	Fbxo15	AU019763|Fbx15|ecat3	F-box protein 15	protein-coding	5.844864202
WT_YAP_peak_1819	chr3	46687778	46688022	+	0	NA	Intergenic	RLTR13B3|LTR|ERVK	212882	NR_105800	102465199	NANA	NR_105800	ENSMUSG00000098417	Mir6379	Gm27730|mmu-mir-6379	microRNA 6379	ncRNA	4.54097824
WT_YAP_peak_312	chr10	77193604	77193966	+	0	NA	Intergenic	Intergenic	-27255	NM_009929	12822	Mm.4352	NM_009929	ENSMUSG00000001435	Col18a1	-	collagen, type XVIII, alpha 1	protein-coding	4.309941898
WT_YAP_peak_243	chr10	28014231	28014441	+	0	NA	Intergenic	MERV1_LTR|LTR|ERV1	-60484	NM_008983	19272	Mm.332303	NM_008983	ENSMUSG00000019889	Ptprk	AI853699|PTPk|RPTPkappa	protein tyrosine phosphatase, receptor type, K	protein-coding	3.570057191
WT_YAP_peak_2141	chr4	141565262	141565744	+	0	NA	Intergenic	Intergenic	19341	NR_030695	320456	Mm.32859	NM_177163	NANA	B330016D10Rik	-	RIKEN cDNA B330016D10 gene	ncRNA	7.653988835
WT_YAP_peak_2042	chr4	101388897	101389276	+	0	NA	intron (NR_040640, intron 3 of 3)	RLTR13B2|LTR|ERVK	-30203	NM_001177602	11639	Mm.42040	NM_009647	ENSMUSG00000028527	Ak4	AK 4|Ak-3|Ak-4|Ak3|Ak3l1|D4Ertd274e	adenylate kinase 4	protein-coding	5.489504944
WT_YAP_peak_1497	chr19	6278239	6278543	+	0	NA	intron (NM_010119, intron 1 of 4)	intron (NM_010119, intron 1 of 4)	1495	NM_010119	13660	Mm.30169	NM_010119	ENSMUSG00000024772	Ehd1	AA409636|Past1|RME-1	EH-domain containing 1	protein-coding	8.701215305
WT_YAP_peak_3161	chrX	52441934	52442185	+	0	NA	intron (NM_016697, intron 2 of 7)	intron (NM_016697, intron 2 of 7)	-19544	NR_030497	751531	NANA	NR_030497	ENSMUSG00000076214	Mir717	Mirn717|mir-717|mmu-mir-717	microRNA 717	ncRNA	4.322864123
WT_YAP_peak_1910	chr3	116807873	116808125	+	0	NA	intron (NM_001081326, intron 1 of 33)	CpG	167	NM_001081326	77559	Mm.237099	NM_001081326	ENSMUSG00000033400	Agl	1110061O17Rik|9430004C13Rik|9630046L06Rik|AI850929|C77197	amylo-1,6-glucosidase, 4-alpha-glucanotransferase	protein-coding	6.138023535
WT_YAP_peak_3057	chr9	64394232	64394630	+	0	NA	intron (NM_172522, intron 1 of 22)	intron (NM_172522, intron 1 of 22)	8805	NM_001134399	214058	Mm.127721	NM_172522	ENSMUSG00000036466	Megf11	2410080H04Rik|D130061K05	multiple EGF-like-domains 11	protein-coding	8.103554918
WT_YAP_peak_1630	chr2	57231453	57231826	+	0	NA	Intergenic	RMER6D|LTR|ERVK	-6039	NM_001145820	14571	Mm.3711	NM_010274	ENSMUSG00000026827	Gpd2	AA408484|AI448216|AU021455|AW494132|GPDH|Gdm1|Gpd-m|Gpdh-m|TISP38	glycerol phosphate dehydrogenase 2, mitochondrial	protein-coding	8.087479209
WT_YAP_peak_1004	chr15	62092580	62093058	+	0	NA	intron (NR_132746, intron 1 of 6)	intron (NR_132746, intron 1 of 6)	53562	NR_132746	19296	Mm.4608	NM_011222	ENSMUSG00000097039	Pvt1	Ayu21-84Imeg|Gt(pU21)84Imeg|Mis-1|Mlvi-1|Pvt-1	Pvt1 oncogene	ncRNA	6.459814099
WT_YAP_peak_2746	chr7	143124349	143124576	+	0	NA	intron (NM_008434, intron 1 of 15)	intron (NM_008434, intron 1 of 15)	17208	NM_008434	16535	Mm.439769	NM_008434	ENSMUSG00000009545	Kcnq1	AW559127|KVLQT1|Kcna9	potassium voltage-gated channel, subfamily Q, member 1	protein-coding	6.048621189
WT_YAP_peak_2670	chr7	79398463	79398643	+	0	NA	intron (NM_145946, intron 2 of 37)	L2c|LINE|L2	6215	NM_145946	208836	Mm.349493	NM_145946	ENSMUSG00000039187	Fanci	-	Fanconi anemia, complementation group I	protein-coding	4.802053128
WT_YAP_peak_1284	chr17	70683920	70684117	+	0	NA	intron (NM_027712, intron 5 of 9)	intron (NM_027712, intron 5 of 9)	122271	NM_001128181	224997	Mm.311840	NM_027712	ENSMUSG00000003279	Dlgap1	4933422O14Rik|9630002F18|AI845682|AI848168|BB075781|D17Bwg0511e|GKAP/SAPAP|GKPA/SAPAP|Gkap|Sapap1|mKIAA4162	DLG associated protein 1	protein-coding	5.794477441
WT_YAP_peak_1178	chr16	38168119	38168468	+	0	NA	intron (NM_001347232, intron 2 of 11)	RLTR13B1|LTR|ERVK	-79033	NR_033221	414072	Mm.483602	NR_033221	NANA	BC031361	-	cDNA sequence BC031361	ncRNA	4.337580256
WT_YAP_peak_901	chr14	122258314	122258528	+	0	NA	intron (NM_029556, intron 1 of 7)	intron (NM_029556, intron 1 of 7)	-24783	NR_015532	68245	Mm.443285	NR_015532	ENSMUSG00000100585	1700108J01Rik	-	RIKEN cDNA 1700108J01 gene	ncRNA	4.096560796
WT_YAP_peak_2195	chr5	33705406	33705584	+	0	NA	Intergenic	Intergenic	-16229	NM_001205270	14184	Mm.6904	NM_008010	ENSMUSG00000054252	Fgfr3	CD333|FR3|Fgfr-3|Flg-2|HBGFR|Mfr3|sam3	fibroblast growth factor receptor 3	protein-coding	4.467250765
WT_YAP_peak_707	chr13	41458773	41458973	+	0	NA	intron (NM_001111324, intron 1 of 7)	intron (NM_001111324, intron 1 of 7)	28487	NM_001111324	18003	Mm.288980	NM_017464	ENSMUSG00000021365	Nedd9	Cas-L|CasL|HEF1|MEF1|Nedd-9|p105	neural precursor cell expressed, developmentally down-regulated gene 9	protein-coding	5.419710243
WT_YAP_peak_1617	chr2	38546327	38546592	+	0	NA	intron (NM_001159631, intron 1 of 9)	intron (NM_001159631, intron 1 of 9)	34583	NM_001159631	59126	Mm.143818	NM_021606	ENSMUSG00000026749	Nek6	1300007C09Rik	NIMA (never in mitosis gene a)-related expressed kinase 6	protein-coding	6.578692433
WT_YAP_peak_7	chr1	11330148	11330586	+	0	NA	Intergenic	RLTR9A3|LTR|ERVK	66404	NM_001033636	109294	Mm.123247	NM_029525	ENSMUSG00000048960	Prex2	6230420N16Rik|AI316880|AI553603|C030045D06Rik|D430013K02|Depdc2|P-Rex2	phosphatidylinositol-3,4,5-trisphosphate-dependent Rac exchange factor 2	protein-coding	3.009432475
WT_YAP_peak_2114	chr4	133756667	133756898	+	0	NA	promoter-TSS (NM_001363070)	promoter-TSS (NM_001363070)	-13	NM_001363070	93760	Mm.22478	NM_001080819	ENSMUSG00000007880	Arid1a	1110030E03Rik|BAF250a|Osa1|Smarcf1	AT rich interactive domain 1A (SWI-like)	protein-coding	4.096096122
WT_YAP_peak_1137	chr16	17252859	17253138	+	0	NA	intron (NM_178922, intron 1 of 2)	intron (NM_178922, intron 1 of 2)	19411	NM_178922	58180	Mm.261602	NM_178922	ENSMUSG00000050240	Hic2	AA409108|HRG22|mKIAA1020	hypermethylated in cancer 2	protein-coding	4.138912458
WT_YAP_peak_137	chr1	131900993	131901215	+	0	NA	Intergenic	RLTR23|LTR|ERV1	-9354	NM_175294	98415	Mm.246869	NM_175294	ENSMUSG00000026434	Nucks1	2700010L10Rik|8430423A01Rik|AI647518|C78391|Nucks	nuclear casein kinase and cyclin-dependent kinase substrate 1	protein-coding	3.274009675
WT_YAP_peak_17	chr1	17434118	17434331	+	0	NA	Intergenic	RLTR13B1|LTR|ERVK	-167677	NM_053191	94227	Mm.442452	NM_053191	ENSMUSG00000067780	Pi15	P24TI|P25TI|PI-15|SugarCrisp	peptidase inhibitor 15	protein-coding	3.086777702
WT_YAP_peak_2276	chr5	119585018	119585392	+	0	NA	Intergenic	Intergenic	-4847	NR_045702	100993	Mm.381453	NR_045702	ENSMUSG00000087516	AW549542	-	expressed sequence AW549542	ncRNA	4.635581953
WT_YAP_peak_3084	chr9	78374951	78375253	+	0	NA	Intergenic	B1_Mus2|SINE|Alu	3486	NM_026480	67968	Mm.26883	NM_026480	ENSMUSG00000032346	Ooep	2410146L05Rik|Floped|Moep19|Sddr	oocyte expressed protein	protein-coding	6.08133276
WT_YAP_peak_850	chr14	55358531	55358785	+	0	NA	Intergenic	L1MC1|LINE|L1	-120100	NM_001037938	28200	Mm.27427	NM_030686	ENSMUSG00000022210	Dhrs4	AI043103|AI790593|CR|D14Ucla2|NDRD|PHCR|PSCD|RRD|mouNRDR	dehydrogenase/reductase (SDR family) member 4	protein-coding	3.226728614
WT_YAP_peak_3066	chr9	70047909	70048197	+	0	NA	Intergenic	B1F|SINE|Alu	-9965	NM_028087	72077	Mm.195555	NM_028087	ENSMUSG00000032226	Gcnt3	2010013H22Rik|2210021I22Rik|2210401J11Rik	glucosaminyl (N-acetyl) transferase 3, mucin type	protein-coding	7.699236462
WT_YAP_peak_1117	chr15	103089559	103089756	+	0	NA	Intergenic	Intergenic	55262	NM_013553	15423	Mm.1351	NM_013553	ENSMUSG00000075394	Hoxc4	Hox-3.5	homeobox C4	protein-coding	4.506815788
WT_YAP_peak_587	chr12	32824726	32824908	+	0	NA	non-coding (NR_045032, exon 1 of 1)	non-coding (NR_045032, exon 1 of 1)	701	NR_045032	100504486	Mm.440246	NR_045032	NANA	Gdap10	Gdap-ps	ganglioside-induced differentiation-associated-protein 10	ncRNA	5.002882162
WT_YAP_peak_726	chr13	48564864	48565236	+	0	NA	Intergenic	Intergenic	-26778	NR_029725	387244	NANA	NR_029725	ENSMUSG00000065421	Mirlet7a-1	Let-7a|Mirnlet7a|Mirnlet7a-1|let-7a-1	microRNA let7a-1	ncRNA	5.685733897
WT_YAP_peak_1399	chr18	39186473	39186735	+	0	NA	intron (NM_175164, intron 11 of 22)	intron (NM_175164, intron 11 of 22)	193459	NM_001361073	71302	Mm.329396	NM_175164	ENSMUSG00000036452	Arhgap26	1810044B20Rik|2610010G17Rik|4933432P15Rik|AI853435|mKIAA0621	Rho GTPase activating protein 26	protein-coding	6.124960945
WT_YAP_peak_2993	chr9	19621955	19622451	+	0	NA	promoter-TSS (NR_153376)	promoter-TSS (NR_153376)	-101	NR_153376	244713	Mm.67366	NM_172918	ENSMUSG00000057551	Zfp317	4932416G03|D230022C05Rik|KRAB9|Zfp67|Zfp75|mszf40	zinc finger protein 317	protein-coding	2.401735116
WT_YAP_peak_1118	chr15	103214931	103215306	+	0	NA	5' UTR (NM_001110216, exon 2 of 6)	5' UTR (NM_001110216, exon 2 of 6)	234	NM_001110216	12419	Mm.262059	NM_007626	ENSMUSG00000009575	Cbx5	2610029O15Rik|C75991|HP1|Hp1a|Hp1alpha	chromobox 5	protein-coding	3.236277294
WT_YAP_peak_2666	chr7	73617500	73617908	+	0	NA	Intergenic	Intergenic	-59309	NR_037569	69170	Mm.34539	NR_037569	ENSMUSG00000101970	1810026B05Rik	-	RIKEN cDNA 1810026B05 gene	ncRNA	6.573685899
WT_YAP_peak_1095	chr15	98987376	98987674	+	0	NA	intron (NR_045991, intron 1 of 3)	intron (NR_045991, intron 1 of 3)	1560	NR_045991	75951	Mm.441657	NR_045991	ENSMUSG00000097587	4930578M01Rik	3010001K12Rik	RIKEN cDNA 4930578M01 gene	ncRNA	5.271230314
WT_YAP_peak_1174	chr16	33979959	33980162	+	0	NA	intron (NM_177357, intron 58 of 59)	RLTR25B|LTR|ERVK	-13022	NM_009471	22247	Mm.13145	NM_009471	ENSMUSG00000022814	Umps	1700095D23Rik|AA408257|AL033308|BB164745	uridine monophosphate synthetase	protein-coding	3.578941949
WT_YAP_peak_2990	chr9	18598495	18598681	+	0	NA	Intergenic	Intergenic	120229	NM_028557	73503	Mm.160088	NM_028557	ENSMUSG00000038691	Mbd3l1	1700070G05Rik|1700095H13Rik|Mbd3l	methyl-CpG binding domain protein 3-like 1	protein-coding	4.400084474
WT_YAP_peak_1984	chr4	38371085	38371454	+	0	NA	Intergenic	RLTR26|LTR|ERVK	484214	NR_151606	102636968	Mm.136083	NR_151606	ENSMUSG00000085632	Gm12381	-	predicted gene 12381	ncRNA	5.637869943
WT_YAP_peak_2382	chr6	44204475	44204681	+	0	NA	Intergenic	RLTR25A|LTR|ERVK	-538300	NM_001311111	29807	Mm.320979	NM_013861	ENSMUSG00000029735	Tpk1	-	thiamine pyrophosphokinase	protein-coding	6.214367111
WT_YAP_peak_2934	chr8	109478664	109478986	+	0	NA	Intergenic	Intergenic	-15202	NM_019938	56523	Mm.42166	NM_019938	ENSMUSG00000031727	Pmfbp1	1700016D22Rik|F77|Stap	polyamine modulated factor 1 binding protein 1	protein-coding	4.87955995
WT_YAP_peak_1360	chr18	21218575	21218959	+	0	NA	intron (NM_001033445, intron 2 of 5)	intron (NM_001033445, intron 2 of 5)	81372	NM_001033445	381126	Mm.312276	NM_001033445	ENSMUSG00000042680	Garem1	C86169|Fam59a|Garem|Gm944|mKIAA4238	GRB2 associated regulator of MAPK1 subtype 1	protein-coding	5.056998494
WT_YAP_peak_2502	chr6	112203387	112203664	+	0	NA	Intergenic	Intergenic	-7183	NR_027865	67336	Mm.378014	NR_027865	ENSMUSG00000100219	1700054K19Rik	-	RIKEN cDNA 1700054K19 gene	ncRNA	9.462923591
WT_YAP_peak_2246	chr5	103723871	103724655	+	0	NA	Intergenic	Intergenic	-29899	NM_133919	17355	Mm.6949	NM_133919	ENSMUSG00000029313	Aff1	9630032B01Rik|AW319193|Af4|Mllt2h|Rob	AF4/FMR2 family, member 1	protein-coding	3.144518968
WT_YAP_peak_215	chr10	6882201	6882381	+	0	NA	intron (NM_001304950, intron 3 of 4)	RLTR13C3|LTR|ERVK	93715	NM_001039652	18390	Mm.438000	NM_011013	ENSMUSG00000000766	Oprm1	M-OR-1|MOP-R|MOR-1|MOR-1O|Oprm|mor|muOR	opioid receptor, mu 1	protein-coding	4.097752003
WT_YAP_peak_1420	chr18	53043164	53043725	+	0	NA	Intergenic	RLTR13B1|LTR|ERVK	-132848	NM_001357463	67804	Mm.252171	NM_026386	ENSMUSG00000034484	Snx2	0610030A03Rik	sorting nexin 2	protein-coding	2.866307346
WT_YAP_peak_3020	chr9	41736092	41736693	+	0	NA	Intergenic	Intergenic	154466	NR_029822	387236	NANA	NR_029822	ENSMUSG00000093354	Mir125b-1	Mirn125b|Mirn125b-1|mir-125b-1	microRNA 125b-1	ncRNA	3.503637523
WT_YAP_peak_583	chr12	28733122	28733304	+	0	NA	intron (NM_178811, intron 3 of 11)	RLTR13B1|LTR|ERVK	17181	NM_001161410	217449	Mm.132006	NM_178811	ENSMUSG00000020628	Trappc12	CGI-87|D930014A20Rik|Ttc15	trafficking protein particle complex 12	protein-coding	3.166381115
WT_YAP_peak_1786	chr3	13168451	13168683	+	0	NA	Intergenic	LTRIS2|LTR|ERV1	-303088	NM_001163328	76897	Mm.422625	NM_178631	ENSMUSG00000039717	Ralyl	0710005M24Rik	RALY RNA binding protein-like	protein-coding	2.735590208
WT_YAP_peak_1128	chr16	14559274	14559514	+	0	NA	Intergenic	RLTR13D6|LTR|ERVK	-2923	NR_033556	545280	Mm.123679	NR_033556	NANA	A630010A05Rik	-	RIKEN cDNA A630010A05 gene	ncRNA	2.692869184
WT_YAP_peak_881	chr14	79141002	79141193	+	0	NA	intron (NM_027906, intron 37 of 44)	intron (NM_027906, intron 37 of 44)	58093	NR_152203	100043765	Mm.435553	NR_152203	ENSMUSG00000115111	Gm4632	-	predicted gene 4632	ncRNA	5.734118301
WT_YAP_peak_2537	chr6	125039521	125039749	+	0	NA	promoter-TSS (NM_133345)	promoter-TSS (NM_133345)	-213	NM_001368695	28019	Mm.262547	NM_133345	ENSMUSG00000030330	Ing4	D6Wsu147e|D6Xrf92|p29ING4	inhibitor of growth family, member 4	protein-coding	6.174028365
WT_YAP_peak_2062	chr4	117913465	117913674	+	0	NA	intron (NM_146152, intron 1 of 19)	intron (NM_146152, intron 1 of 19)	1430	NM_146152	230673	Mm.287810	NM_146152	ENSMUSG00000033365	Ipo13	Imp13|Kap13|Ranbp13	importin 13	protein-coding	4.414839955
WT_YAP_peak_181	chr1	164494209	164494449	+	0	NA	Intergenic	LTR73|LTR|ERV1	-8978	NR_151593	102635083	Mm.98705	NR_151593	ENSMUSG00000097281	Gm26685	-	predicted gene, 26685	ncRNA	5.289564469
WT_YAP_peak_178	chr1	160734823	160735171	+	0	NA	intron (NM_013862, intron 4 of 20)	B4|SINE|B4	57941	NM_013862	29809	Mm.25833	NM_013862	ENSMUSG00000026721	Rabgap1l	5830411O09Rik|8430421H08Rik|9630005B12Rik|AW049894|HHL|Hh1|mKIAA0471	RAB GTPase activating protein 1-like	protein-coding	5.047338516
WT_YAP_peak_996	chr15	59068950	59069401	+	0	NA	intron (NM_001146180, intron 1 of 13)	intron (NM_001146180, intron 1 of 13)	12851	NM_001146180	211401	Mm.215481	NM_144800	ENSMUSG00000022353	Mtss1	2310003N14Rik|BC024131|D130001D01Rik|Mim|mKIAA0429	MTSS I-BAR domain containing 1	protein-coding	9.973680197
WT_YAP_peak_596	chr12	51692154	51692482	+	0	NA	promoter-TSS (NM_052973)	promoter-TSS (NM_052973)	-404	NM_001172098	94186	Mm.65979	NM_052973	ENSMUSG00000020954	Strn3	Gs2na|SG2NA	striatin, calmodulin binding protein 3	protein-coding	7.115406949
WT_YAP_peak_1163	chr16	30735341	30735808	+	0	NA	Intergenic	Intergenic	135851	NM_177632	224093	Mm.28244	NM_177632	ENSMUSG00000046546	Fam43a	Tuf1	family with sequence similarity 43, member A	protein-coding	4.630629408
WT_YAP_peak_3186	chrX	128576558	128576886	+	0	NA	Intergenic	Intergenic	-474802	NR_045441	75274	Mm.108718	NR_045441	ENSMUSG00000086244	4930558G05Rik	-	RIKEN cDNA 4930558G05 gene	ncRNA	5.424617179
WT_YAP_peak_890	chr14	101737657	101737833	+	0	NA	intron (NM_201529, intron 1 of 30)	intron (NM_201529, intron 1 of 30)	7817	NM_201529	380928	Mm.218981	NM_201529	ENSMUSG00000033060	Lmo7	C78582|FBXO20|Gm914|mKIAA0858	LIM domain only 7	protein-coding	4.190356568
WT_YAP_peak_1136	chr16	17245168	17245367	+	0	NA	intron (NM_178922, intron 1 of 2)	intron (NM_178922, intron 1 of 2)	11680	NM_178922	58180	Mm.261602	NM_178922	ENSMUSG00000050240	Hic2	AA409108|HRG22|mKIAA1020	hypermethylated in cancer 2	protein-coding	5.562698344
WT_YAP_peak_2060	chr4	117313150	117313322	+	0	NA	intron (NM_025739, intron 2 of 14)	intron (NM_025739, intron 2 of 14)	-23781	NM_001310731	66743	Mm.318331	NM_025739	ENSMUSG00000028677	Rnf220	4732477A13|4931406I20Rik|5730503K05Rik|AV302541	ring finger protein 220	protein-coding	5.426042459
WT_YAP_peak_2305	chr5	139325690	139326002	+	0	NA	promoter-TSS (NM_172723)	promoter-TSS (NM_172723)	-382	NM_172723	231821	Mm.297819	NM_172723	ENSMUSG00000056413	Adap1	4930431P11Rik|Centa1|GC1L|p42IP4	ArfGAP with dual PH domains 1	protein-coding	4.40602438
WT_YAP_peak_2869	chr8	73441129	73441484	+	0	NA	Intergenic	RLTR13C3|LTR|ERVK	-87766	NM_010687	16795	Mm.324371	NM_010687	ENSMUSG00000004383	Large1	BPFD#36|Gyltl1a|Large|Mbp-1|Mbp1|enr|fg|froggy|myd	LARGE xylosyl- and glucuronyltransferase 1	protein-coding	4.036602262
WT_YAP_peak_2915	chr8	100104629	100104951	+	0	NA	Intergenic	RLTR26_Mus|LTR|ERVK	688116	NR_132435	234624	Mm.124595	NM_175479	ENSMUSG00000052479	A330008L17Rik	-	RIKEN cDNA A330008L17 gene	ncRNA	3.803186432
WT_YAP_peak_1096	chr15	98992937	98993510	+	0	NA	Intergenic	CpG	7258	NR_045991	75951	Mm.441657	NR_045991	ENSMUSG00000097587	4930578M01Rik	3010001K12Rik	RIKEN cDNA 4930578M01 gene	ncRNA	6.622259933
WT_YAP_peak_1518	chr19	21894819	21895131	+	0	NA	Intergenic	Intergenic	116635	NM_031997	83921	Mm.329776	NM_031997	ENSMUSG00000024754	Cemip2	Tmem2	cell migration inducing hyaluronidase 2	protein-coding	4.109821061
WT_YAP_peak_808	chr14	21052883	21053228	+	0	NA	promoter-TSS (NM_018829)	promoter-TSS (NM_018829)	481	NM_134079	11534	Mm.188734	NM_134079	ENSMUSG00000039197	Adk	2310026J05Rik|5033405D03Rik|AI255373|AI987814|Ak	adenosine kinase	protein-coding	6.598335583
WT_YAP_peak_1268	chr17	47571681	47572010	+	0	NA	intron (NM_001081635, intron 1 of 6)	MamRep605|LTR?|LTR?	-21622	NM_007632	12445	Mm.27291	NM_007632	ENSMUSG00000034165	Ccnd3	9230106B05Rik|AA682053|AL024085|AW146355|C78795	cyclin D3	protein-coding	4.881408269
WT_YAP_peak_1647	chr2	69301024	69301316	+	0	NA	intron (NM_001363492, intron 9 of 28)	RLTR13B1|LTR|ERVK	41446	NM_001363492	27413	Mm.439855	NM_021022	ENSMUSG00000027048	Abcb11	ABC16|Bsep|Lith1|PFIC2|PGY4|SPGP	ATP-binding cassette, sub-family B (MDR/TAP), member 11	protein-coding	4.192591186
WT_YAP_peak_1000	chr15	59607445	59607758	+	0	NA	Intergenic	Intergenic	-41053	NM_144549	211770	Mm.40298	NM_144549	ENSMUSG00000032501	Trib1	A530090O15Rik|TRB-1|Trb1	tribbles pseudokinase 1	protein-coding	4.687252452
WT_YAP_peak_501	chr11	95980869	95981056	+	0	NA	intron (NM_009951, intron 2 of 14)	intron (NM_009951, intron 2 of 14)	-17579	NR_037223	100526468	NANA	NR_037223	ENSMUSG00000093358	Mir3063	mmu-mir-3063	microRNA 3063	ncRNA	5.054756917
WT_YAP_peak_1827	chr3	53109923	53110251	+	0	NA	intron (NM_175386, intron 2 of 3)	intron (NM_175386, intron 2 of 3)	68540	NM_175386	108927	Mm.118617	NM_175386	ENSMUSG00000048332	Lhfp	2810489O06Rik|AI194968|Lhfpl6	lipoma HMGIC fusion partner	protein-coding	7.749453113
WT_YAP_peak_343	chr10	108446706	108446979	+	0	NA	intron (NR_155870, intron 1 of 2)	intron (NR_155870, intron 1 of 2)	29591	NR_155870	102640148	Mm.336104	NR_155870	ENSMUSG00000112532	Gm36283	-	predicted gene, 36283	ncRNA	5.963659264
WT_YAP_peak_1463	chr18	74061968	74062181	+	0	NA	intron (NM_172632, intron 1 of 5)	intron (NM_172632, intron 1 of 5)	2875	NM_172632	225724	Mm.254517	NM_172632	ENSMUSG00000024558	Mapk4	A330097D03Rik|Erk3|Prkm4|p63Mapk	mitogen-activated protein kinase 4	protein-coding	4.98216752
WT_YAP_peak_1996	chr4	53952272	53952662	+	0	NA	Intergenic	Intergenic	126422	NM_028053	52076	Mm.27184	NM_028053	ENSMUSG00000028420	Tmem38b	1600017F22Rik|AA437809|AV051057|D4Ertd89e|TRIC-B|mg33b	transmembrane protein 38B	protein-coding	11.11472655
WT_YAP_peak_2650	chr7	51957847	51958063	+	0	NA	intron (NM_001330607, intron 7 of 7)	intron (NM_001330607, intron 7 of 7)	47759	NR_027704	75744	Mm.386823	NM_001160345	ENSMUSG00000074093	Svip	1700006C13Rik|6620401M08Rik	small VCP/p97-interacting protein	protein-coding	3.311129966
WT_YAP_peak_2741	chr7	141148749	141148946	+	0	NA	intron (NM_013782, intron 4 of 11)	ID4|SINE|ID	17561	NM_013782	27388	Mm.293591	NM_013782	ENSMUSG00000025495	Ptdss2	AI481134|AI988017|PSS2	phosphatidylserine synthase 2	protein-coding	5.911537591
WT_YAP_peak_826	chr14	34773740	34773924	+	0	NA	Intergenic	Intergenic	-46304	NM_008166	14803	Mm.121569	NM_008166	ENSMUSG00000041078	Grid1	GluD1|GluRdelta1	glutamate receptor, ionotropic, delta 1	protein-coding	4.94879695
WT_YAP_peak_2306	chr5	140444156	140444355	+	0	NA	TTS (NM_133916)	TTS (NM_133916)	16916	NR_106005	102466792	NANA	NR_106005	ENSMUSG00000098319	Mir7038	Gm27955|mmu-mir-7038	microRNA 7038	ncRNA	6.315980411
WT_YAP_peak_1063	chr15	83444449	83444785	+	0	NA	intron (NM_001159509, intron 1 of 10)	intron (NM_001159509, intron 1 of 10)	3263	NM_001358644	23970	Mm.23978	NM_011862	ENSMUSG00000016664	Pacsin2	AI197433	protein kinase C and casein kinase substrate in neurons 2	protein-coding	9.284919342
WT_YAP_peak_1398	chr18	38578396	38578567	+	0	NA	Intergenic	Intergenic	22866	NM_011898	24066	Mm.42038	NM_011898	ENSMUSG00000024427	Spry4	A030006O18Rik|sprouty4	sprouty RTK signaling antagonist 4	protein-coding	4.985945705
WT_YAP_peak_796	chr14	7851639	7851826	+	0	NA	intron (NM_001081427, intron 1 of 45)	MLTR14|LTR|ERV1	33775	NM_134080	286940	Mm.489652	NM_134080	ENSMUSG00000025278	Flnb	AL024016|Fln-b	filamin, beta	protein-coding	4.869826786
WT_YAP_peak_2985	chr9	6927663	6927913	+	0	NA	TTS (NM_029851)	TTS (NM_029851)	-248802	NM_001357484	76863	Mm.27293	NM_029775	ENSMUSG00000032002	Dcun1d5	3110001A18Rik|4833420K19Rik|AW060460|D430047L21Rik	DCN1, defective in cullin neddylation 1, domain containing 5 (S. cerevisiae)	protein-coding	3.878375339
WT_YAP_peak_2618	chr7	27647152	27647469	+	0	NA	Intergenic	B1_Mus1|SINE|Alu	-6614	NM_028417	73032	Mm.44095	NM_028417	ENSMUSG00000007944	Ttc9b	2900074C18Rik	tetratricopeptide repeat domain 9B	protein-coding	4.154530996
WT_YAP_peak_1618	chr2	41521821	41521999	+	0	NA	intron (NM_053011, intron 7 of 90)	RLTR13C1|LTR|ERVK	925658	NR_105754	102465171	NANA	NR_105754	ENSMUSG00000098660	Mir6336	Gm27584|mmu-mir-6336	microRNA 6336	ncRNA	3.949308647
WT_YAP_peak_1051	chr15	80169530	80169735	+	0	NA	Intergenic	Intergenic	-4089	NM_010795	17309	Mm.299693	NM_010795	ENSMUSG00000042428	Mgat3	1110038J12Rik|AI848272|GnT-III	mannoside acetylglucosaminyltransferase 3	protein-coding	5.569449191
WT_YAP_peak_2374	chr6	37857476	37857879	+	0	NA	Intergenic	MER21C|LTR|ERVL	-13134	NM_145076	21848	Mm.41063	NM_145076	ENSMUSG00000029833	Trim24	A130082H20Rik|AI447469|D430004I05Rik|TIF1|TIF1-alpha|TIF1alpha|Tif1a	tripartite motif-containing 24	protein-coding	6.052647228
WT_YAP_peak_1790	chr3	16724249	16724679	+	0	NA	Intergenic	RLTR13E|LTR|ERVK	-92630	NR_153388	102632048	Mm.417635	NR_153388	NANA	Gm30223	-	predicted gene, 30223	ncRNA	3.576174012
WT_YAP_peak_864	chr14	64656997	64657215	+	0	NA	intron (NM_001081177, intron 1 of 39)	intron (NM_001081177, intron 1 of 39)	4565	NM_001081177	16554	Mm.23611	NM_001081177	ENSMUSG00000060012	Kif13b	5330429L19Rik|6030414C01|AI429803|C130021D12Rik|GAKIN	kinesin family member 13B	protein-coding	5.556348231
WT_YAP_peak_2409	chr6	60364111	60364381	+	0	NA	Intergenic	RLTR13D6|LTR|ERVK	39461	NR_160795	208079	Mm.131226	NM_177329	ENSMUSG00000046764	A530053G22Rik	-	RIKEN cDNA A530053G22 gene	ncRNA	3.634912048
WT_YAP_peak_2329	chr6	5119174	5119507	+	0	NA	intron (NM_001363809, intron 11 of 15)	intron (NM_001363809, intron 11 of 15)	74606	NM_011134	18979	Mm.237657	NM_011134	ENSMUSG00000002588	Pon1	Pon	paraoxonase 1	protein-coding	3.643234319
WT_YAP_peak_1699	chr2	119843675	119843865	+	0	NA	Intergenic	RLTR41|LTR|ERV1	44256	NM_019392	22174	Mm.2901	NM_019392	ENSMUSG00000027298	Tyro3	AI323366|Brt|Dtk|Etk-2|Rse|Sky|TK19-2|Tif|etk2/tyro3|tk19-1	TYRO3 protein tyrosine kinase 3	protein-coding	4.61131189
WT_YAP_peak_2892	chr8	85441534	85441982	+	0	NA	Intergenic	Intergenic	-8917	NR_033144	66714	Mm.272748	NM_025722	ENSMUSG00000036934	4921524J17Rik	-	RIKEN cDNA 4921524J17 gene	protein-coding	3.406997872
WT_YAP_peak_328	chr10	93242225	93242647	+	0	NA	Intergenic	Intergenic	68723	NM_013508	13713	Mm.4454	NM_013508	ENSMUSG00000008398	Elk3	D430049E23Rik|Erp|Etrp|Net|Sap-2	ELK3, member of ETS oncogene family	protein-coding	2.328749799
WT_YAP_peak_812	chr14	27319469	27319672	+	0	NA	intron (NM_027871, intron 2 of 10)	intron (NM_027871, intron 2 of 10)	-16467	NM_001289687	71704	Mm.248606	NM_027871	ENSMUSG00000021895	Arhgef3	1200004I24Rik|9830169H03Rik|C76747|Xpln	Rho guanine nucleotide exchange factor (GEF) 3	protein-coding	4.487879587
WT_YAP_peak_2811	chr8	36613952	36614312	+	0	NA	promoter-TSS (NM_015802)	promoter-TSS (NM_015802)	-189	NM_015802	50768	Mm.125155	NM_015802	ENSMUSG00000031523	Dlc1	A730069N07Rik|Arhgap7|HP|STARD12|dlc-1	deleted in liver cancer 1	protein-coding	4.590638638
WT_YAP_peak_1784	chr3	10917119	10917442	+	0	NA	Intergenic	Intergenic	-477150	NM_001127191	74718	Mm.440548	NM_029068	ENSMUSG00000027534	Snx16	4930522N22Rik|AI117577|AI747675	sorting nexin 16	protein-coding	3.469532789
WT_YAP_peak_763	chr13	86345366	86345551	+	0	NA	Intergenic	RLTR9E|LTR|ERVK	-298663	NM_007749	12867	Mm.378898	NM_007749	ENSMUSG00000017778	Cox7c	COXVIIc|Cox7c1	cytochrome c oxidase subunit 7C	protein-coding	3.23992287
WT_YAP_peak_1747	chr2	165981290	165981846	+	0	NA	Intergenic	PB1D9|SINE|Alu	-11069	NM_008679	17979	Mm.469663	NM_008679	ENSMUSG00000027678	Ncoa3	2010305B15Rik|AW321064|Actr|Aib1|KAT13B|Rac3|Src3|Tram-1|Tram1|bHLHe42|p/Cip|pCip	nuclear receptor coactivator 3	protein-coding	4.806191343
WT_YAP_peak_2136	chr4	140608410	140608598	+	0	NA	intron (NM_172415, intron 4 of 27)	intron (NM_172415, intron 4 of 27)	40252	NM_001112723	72754	Mm.29329	NM_172415	ENSMUSG00000040964	Arhgef10l	2810441C07Rik	Rho guanine nucleotide exchange factor (GEF) 10-like	protein-coding	5.395915501
WT_YAP_peak_749	chr13	68573042	68573272	+	0	NA	intron (NR_131892, intron 4 of 13)	intron (NR_131892, intron 4 of 13)	8947	NM_001308475	210009	Mm.205514	NM_172480	ENSMUSG00000034617	Mtrr	4732420G08|MSR	5-methyltetrahydrofolate-homocysteine methyltransferase reductase	protein-coding	4.264334048
WT_YAP_peak_1387	chr18	35831221	35831418	+	0	NA	intron (NM_001357458, intron 1 of 2)	CpG	1005	NM_001357458	67393	Mm.94560	NM_133687	ENSMUSG00000046668	Cxxc5	4930415K17Rik	CXXC finger 5	protein-coding	4.740936088
WT_YAP_peak_2877	chr8	78502851	78503032	+	0	NA	Intergenic	Intergenic	5627	NM_001358975	19656	Mm.24718	NM_009033	ENSMUSG00000037070	Rbmxl1	Hnrpg|Rbmx|Rbmxrt	RNA binding motif protein, X-linked like-1	protein-coding	4.329939187
WT_YAP_peak_1072	chr15	88708672	88709319	+	0	NA	intron (NM_001033274, intron 6 of 12)	ORR1A2-int|LTR|ERVL-MaLR	25224	NM_001033274	223770	Mm.254438	NM_001033274	ENSMUSG00000022387	Brd1	1110059H06Rik|AI316859|mKIAA4191	bromodomain containing 1	protein-coding	9.228241851
WT_YAP_peak_739	chr13	59646581	59646837	+	0	NA	intron (NM_001035122, intron 5 of 9)	intron (NM_001035122, intron 5 of 9)	29075	NM_001035122	105348	Mm.171335	NM_027307	ENSMUSG00000021556	Golm1	2310001L02Rik|AW125446|D030064E01Rik|GP73|Golph2|PSEC0257	golgi membrane protein 1	protein-coding	8.883362303
WT_YAP_peak_1535	chr19	32252478	32252871	+	0	NA	intron (NM_001362423, intron 3 of 9)	intron (NM_001362423, intron 3 of 9)	-41661	NM_001168526	208449	Mm.329810	NM_144792	ENSMUSG00000040451	Sgms1	9530058O11Rik|AI841905|C80702|Mob|Sms1|Sor1|Tmem23	sphingomyelin synthase 1	protein-coding	7.14750263
WT_YAP_peak_1214	chr17	6203880	6204171	+	0	NA	intron (NM_001103181, intron 5 of 13)	MTE2a|LTR|ERVL-MaLR	-52835	NM_001357884	77106	Mm.381893	NM_001033178	ENSMUSG00000038141	Tmem181a	5930418K15Rik|C76977|Gpr178|Tmem181|mKIAA1423	transmembrane protein 181A	protein-coding	3.651314552
WT_YAP_peak_2067	chr4	119001712	119001947	+	0	NA	Intergenic	L1MEc|LINE|L1	39862	NM_133892	100470	Mm.26698	NM_133892	ENSMUSG00000024903	Lao1	AW990848	L-amino acid oxidase 1	protein-coding	3.977565023
WT_YAP_peak_2461	chr6	86822431	86822623	+	0	NA	Intergenic	Intergenic	26913	NR_028298	67170	Mm.119489	NR_028298	ENSMUSG00000100164	2610306M01Rik	-	RIKEN cDNA 2610306M01 gene	ncRNA	6.124732632
WT_YAP_peak_1154	chr16	29684613	29684882	+	0	NA	Intergenic	RLTR23|LTR|ERV1	105413	NM_133752	74143	Mm.274285	NM_133752	ENSMUSG00000038084	Opa1	1200011N24Rik|AI225888|AI847218|lilr3|mKIAA0567	OPA1, mitochondrial dynamin like GTPase	protein-coding	5.451101
WT_YAP_peak_2346	chr6	23080317	23080673	+	0	NA	intron (NM_013930, intron 18 of 23)	intron (NM_013930, intron 18 of 23)	52491	NM_013930	30956	Mm.18651	NM_013930	ENSMUSG00000029695	Aass	LKR|LKR/SDH|LOR|LOR/SDH|Lorsdh|SDH	aminoadipate-semialdehyde synthase	protein-coding	6.297639348
WT_YAP_peak_1693	chr2	113829035	113829364	+	0	NA	promoter-TSS (NM_009162)	promoter-TSS (NM_009162)	-108	NM_009162	20394	Mm.4836	NM_009162	ENSMUSG00000023236	Scg5	7B2|AI325031|Sgne-1|Sgne1	secretogranin V	protein-coding	8.568803004
WT_YAP_peak_1604	chr2	31163447	31163901	+	0	NA	intron (NM_178760, intron 1 of 17)	intron (NM_178760, intron 1 of 17)	11358	NM_178760	277463	Mm.236074	NM_178760	ENSMUSG00000000194	Gpr107	9930033D15Rik|AI790205|C530034M11|mKIAA1624	G protein-coupled receptor 107	protein-coding	8.150473763
WT_YAP_peak_2156	chr4	149730883	149731110	+	0	NA	intron (NM_177672, intron 3 of 5)	intron (NM_177672, intron 3 of 5)	6774	NM_001284273	230917	Mm.266704	NM_177672	ENSMUSG00000044700	Tmem201	AV028368|D4Ertd429e|Net5|Samp1	transmembrane protein 201	protein-coding	5.438676195
WT_YAP_peak_1955	chr4	6116133	6116340	+	0	NA	Intergenic	RLTR13D6|LTR|ERVK	-74869	NM_026534	68053	Mm.404043	NM_026534	ENSMUSG00000028243	Ubxn2b	3110003A22Rik|6430407D20Rik|AI451665|p37	UBX domain protein 2B	protein-coding	3.900129047
WT_YAP_peak_456	chr11	74832030	74832372	+	0	NA	intron (NM_010813, intron 1 of 5)	CpG-2219	1277	NM_010813	17428	Mm.3759	NM_010813	ENSMUSG00000000282	Mnt	Rox|bHLHd3	max binding protein	protein-coding	9.392797252
WT_YAP_peak_1084	chr15	95844477	95844763	+	0	NA	intron (NM_001253813, intron 2 of 20)	intron (NM_001253813, intron 2 of 20)	-14548	NR_155276	102634389	Mm.440563	NR_155276	ENSMUSG00000078648	LOC102634389	-	uncharacterized LOC102634389	ncRNA	4.885935682
WT_YAP_peak_1706	chr2	131096623	131096817	+	0	NA	Intergenic	MIR|SINE|MIR	-9955	NM_011426	20612	Mm.1374	NM_011426	ENSMUSG00000027322	Siglec1	Cd169|Siglec-1|Sn	sialic acid binding Ig-like lectin 1, sialoadhesin	protein-coding	5.229887332
WT_YAP_peak_92	chr1	86308359	86308553	+	0	NA	Intergenic	Intergenic	-4396	NR_151592	102635143	NANA	NR_151592	NANA	Gm28626	-	predicted gene 28626	ncRNA	5.586470559
WT_YAP_peak_1865	chr3	85275141	85275505	+	0	NA	Intergenic	Intergenic	-42196	NR_040542	73283	Mm.489084	NR_040542	ENSMUSG00000099995	1700036G14Rik	-	RIKEN cDNA 1700036G14 gene	ncRNA	8.191644821
WT_YAP_peak_2681	chr7	82794664	82794909	+	0	NA	Intergenic	Intergenic	-39142	NR_046004	77800	Mm.444811	NR_046004	ENSMUSG00000086690	4933406J10Rik	A930009F24Rik	RIKEN cDNA 4933406J10 gene	ncRNA	5.41760086
WT_YAP_peak_31	chr1	35871340	35871637	+	0	NA	Intergenic	RLTR13B1|LTR|ERVK	-196912	NM_015818	50785	Mm.213566	NM_015818	ENSMUSG00000045216	Hs6st1	6Ost1	heparan sulfate 6-O-sulfotransferase 1	protein-coding	3.772243703
WT_YAP_peak_2755	chr8	8983327	8983588	+	0	NA	Intergenic	RMER10B|LTR|ERVL	148831	NR_045854	71249	Mm.158635	NR_045854	ENSMUSG00000108848	4933430N04Rik	-	RIKEN cDNA 4933430N04 gene	ncRNA	3.9809387
WT_YAP_peak_2161	chr4	152097935	152098124	+	0	NA	intron (NM_001285999, intron 1 of 20)	intron (NM_001285999, intron 1 of 20)	1310	NM_001285999	269608	Mm.332102	NM_001004156	ENSMUSG00000039713	Plekhg5	BC023181|Syx	pleckstrin homology domain containing, family G (with RhoGef domain) member 5	protein-coding	6.404422435
WT_YAP_peak_2788	chr8	25275027	25275421	+	0	NA	Intergenic	Intergenic	31046	NR_040352	74489	Mm.256468	NR_040352	ENSMUSG00000110140	5430421F17Rik	-	RIKEN cDNA 5430421F17 gene	ncRNA	10.50340721
WT_YAP_peak_304	chr10	70842210	70842451	+	0	NA	Intergenic	RLTR13E|LTR|ERVK	-186367	NR_045292	319646	Mm.483039	NR_045291	ENSMUSG00000037747	D630013N20Rik	-	RIKEN cDNA D630013N20 gene	ncRNA	3.639506492
WT_YAP_peak_1956	chr4	8153938	8154639	+	0	NA	intron (NM_007592, intron 8 of 8)	B1_Mus2|SINE|Alu	84753	NM_007592	12319	Mm.119320	NM_007592	ENSMUSG00000041261	Car8	AW546993|Ca8|Cals|Cals1|Carp|wdl	carbonic anhydrase 8	protein-coding	3.648374685
WT_YAP_peak_1162	chr16	30694083	30694526	+	0	NA	Intergenic	ID_B1|SINE|B4	94581	NM_177632	224093	Mm.28244	NM_177632	ENSMUSG00000046546	Fam43a	Tuf1	family with sequence similarity 43, member A	protein-coding	17.85325482
WT_YAP_peak_632	chr12	86501732	86501968	+	0	NA	intron (NM_011934, intron 3 of 6)	intron (NM_011934, intron 3 of 6)	80206	NM_011934	26380	Mm.235550	NM_011934	ENSMUSG00000021255	Esrrb	Err2|Errb|Estrrb|Nr3b2	estrogen related receptor, beta	protein-coding	6.063419432
WT_YAP_peak_2259	chr5	111127692	111128168	+	0	NA	intron (NM_001267622, intron 5 of 22)	intron (NM_001267622, intron 5 of 22)	123786	NR_030482	735278	NANA	NR_030482	ENSMUSG00000076163	Mir701	Mirn701|mir-701|mmu-mir-701	microRNA 701	ncRNA	7.361537378
WT_YAP_peak_2961	chr8	123693420	123693618	+	0	NA	Intergenic	Intergenic	39590	NM_133955	69581	Mm.168257	NM_133955	ENSMUSG00000039960	Rhou	2310026M05Rik|AI182090|Arhu|CDC42L1|G28K|WRCH-1|WRCH1|mG28K	ras homolog family member U	protein-coding	4.542404426
WT_YAP_peak_627	chr12	82562944	82563366	+	0	NA	Intergenic	Intergenic	-53770	NM_015812	50779	Mm.126176	NM_015812	ENSMUSG00000021219	Rgs6	-	regulator of G-protein signaling 6	protein-coding	7.534190526
WT_YAP_peak_1250	chr17	35812829	35813151	+	0	NA	Intergenic	Intergenic	-8723	NM_133662	15937	Mm.25613	NM_133662	ENSMUSG00000003541	Ier3	AI663993|IEX-1|cI-3|gly96	immediate early response 3	protein-coding	6.673515815
WT_YAP_peak_1382	chr18	35065895	35066089	+	0	NA	Intergenic	RMER6C|LTR|ERVK	-52920	NM_009818	12385	Mm.18962	NM_009818	ENSMUSG00000037815	Ctnna1	2010010M04Rik|AA517462|AI988031|Catna1	catenin (cadherin associated protein), alpha 1	protein-coding	6.299637013
WT_YAP_peak_196	chr1	178360711	178361087	+	0	NA	Intergenic	RLTR13D3|LTR|ERVK	-23084	NM_016805	51810	Mm.86589	NM_016805	ENSMUSG00000039630	Hnrnpu	AA408410|AI256620|AL024194|AL024437|AW557595|C86794|Hnrpu|SAFA|Sp120|hnRNP U	heterogeneous nuclear ribonucleoprotein U	protein-coding	4.764689673
WT_YAP_peak_770	chr13	92172671	92173056	+	0	NA	Intergenic	RLTR13G|LTR|ERVK	-41035	NM_009027	19418	Mm.248630	NM_009027	ENSMUSG00000021708	Rasgrf2	6330417G04Rik|AW048350|Grf2|Ras-GRF2	RAS protein-specific guanine nucleotide-releasing factor 2	protein-coding	9.006959753
WT_YAP_peak_142	chr1	133694233	133694743	+	0	NA	Intergenic	Intergenic	-4380	NM_001159649	240754	Mm.36534	NM_172842	ENSMUSG00000051998	Lax1	A530029E09|E430019B13Rik	lymphocyte transmembrane adaptor 1	protein-coding	17.96174612
WT_YAP_peak_3201	chrX	159522524	159522716	+	0	NA	Intergenic	LTRIS2|LTR|ERV1	-10048	NM_001358941	382252	Mm.296254	NM_001033472	ENSMUSG00000044150	Bclaf3	2310067E24Rik|A830080D01Rik|Gm1146	Bclaf1 and Thrap3 family member 3	protein-coding	3.122412714
WT_YAP_peak_557	chr11	117975485	117975911	+	0	NA	Intergenic	Intergenic	-6332	NM_007707	12702	Mm.3468	NM_007707	ENSMUSG00000053113	Socs3	Cis3|Cish3|EF-10|Ef10|SSI-3|Ssi3	suppressor of cytokine signaling 3	protein-coding	7.816437953
WT_YAP_peak_396	chr11	19074224	19074465	+	0	NA	intron (NR_046037, intron 4 of 4)	intron (NR_046037, intron 4 of 4)	9069	NR_046037	74059	Mm.292321	NR_046037	ENSMUSG00000086025	4933406G16Rik	-	RIKEN cDNA 4933406G16 gene	ncRNA	4.405718385
WT_YAP_peak_2455	chr6	84302806	84303221	+	0	NA	Intergenic	RLTR13D6|LTR|ERVK	120825	NR_046063	100038556	Mm.387783	NR_046063	ENSMUSG00000107797	Gm10445	-	predicted gene 10445	ncRNA	4.345858081
WT_YAP_peak_1192	chr16	69790715	69791009	+	0	NA	Intergenic	MLTR18C_MM|LTR|ERVK	9519	NR_130991	78110	Mm.211406	NR_130991	ENSMUSG00000107073	4930428D20Rik	Gm43265	RIKEN cDNA 4930428D20 gene	ncRNA	4.792720324
WT_YAP_peak_3032	chr9	53325817	53326054	+	0	NA	intron (NM_176846, intron 1 of 5)	intron (NM_176846, intron 1 of 5)	24265	NM_176846	320051	Mm.277540	NM_176846	ENSMUSG00000034584	Exph5	AC079869.22gm5|B130009M24Rik|E030050P12|Kiaa0624|Slac2b|slac2-b	exophilin 5	protein-coding	4.723229511
WT_YAP_peak_2222	chr5	67004717	67004905	+	0	NA	intron (NM_001256122, intron 8 of 20)	intron (NM_001256122, intron 8 of 20)	36383	NM_001256122	77569	Mm.374778	NM_001001980	ENSMUSG00000037736	Limch1	3732412D22Rik|mKIAA1102	LIM and calponin homology domains 1	protein-coding	5.089329393
WT_YAP_peak_275	chr10	51417284	51417571	+	0	NA	Intergenic	Intergenic	-63185	NM_008147	14727	Mm.439661	NM_008147	ENSMUSG00000112023	Lilr4b	Gp49a|gp49	leukocyte immunoglobulin-like receptor, subfamily B, member 4B	protein-coding	3.380111841
WT_YAP_peak_2716	chr7	119898342	119898837	+	0	NA	intron (NM_029610, intron 1 of 3)	intron (NM_029610, intron 1 of 3)	-1522	NR_126475	73919	Mm.46381	NM_029610	ENSMUSG00000030922	Lyrm1	1110065L10Rik|2310004B22Rik|4930404J24Rik	LYR motif containing 1	protein-coding	2.289753182
WT_YAP_peak_1905	chr3	112239786	112239983	+	0	NA	Intergenic	RLTR20B3A_MM|LTR|ERVK	357981	NR_045362	625585	Mm.389497	NR_045362	ENSMUSG00000104543	Gm6602	-	predicted gene 6602	ncRNA	2.985033833
WT_YAP_peak_3034	chr9	53754814	53755105	+	0	NA	Intergenic	L1MA6|LINE|L1	-16576	NM_028060	72022	Mm.26159	NM_028060	ENSMUSG00000042195	Slc35f2	1500009K05Rik|AU019213	solute carrier family 35, member F2	protein-coding	5.397595425
WT_YAP_peak_1711	chr2	146062541	146062915	+	0	NA	intron (NM_001369121, intron 17 of 26)	intron (NM_001369121, intron 17 of 26)	127944	NM_175280	78774	Mm.136347	NM_175280	ENSMUSG00000037143	Cfap61	4930529M08Rik|BB178539|BC024760	cilia and flagella associated protein 61	protein-coding	9.209356146
WT_YAP_peak_1887	chr3	96328461	96328691	+	0	NA	Intergenic	U1|snRNA|snRNA	-16711	NR_152105	100504145	Mm.100443	NR_152105	ENSMUSG00000097851	Platr30	Gm17580	pluripotency associated transcript 30	ncRNA	8.22765628
WT_YAP_peak_3107	chr9	102779444	102779900	+	0	NA	Intergenic	Intergenic	40024	NR_033301	434510	Mm.387937	NM_001034892	ENSMUSG00000093812	Gm5627	EG434510	predicted gene 5627	ncRNA	16.99037149
WT_YAP_peak_259	chr10	41472558	41472873	+	0	NA	Intergenic	ORR1A3-int|LTR|ERVL-MaLR	-3599	NM_138315	171580	Mm.290431	NM_138315	ENSMUSG00000019823	Mical1	MICAL|MICAL-1|Nical	microtubule associated monooxygenase, calponin and LIM domain containing 1	protein-coding	3.850760325
WT_YAP_peak_295	chr10	67003162	67003527	+	0	NA	Intergenic	Intergenic	-1731	NR_110511	102634101	Mm.445258	NR_110511	ENSMUSG00000112925	Gm31763	-	predicted gene, 31763	ncRNA	8.485901389
WT_YAP_peak_1291	chr17	71002439	71002612	+	0	NA	promoter-TSS (NM_026064)	promoter-TSS (NM_026064)	8	NM_026064	67268	Mm.489605	NM_026064	ENSMUSG00000024048	Myl12a	2900073G15Rik|AI838292|C80200	myosin, light chain 12A, regulatory, non-sarcomeric	protein-coding	6.460509331
WT_YAP_peak_233	chr10	24595151	24595587	+	0	NA	promoter-TSS (NM_010217)	promoter-TSS (NM_010217)	-73	NM_010217	14219	Mm.390287	NM_010217	ENSMUSG00000019997	Ccn2	Ctgf|Fisp12|Hcs24|fisp-12	cellular communication network factor 2	protein-coding	18.93481416
WT_YAP_peak_5	chr1	10170209	10170544	+	0	NA	intron (NM_001102430, intron 21 of 37)	LTRIS2|LTR|ERV1	62294	NM_001102430	211673	Mm.229141	NM_001102430	ENSMUSG00000067851	Arfgef1	ARFGEP1|BIG1|D130059B05Rik|D730028O18Rik|P200	ADP-ribosylation factor guanine nucleotide-exchange factor 1(brefeldin A-inhibited)	protein-coding	4.794240264
WT_YAP_peak_856	chr14	57848318	57848587	+	0	NA	intron (NM_001360098, intron 7 of 11)	RLTR9F|LTR|ERVK	22213	NM_026401	67840	Mm.319530	NM_026401	ENSMUSG00000021967	Mrpl57	2610025P17Rik|AV005697|Mrp63	mitochondrial ribosomal protein L57	protein-coding	3.905907016
WT_YAP_peak_963	chr15	37011154	37011622	+	0	NA	Intergenic	RLTR23|LTR|ERV1	-3986	NM_026521	68036	Mm.371631	NM_026521	ENSMUSG00000062397	Zfp706	3110006P09Rik|AA793007|AW536850|C77232|Znf706	zinc finger protein 706	protein-coding	5.609153003
WT_YAP_peak_708	chr13	41737842	41738176	+	0	NA	Intergenic	Intergenic	109479	NM_175417	109254	Mm.25195	NM_175417	ENSMUSG00000058022	Adtrp	9530008L14Rik	androgen dependent TFPI regulating protein	protein-coding	4.047485735
WT_YAP_peak_2417	chr6	65017572	65017763	+	0	NA	Intergenic	RLTR1B|LTR|ERV1	-24924	NM_001355249	13990	Mm.99113	NM_007958	ENSMUSG00000029920	Smarcad1	AV081750|AW226546|D6Pas1|Etl1|etl-1|mKIAA1122	SWI/SNF-related, matrix-associated actin-dependent regulator of chromatin, subfamily a, containing DEAD/H box 1	protein-coding	5.070167761
WT_YAP_peak_284	chr10	60191767	60191939	+	0	NA	intron (NM_016803, intron 2 of 3)	intron (NM_016803, intron 2 of 3)	27407	NM_016803	53374	Mm.12866	NM_016803	ENSMUSG00000057337	Chst3	C6ST|C6ST-1|GST-0	carbohydrate sulfotransferase 3	protein-coding	8.708463206
WT_YAP_peak_2476	chr6	94230181	94230429	+	0	NA	intron (NR_130996, intron 1 of 1)	intron (NR_130996, intron 1 of 1)	7137	NR_130996	78178	Mm.452749	NR_130996	ENSMUSG00000045095	4930511A08Rik	-	RIKEN cDNA 4930511A08 gene	ncRNA	6.65550421
WT_YAP_peak_71	chr1	69728075	69728276	+	0	NA	Intergenic	Intergenic	-42215	NM_011770	22779	Mm.106343	NM_011770	ENSMUSG00000025997	Ikzf2	A730095J18Rik|Helios|Zfpn1a2|Znfn1a2	IKAROS family zinc finger 2	protein-coding	3.843861273
WT_YAP_peak_1262	chr17	43719473	43719819	+	0	NA	intron (NM_001285948, intron 7 of 10)	RMER20B|LTR|ERVK	52274	NM_001285947	56050	Mm.17991	NM_018887	ENSMUSG00000023963	Cyp39a1	mCYP39A1	cytochrome P450, family 39, subfamily a, polypeptide 1	protein-coding	5.777778659
WT_YAP_peak_398	chr11	20134973	20135217	+	0	NA	Intergenic	RLTR13E|LTR|ERVK	-22144	NM_001362899	66713	Mm.259045	NM_146243	ENSMUSG00000020152	Actr2	4921510D23Rik|AA409782|Arp2|D6Ertd746e	ARP2 actin-related protein 2	protein-coding	5.345109803
WT_YAP_peak_892	chr14	107448340	107448651	+	0	NA	Intergenic	RLTR13G|LTR|ERVK	-961975	NR_045938	73631	Mm.48862	NR_045938	ENSMUSG00000099794	1700128A07Rik	-	RIKEN cDNA 1700128A07 gene	ncRNA	4.308713995
WT_YAP_peak_3125	chr9	120006022	120006287	+	0	NA	Intergenic	RMER17C-int|LTR|ERVK	17444	NM_011724	22437	Mm.10117	NM_011724	ENSMUSG00000079243	Xirp1	AI415219|Cmya1	xin actin-binding repeat containing 1	protein-coding	4.835992451
WT_YAP_peak_2508	chr6	114402273	114402481	+	0	NA	intron (NM_001317126, intron 1 of 1)	intron (NM_001317126, intron 1 of 1)	-1289	NM_001252643	15465	Mm.333327	NM_008285	ENSMUSG00000053004	Hrh1	Bphs|H1R|HH1R|Hir	histamine receptor H1	protein-coding	5.267706765
WT_YAP_peak_2768	chr8	13973849	13974022	+	0	NA	intron (NM_173744, intron 1 of 2)	intron (NM_173744, intron 1 of 2)	842	NM_173744	72148	Mm.5727	NM_173744	ENSMUSG00000050052	Tdrp	2610019F03Rik	testis development related protein	protein-coding	4.529016851
WT_YAP_peak_1639	chr2	63702415	63702692	+	0	NA	Intergenic	Intergenic	-127265	NR_152174	667257	Mm.417007	NR_152174	NANA	Gm8541	EG667257	predicted gene 8541	ncRNA	5.044113456
WT_YAP_peak_1785	chr3	11211449	11211785	+	0	NA	Intergenic	RLTR13E|LTR|ERVK	632742	NR_040751	100038545	Mm.388494	NR_040751	ENSMUSG00000104015	Gm10745	-	predicted gene 10745	ncRNA	6.258723408
WT_YAP_peak_642	chr12	91607762	91607943	+	0	NA	Intergenic	MLTR14|LTR|ERV1	-17365	NM_175335	83602	Mm.275728	NM_031391	ENSMUSG00000020962	Gtf2a1	6330549H03Rik|AA536742|AA959775|AW060250|TfIIAa/b|Tfiia1	general transcription factor II A, 1	protein-coding	4.903019373
WT_YAP_peak_1193	chr16	71434907	71435131	+	0	NA	Intergenic	RLTR13C2|LTR|ERVK	185115	NR_040576	78221	Mm.399298	NR_040576	ENSMUSG00000116982	4930567J20Rik	-	RIKEN cDNA 4930567J20 gene	ncRNA	3.347920299
WT_YAP_peak_1559	chr19	53023259	53023588	+	0	NA	intron (NM_133216, intron 3 of 20)	intron (NM_133216, intron 3 of 20)	-12667	NR_105834	102465220	NANA	NR_105834	ENSMUSG00000098730	Mir6407	Gm27832|mmu-mir-6407	microRNA 6407	ncRNA	6.145657892
WT_YAP_peak_2725	chr7	129420873	129421577	+	0	NA	Intergenic	Intergenic	164131	NM_001080963	381925	Mm.39184	NM_001080963	ENSMUSG00000070366	Plpp4	C030048B12Rik|Gm1090|Ppapdc1a	phospholipid phosphatase 4	protein-coding	4.898593695
WT_YAP_peak_772	chr13	94365351	94365590	+	0	NA	intron (NM_009680, intron 1 of 26)	intron (NM_009680, intron 1 of 26)	6510	NM_009680	11774	Mm.21185	NM_009680	ENSMUSG00000021686	Ap3b1	AP-3|AU015684|C78395|Hps2|beta3A|pe|pearl|rim2	adaptor-related protein complex 3, beta 1 subunit	protein-coding	4.732156577
WT_YAP_peak_3177	chrX	99285694	99285907	+	0	NA	Intergenic	Intergenic	149739	NM_010110	13641	Mm.3374	NM_010110	ENSMUSG00000031217	Efnb1	Cek5-L|EFL-3|Elk-L|Epl2|Eplg2|LERK-2|Lerk2|Stra1	ephrin B1	protein-coding	3.73662564
WT_YAP_peak_1791	chr3	16752138	16752378	+	0	NA	Intergenic	RLTR13G|LTR|ERVK	-64836	NR_153388	102632048	Mm.417635	NR_153388	NANA	Gm30223	-	predicted gene, 30223	ncRNA	3.510347329
WT_YAP_peak_2753	chr8	4353878	4354095	+	0	NA	exon (NM_009138, exon 3 of 6)	exon (NM_009138, exon 3 of 6)	4398	NM_009138	20300	Mm.7275	NM_009138	ENSMUSG00000023235	Ccl25	A130072A22Rik|AI852536|CKb15|Scya25|TECK	chemokine (C-C motif) ligand 25	protein-coding	3.827544732
WT_YAP_peak_588	chr12	35642558	35643116	+	0	NA	Intergenic	RLTR13D6|LTR|ERVK	43467	NR_045051	71581	Mm.100110	NR_045050	ENSMUSG00000113985	9130015A21Rik	100043575|Gm4527	RIKEN cDNA 9130015A21 gene	ncRNA	15.50722406
WT_YAP_peak_2940	chr8	111892042	111892219	+	0	NA	intron (NM_019950, intron 1 of 1)	intron (NM_019950, intron 1 of 1)	-15455	NM_025781	66817	Mm.345350	NM_025781	ENSMUSG00000031953	Tmem170	9030409E16Rik|AA403674|D8Bwg1414e|Tmem170a	transmembrane protein 170	protein-coding	5.013199584
WT_YAP_peak_1675	chr2	92982986	92983156	+	0	NA	intron (NM_001177536, intron 5 of 6)	intron (NM_001177536, intron 5 of 6)	-46277	NR_110333	433456	Mm.235231	NM_001002794	ENSMUSG00000075027	4631405J19Rik	-	RIKEN cDNA 4631405J19 gene	ncRNA	5.353961612
WT_YAP_peak_1464	chr18	74801840	74802062	+	0	NA	intron (NM_177470, intron 8 of 9)	RMER16|LTR|ERVK	22739	NM_177470	52538	Mm.245724	NM_177470	ENSMUSG00000036880	Acaa2	0610011L04Rik|AI255831|AI265397|D18Ertd240e	acetyl-Coenzyme A acyltransferase 2 (mitochondrial 3-oxoacyl-Coenzyme A thiolase)	protein-coding	3.949598973
WT_YAP_peak_318	chr10	79767497	79767690	+	0	NA	promoter-TSS (NR_027505)	promoter-TSS (NR_027505)	-641	NM_144528	70294	Mm.466670	NM_144528	ENSMUSG00000035890	Rnf126	2610010O19Rik	ring finger protein 126	protein-coding	7.88526827
WT_YAP_peak_1587	chr2	20668250	20668792	+	0	NA	intron (NM_001081006, intron 4 of 21)	LTRIS2|LTR|ERV1	149008	NM_001369134	208618	Mm.237935	NM_029895	ENSMUSG00000036617	Etl4	6620402G01Rik|9430077C05Rik|BC026657|E330027G05Rik|Etl-4|Skt	enhancer trap locus 4	protein-coding	6.317367671
WT_YAP_peak_2493	chr6	100495121	100495325	+	0	NA	Intergenic	Intergenic	-32177	NR_040525	73395	Mm.69413	NR_040525	ENSMUSG00000101553	1700049E22Rik	-	RIKEN cDNA 1700049E22 gene	ncRNA	6.105400621
WT_YAP_peak_2185	chr5	25554710	25554990	+	0	NA	Intergenic	RLTR25A|LTR|ERVK	24832	NR_027388	73571	Mm.105263	NR_027388	ENSMUSG00000101856	1700096K18Rik	-	RIKEN cDNA 1700096K18 gene	ncRNA	4.124183232
WT_YAP_peak_1033	chr15	77058548	77058881	+	0	NA	Intergenic	RLTR23|LTR|ERV1	-8046	NM_013593	17189	Mm.404074	NM_013593	ENSMUSG00000018893	Mb	AI325109	myoglobin	protein-coding	3.886116607
WT_YAP_peak_2871	chr8	74993841	74994029	+	0	NA	intron (NM_178017, intron 1 of 10)	CpG	285	NM_001316753	70823	Mm.261739	NM_178017	ENSMUSG00000034518	Hmgxb4	4733401K04Rik|AI316803|Hmgb2l1	HMG box domain containing 4	protein-coding	4.169571069
WT_YAP_peak_3079	chr9	76313959	76314230	+	0	NA	intron (NM_198962, intron 1 of 7)	ORR1A2|LTR|ERVL-MaLR	9529	NM_001364551	387285	Mm.335300	NM_198962	ENSMUSG00000032360	Hcrtr2	OX2R|OX2aR|OX2bR|OXR2|mOX2aR|mOX2bR|mOXR2	hypocretin (orexin) receptor 2	protein-coding	4.899741954
WT_YAP_peak_2804	chr8	33992986	33993379	+	0	NA	Intergenic	Intergenic	-63319	NM_001286168	19663	Mm.323997	NM_019733	ENSMUSG00000031586	Rbpms	2010300K22Rik|2700019M19Rik|AU017537|RBP-MS|hermes	RNA binding protein gene with multiple splicing	protein-coding	5.559168713
WT_YAP_peak_1987	chr4	41091537	41091758	+	0	NA	Intergenic	Intergenic	6536	NM_016689	11828	Mm.34043	NM_016689	ENSMUSG00000028435	Aqp3	AQP-2	aquaporin 3	protein-coding	5.376857445
WT_YAP_peak_1609	chr2	32653858	32654122	+	0	NA	intron (NM_001146348, intron 1 of 14)	intron (NM_001146348, intron 1 of 14)	1661	NR_035479	100316776	NANA	NR_035479	ENSMUSG00000093336	Mir1954	mmu-mir-1954	microRNA 1954	ncRNA	6.078734825
WT_YAP_peak_2614	chr7	27179585	27179815	+	0	NA	promoter-TSS (NM_029391)	promoter-TSS (NM_029391)	-817	NM_029391	19342	Mm.482114	NM_029391	ENSMUSG00000053291	Rab4b	1500031G17Rik	RAB4B, member RAS oncogene family	protein-coding	4.665683134
WT_YAP_peak_912	chr15	6564987	6565187	+	0	NA	Intergenic	Intergenic	-14760	NM_001278269	23880	Mm.170905	NM_011815	ENSMUSG00000022148	Fyb	ADAP|B630013F22Rik|FYB-120/130|Fyb1|Slap130|p120/130|p120/p130	FYN binding protein	protein-coding	5.419710243
WT_YAP_peak_2626	chr7	29404085	29404562	+	0	NA	intron (NM_001081028, intron 3 of 22)	ORR1B1-int|LTR|ERVL-MaLR	96322	NM_001368371	29861	Mm.101885	NM_013874	ENSMUSG00000030584	Dpf1	Neud4	D4, zinc and double PHD fingers family 1	protein-coding	16.80156011
WT_YAP_peak_498	chr11	95311417	95312045	+	0	NA	intron (NR_155298, intron 1 of 2)	intron (NR_155298, intron 1 of 2)	1315	NR_155298	102640811	Mm.440938	NR_155298	NANA	Gm11520	-	predicted gene 11520	ncRNA	6.080055821
WT_YAP_peak_617	chr12	76901551	76901955	+	0	NA	intron (NM_145927, intron 7 of 11)	intron (NM_145927, intron 7 of 11)	60495	NM_008558	17187	Mm.268548	NM_008558	ENSMUSG00000059436	Max	AA960152|AI875693|bHLHd4|bHLHd5|bHLHd6|bHLHd7|bHLHd8	Max protein	protein-coding	5.923243607
WT_YAP_peak_1026	chr15	75844174	75844597	+	0	NA	Intergenic	ORR1A4-int|LTR|ERVL-MaLR	-2477	NM_172121	223642	Mm.209800	NM_172121	ENSMUSG00000075600	Zc3h3	BC049953|Kiaa0150|Smicl|Zc3hdc3	zinc finger CCCH type containing 3	protein-coding	5.138498863
WT_YAP_peak_497	chr11	95105573	95105814	+	0	NA	Intergenic	Intergenic	-14424	NM_010055	13393	Mm.5194	NM_010055	ENSMUSG00000001510	Dlx3	AV237891|Dlx-3	distal-less homeobox 3	protein-coding	6.033918658
WT_YAP_peak_3038	chr9	57354438	57354919	+	0	NA	Intergenic	RMER16A2|LTR|ERVK	-36392	NR_040729	73772	Mm.444684	NR_040729	NANA	4930430J02Rik	-	RIKEN cDNA 4930430J02 gene	ncRNA	8.439259676
WT_YAP_peak_2480	chr6	95223574	95223846	+	0	NA	Intergenic	Intergenic	105830	NM_001102670	243574	Mm.333275	NM_001008785	ENSMUSG00000030031	Kbtbd8	AU040152|SSEC-51|SSEC51|Takrp|mKIAA1842	kelch repeat and BTB (POZ) domain containing 8	protein-coding	5.17894687
WT_YAP_peak_1478	chr18	77037825	77038543	+	0	NA	intron (NM_001368657, intron 1 of 16)	MLTR25A|LTR|ERVK	9112	NM_027721	71206	Mm.35803	NM_027721	ENSMUSG00000025420	Katnal2	3110023G01Rik|4933439B08Rik	katanin p60 subunit A-like 2	protein-coding	5.464055223
WT_YAP_peak_1988	chr4	43389490	43389679	+	0	NA	intron (NM_001369199, intron 1 of 10)	intron (NM_001369199, intron 1 of 10)	7515	NM_001369199	100213	Mm.235730	NM_199057	ENSMUSG00000035969	Rusc2	AI840675|mKIAA0375	RUN and SH3 domain containing 2	protein-coding	3.415691965
WT_YAP_peak_2300	chr5	137314166	137314406	+	0	NA	promoter-TSS (NM_011639)	promoter-TSS (NM_011639)	-45	NM_011639	22051	Mm.27063	NM_011639	ENSMUSG00000023348	Trip6	-	thyroid hormone receptor interactor 6	protein-coding	6.203216514
WT_YAP_peak_895	chr14	116933766	116934182	+	0	NA	intron (NM_001079844, intron 1 of 9)	intron (NM_001079844, intron 1 of 9)	8677	NM_011821	23888	Mm.440025	NM_011821	ENSMUSG00000058571	Gpc6	-	glypican 6	protein-coding	8.976576564
WT_YAP_peak_1346	chr18	20042638	20042966	+	0	NA	intron (NM_001317365, intron 9 of 15)	intron (NM_001317365, intron 9 of 15)	16752	NM_013505	13506	Mm.280547	NM_013505	ENSMUSG00000024331	Dsc2	AW228162	desmocollin 2	protein-coding	5.178043671
WT_YAP_peak_339	chr10	106005895	106006473	+	0	NA	Intergenic	Intergenic	164705	NM_025602	52713	Mm.339224	NM_025602	ENSMUSG00000019897	Ccdc59	2300004H16Rik|D10Ertd718e	coiled-coil domain containing 59	protein-coding	6.965382209
WT_YAP_peak_1112	chr15	102393564	102393827	+	0	NA	Intergenic	Intergenic	-12621	NM_013672	20683	Mm.4618	NM_013672	ENSMUSG00000001280	Sp1	1110003E12Rik|AA450830|AI845540|Sp1-1	trans-acting transcription factor 1	protein-coding	3.336214284
WT_YAP_peak_1573	chr2	4575207	4575471	+	0	NA	intron (NM_001177844, intron 3 of 11)	intron (NM_001177844, intron 3 of 11)	15585	NM_001177844	209630	Mm.37932	NM_172475	ENSMUSG00000026657	Frmd4a	2700017I06Rik|5330420J21|AI594879|C230040M21Rik|Frmd4|Gm13190|mKIAA1294	FERM domain containing 4A	protein-coding	6.778445309
WT_YAP_peak_2749	chr8	3394722	3395532	+	0	NA	intron (NM_133962, intron 1 of 19)	intron (NM_133962, intron 1 of 19)	2119	NM_133962	102098	Mm.170461	NM_133962	ENSMUSG00000004568	Arhgef18	A430078G23Rik|AI467246|D030053O22Rik	rho/rac guanine nucleotide exchange factor (GEF) 18	protein-coding	4.172595346
WT_YAP_peak_2415	chr6	61074836	61075059	+	0	NA	Intergenic	Intergenic	-105378	NM_001164316	232035	Mm.150324	NM_183310	ENSMUSG00000039578	Ccser1	6230405M12Rik|C130092O11Rik|Fam190a	coiled-coil serine rich 1	protein-coding	4.759749327
WT_YAP_peak_2031	chr4	86710332	86710524	+	0	NA	Intergenic	MLTR25A|LTR|ERVK	-38127	NM_184088	329877	Mm.273718	NM_184088	ENSMUSG00000038024	Dennd4c	1700065A05Rik|AA420392	DENN/MADD domain containing 4C	protein-coding	4.74366547
WT_YAP_peak_2344	chr6	22439828	22440126	+	0	NA	Intergenic	Intergenic	-83896	NM_138587	27999	Mm.490307	NM_138587	ENSMUSG00000029672	Fam3c	D6Wsu176e|Ilei	family with sequence similarity 3, member C	protein-coding	4.961157943
WT_YAP_peak_1172	chr16	33379716	33379986	+	0	NA	promoter-TSS (NM_011749)	promoter-TSS (NM_011749)	885	NR_045709	100502742	Mm.217880	NR_045709	ENSMUSG00000097318	1700007L15Rik	linc-Iqcg|linc1609	RIKEN cDNA 1700007L15 gene	ncRNA	5.473749908
WT_YAP_peak_1140	chr16	20191326	20191558	+	0	NA	intron (NM_001033237, intron 12 of 29)	intron (NM_001033237, intron 12 of 29)	-15208	NR_030454	735274	NANA	NR_030454	ENSMUSG00000106252	Mir684-1	Mirn684-1	microRNA 684-1	ncRNA	4.227730322
WT_YAP_peak_823	chr14	32196016	32196200	+	0	NA	intron (NM_016897, intron 2 of 6)	RLTR13B1|LTR|ERVK	5783	NM_016897	53600	Mm.303703	NM_016897	ENSMUSG00000013701	Timm23	Tim23	translocase of inner mitochondrial membrane 23	protein-coding	3.382721966
WT_YAP_peak_2598	chr7	14010899	14011089	+	0	NA	Intergenic	RLTR13G|LTR|ERVK	-21406	NM_001101534	434121	Mm.482762	NM_001101534	ENSMUSG00000074377	Sult2a4	EG434121|Gm5584	sulfotransferase family 2A, dehydroepiandrosterone (DHEA)-preferring, member 4	protein-coding	3.337133605
WT_YAP_peak_2724	chr7	127895652	127895837	+	0	NA	promoter-TSS (NM_178600)	promoter-TSS (NM_178600)	-127	NM_178600	27973	Mm.29703	NM_178600	ENSMUSG00000096145	Vkorc1	D7Wsu86e	vitamin K epoxide reductase complex, subunit 1	protein-coding	6.978295413
WT_YAP_peak_2521	chr6	121607865	121608142	+	0	NA	Intergenic	RMER20B|LTR|ERVK	-28170	NM_175628	232345	Mm.30151	NM_175628	ENSMUSG00000030111	A2m	A2mp	alpha-2-macroglobulin	protein-coding	5.419295449
WT_YAP_peak_767	chr13	91370968	91371168	+	0	NA	non-coding (NR_045161, exon 3 of 3)	non-coding (NR_045161, exon 3 of 3)	17017	NR_045161	320297	Mm.375866	NR_045161	ENSMUSG00000097182	A830009L08Rik	-	RIKEN cDNA A830009L08 gene	ncRNA	6.515183591
WT_YAP_peak_1796	chr3	18828660	18829072	+	0	NA	Intergenic	RLTR13E|LTR|ERVK	334229	NM_001357689	74252	Mm.200383	NM_028840	ENSMUSG00000027599	Armc1	2310016N05Rik|2900046P06Rik|3110009G21Rik|AA409258|AW048872|Arcp|C330014L16Rik	armadillo repeat containing 1	protein-coding	6.76256205
WT_YAP_peak_1873	chr3	89419642	89419847	+	0	NA	intron (NM_011368, intron 1 of 12)	intron (NM_011368, intron 1 of 12)	1193	NM_011368	20416	Mm.86595	NM_011368	ENSMUSG00000042626	Shc1	Shc|ShcA|p66|p66shc	src homology 2 domain-containing transforming protein C1	protein-coding	4.894364441
WT_YAP_peak_2924	chr8	106451351	106451760	+	0	NA	Intergenic	B1_Mus1|SINE|Alu	36228	NM_001368329	22751	Mm.295582	NM_011764	ENSMUSG00000031907	Zfp90	6430515L01Rik|KRAB17|NK10|Zfp64|Zfp83|mKIAA1954	zinc finger protein 90	protein-coding	5.144365338
WT_YAP_peak_1198	chr16	80406253	80406474	+	0	NA	Intergenic	RMER20B|LTR|ERVK	406987	NM_030146	78654	NANA	NM_030146	NANA	1700066C05Rik	-	RIKEN cDNA 1700066C05 gene	protein-coding	2.871137471
WT_YAP_peak_2464	chr6	88210252	88210560	+	0	NA	Intergenic	Intergenic	11742	NM_008090	14461	Mm.491156	NM_008090	ENSMUSG00000015053	Gata2	Gata-2	GATA binding protein 2	protein-coding	7.800979338
WT_YAP_peak_474	chr11	80818106	80818492	+	0	NA	intron (NM_029537, intron 5 of 6)	intron (NM_029537, intron 5 of 6)	7933	NM_029537	103743	Mm.27682	NM_029537	ENSMUSG00000035413	Tmem98	6530411B15Rik|AI463522	transmembrane protein 98	protein-coding	11.04993373
WT_YAP_peak_2829	chr8	47990375	47991099	+	0	NA	promoter-TSS (NM_133791)	promoter-TSS (NM_133791)	-193	NM_133791	52357	Mm.235074	NM_133791	ENSMUSG00000031563	Wwc2	5330431C14Rik|AU022508|C85457|D8Ertd594e	WW, C2 and coiled-coil domain containing 2	protein-coding	18.30255633
WT_YAP_peak_975	chr15	41693723	41694031	+	0	NA	intron (NR_152565, intron 3 of 17)	Lx9|LINE|L1	-95064	NM_001130165	170719	Mm.254267	NM_130885	ENSMUSG00000022307	Oxr1	2210416C20Rik|C7|C7B	oxidation resistance 1	protein-coding	3.375423752
WT_YAP_peak_2468	chr6	91111589	91111801	+	0	NA	intron (NM_018815, intron 1 of 39)	intron (NM_018815, intron 1 of 39)	5131	NM_018815	54563	Mm.28162	NM_018815	ENSMUSG00000030091	Nup210	9830001L10|AI836801|Pom210|gp190|gp210	nucleoporin 210	protein-coding	4.733516783
WT_YAP_peak_74	chr1	72226349	72226621	+	0	NA	Intergenic	Intergenic	-14171	NM_001357488	381269	Mm.422636	NM_001005423	ENSMUSG00000039395	Mreg	Gm974|Wdt2|dsu	melanoregulin	protein-coding	3.65073304
WT_YAP_peak_3088	chr9	86008715	86008972	+	0	NA	Intergenic	RMER20B|LTR|ERVK	165991	NM_001164792	21983	Mm.20864	NM_011627	ENSMUSG00000035274	Tpbg	5T4|AW495680|WAIF1	trophoblast glycoprotein	protein-coding	4.491842978
WT_YAP_peak_1697	chr2	118179584	118179842	+	0	NA	Intergenic	Intergenic	67837	NM_011580	21825	Mm.4159	NM_011580	ENSMUSG00000040152	Thbs1	TSP-1|TSP1|Thbs-1|tbsp1	thrombospondin 1	protein-coding	9.978134899
WT_YAP_peak_2864	chr8	72334216	72334499	+	0	NA	Intergenic	Intergenic	15295	NM_008452	16598	Mm.26938	NM_008452	ENSMUSG00000055148	Klf2	Lklf	Kruppel-like factor 2 (lung)	protein-coding	3.9173932
WT_YAP_peak_80	chr1	74397177	74397481	+	0	NA	TTS (NM_153088)	TTS (NM_153088)	3019	NR_029743	387219	NANA	NR_029743	ENSMUSG00000065468	Mir26b	Mirn26b|mir-26b|mmu-mir-26b	microRNA 26b	ncRNA	4.749571673
WT_YAP_peak_3094	chr9	95511991	95512207	+	0	NA	promoter-TSS (NM_001114977)	promoter-TSS (NM_001114977)	-103	NM_026476	67958	Mm.292742	NM_026476	ENSMUSG00000032407	U2surp	2610101N10Rik|AU023006|Sr140	U2 snRNP-associated SURP domain containing	protein-coding	6.889286543
WT_YAP_peak_2967	chr8	126602998	126603539	+	0	NA	Intergenic	Intergenic	-9282	NM_001164598	270110	Mm.334918	NM_001164598	ENSMUSG00000051495	Irf2bp2	E130305N23Rik|IRF-2BP2	interferon regulatory factor 2 binding protein 2	protein-coding	4.875058511
WT_YAP_peak_969	chr15	39790972	39791334	+	0	NA	intron (NM_001164466, intron 8 of 9)	intron (NM_001164466, intron 8 of 9)	-5892	NR_045788	100503072	Mm.446661	NR_045788	ENSMUSG00000087695	Gm16291	-	predicted gene 16291	ncRNA	4.788824332
WT_YAP_peak_1283	chr17	69787037	69787312	+	0	NA	Intergenic	MLTR25A|LTR|ERVK	-181899	NM_001347412	224997	Mm.311840	NM_027712	ENSMUSG00000003279	Dlgap1	4933422O14Rik|9630002F18|AI845682|AI848168|BB075781|D17Bwg0511e|GKAP/SAPAP|GKPA/SAPAP|Gkap|Sapap1|mKIAA4162	DLG associated protein 1	protein-coding	6.676245747
WT_YAP_peak_90	chr1	84860722	84861059	+	0	NA	intron (NM_025386, intron 1 of 3)	ID_B1|SINE|B4	21049	NM_025386	66153	Mm.381192	NM_025386	ENSMUSG00000073633	Fbxo36	0610008D19Rik|1110020F21Rik|2410002G19Rik|D1Ertd757e	F-box protein 36	protein-coding	5.348748407
WT_YAP_peak_824	chr14	33351201	33351415	+	0	NA	intron (NM_153800, intron 5 of 10)	CpG	59716	NM_001310452	26419	Mm.21495	NM_016700	ENSMUSG00000021936	Mapk8	AI849689|JNK|JNK1|Prkm8|SAPK1	mitogen-activated protein kinase 8	protein-coding	4.04265868
WT_YAP_peak_1430	chr18	61628795	61629168	+	0	NA	Intergenic	RMER16B2|LTR|ERVK	-10672	NR_045420	545261	Mm.426593	NR_045420	ENSMUSG00000098098	Bvht	Braveheart|Gm20748	braveheart long non-coding RNA	ncRNA	8.769182438
WT_YAP_peak_203	chr1	186510519	186510852	+	0	NA	Intergenic	Intergenic	47996	NR_131158	320449	Mm.404477	NR_131124	ENSMUSG00000103690	A730004F24Rik	-	RIKEN cDNA A730004F24 gene	ncRNA	4.684158411
WT_YAP_peak_2790	chr8	25993912	25994222	+	0	NA	promoter-TSS (NM_029037)	promoter-TSS (NM_029037)	54	NM_029037	74653	Mm.17631	NM_029037	ENSMUSG00000037251	Pomk	4930444A02Rik|Sgk196	protein-O-mannose kinase	protein-coding	4.769730627
WT_YAP_peak_2238	chr5	90246942	90247269	+	0	NA	intron (NM_030886, intron 28 of 33)	ORR1A2-int|LTR|ERVL-MaLR	-23109	NR_028088	231430	Mm.319697	NM_001033310	ENSMUSG00000035505	Cox18	BC038311	cytochrome c oxidase assembly protein 18	protein-coding	4.769844235
WT_YAP_peak_36	chr1	36987220	36987408	+	0	NA	Intergenic	L1M7|LINE|L1	-41999	NM_001370829	70853	Mm.148848	NM_027580	ENSMUSG00000050122	Vwa3b	4921511C04Rik|A230074B11Rik|Gm555	von Willebrand factor A domain containing 3B	protein-coding	6.622259933
WT_YAP_peak_984	chr15	52037622	52037798	+	0	NA	Intergenic	Intergenic	-2397	NM_175503	239435	Mm.24204	NM_175503	ENSMUSG00000068522	Aard	A5D3|AV328152	alanine and arginine rich domain containing protein	protein-coding	4.190356568
WT_YAP_peak_1897	chr3	102103800	102104115	+	0	NA	intron (NM_001355663, intron 1 of 11)	intron (NM_001355663, intron 1 of 11)	17542	NM_001355663	12373	Mm.15343	NM_009814	ENSMUSG00000027861	Casq2	AA033488|AW146219|Csq2|ESTM52|cCSQ	calsequestrin 2	protein-coding	6.381259967
WT_YAP_peak_2454	chr6	83890433	83890618	+	0	NA	Intergenic	ORR1B2-int|LTR|ERVL-MaLR	-23828	NM_001355284	18139	Mm.132392	NM_008717	ENSMUSG00000030016	Zfp638	AI323587|Np220|Zfml|Znf638|mNP220	zinc finger protein 638	protein-coding	5.171415351
WT_YAP_peak_1777	chr3	8005776	8006065	+	0	NA	Intergenic	MMERVK9C_I-int|LTR|ERVK	-51033	NR_040587	75476	Mm.491752	NR_040587	ENSMUSG00000100010	1700010I02Rik	-	RIKEN cDNA 1700010I02 gene	ncRNA	4.875353433
WT_YAP_peak_1139	chr16	18849934	18850157	+	0	NA	Intergenic	RLTR13D6|LTR|ERVK	13465	NM_001033164	72307	Mm.36907	NM_001033164	ENSMUSG00000071632	2510002D24Rik	2410043I01Rik|AA163535|AA409624|DXMgi27|Pants	RIKEN cDNA 2510002D24 gene	protein-coding	4.242385269
WT_YAP_peak_2956	chr8	122523081	122523612	+	0	NA	intron (NM_001037298, intron 1 of 50)	intron (NM_001037298, intron 1 of 50)	27983	NM_001357349	234839	Mm.37324	NM_001037298	ENSMUSG00000014444	Piezo1	9630020g22|Fam38a|mKIAA0233	piezo-type mechanosensitive ion channel component 1	protein-coding	5.119181198
WT_YAP_peak_1673	chr2	91361111	91361293	+	0	NA	intron (NM_175123, intron 3 of 8)	intron (NM_175123, intron 3 of 8)	83512	NM_001311144	228356	Mm.386861	NM_175123	ENSMUSG00000040591	1110051M20Rik	AI586322	RIKEN cDNA 1110051M20 gene	protein-coding	6.016124119
WT_YAP_peak_1075	chr15	89169464	89169770	+	0	NA	intron (NM_138749, intron 3 of 37)	intron (NM_138749, intron 3 of 37)	4334	NM_001159521	140570	Mm.267514	NM_138749	ENSMUSG00000036606	Plxnb2	Debt|plexin-B2	plexin B2	protein-coding	9.135267367
WT_YAP_peak_2384	chr6	46537785	46538005	+	0	NA	intron (NM_001004357, intron 13 of 23)	RLTR13D6|LTR|ERVK	-706501	NM_025771	66797	Mm.440084	NM_025771	ENSMUSG00000039419	Cntnap2	5430425M22Rik|Caspr2|mKIAA0868	contactin associated protein-like 2	protein-coding	3.356077432
WT_YAP_peak_1037	chr15	77847850	77848128	+	0	NA	Intergenic	Intergenic	-5814	NM_022410	17886	Mm.29677	NM_022410	ENSMUSG00000022443	Myh9	Fltn|Myhn-1|Myhn1|NMHCIIA|NMMHC-A|NMMHC-IIA|TU72.6	myosin, heavy polypeptide 9, non-muscle	protein-coding	6.895220468
WT_YAP_peak_2722	chr7	126392156	126392539	+	0	NA	intron (NM_010900, intron 2 of 7)	RLTR13C3|LTR|ERVK	4390	NM_010900	18020	Mm.1389	NM_010900	ENSMUSG00000030722	Nfatc2ip	D7Ertd304e|NIP45	nuclear factor of activated T cells, cytoplasmic, calcineurin dependent 2 interacting protein	protein-coding	6.971480671
WT_YAP_peak_2991	chr9	18734047	18734517	+	0	NA	Intergenic	RLTR13D6|LTR|ERVK	21351	NM_146606	18322	Mm.246530	NM_146606	ENSMUSG00000054141	Olfr24	MOR132-1|MTPCR51	olfactory receptor 24	protein-coding	4.847184951
WT_YAP_peak_2800	chr8	32667557	32667944	+	0	NA	Intergenic	RLTR13D6|LTR|ERVK	282276	NM_001177589	100042715	Mm.291093	NM_001177589	NANA	Gm3985	-	predicted gene 3985	protein-coding	4.98802955
WT_YAP_peak_3068	chr9	70274172	70274345	+	0	NA	intron (NM_181072, intron 1 of 27)	B4|SINE|B4	66908	NM_181072	71602	Mm.249311	NM_181072	ENSMUSG00000032220	Myo1e	2310020N23Rik|9130023P14Rik|AA407778|myosin-1e|myr 3	myosin IE	protein-coding	3.996191339
WT_YAP_peak_1352	chr18	20606731	20607294	+	0	NA	intron (NR_155534, intron 1 of 2)	RLTR13D4|LTR|ERVK	48938	NM_007883	13511	Mm.345891	NM_007883	ENSMUSG00000044393	Dsg2	AA408168|D18Ertd293e	desmoglein 2	protein-coding	4.089010677
WT_YAP_peak_2742	chr7	141340523	141340897	+	0	NA	intron (NM_133191, intron 1 of 20)	intron (NM_133191, intron 1 of 20)	1708	NM_133191	98845	Mm.27451	NM_133191	ENSMUSG00000025504	Eps8l2	AI042819|AW545405|Eps8r2	EPS8-like 2	protein-coding	6.335295336
WT_YAP_peak_2097	chr4	130175183	130175442	+	0	NA	promoter-TSS (NM_001168333)	promoter-TSS (NM_001168333)	-190	NM_023476	94242	Mm.15801	NM_023476	ENSMUSG00000028776	Tinagl1	1110021J17Rik|AZ-1|AZ1|Arg1|Lcn7|TARP|Tinagl	tubulointerstitial nephritis antigen-like 1	protein-coding	7.131664543
WT_YAP_peak_1810	chr3	34025160	34025365	+	0	NA	intron (NM_001113188, intron 1 of 16)	ID_B1|SINE|B4	5183	NM_001113188	14359	Mm.259021	NM_008053	ENSMUSG00000027680	Fxr1	1110050J02Rik|9530073J07Rik|AI851072|Fxr1h|Fxr1p	fragile X mental retardation gene 1, autosomal homolog	protein-coding	4.050508503
WT_YAP_peak_2596	chr7	13014222	13014739	+	0	NA	Intergenic	Intergenic	-4628	NM_001024699	232879	Mm.279272	NM_001024699	ENSMUSG00000049600	Zbtb45	BB161562|Gm157|Zfp499	zinc finger and BTB domain containing 45	protein-coding	6.644632433
WT_YAP_peak_713	chr13	44675348	44675575	+	0	NA	Intergenic	ID_B1|SINE|B4	-55313	NM_021878	16468	Mm.25059	NM_021878	ENSMUSG00000038518	Jarid2	Jmj|jumonji	jumonji, AT rich interactive domain 2	protein-coding	3.862984961
WT_YAP_peak_2001	chr4	55134867	55135104	+	0	NA	Intergenic	RLTR41|LTR|ERV1	187040	NM_172867	242466	Mm.102904	NM_172867	ENSMUSG00000060206	Zfp462	6030417H05|9430078C22Rik|Gt4-2|Zfpip|Znf462	zinc finger protein 462	protein-coding	3.651981581
WT_YAP_peak_2237	chr5	90245450	90245764	+	0	NA	intron (NM_030886, intron 28 of 33)	intron (NM_030886, intron 28 of 33)	-21611	NR_028088	231430	Mm.319697	NM_001033310	ENSMUSG00000035505	Cox18	BC038311	cytochrome c oxidase assembly protein 18	protein-coding	5.849662941
WT_YAP_peak_2799	chr8	31067943	31068176	+	0	NA	Intergenic	RMER20B|LTR|ERVK	-21468	NM_025869	66959	Mm.23916	NM_025869	ENSMUSG00000039661	Dusp26	2310043K02Rik|Skrp3	dual specificity phosphatase 26 (putative)	protein-coding	4.70491758
WT_YAP_peak_2734	chr7	134699962	134700147	+	0	NA	intron (NM_001033420, intron 1 of 51)	intron (NM_001033420, intron 1 of 51)	29367	NM_001033420	330662	Mm.436572	NM_001033420	ENSMUSG00000058325	Dock1	9130006G06Rik|AI854900|D630004B07Rik|b2b3190Clo	dedicator of cytokinesis 1	protein-coding	5.23372156
WT_YAP_peak_1144	chr16	22413004	22413343	+	0	NA	intron (NM_001358428, intron 5 of 12)	B1F|SINE|Alu	25195	NM_001358428	104156	Mm.155708	NM_023794	ENSMUSG00000013089	Etv5	1110005E01Rik|8430401F14Rik|ERM	ets variant 5	protein-coding	5.249114858
WT_YAP_peak_1750	chr2	168233310	168233662	+	0	NA	Intergenic	PB1D11|SINE|Alu	2864	NM_001160330	69372	Mm.482182	NM_001160330	ENSMUSG00000074576	Mocs3	1700020H17Rik|Uba4	molybdenum cofactor synthesis 3	protein-coding	3.84109836
WT_YAP_peak_709	chr13	42720257	42720458	+	0	NA	intron (NM_001005740, intron 1 of 12)	intron (NM_001005740, intron 1 of 12)	10776	NM_001005740	218194	Mm.160124	NM_198419	ENSMUSG00000054728	Phactr1	9630030F18Rik|Rpel1	phosphatase and actin regulator 1	protein-coding	3.49963489
WT_YAP_peak_49	chr1	55108555	55108760	+	0	NA	Intergenic	Intergenic	-20414	NM_001356512	15510	Mm.1777	NM_010477	ENSMUSG00000025980	Hspd1	60kDa|CPN60|HSP-60|HSP-65|Hsp60	heat shock protein 1 (chaperonin)	protein-coding	4.725593253
WT_YAP_peak_2787	chr8	25109126	25109428	+	0	NA	non-coding (NR_155282, exon 2 of 2)	non-coding (NR_155282, exon 2 of 2)	7098	NR_155282	74744	Mm.117802	NR_155282	NANA	5830408C22Rik	2700026D01Rik	RIKEN cDNA 5830408C22 gene	ncRNA	5.62236425
WT_YAP_peak_1237	chr17	28087478	28087769	+	0	NA	Intergenic	Intergenic	-6984	NM_001085555	21463	Mm.29758	NM_013687	ENSMUSG00000062859	Tcp11	D17Ken1|Tcp-11	t-complex protein 11	protein-coding	6.389800466
WT_YAP_peak_1032	chr15	76960074	76960842	+	0	NA	Intergenic	RLTR13B1|LTR|ERVK	12197	NM_001347540	117171	Mm.322968	NM_054099	ENSMUSG00000063236	1110038F14Rik	-	RIKEN cDNA 1110038F14 gene	protein-coding	4.490908394
WT_YAP_peak_1738	chr2	163481606	163481828	+	0	NA	Intergenic	Intergenic	-9088	NM_173397	228859	Mm.242917	NM_173397	ENSMUSG00000048486	Fitm2	AI414861|D930001I22Rik|Fit2	fat storage-inducing transmembrane protein 2	protein-coding	5.560619607
WT_YAP_peak_124	chr1	120461639	120461827	+	0	NA	Intergenic	LTRIS2|LTR|ERV1	43291	NM_010766	17167	Mm.1856	NM_010766	ENSMUSG00000026390	Marco	AI323439|Ly112|Scara2	macrophage receptor with collagenous structure	protein-coding	3.740350518
WT_YAP_peak_2391	chr6	50124260	50124575	+	0	NA	intron (NM_001361247, intron 1 of 12)	MLTR25A|LTR|ERVK	13557	NM_001361248	56524	Mm.41288	NM_008016	ENSMUSG00000038388	Mpp6	P55t|Pals2	membrane protein, palmitoylated 6 (MAGUK p55 subfamily member 6)	protein-coding	3.960782048
WT_YAP_peak_464	chr11	77894032	77894230	+	0	NA	promoter-TSS (NM_008952)	promoter-TSS (NM_008952)	-259	NM_008952	19193	Mm.8543	NM_008952	ENSMUSG00000017453	Pipox	LPIPOX|Pso	pipecolic acid oxidase	protein-coding	7.745381906
WT_YAP_peak_1206	chr16	93794877	93795130	+	0	NA	promoter-TSS (NR_151466)	promoter-TSS (NR_151466)	-102	NR_151466	102633000	Mm.443436	NR_151466	NANA	2310043M15Rik	-	RIKEN cDNA 2310043M15 gene	ncRNA	5.475096795
WT_YAP_peak_1209	chr16	95767403	95767630	+	0	NA	Intergenic	Intergenic	65109	NM_011809	23872	Mm.290207	NM_011809	ENSMUSG00000022895	Ets2	AU022856|Ets-2	E26 avian leukemia oncogene 2, 3' domain	protein-coding	6.201107437
WT_YAP_peak_292	chr10	62902825	62903204	+	0	NA	Intergenic	RMER20A|LTR|ERVK	-15690	NM_001253857	52463	Mm.17774	NM_027384	ENSMUSG00000047146	Tet1	2510010B09Rik|AA517754|BB001228|Cxxc6|D10Ertd17e|LCX|mKIAA1676	tet methylcytosine dioxygenase 1	protein-coding	7.319339926
WT_YAP_peak_2637	chr7	35530393	35530816	+	0	NA	intron (NM_001368387, intron 1 of 30)	RLTR13D6|LTR|ERVK	7111	NM_001368387	71981	Mm.47904	NM_028034	ENSMUSG00000030491	Tdrd12	2410004F06Rik|2410070K17Rik|ECAT8|EG434165|G1-476-14|repro23	tudor domain containing 12	protein-coding	4.837842015
WT_YAP_peak_394	chr11	16591992	16592282	+	0	NA	Intergenic	Intergenic	-83653	NM_001109972	20335	Mm.325350	NM_011343	ENSMUSG00000078974	Sec61g	-	SEC61, gamma subunit	protein-coding	4.460353769
WT_YAP_peak_2655	chr7	64839831	64840059	+	0	NA	intron (NM_183087, intron 3 of 9)	intron (NM_183087, intron 3 of 9)	33095	NM_023239	66647	Mm.19944	NM_023239	ENSMUSG00000070520	Nsmce3	5730494G16Rik|AI642138|BB044375|HCA4|Mageg1|Ndnl2|mage-g1	NSE3 homolog, SMC5-SMC6 complex component	protein-coding	6.882523424
WT_YAP_peak_1752	chr2	168762651	168762829	+	0	NA	intron (NM_175303, intron 1 of 3)	intron (NM_175303, intron 1 of 3)	4461	NM_201395	99377	Mm.434054	NM_175303	ENSMUSG00000027547	Sall4	5730441M18Rik|AA407717|AL022809|AW536104|C330011P20Rik|C78083|C78563|Tex20	spalt like transcription factor 4	protein-coding	4.920450118
WT_YAP_peak_486	chr11	87847672	87847867	+	0	NA	Intergenic	RLTR21|LTR|ERVK	-5446	NM_001039684	380718	Mm.24404	NM_001039684	ENSMUSG00000034121	Mks1	AK190930|B8d3|avc6	Meckel syndrome, type 1	protein-coding	3.370257287
WT_YAP_peak_1895	chr3	101596350	101596530	+	0	NA	intron (NM_144900, intron 1 of 22)	intron (NM_144900, intron 1 of 22)	8267	NM_144900	11928	Mm.193670	NM_144900	ENSMUSG00000033161	Atp1a1	Atpa-1|BC010319	ATPase, Na+/K+ transporting, alpha 1 polypeptide	protein-coding	5.954545879
WT_YAP_peak_1380	chr18	35022452	35022717	+	0	NA	Intergenic	Intergenic	-68233	NM_010481	15526	Mm.209419	NM_010481	ENSMUSG00000024359	Hspa9	74kDa|Csa|Grp75|Hsc74|Hsp74|Hsp74a|Hspa9a|Mortalin|Mot-2|Mot2|Mthsp70|Pbp74	heat shock protein 9	protein-coding	7.580744923
WT_YAP_peak_471	chr11	79776625	79776888	+	0	NA	Intergenic	PB1D10|SINE|Alu	50356	NR_029959	723853	NANA	NR_029959	ENSMUSG00000065489	Mir365-2	Mirn365-2|mir-365-2	microRNA 365-2	ncRNA	5.970067667
WT_YAP_peak_1978	chr4	34771635	34772056	+	0	NA	intron (NM_001330757, intron 1 of 2)	RMER12C|LTR|ERVK	6521	NM_001330756	66291	Mm.28071	NM_025471	ENSMUSG00000028295	Smim8	1810030N24Rik|2810406B13Rik	small integral membrane protein 8	protein-coding	2.993355645
WT_YAP_peak_872	chr14	73234689	73235022	+	0	NA	intron (NM_009029, intron 17 of 26)	intron (NM_009029, intron 17 of 26)	-3036	NM_175116	67168	Mm.390681	NM_175116	ENSMUSG00000033446	Lpar6	2610302I02Rik|P2ry5|P2y5	lysophosphatidic acid receptor 6	protein-coding	6.002662259
WT_YAP_peak_2703	chr7	109616603	109616794	+	0	NA	promoter-TSS (NR_037617)	promoter-TSS (NR_037617)	-130	NR_037617	76954	Mm.252009	NM_029811	ENSMUSG00000031024	St5	2010004M01Rik|2610305K15Rik	suppression of tumorigenicity 5	protein-coding	6.035914001
WT_YAP_peak_1272	chr17	50761327	50761572	+	0	NA	intron (NM_028162, intron 18 of 21)	intron (NM_028162, intron 18 of 21)	62768	NM_001297747	12228	Mm.392910	NM_009770	ENSMUSG00000022863	Btg3	ANA|tob5	B cell translocation gene 3	protein-coding	3.627437097
WT_YAP_peak_1022	chr15	73414221	73414541	+	0	NA	intron (NM_001358045, intron 1 of 33)	intron (NM_001358045, intron 1 of 33)	8810	NM_001358045	14083	Mm.254494	NM_007982	ENSMUSG00000022607	Ptk2	FADK 1|FAK|FRNK|Fadk|p125FAK	PTK2 protein tyrosine kinase 2	protein-coding	3.357547676
WT_YAP_peak_792	chr13	118021293	118021503	+	0	NA	Intergenic	Intergenic	-301387	NR_045508	71100	Mm.414841	NR_045508	ENSMUSG00000079048	4933413L06Rik	-	RIKEN cDNA 4933413L06 gene	ncRNA	3.295437407
WT_YAP_peak_286	chr10	61325879	61326082	+	0	NA	intron (NM_013753, intron 18 of 19)	MTE2a|LTR|ERVL-MaLR	28144	NM_011073	18646	Mm.240313	NM_011073	ENSMUSG00000037202	Prf1	Pfn|Pfp|Prf-1	perforin 1 (pore forming protein)	protein-coding	3.976602166
WT_YAP_peak_2157	chr4	149938784	149939007	+	0	NA	intron (NM_029035, intron 1 of 2)	intron (NM_029035, intron 1 of 2)	16111	NM_029035	74646	Mm.30	NM_029035	ENSMUSG00000039911	Spsb1	1110014L01Rik|4930422J18Rik|AI596360|AI854583|SSB-1|SSB1	splA/ryanodine receptor domain and SOCS box containing 1	protein-coding	5.277113384
WT_YAP_peak_760	chr13	81656247	81656742	+	0	NA	Intergenic	Intergenic	-1312	NM_030257	80289	Mm.259969	NM_030257	ENSMUSG00000035840	Lysmd3	1110030H10Rik|BC003322	LysM, putative peptidoglycan-binding, domain containing 3	protein-coding	6.892624376
WT_YAP_peak_1106	chr15	101181102	101181335	+	0	NA	intron (NM_007395, intron 1 of 8)	intron (NM_007395, intron 1 of 8)	7146	NM_007395	11479	Mm.308467	NM_007395	ENSMUSG00000000532	Acvr1b	6820432J04|ALK-4|ActR-IB|ActRIB|Acvrlk4|Alk4|SKR2	activin A receptor, type 1B	protein-coding	5.348748407
WT_YAP_peak_2232	chr5	76952223	76952420	+	0	NA	promoter-TSS (NM_172146)	promoter-TSS (NM_172146)	-743	NM_172146	231327	Mm.202337	NM_172146	ENSMUSG00000029246	Ppat	5730454C12Rik|AA408689|AA675351|AI507113|C79945	phosphoribosyl pyrophosphate amidotransferase	protein-coding	5.150646614
WT_YAP_peak_1378	chr18	34782469	34782641	+	0	NA	intron (NM_001081256, intron 1 of 23)	B1F2|SINE|Alu	5547	NM_001081256	277250	Mm.277906	NM_029518	ENSMUSG00000038773	Kdm3b	5830462I21Rik|JHDM2B|Jmjd1b|mKIAA1082	KDM3B lysine (K)-specific demethylase 3B	protein-coding	4.220255246
WT_YAP_peak_287	chr10	61415994	61416200	+	0	NA	Intergenic	Intergenic	-1875	NM_013611	18119	Mm.57195	NM_013611	ENSMUSG00000037171	Nodal	Tg.413d	nodal	protein-coding	6.046411243
WT_YAP_peak_3093	chr9	94661849	94662149	+	0	NA	Intergenic	Intergenic	-7893	NM_177909	331004	Mm.326125	NM_177909	ENSMUSG00000031129	Slc9a9	5730527A11Rik|9930105B05|AI854429|Nhe9	solute carrier family 9 (sodium/hydrogen exchanger), member 9	protein-coding	5.236205528
WT_YAP_peak_2210	chr5	46908398	46908622	+	0	NA	Intergenic	RLTR13G|LTR|ERVK	-976101	NR_110478	78106	Mm.243807	NR_110478	ENSMUSG00000106602	4930405L22Rik	-	RIKEN cDNA 4930405L22 gene	ncRNA	3.914491427
WT_YAP_peak_455	chr11	73529268	73529481	+	0	NA	Intergenic	RLTR13D6|LTR|ERVK	-12177	NM_146443	258435	Mm.377500	NM_146443	ENSMUSG00000095312	Olfr382	MOR135-14	olfactory receptor 382	protein-coding	3.195085692
WT_YAP_peak_1540	chr19	36124357	36124597	+	0	NA	Intergenic	Intergenic	-4633	NM_013468	107765	Mm.10279	NM_013468	ENSMUSG00000024803	Ankrd1	Alrp|CARP|Crap|MARP1	ankyrin repeat domain 1 (cardiac muscle)	protein-coding	3.558434279
WT_YAP_peak_1455	chr18	69351939	69352258	+	0	NA	intron (NM_001361127, intron 3 of 19)	intron (NM_001361127, intron 3 of 19)	5938	NM_001361126	21413	Mm.4269	NM_013685	ENSMUSG00000053477	Tcf4	5730422P05Rik|ASP-I2|E2-2|E2.2|ITF-2|ITF-2b|ITF2|ME2|MITF-2A|MITF-2B|SEF-2|SEF2|SEF2-1|TFE|Tcf-4|bHLHb19	transcription factor 4	protein-coding	6.373925185
WT_YAP_peak_1868	chr3	87150624	87151020	+	0	NA	intron (NM_001170985, intron 1 of 15)	intron (NM_001170985, intron 1 of 15)	23925	NM_001170985	170643	Mm.89552	NM_130867	ENSMUSG00000041734	Kirrel	6720469N11Rik|Kirrel1|Neph1	kirre like nephrin family adhesion molecule 1	protein-coding	10.59644993
WT_YAP_peak_182	chr1	166125248	166125583	+	0	NA	intron (NM_001033344, intron 2 of 5)	ORR1C1|LTR|ERVL-MaLR	2483	NM_001160049	240892	Mm.35315	NM_001033344	ENSMUSG00000026564	Dusp27	C130085G02Rik|Gm209	dual specificity phosphatase 27 (putative)	protein-coding	4.828731201
WT_YAP_peak_3121	chr9	114528092	114528439	+	0	NA	intron (NM_001042503, intron 1 of 3)	intron (NM_001042503, intron 1 of 3)	-31721	NM_009916	12773	Mm.1337	NM_009916	ENSMUSG00000047898	Ccr4	C-C CKR-4|CHEMR1|Cmkbr4|LESTR|Sdf1r	chemokine (C-C motif) receptor 4	protein-coding	7.49285876
WT_YAP_peak_2361	chr6	31227475	31227726	+	0	NA	intron (NR_040260, intron 1 of 5)	RLTR25B|LTR|ERVK	7249	NR_040261	73652	Mm.441297	NR_040257	ENSMUSG00000087380	2210408F21Rik	-	RIKEN cDNA 2210408F21 gene	ncRNA	5.104658698
WT_YAP_peak_2424	chr6	68813365	68813537	+	0	NA	Intergenic	RLTR13D6|LTR|ERVK	513723	NR_004434	19783	NANA	NR_004434	ENSMUSG00000106222	Rprl1	Rmrp2|Rpr|Rprh2	ribonuclease P RNA-like 1	ncRNA	4.622184317
WT_YAP_peak_938	chr15	22761322	22761698	+	0	NA	Intergenic	RLTR13E|LTR|ERVK	-46526	NM_001165971	545091	Mm.475598	NM_001165971	NANA	Hnrnpa1l2-ps2	EG545091|Gm5803	heterogeneous nuclear ribonucleoprotein A1-like 2, pseudogene 2	protein-coding	3.073993337
WT_YAP_peak_1665	chr2	84744330	84744552	+	0	NA	Intergenic	Intergenic	-3263	NR_029544	387149	NANA	NR_029544	ENSMUSG00000065484	Mir130a	Mirn130|Mirn130a|mir-130a	microRNA 130a	ncRNA	4.677156679
WT_YAP_peak_2938	chr8	111145676	111145900	+	0	NA	promoter-TSS (NR_040363)	promoter-TSS (NR_040363)	-290	NR_040364	434350	Mm.442061	NR_040363	NANA	9430091E24Rik	-	RIKEN cDNA 9430091E24 gene	ncRNA	3.759972028
WT_YAP_peak_2927	chr8	106644517	106644697	+	0	NA	intron (NM_009864, intron 2 of 15)	intron (NM_009864, intron 2 of 15)	-38461	NM_173037	272538	Mm.87151	NM_173037	ENSMUSG00000041949	Tango6	AW413431|E330010G16|Tmco7	transport and golgi organization 6	protein-coding	4.545943628
WT_YAP_peak_1315	chr17	90271596	90271809	+	0	NA	intron (NM_001346957, intron 15 of 18)	RLTR13E|LTR|ERVK	-183334	NM_001346962	18189	Mm.478418	NM_020252	ENSMUSG00000024109	Nrxn1	1700062G21Rik|9330127H16Rik|A230068P09Rik|mKIAA0578	neurexin I	protein-coding	3.899087624
WT_YAP_peak_711	chr13	44085721	44086051	+	0	NA	Intergenic	Intergenic	-35281	NR_045285	328235	Mm.188356	NR_045285	ENSMUSG00000089815	Gm5083	A730030A06	predicted gene 5083	ncRNA	5.286804191
WT_YAP_peak_2950	chr8	118650142	118650378	+	0	NA	intron (NM_019707, intron 2 of 13)	intron (NM_019707, intron 2 of 13)	366649	NM_019707	12554	Mm.334841	NM_019707	ENSMUSG00000031841	Cdh13	4932416G01Rik|Cdht|Tcad	cadherin 13	protein-coding	3.960782048
WT_YAP_peak_1960	chr4	11044924	11045428	+	0	NA	Intergenic	LTRIS2|LTR|ERV1	31029	NM_001085493	76947	Mm.275265	NM_001085493	ENSMUSG00000050323	Ndufaf6	2310030N02Rik	NADH:ubiquinone oxidoreductase complex assembly factor 6	protein-coding	4.796220931
WT_YAP_peak_3042	chr9	59549224	59549469	+	0	NA	intron (NM_010421, intron 1 of 13)	RMER16B2|LTR|ERVK	9806	NM_010421	15211	Mm.2284	NM_010421	ENSMUSG00000025232	Hexa	Hex-1	hexosaminidase A	protein-coding	4.852285987
WT_YAP_peak_2852	chr8	65064134	65064489	+	0	NA	Intergenic	Intergenic	-26975	NM_001297554	100038489	Mm.58847	NM_001297554	ENSMUSG00000079042	Apela	Ela|Elabela|Ende|Gm10664	apelin receptor early endogenous ligand	protein-coding	3.61341009
WT_YAP_peak_1068	chr15	85568413	85568772	+	0	NA	intron (NM_009528, intron 1 of 3)	intron (NM_009528, intron 1 of 3)	9478	NM_001163634	22422	Mm.306946	NM_009528	ENSMUSG00000022382	Wnt7b	Wnt-7b	wingless-type MMTV integration site family, member 7B	protein-coding	8.691716162
WT_YAP_peak_348	chr10	111576043	111576258	+	0	NA	Intergenic	Intergenic	18123	NR_045344	71321	Mm.410785	NR_045344	ENSMUSG00000097082	4933440J02Rik	-	RIKEN cDNA 4933440J02 gene	ncRNA	4.936036339
WT_YAP_peak_841	chr14	49362287	49362541	+	0	NA	intron (NM_029238, intron 1 of 7)	RLTR41A2|LTR|ERV1	-116986	NM_025956	67082	Mm.87439	NM_025956	ENSMUSG00000021850	ccdc198	1700011H14Rik	coiled-coil domain containing 198	protein-coding	2.772259795
WT_YAP_peak_3078	chr9	73302568	73302790	+	0	NA	Intergenic	Intergenic	189210	NM_198609	225215	Mm.379366	NM_198609	ENSMUSG00000032215	Rsl24d1	2410159K22Rik	ribosomal L24 domain containing 1	protein-coding	3.741725343
WT_YAP_peak_1487	chr18	84932393	84932705	+	0	NA	Intergenic	B1_Mm|SINE|Alu	-2476	NM_015798	50764	Mm.28369	NM_015798	ENSMUSG00000034391	Fbxo15	AU019763|Fbx15|ecat3	F-box protein 15	protein-coding	3.406338176
WT_YAP_peak_23	chr1	22466634	22467188	+	0	NA	intron (NM_001012624, intron 15 of 28)	RLTR13C3|LTR|ERVK	339092	NM_183018	116837	Mm.60061	NM_053270	ENSMUSG00000041670	Rims1	C030033M19Rik|RIM1|RIM1a|RIM1alpha|Rab3ip1|Rim|Serg1	regulating synaptic membrane exocytosis 1	protein-coding	7.308349926
WT_YAP_peak_1058	chr15	81848425	81848612	+	0	NA	3' UTR (NM_020507, exon 2 of 2)	3' UTR (NM_020507, exon 2 of 2)	9808	NM_020507	57259	Mm.323595	NM_020507	ENSMUSG00000048546	Tob2	2900090N22Rik|4930545K18Rik|AV071822|mKIAA1663	transducer of ERBB2, 2	protein-coding	4.438323146
WT_YAP_peak_2011	chr4	58542726	58543013	+	0	NA	intron (NM_010336, intron 1 of 3)	intron (NM_010336, intron 1 of 3)	10424	NM_172989	14745	Mm.4772	NM_010336	ENSMUSG00000038668	Lpar1	AI326300|Edg2|Gpcr26|Kdt2|lpA1|vzg-1	lysophosphatidic acid receptor 1	protein-coding	3.581308974
WT_YAP_peak_887	chr14	99537311	99537533	+	0	NA	Intergenic	Intergenic	238731	NM_009769	12224	Mm.30262	NM_009769	ENSMUSG00000005148	Klf5	4930520J07Rik|Bteb2|CKLF|IKLF	Kruppel-like factor 5	protein-coding	4.417314641
WT_YAP_peak_2302	chr5	137610571	137610829	+	0	NA	intron (NM_008788, intron 1 of 8)	intron (NM_008788, intron 1 of 8)	704	NM_008788	18542	Mm.262345	NM_008788	ENSMUSG00000029718	Pcolce	Astt-2|Astt2|P14|PCPE-1	procollagen C-endopeptidase enhancer protein	protein-coding	6.443279935
WT_YAP_peak_861	chr14	63500275	63500563	+	0	NA	intron (NM_021480, intron 1 of 8)	intron (NM_021480, intron 1 of 8)	8673	NM_021480	58865	Mm.354229	NM_021480	ENSMUSG00000021953	Tdh	-	L-threonine dehydrogenase	protein-coding	4.972423548
WT_YAP_peak_725	chr13	48545881	48546437	+	0	NA	Intergenic	CpG	-7887	NR_029725	387244	NANA	NR_029725	ENSMUSG00000065421	Mirlet7a-1	Let-7a|Mirnlet7a|Mirnlet7a-1|let-7a-1	microRNA let7a-1	ncRNA	5.971328638
WT_YAP_peak_586	chr12	31726663	31727005	+	0	NA	intron (NM_001163126, intron 6 of 22)	RLTR23|LTR|ERV1	-12951	NM_175191	73010	Mm.441517	NM_175191	ENSMUSG00000044067	Gpr22	2900068K05Rik|AW061316	G protein-coupled receptor 22	protein-coding	4.088231897
WT_YAP_peak_1525	chr19	24024235	24024454	+	0	NA	intron (NM_001114174, intron 1 of 10)	L1ME4b|LINE|L1	6675	NM_001114174	381217	Mm.426078	NM_001114174	ENSMUSG00000071604	Fam189a2	AI414343|AI666772|Gm967	family with sequence similarity 189, member A2	protein-coding	3.318655262
WT_YAP_peak_2228	chr5	75576643	75576947	+	0	NA	intron (NM_021099, intron 1 of 20)	intron (NM_021099, intron 1 of 20)	1804	NM_021099	16590	Mm.247073	NM_021099	ENSMUSG00000005672	Kit	Bs|CD117|Fdc|Gsfsco1|Gsfsco5|Gsfsow3|SCO1|SCO5|SOW3|Ssm|Tr-kit|W|c-KIT	KIT proto-oncogene receptor tyrosine kinase	protein-coding	4.103629926
WT_YAP_peak_1913	chr3	119095354	119095526	+	0	NA	intron (NM_170778, intron 14 of 22)	MER135|DNA|DNA	533260	NM_170778	99586	Mm.27907	NM_170778	ENSMUSG00000033308	Dpyd	AI315208|DHPDHase|DPD|E330028L06Rik	dihydropyrimidine dehydrogenase	protein-coding	4.756160674
WT_YAP_peak_950	chr15	30562484	30562694	+	0	NA	intron (NM_008729, intron 3 of 22)	intron (NM_008729, intron 3 of 22)	390055	NM_008729	18163	Mm.321648	NM_008729	ENSMUSG00000022240	Ctnnd2	Catnd2|Nprap|neurojugin	catenin (cadherin associated protein), delta 2	protein-coding	3.185589494
WT_YAP_peak_1725	chr2	153346508	153346894	+	0	NA	promoter-TSS (NR_040318)	promoter-TSS (NR_040318)	871	NM_001039939	228790	Mm.330677	NM_001039939	ENSMUSG00000042548	Asxl1	-	additional sex combs like 1	protein-coding	3.413800663
WT_YAP_peak_289	chr10	61906242	61906427	+	0	NA	intron (NM_007731, intron 5 of 40)	intron (NM_007731, intron 5 of 40)	72774	NM_001304757	12817	Mm.300931	NM_007731	ENSMUSG00000058806	Col13a1	-	collagen, type XIII, alpha 1	protein-coding	4.610659469
WT_YAP_peak_1468	chr18	75344965	75345621	+	0	NA	Intergenic	L1MC3|LINE|L1	21795	NR_155535	102636262	Mm.421168	NR_155535	NANA	Gm20544	-	predicted gene 20544	ncRNA	4.215768975
WT_YAP_peak_2517	chr6	119430733	119430914	+	0	NA	Intergenic	Intergenic	-13295	NM_197985	68465	Mm.291826	NM_197985	ENSMUSG00000030168	Adipor2	1110001I14Rik|ADCR2|AI115388|AW554121|D6Ucla1e|Paqr2	adiponectin receptor 2	protein-coding	5.348748407
WT_YAP_peak_1668	chr2	87481117	87481599	+	0	NA	Intergenic	B1_Mus1|SINE|Alu	11060	NM_178250	347712	Mm.6018	NM_178250	ENSMUSG00000025839	Pramel7	AA675346|C81180	preferentially expressed antigen in melanoma like 7	protein-coding	11.22904945
WT_YAP_peak_2585	chr6	149312337	149312622	+	0	NA	intron (NM_026054, intron 2 of 4)	intron (NM_026054, intron 2 of 4)	3065	NM_001289661	67246	Mm.333515	NM_026054	ENSMUSG00000032712	Resf1	2810474O19Rik|6720435I21Rik|AA536804|AU020969|GET	retroelement silencing factor 1	protein-coding	4.903019373
WT_YAP_peak_2214	chr5	53554257	53554516	+	0	NA	Intergenic	Intergenic	-1393	NM_001080928	19664	Mm.209292	NM_009035	ENSMUSG00000039191	Rbpj	AI843960|CBF1|Igkjrb|Igkrsbp|RBP-J|RBP-J kappa|RBP-Jkappa|RBPjk|Rbpsuh	recombination signal binding protein for immunoglobulin kappa J region	protein-coding	6.997945833
WT_YAP_peak_916	chr15	7116555	7117072	+	0	NA	Intergenic	Intergenic	-12759	NM_001358593	16880	Mm.149720	NM_013584	ENSMUSG00000054263	Lifr	A230075M04Rik|AW061234|LIF	LIF receptor alpha	protein-coding	4.94432245
WT_YAP_peak_2547	chr6	128300191	128300775	+	0	NA	5' UTR (NM_011567, exon 1 of 12)	5' UTR (NM_011567, exon 1 of 12)	330	NM_011567	21679	Mm.14774	NM_011567	ENSMUSG00000030353	Tead4	ETFR-2|Etfr2|FR-19|Rtef1|TEAD-4|TEF-3|Tcf13r1|Tef3|Tefr|Tefr1|Tefr1a	TEA domain family member 4	protein-coding	18.62156853
WT_YAP_peak_813	chr14	27428459	27428871	+	0	NA	promoter-TSS (NM_028945)	promoter-TSS (NM_028945)	-169	NM_028945	218850	Mm.247767	NM_028945	ENSMUSG00000040651	Tasor	4732418E12|4933409E02Rik|D14Abb1e|Fam208a|MommeD6	transcription activation suppressor	protein-coding	9.933389899
WT_YAP_peak_2205	chr5	38260474	38260685	+	0	NA	intron (NM_001356960, intron 1 of 4)	CpG	394	NM_001356960	66309	Mm.256185	NM_025480	ENSMUSG00000067365	Tmem128	2810021O14Rik	transmembrane protein 128	protein-coding	3.717211943
WT_YAP_peak_342	chr10	108432258	108432670	+	0	NA	intron (NR_155870, intron 1 of 2)	intron (NR_155870, intron 1 of 2)	15213	NR_155870	102640148	Mm.336104	NR_155870	ENSMUSG00000112532	Gm36283	-	predicted gene, 36283	ncRNA	6.67838078
WT_YAP_peak_230	chr10	21845733	21846118	+	0	NA	Intergenic	Intergenic	-36259	NM_001161845	20393	Mm.28405	NM_011361	ENSMUSG00000019970	Sgk1	Sgk	serum/glucocorticoid regulated kinase 1	protein-coding	5.524268649
WT_YAP_peak_1437	chr18	64188797	64189268	+	0	NA	intron (NR_045366, intron 2 of 5)	intron (NR_045366, intron 2 of 5)	-65327	NM_009182	20451	Mm.252110	NM_009182	ENSMUSG00000056812	St8sia3	AI847333|ST8SiaIII|Siat8c	ST8 alpha-N-acetyl-neuraminide alpha-2,8-sialyltransferase 3	protein-coding	5.401631513
WT_YAP_peak_3170	chrX	77796449	77796887	+	0	NA	promoter-TSS (NM_016979)	promoter-TSS (NM_016979)	-729	NM_016979	19108	Mm.290338	NM_016979	ENSMUSG00000035725	Prkx	PKX1|Pkare	protein kinase, X-linked	protein-coding	8.975500364
WT_YAP_peak_2688	chr7	94644920	94645186	+	0	NA	Intergenic	RLTR13D6|LTR|ERVK	-1460877	NM_001358087	100040298	Mm.260904	NM_001358087	NANA	Gm15501	EyeLinc5	predicted pseudogene 15501	protein-coding	3.081707104
WT_YAP_peak_1902	chr3	107996112	107996539	+	0	NA	Intergenic	RLTR13D6|LTR|ERVK	-9905	NM_008183	14863	Mm.440086	NM_008183	ENSMUSG00000040562	Gstm2	Gstb-2|Gstb2	glutathione S-transferase, mu 2	protein-coding	4.1427806
WT_YAP_peak_1344	chr18	19063266	19063700	+	0	NA	Intergenic	RLTR13D6|LTR|ERVK	938614	NM_001291809	13507	Mm.89935	NM_007882	ENSMUSG00000059898	Dsc3	5430426I24Rik	desmocollin 3	protein-coding	5.19504874
WT_YAP_peak_731	chr13	51975891	51976216	+	0	NA	Intergenic	Intergenic	-120688	NR_045061	74050	Mm.84860	NR_045061	ENSMUSG00000113211	4921525O09Rik	-	RIKEN cDNA 4921525O09 gene	ncRNA	6.576554151
WT_YAP_peak_1245	chr17	32025556	32025813	+	0	NA	intron (NM_028902, intron 2 of 7)	L2a|LINE|L2	8824	NM_028902	74377	Mm.75856	NM_028902	ENSMUSG00000002076	Hsf2bp	4932437G14Rik|Meilb2	heat shock transcription factor 2 binding protein	protein-coding	3.683311242
WT_YAP_peak_793	chr13	118022968	118023269	+	0	NA	Intergenic	RLTR13C3|LTR|ERVK	-303107	NR_045508	71100	Mm.414841	NR_045508	ENSMUSG00000079048	4933413L06Rik	-	RIKEN cDNA 4933413L06 gene	ncRNA	3.376914005
WT_YAP_peak_1393	chr18	36521980	36522361	+	0	NA	Intergenic	Intergenic	-5982	NM_172830	240215	Mm.135463	NM_172830	ENSMUSG00000024485	Slc4a9	AE4|D630003B07|D630024F24Rik	solute carrier family 4, sodium bicarbonate cotransporter, member 9	protein-coding	5.369751346
WT_YAP_peak_988	chr15	55264463	55264966	+	0	NA	Intergenic	Intergenic	-43037	NM_181277	12818	Mm.297859	NM_181277	ENSMUSG00000022371	Col14a1	5730412L22Rik|AW108078	collagen, type XIV, alpha 1	protein-coding	5.863459315
WT_YAP_peak_1678	chr2	94590522	94590790	+	0	NA	Intergenic	Intergenic	-152470	NM_001349003	11800	Mm.181824	NM_007466	ENSMUSG00000027193	Api5	AAC-11|AI196452|API-5	apoptosis inhibitor 5	protein-coding	3.1018764
WT_YAP_peak_426	chr11	45424084	45424337	+	0	NA	Intergenic	RLTR13C3|LTR|ERVK	-307282	NR_045100	100504255	Mm.123608	NR_045100	ENSMUSG00000084773	Gm12159	-	predicted gene 12159	ncRNA	2.691922591
WT_YAP_peak_3055	chr9	64178881	64179233	+	0	NA	promoter-TSS (NM_183316)	promoter-TSS (NM_183316)	-240	NM_183316	330959	Mm.24082	NM_183316	ENSMUSG00000032398	Snapc5	2010103A03Rik	small nuclear RNA activating complex, polypeptide 5	protein-coding	3.676948858
WT_YAP_peak_2369	chr6	35236248	35236495	+	0	NA	intron (NM_027513, intron 34 of 42)	intron (NM_027513, intron 34 of 42)	-16328	NR_015608	67705	Mm.228046	NR_015608	ENSMUSG00000073155	1810058I24Rik	AI414869|AI848234	RIKEN cDNA 1810058I24 gene	ncRNA	6.261774009
WT_YAP_peak_2147	chr4	143414261	143414527	+	0	NA	intron (NM_001355724, intron 1 of 3)	intron (NM_001355724, intron 1 of 3)	1968	NM_001355724	242736	Mm.275953	NM_172877	ENSMUSG00000046862	Pramef8	4732496O08Rik|AU023234	PRAME family member 8	protein-coding	4.644262818
WT_YAP_peak_2348	chr6	26301794	26301985	+	0	NA	Intergenic	RLTR13D6|LTR|ERVK	370463	NR_040771	626904	Mm.126787	NR_040771	ENSMUSG00000106799	Gm20756	-	predicted gene, 20756	ncRNA	3.862984961
WT_YAP_peak_762	chr13	84366180	84366356	+	0	NA	Intergenic	RLTR25A|LTR|ERVK	143972	NM_001361908	72745	Mm.295063	NM_175187	ENSMUSG00000035762	Tmem161b	2810446P07Rik|AI843389	transmembrane protein 161B	protein-coding	3.208241747
WT_YAP_peak_652	chr12	108179756	108179947	+	0	NA	promoter-TSS (NM_028262)	promoter-TSS (NM_028262)	113	NM_009832	12454	Mm.474441	NM_009832	ENSMUSG00000021258	Ccnk	AW123198|AW413594|CPR4|CycK	cyclin K	protein-coding	4.949449481
WT_YAP_peak_1626	chr2	52904553	52904946	+	0	NA	intron (NM_172409, intron 1 of 26)	intron (NM_172409, intron 1 of 26)	46881	NM_172409	71409	Mm.394427	NM_172409	ENSMUSG00000036053	Fmnl2	5430425K04Rik|Man	formin-like 2	protein-coding	5.588582304
WT_YAP_peak_2801	chr8	33599399	33599707	+	0	NA	promoter-TSS (NM_017374)	promoter-TSS (NM_017374)	-68	NM_017374	19053	Mm.29301	NM_017374	ENSMUSG00000009630	Ppp2cb	AI115466|D8Ertd766e|PP2Ac	protein phosphatase 2 (formerly 2A), catalytic subunit, beta isoform	protein-coding	3.600452002
WT_YAP_peak_1575	chr2	6098935	6099174	+	0	NA	3' UTR (NM_001159657, exon 4 of 4)	3' UTR (NM_001159657, exon 4 of 4)	31131	NM_144883	227545	Mm.133542	NM_144883	ENSMUSG00000045319	Proser2	5430407P10Rik|AU067770	proline and serine rich 2	protein-coding	4.490720017
WT_YAP_peak_1875	chr3	89863280	89863573	+	0	NA	Intergenic	LTRIS2|LTR|ERV1	32056	NM_172530	214547	Mm.225	NM_172530	ENSMUSG00000046280	She	9430022A14	src homology 2 domain-containing transforming protein E	protein-coding	5.873313869
WT_YAP_peak_2262	chr5	113226988	113227158	+	0	NA	intron (NM_001033428, intron 1 of 4)	intron (NM_001033428, intron 1 of 4)	164	NM_001033428	333048	Mm.332586	NM_001033428	ENSMUSG00000066964	Tmem211	Gm854	transmembrane protein 211	protein-coding	4.811788284
WT_YAP_peak_661	chr12	112721328	112721502	+	0	NA	promoter-TSS (NM_001024602)	promoter-TSS (NM_001024602)	-759	NM_001024602	217882	Mm.23689	NM_001024602	ENSMUSG00000072825	Cep170b	AI466840|AW555464|Kiaa0284|mKIAA0284	centrosomal protein 170B	protein-coding	7.748044121
WT_YAP_peak_1805	chr3	27761119	27761319	+	0	NA	Intergenic	B4A|SINE|B4	-50767	NM_001356953	72007	Mm.38832	NM_173182	ENSMUSG00000039286	Fndc3b	1600019O04Rik|AW550168|Fad104|mKIAA4164	fibronectin type III domain containing 3B	protein-coding	4.612519356
WT_YAP_peak_2440	chr6	72956809	72957149	+	0	NA	TTS (NM_025284)	TTS (NM_025284)	1253	NM_001039392	19240	Mm.3532	NM_025284	ENSMUSG00000079523	Tmsb10	Ptmb10|Tb10	thymosin, beta 10	protein-coding	6.219292503
WT_YAP_peak_717	chr13	44939451	44939753	+	0	NA	intron (NM_025772, intron 7 of 9)	RLTR24|LTR|ERV1	62494	NM_025772	94245	Mm.352311	NM_025772	ENSMUSG00000057531	Dtnbp1	5430437B18Rik|AW048963|Bloc1s8|dysbindin|sdy	dystrobrevin binding protein 1	protein-coding	4.168963968
WT_YAP_peak_966	chr15	38077453	38077797	+	0	NA	intron (NM_001081359, intron 1 of 58)	intron (NM_001081359, intron 1 of 58)	1229	NM_001112721	70790	Mm.476840	NM_027553	ENSMUSG00000037487	Ubr5	Edd|Edd1	ubiquitin protein ligase E3 component n-recognin 5	protein-coding	3.997349655
WT_YAP_peak_18	chr1	17932281	17932561	+	0	NA	Intergenic	RLTR13D6|LTR|ERVK	-204775	NR_130314	102634913	Mm.319094	NR_130314	ENSMUSG00000085125	Gm16070	-	predicted gene 16070	ncRNA	5.85634019
WT_YAP_peak_1986	chr4	40188086	40188283	+	0	NA	exon (NM_007386, exon 16 of 21)	exon (NM_007386, exon 16 of 21)	44919	NM_007386	11428	Mm.331547	NM_007386	ENSMUSG00000028405	Aco1	Aco-1|Irebp|Irp1	aconitase 1	protein-coding	4.155635337
WT_YAP_peak_790	chr13	114278542	114278999	+	0	NA	Intergenic	RLTR13D6|LTR|ERVK	109324	NM_010887	17993	Mm.253142	NM_010887	ENSMUSG00000021764	Ndufs4	6720411N02Rik|C1-18k	NADH:ubiquinone oxidoreductase core subunit S4	protein-coding	7.059647188
WT_YAP_peak_2883	chr8	84009966	84010265	+	0	NA	TTS (NM_001291292)	TTS (NM_001291292)	1518	NR_035431	100316677	NANA	NR_035431	ENSMUSG00000080665	Mir1199	Mirn1199|mir-1199|mmu-mir-1199	microRNA 1199	ncRNA	4.94462075
WT_YAP_peak_1694	chr2	115720160	115720333	+	0	NA	intron (NM_207264, intron 10 of 10)	LTRIS2|LTR|ERV1	81521	NR_035476	100316703	NANA	NR_035476	ENSMUSG00000088606	Mir1951	mir-1951|mmu-mir-1951	microRNA 1951	ncRNA	3.663175394
WT_YAP_peak_750	chr13	70626438	70626669	+	0	NA	intron (NM_144837, intron 1 of 18)	L1VL4|LINE|L1	11081	NM_144837	218333	Mm.139738	NM_144837	ENSMUSG00000034525	Ice1	C77245|mKIAA0947	interactor of little elongation complex ELL subunit 1	protein-coding	4.395810473
WT_YAP_peak_324	chr10	86473715	86473925	+	0	NA	intron (NM_001164495, intron 1 of 6)	L1_Mm|LINE|L1	25076	NM_001164495	27204	Mm.394931	NM_013722	ENSMUSG00000059602	Syn3	-	synapsin III	protein-coding	3.899600932
WT_YAP_peak_3070	chr9	70487410	70487722	+	0	NA	intron (NM_001357494, intron 2 of 14)	RMER10B|LTR|ERVL	15812	NM_001357494	93836	Mm.29783	NM_033604	ENSMUSG00000032217	Rnf111	ARK|Arkadia	ring finger 111	protein-coding	5.479761414
WT_YAP_peak_1982	chr4	35990624	35990833	+	0	NA	intron (NM_001166000, intron 7 of 8)	LTRIS2|LTR|ERV1	-145524	NM_001166001	242384	Mm.132507	NM_175516	ENSMUSG00000045083	Lingo2	B230217C06Rik|Lern3|Lrrn6c	leucine rich repeat and Ig domain containing 2	protein-coding	3.090387969
WT_YAP_peak_2208	chr5	43983030	43983377	+	0	NA	Intergenic	Intergenic	-1404	NM_008009	14181	Mm.46053	NM_008009	ENSMUSG00000048373	Fgfbp1	FGF-BP|FGF-BP1|FGFBP-1	fibroblast growth factor binding protein 1	protein-coding	3.996191339
WT_YAP_peak_1701	chr2	121643033	121643278	+	0	NA	intron (NM_001360084, intron 1 of 13)	RLTR13G|LTR|ERVK	134662	NM_001369185	241627	Mm.293284	NM_030234	ENSMUSG00000027242	Wdr76	5830411K18Rik|6030457D09|AA517836	WD repeat domain 76	protein-coding	4.663847697
WT_YAP_peak_935	chr15	16130816	16131279	+	0	NA	Intergenic	RLTR13D6|LTR|ERVK	-597868	NM_009869	12565	Mm.439758	NM_009869	ENSMUSG00000025370	Cdh9	-	cadherin 9	protein-coding	3.122024483
WT_YAP_peak_1929	chr3	139614729	139614995	+	0	NA	intron (NM_198659, intron 12 of 13)	RMER20B|LTR|ERVK	165897	NR_153353	102635321	Mm.121751	NR_153353	ENSMUSG00000106505	Gm32693	-	predicted gene, 32693	ncRNA	4.861284445
WT_YAP_peak_2523	chr6	122342308	122342841	+	0	NA	Intergenic	Intergenic	-2347	NM_001271579	13619	Mm.6822	NM_007905	ENSMUSG00000040669	Phc1	AW557034|Edr|Edr1|Mph1|Rae-28|rae28	polyhomeotic 1	protein-coding	6.532350973
WT_YAP_peak_2047	chr4	106847985	106848497	+	0	NA	Intergenic	Intergenic	-43234	NM_001347159	329910	Mm.222956	NM_025590	ENSMUSG00000034853	Acot11	1110020M10Rik|2010309H15Rik|AW060409|BFIT|BFIT1|Thea|Them1|mKIAA0707	acyl-CoA thioesterase 11	protein-coding	5.579867166
WT_YAP_peak_1536	chr19	32593957	32594172	+	0	NA	Intergenic	Intergenic	-1651	NM_001201470	23972	Mm.203916	NM_011864	ENSMUSG00000024899	Papss2	1810018P12Rik|AI159688|AtpsU2|Atpsk2|Sk2|bm	3'-phosphoadenosine 5'-phosphosulfate synthase 2	protein-coding	3.165501565
WT_YAP_peak_3019	chr9	40795712	40795882	+	0	NA	Intergenic	Intergenic	-5479	NM_031165	15481	Mm.290774	NM_031165	ENSMUSG00000015656	Hspa8	2410008N15Rik|Hsc70|Hsc71|Hsc73|Hsp73|Hspa10	heat shock protein 8	protein-coding	3.659669963
WT_YAP_peak_2030	chr4	85288974	85289340	+	0	NA	intron (NM_019535, intron 1 of 8)	LTRIS2|LTR|ERV1	83701	NM_019535	20404	Mm.143603	NM_019535	ENSMUSG00000028488	Sh3gl2	9530001L19Rik|AI120490|AW555077|B930049H17Rik|EEN-B1|SH3PA|Sh3d2a	SH3-domain GRB2-like 2	protein-coding	3.094598306
WT_YAP_peak_452	chr11	70356161	70356361	+	0	NA	Intergenic	RLTR13F|LTR|ERVK	-4230	NM_009660	11687	Mm.4584	NM_009660	ENSMUSG00000018924	Alox15	12-LO|12/15-LO|15-LOX|Alox12l|L-12LO	arachidonate 15-lipoxygenase	protein-coding	3.747671977
WT_YAP_peak_26	chr1	30937726	30937897	+	0	NA	Intergenic	Intergenic	11899	NR_002688	433406	Mm.389003	NR_002688	NANA	Gm13363	-	predicted gene 13363	pseudo	3.907903391
WT_YAP_peak_3163	chrX	57359371	57359676	+	0	NA	Intergenic	Lx8|LINE|L1	-20794	NM_152801	73341	Mm.261443	NM_152801	ENSMUSG00000031133	Arhgef6	1600028C08Rik|1700038J06Rik|4930592P22Rik|alpha-PIX	Rac/Cdc42 guanine nucleotide exchange factor (GEF) 6	protein-coding	3.408516142
WT_YAP_peak_2328	chr6	5032912	5033185	+	0	NA	intron (NM_001363809, intron 2 of 15)	MT2B2|LTR|ERVL	129737	NM_181595	243725	Mm.332901	NM_181595	ENSMUSG00000032827	Ppp1r9a	2810430P21Rik|4930518N04Rik|5330407E15|A230094E16Rik|BB181831|NRB|neurabin-I	protein phosphatase 1, regulatory subunit 9A	protein-coding	5.413818339
WT_YAP_peak_951	chr15	30716377	30716624	+	0	NA	intron (NM_008729, intron 9 of 22)	intron (NM_008729, intron 9 of 22)	-322626	NR_045186	73784	Mm.66947	NR_045186	ENSMUSG00000115474	4930430F21Rik	-	RIKEN cDNA 4930430F21 gene	ncRNA	3.271075975
WT_YAP_peak_2728	chr7	130945765	130946135	+	0	NA	intron (NM_019564, intron 1 of 8)	MLTR14|LTR|ERV1	9747	NM_019564	56213	Mm.30156	NM_019564	ENSMUSG00000006205	Htra1	AI429470|HTRA|L56|Prss11|RSPP11	HtrA serine peptidase 1	protein-coding	9.08998887
WT_YAP_peak_2814	chr8	39813292	39813682	+	0	NA	Intergenic	RLTR13B1|LTR|ERVK	-170809	NM_031195	20288	Mm.239291	NM_031195	ENSMUSG00000025044	Msr1	MRS-A|MSR|MSR-A|SR-AI|SR-AII|Scara1|Scvr	macrophage scavenger receptor 1	protein-coding	2.875009267
WT_YAP_peak_1493	chr19	5058394	5058594	+	0	NA	Intergenic	Intergenic	7686	NM_145495	225870	Mm.271922	NM_145495	ENSMUSG00000024883	Rin1	-	Ras and Rab interactor 1	protein-coding	6.284557623
WT_YAP_peak_622	chr12	80271030	80271253	+	0	NA	Intergenic	Intergenic	-10760	NM_001346669	109711	Mm.253564	NM_134156	ENSMUSG00000015143	Actn1	3110023F10Rik|Actn1a	actinin, alpha 1	protein-coding	5.225376978
WT_YAP_peak_2545	chr6	127269167	127269381	+	0	NA	Intergenic	MIRb|SINE|MIR	38693	NR_073373	232386	Mm.257367	NR_073373	ENSMUSG00000107153	Gm38404	D130058E03	predicted gene, 38404	ncRNA	5.336309457
WT_YAP_peak_766	chr13	91223640	91223907	+	0	NA	intron (NM_025770, intron 1 of 7)	intron (NM_025770, intron 1 of 7)	214	NM_025770	66795	Mm.235385	NM_025770	ENSMUSG00000021619	Atg10	5330424L23Rik|5430428K15Rik|AI852123|APG10|Agp10|Apg10l|Apg10p|Atg10l	autophagy related 10	protein-coding	4.972872431
WT_YAP_peak_1968	chr4	18395359	18395886	+	0	NA	Intergenic	RLTR13E|LTR|ERVK	542164	NM_019724	17389	Mm.187315	NM_019724	ENSMUSG00000028226	Mmp16	MT-MMP 3|MT3-MMP|Mt3mmp	matrix metallopeptidase 16	protein-coding	4.872628757
WT_YAP_peak_1761	chr2	180220133	180220539	+	0	NA	intron (NM_001081171, intron 2 of 78)	intron (NM_001081171, intron 2 of 78)	5523	NM_001081171	16776	Mm.4339	NM_001081171	ENSMUSG00000015647	Lama5	AA408760|AA408762|AI853660|[a]5|laminin-511|mKIAA0533	laminin, alpha 5	protein-coding	11.87369579
WT_YAP_peak_1456	chr18	69395129	69395319	+	0	NA	intron (NM_001361127, intron 3 of 19)	B4|SINE|B4	49064	NM_001361126	21413	Mm.4269	NM_013685	ENSMUSG00000053477	Tcf4	5730422P05Rik|ASP-I2|E2-2|E2.2|ITF-2|ITF-2b|ITF2|ME2|MITF-2A|MITF-2B|SEF-2|SEF2|SEF2-1|TFE|Tcf-4|bHLHb19	transcription factor 4	protein-coding	4.247260952
WT_YAP_peak_2766	chr8	13208993	13209252	+	0	NA	Intergenic	Intergenic	-8498	NM_025768	66790	Mm.34901	NM_025768	ENSMUSG00000038515	Grtp1	5430401C05Rik|C81211|Tbc1d6	GH regulated TBC protein 1	protein-coding	5.883623248
WT_YAP_peak_2479	chr6	94776556	94776835	+	0	NA	Intergenic	Intergenic	-76550	NM_008377	16206	Mm.245210	NM_008377	ENSMUSG00000030029	Lrig1	D6Bwg0781e|Img|LIG-1	leucine-rich repeats and immunoglobulin-like domains 1	protein-coding	4.511414579
WT_YAP_peak_2264	chr5	113476948	113477164	+	0	NA	Intergenic	Intergenic	-73364	NM_177292	320916	Mm.102783	NM_177292	ENSMUSG00000063430	Wscd2	4933413A10Rik|C530024P05Rik|Gm450	WSC domain containing 2	protein-coding	5.660964136
WT_YAP_peak_1937	chr3	146253803	146254069	+	0	NA	intron (NM_022983, intron 2 of 2)	intron (NM_022983, intron 2 of 2)	32975	NM_022983	65086	Mm.155520	NM_022983	ENSMUSG00000036832	Lpar3	Edg7|lpA3	lysophosphatidic acid receptor 3	protein-coding	3.645963334
WT_YAP_peak_2317	chr5	147155493	147155703	+	0	NA	Intergenic	Intergenic	-33098	NM_008178	14842	Mm.4797	NM_008178	ENSMUSG00000053129	Gsx1	Gsh-1|Gsh1	GS homeobox 1	protein-coding	5.876863376
WT_YAP_peak_794	chr13	118035581	118035950	+	0	NA	Intergenic	RLTR53B_Mm|LTR|ERVK	-315754	NR_045508	71100	Mm.414841	NR_045508	ENSMUSG00000079048	4933413L06Rik	-	RIKEN cDNA 4933413L06 gene	ncRNA	5.324654946
WT_YAP_peak_164	chr1	153009212	153009737	+	0	NA	intron (NM_175460, intron 1 of 10)	RLTR41|LTR|ERV1	54373	NM_175460	226518	Mm.40548	NM_175460	ENSMUSG00000042751	Nmnat2	AI843915|D030041I09Rik|PNAT1|PNAT2	nicotinamide nucleotide adenylyltransferase 2	protein-coding	9.738247259
WT_YAP_peak_2818	chr8	43182397	43182583	+	0	NA	promoter-TSS (NM_001160412)	promoter-TSS (NM_001160412)	-632	NM_001160412	622117	Mm.390031	NM_001160412	ENSMUSG00000091490	Triml2	EG622117|Tu4	tripartite motif family-like 2	protein-coding	4.214165412
WT_YAP_peak_1643	chr2	67247400	67247647	+	0	NA	Intergenic	RLTR13B1|LTR|ERVK	73689	NM_001033477	383709	Mm.244520	NM_001033477	NANA	Gm1322	-	predicted gene 1322	protein-coding	3.551453916
WT_YAP_peak_2680	chr7	82785275	82785459	+	0	NA	Intergenic	RMER20B|LTR|ERVK	-29723	NR_046004	77800	Mm.444811	NR_046004	ENSMUSG00000086690	4933406J10Rik	A930009F24Rik	RIKEN cDNA 4933406J10 gene	ncRNA	4.94879695
WT_YAP_peak_2166	chr5	3309171	3309434	+	0	NA	Intergenic	Intergenic	-34591	NM_009873	12571	Mm.31672	NM_009873	ENSMUSG00000040274	Cdk6	AI504062|Crk2	cyclin-dependent kinase 6	protein-coding	5.179911652
WT_YAP_peak_100	chr1	90519337	90519672	+	0	NA	Intergenic	Intergenic	-83921	NM_133805	108679	Mm.119177	NM_133805	ENSMUSG00000034432	Cops8	9430009J09Rik|AA408242|Csn8|Sgn8	COP9 signalosome subunit 8	protein-coding	7.277587739
WT_YAP_peak_2270	chr5	116923296	116923510	+	0	NA	Intergenic	L2b|LINE|L2	192590	NM_001122666	71954	Mm.34456	NM_178622	ENSMUSG00000066900	Suds3	2400003N08Rik|2410008L21Rik|AU067672|mSds3	suppressor of defective silencing 3 homolog (S. cerevisiae)	protein-coding	3.180224828
WT_YAP_peak_1731	chr2	156443368	156443590	+	0	NA	intron (NM_001368803, intron 2 of 20)	ID_B1|SINE|B4	22388	NM_001368803	13821	Mm.20852	NM_013510	ENSMUSG00000027624	Epb41l1	4.1N|Epb4.1l1|NBL1|mKIAA0338	erythrocyte membrane protein band 4.1 like 1	protein-coding	5.976366868
WT_YAP_peak_1568	chr19	59585879	59586248	+	0	NA	Intergenic	Intergenic	92927	NR_045308	72647	Mm.410849	NR_045308	ENSMUSG00000100119	2700089I24Rik	-	RIKEN cDNA 2700089I24 gene	ncRNA	6.984694429
WT_YAP_peak_1239	chr17	28986893	28987151	+	0	NA	intron (NM_134115, intron 5 of 13)	B3|SINE|B2	20973	NM_134115	106504	Mm.439986	NM_134115	ENSMUSG00000024006	Stk38	5830476G13Rik|9530097A09Rik|AA617404|Ndr1	serine/threonine kinase 38	protein-coding	5.816849941
WT_YAP_peak_2733	chr7	134246725	134246896	+	0	NA	Intergenic	Intergenic	-21713	NM_007400	11489	Mm.439714	NM_007400	ENSMUSG00000054555	Adam12	Mltna	a disintegrin and metallopeptidase domain 12 (meltrin alpha)	protein-coding	5.188078639
WT_YAP_peak_1152	chr16	28930496	28930790	+	0	NA	promoter-TSS (NM_177718)	promoter-TSS (NM_177718)	-945	NM_177718	239796	Mm.155887	NM_177718	ENSMUSG00000051065	Mb21d2	1600021P15Rik|A430031N04|C87006	Mab-21 domain containing 2	protein-coding	4.439158989
WT_YAP_peak_33	chr1	36013717	36013987	+	0	NA	Intergenic	RMER20C_Mm|LTR|ERVK	-54548	NM_015818	50785	Mm.213566	NM_015818	ENSMUSG00000045216	Hs6st1	6Ost1	heparan sulfate 6-O-sulfotransferase 1	protein-coding	5.388222565
WT_YAP_peak_1225	chr17	17496481	17496829	+	0	NA	Intergenic	RLTR13B1|LTR|ERVK	93969	NM_025681	66643	Mm.268018	NM_025681	ENSMUSG00000047786	Lix1	5730466L18Rik	limb and CNS expressed 1	protein-coding	3.486648317
WT_YAP_peak_3116	chr9	108385154	108385415	+	0	NA	intron (NM_001311157, intron 18 of 20)	PB1D10|SINE|Alu	-7550	NM_053216	112418	Mm.78287	NM_053216	ENSMUSG00000032611	1700102P08Rik	AI593206	RIKEN cDNA 1700102P08 gene	protein-coding	5.086755006
WT_YAP_peak_3007	chr9	31439009	31439254	+	0	NA	intron (NM_144936, intron 1 of 5)	intron (NM_144936, intron 1 of 5)	25107	NM_144936	235135	Mm.390134	NM_144936	ENSMUSG00000041737	Tmem45b	BC018222	transmembrane protein 45b	protein-coding	5.134943423
WT_YAP_peak_1480	chr18	80982162	80982502	+	0	NA	intron (NM_001369133, intron 1 of 2)	intron (NM_001369133, intron 1 of 2)	4689	NM_178280	20689	Mm.215917	NM_178280	ENSMUSG00000024565	Sall3	B130022O04Rik|Msal|Msal-1|Sal|Salt|Spalt	spalt like transcription factor 3	protein-coding	3.092653649
WT_YAP_peak_1015	chr15	65863475	65863724	+	0	NA	intron (NM_001356582, intron 19 of 22)	MLTR11B|LTR|ERVK	48655	NM_001347038	18256	Mm.41776	NM_010953	ENSMUSG00000015001	Oc90	Ocn-95|PLA2L|Pla2ll|oc95	otoconin 90	protein-coding	3.244907367
WT_YAP_peak_941	chr15	25312277	25312578	+	0	NA	Intergenic	RLTR25B|LTR|ERVK	101337	NM_027395	70350	Mm.29586	NM_027395	ENSMUSG00000045763	Basp1	2610024P12Rik|CAP-23|CAP23|Ckap3|NAP-22|NAP22	brain abundant, membrane attached signal protein 1	protein-coding	3.338539983
WT_YAP_peak_1682	chr2	103842435	103842636	+	0	NA	Intergenic	Intergenic	-31913	NR_040514	78031	Mm.243867	NR_040514	ENSMUSG00000086687	4930547E08Rik	-	RIKEN cDNA 4930547E08 gene	ncRNA	3.155408508
WT_YAP_peak_302	chr10	69908671	69908878	+	0	NA	intron (NM_170689, intron 23 of 41)	intron (NM_170689, intron 23 of 41)	-16758	NM_009670	11735	Mm.235960	NM_009670	ENSMUSG00000069601	Ank3	2900054D09Rik|AI314020|Ank-3|AnkG|Ankyrin-3|Ankyrin-G	ankyrin 3, epithelial	protein-coding	3.565832271
WT_YAP_peak_1866	chr3	85981867	85982044	+	0	NA	Intergenic	Intergenic	20576	NM_001001650	368202	Mm.253822	NM_001001650	ENSMUSG00000049013	Prss48	Esspl|Gm1019	protease, serine 48	protein-coding	5.664264465
WT_YAP_peak_1375	chr18	34606132	34606471	+	0	NA	intron (NM_001289607, intron 14 of 20)	intron (NM_001289607, intron 14 of 20)	-8833	NR_152398	271508	Mm.417609	NM_177773	ENSMUSG00000049357	4933408B17Rik	-	RIKEN cDNA 4933408B17 gene	protein-coding	3.169920012
WT_YAP_peak_2631	chr7	30434778	30435105	+	0	NA	TTS (NM_007467)	TTS (NM_007467)	10641	NM_007467	11803	Mm.2381	NM_007467	ENSMUSG00000006651	Aplp1	-	amyloid beta (A4) precursor-like protein 1	protein-coding	3.63921449
WT_YAP_peak_2992	chr9	19093445	19093741	+	0	NA	Intergenic	RLTR9D|LTR|ERVK	-27364	NM_146564	258557	Mm.377566	NM_146564	ENSMUSG00000059303	Olfr836	MOR152-3	olfactory receptor 836	protein-coding	6.009087717
WT_YAP_peak_2752	chr8	4352597	4352914	+	0	NA	intron (NM_009138, intron 2 of 5)	RMER16B2|LTR|ERVK	3167	NM_009138	20300	Mm.7275	NM_009138	ENSMUSG00000023235	Ccl25	A130072A22Rik|AI852536|CKb15|Scya25|TECK	chemokine (C-C motif) ligand 25	protein-coding	5.794477441
WT_YAP_peak_1829	chr3	54990106	54990578	+	0	NA	Intergenic	Intergenic	64713	NM_001305221	12427	Mm.4815	NM_007628	ENSMUSG00000027793	Ccna1	-	cyclin A1	protein-coding	15.46010683
WT_YAP_peak_2831	chr8	48177990	48178176	+	0	NA	Intergenic	RLTR23|LTR|ERV1	68070	NM_001161515	320685	Mm.121549	NM_178788	ENSMUSG00000031562	Dctd	6030466N05Rik	dCMP deaminase	protein-coding	7.684654574
WT_YAP_peak_679	chr13	18575647	18576081	+	0	NA	Intergenic	Intergenic	-141428	NM_172120	218035	Mm.27389	NM_172120	ENSMUSG00000041236	Vps41	AI317346|Vam2|mVam2	VPS41 HOPS complex subunit	protein-coding	4.395810473
WT_YAP_peak_2219	chr5	61339862	61340078	+	0	NA	Intergenic	RLTR13G|LTR|ERVK	-468873	NM_019468	14380	Mm.347430	NM_019468	ENSMUSG00000089992	G6pd2	G6pdx-ps1|Gpd-2|Gpd2	glucose-6-phosphate dehydrogenase 2	protein-coding	3.311129966
WT_YAP_peak_2025	chr4	80875292	80875465	+	0	NA	Intergenic	Intergenic	-35308	NM_026821	52829	Mm.273986	NM_026821	ENSMUSG00000048706	Lurap1l	1110029A09Rik|AV077978|AV175137|D4Bwg0951e|WI-13707|bM350F23.1	leucine rich adaptor protein 1-like	protein-coding	3.862984961
WT_YAP_peak_308	chr10	75851511	75851733	+	0	NA	Intergenic	Intergenic	8655	NM_010798	17319	Mm.2326	NM_010798	ENSMUSG00000033307	Mif	DER6|GIF|Glif	macrophage migration inhibitory factor (glycosylation-inhibiting factor)	protein-coding	3.845662158
WT_YAP_peak_3115	chr9	108201174	108201464	+	0	NA	Intergenic	Intergenic	-10936	NM_007567	12217	Mm.20425	NM_007567	ENSMUSG00000032589	Bsn	-	bassoon	protein-coding	7.447197811
WT_YAP_peak_2646	chr7	45068092	45068309	+	0	NA	intron (NM_025533, intron 1 of 8)	B1_Mus2|SINE|Alu	5771	NM_025533	66394	Mm.272139	NM_025533	ENSMUSG00000003421	Nosip	2310061K06Rik|CGI-25	nitric oxide synthase interacting protein	protein-coding	3.721224045
WT_YAP_peak_1837	chr3	60855833	60856004	+	0	NA	Intergenic	MIR|SINE|MIR	-146867	NM_001282016	18441	Mm.281452	NM_008772	ENSMUSG00000027765	P2ry1	P2Y1	purinergic receptor P2Y, G-protein coupled 1	protein-coding	3.166749299
WT_YAP_peak_3012	chr9	37106842	37107243	+	0	NA	intron (NM_001029838, intron 1 of 12)	intron (NM_001029838, intron 1 of 12)	40280	NM_001029838	208076	Mm.260335	NM_148950	ENSMUSG00000035934	Pknox2	D230005H23Rik|Prep2	Pbx/knotted 1 homeobox 2	protein-coding	10.06105785
WT_YAP_peak_2074	chr4	123005179	123005414	+	0	NA	Intergenic	Intergenic	9365	NM_008506	16918	Mm.1055	NM_008506	ENSMUSG00000028654	Mycl	AW536278|L-myc|Lmyc-1|Lmyc1|Mycl1|bHLHe38	v-myc avian myelocytomatosis viral oncogene lung carcinoma derived	protein-coding	3.732036318
WT_YAP_peak_974	chr15	41658587	41659069	+	0	NA	intron (NR_152565, intron 3 of 17)	RLTR25B|LTR|ERVK	-130113	NM_001130165	170719	Mm.254267	NM_130885	ENSMUSG00000022307	Oxr1	2210416C20Rik|C7|C7B	oxidation resistance 1	protein-coding	3.50307953
WT_YAP_peak_2235	chr5	88559020	88559227	+	0	NA	Intergenic	Intergenic	4661	NM_023054	65961	Mm.490364	NM_023054	ENSMUSG00000070697	Utp3	2400011K09Rik|AW557551|C87704|Crl-1|Crl1|Crlz1|Sas10	UTP3 small subunit processome component	protein-coding	4.791587115
WT_YAP_peak_759	chr13	79668938	79669184	+	0	NA	Intergenic	RLTR13C2|LTR|ERVK	-1214323	NR_153410	105171	Mm.423137	NM_001042591	ENSMUSG00000074794	Arrdc3	AI450344|mKIAA1376	arrestin domain containing 3	protein-coding	4.410371494
WT_YAP_peak_22	chr1	21254018	21254294	+	0	NA	intron (NM_010356, intron 2 of 6)	MYSERV-int|LTR|ERVK	13571	NM_010356	14859	Mm.394593	NM_010356	ENSMUSG00000025934	Gsta3	Gst2-3	glutathione S-transferase, alpha 3	protein-coding	5.606209221
WT_YAP_peak_1807	chr3	29190359	29190645	+	0	NA	intron (NR_151638, intron 4 of 13)	intron (NR_151638, intron 4 of 13)	107971	NM_001357198	75740	Mm.330948	NM_029412	ENSMUSG00000063600	Egfem1	6130401L20Rik|Efcab11	EGF-like and EMI domain containing 1	protein-coding	3.3515096
WT_YAP_peak_2958	chr8	123042312	123042602	+	0	NA	promoter-TSS (NR_037865)	promoter-TSS (NR_037865)	-118	NR_045268	100503178	Mm.294938	NR_045268	ENSMUSG00000099881	2810013P06Rik	-	RIKEN cDNA 2810013P06 gene	ncRNA	5.097547165
WT_YAP_peak_2087	chr4	127904071	127904258	+	0	NA	Intergenic	MLT1K|LTR|ERVL-MaLR	66677	NM_001134733	635169	Mm.346755	NM_001134733	ENSMUSG00000028813	CK137956	-	cDNA sequence CK137956	protein-coding	4.376679769
WT_YAP_peak_1876	chr3	90102340	90102638	+	0	NA	Intergenic	B1F|SINE|Alu	-1649	NM_029937	77595	Mm.159949	NM_029937	ENSMUSG00000027939	Nup210l	4930548O11Rik|R26-EGFP|Tg(Gt(ROSA)26Sor-EGFP)130910Eps	nucleoporin 210-like	protein-coding	3.953422736
WT_YAP_peak_253	chr10	35428302	35428523	+	0	NA	Intergenic	RLTR13D6|LTR|ERVK	945012	NM_001159544	14302	Mm.332432	NM_010237	ENSMUSG00000019779	Frk	BSK|BSK/IYK|C85044|GTK|RAK	fyn-related kinase	protein-coding	2.92333997
WT_YAP_peak_1364	chr18	24070581	24071205	+	0	NA	Intergenic	RLTR13E|LTR|ERVK	-50080	NM_021559	59057	Mm.417427	NM_021559	ENSMUSG00000051469	Zfp24	3526401F17Rik|5033419P20Rik|AI480505|AI642085|AL024422|KOX17|ZF-12|Zfp191|Znf24	zinc finger protein 24	protein-coding	4.765378248
WT_YAP_peak_768	chr13	91796024	91796266	+	0	NA	TTS (NM_145453)	TTS (NM_145453)	11551	NM_145453	69085	Mm.52356	NM_145453	ENSMUSG00000021621	Zcchc9	1810019C21Rik	zinc finger, CCHC domain containing 9	protein-coding	2.62301448
WT_YAP_peak_608	chr12	70712348	70712827	+	0	NA	Intergenic	Intergenic	-112927	NM_028127	319710	Mm.2962	NM_028127	ENSMUSG00000048285	Frmd6	2610019M19Rik|4930488L10Rik|AW212977|Willin	FERM domain containing 6	protein-coding	6.084201313
WT_YAP_peak_3028	chr9	46038878	46039066	+	0	NA	intron (NM_027498, intron 1 of 24)	intron (NM_027498, intron 1 of 24)	26152	NM_027498	70661	Mm.219459	NM_027498	ENSMUSG00000034135	Sik3	5730525O22Rik|9030204A07Rik|AI447252|AI846254|AI849445|Qsk|SIK-3|mKIAA0999	SIK family kinase 3	protein-coding	3.188495523
WT_YAP_peak_2387	chr6	48866342	48866563	+	0	NA	TTS (NM_001358003)	TTS (NM_001358003)	6123	NM_001358003	666105	Mm.379315	NM_001358003	NANA	Gm7932	EG666105	predicted gene 7932	protein-coding	4.646022453
WT_YAP_peak_1686	chr2	105048393	105048575	+	0	NA	Intergenic	Intergenic	-31457	NM_145380	98221	Mm.379278	NM_145380	ENSMUSG00000027170	Eif3m	Ga17|Pcid1|Tango7	eukaryotic translation initiation factor 3, subunit M	protein-coding	3.546346849
WT_YAP_peak_3031	chr9	50444115	50444305	+	0	NA	Intergenic	Intergenic	-50315	NM_029639	76509	Mm.29959	NM_029639	ENSMUSG00000032068	Plet1	0610037B23Rik|1600029D21Rik|AA407923|AU043048	placenta expressed transcript 1	protein-coding	4.854012516
WT_YAP_peak_2223	chr5	72464524	72464805	+	0	NA	intron (NM_016869, intron 2 of 21)	RMER15-int|LTR|ERVL	39544	NM_016869	53419	Mm.332425	NM_016869	ENSMUSG00000005220	Corin	AV273130|Lrp4	corin, serine peptidase	protein-coding	2.794499759
WT_YAP_peak_209	chr10	3941294	3941558	+	0	NA	intron (NM_001033253, intron 10 of 15)	intron (NM_001033253, intron 10 of 15)	-31649	NM_001170785	270685	Mm.184752	NM_172308	ENSMUSG00000040675	Mthfd1l	2410004L15Rik|AI647056|Fthfsdc1	methylenetetrahydrofolate dehydrogenase (NADP+ dependent) 1-like	protein-coding	5.11663291
WT_YAP_peak_788	chr13	113046178	113046536	+	0	NA	promoter-TSS (NM_027127)	promoter-TSS (NM_027127)	31	NM_027127	69590	Mm.12715	NM_027127	ENSMUSG00000021760	Gpx8	2310016C16Rik|AU017063	glutathione peroxidase 8 (putative)	protein-coding	3.615495674
WT_YAP_peak_1691	chr2	112676441	112676963	+	0	NA	intron (NM_001319156, intron 72 of 103)	LTRIS3|LTR|ERV1	58285	NM_001355631	74268	Mm.315125	NM_028844	ENSMUSG00000003604	Aven	1700013A01Rik|1700056A21Rik|mAven-L|mAven-S	apoptosis, caspase activation inhibitor	protein-coding	3.545378167
WT_YAP_peak_1623	chr2	51140478	51140851	+	0	NA	intron (NM_028810, intron 2 of 4)	intron (NM_028810, intron 2 of 4)	8447	NM_028810	74194	Mm.46497	NM_028810	ENSMUSG00000017144	Rnd3	2610017M01Rik|AI661404|Arhe|Rhoe	Rho family GTPase 3	protein-coding	7.529722022
WT_YAP_peak_953	chr15	33625465	33625707	+	0	NA	intron (NR_045070, intron 4 of 5)	intron (NR_045070, intron 4 of 5)	27850	NR_045070	75880	Mm.396109	NR_045070	ENSMUSG00000115779	4930592A05Rik	-	RIKEN cDNA 4930592A05 gene	ncRNA	2.670705652
WT_YAP_peak_2937	chr8	110808639	110808819	+	0	NA	Intergenic	Intergenic	-2805	NM_029646	76527	Mm.77697	NM_029646	ENSMUSG00000031750	Il34	2010004A03Rik|AI593503	interleukin 34	protein-coding	5.506354253
WT_YAP_peak_184	chr1	166304752	166304976	+	0	NA	intron (NM_001357429, intron 4 of 6)	intron (NM_001357429, intron 4 of 6)	50725	NM_001357430	100039795	Mm.101743	NM_001164528	ENSMUSG00000040612	Ildr2	2810478N18Rik|3110063L10Rik|AI852300|D1Ertd471e|Dbsm1|Ll	immunoglobulin-like domain containing receptor 2	protein-coding	5.099140148
WT_YAP_peak_2006	chr4	56858719	56859254	+	0	NA	intron (NM_018761, intron 1 of 18)	intron (NM_018761, intron 1 of 18)	6225	NM_018761	54366	Mm.218891	NM_018761	ENSMUSG00000038816	Ctnnal1	ACRP|AI616177|AW545119|C86009|Catnal1	catenin (cadherin associated protein), alpha-like 1	protein-coding	2.962102274
WT_YAP_peak_1651	chr2	71211404	71211702	+	0	NA	promoter-TSS (NM_001198878)	promoter-TSS (NM_001198878)	-153	NM_001198872	13427	Mm.249479	NM_010064	ENSMUSG00000027012	Dync1i2	3110079H08Rik|AW554389|Dncic2	dynein cytoplasmic 1 intermediate chain 2	protein-coding	4.999916989
WT_YAP_peak_2383	chr6	44210886	44211258	+	0	NA	Intergenic	ORR1A4-int|LTR|ERVL-MaLR	-544794	NM_001311111	29807	Mm.320979	NM_013861	ENSMUSG00000029735	Tpk1	-	thiamine pyrophosphokinase	protein-coding	4.225463442
WT_YAP_peak_1669	chr2	87515564	87516159	+	0	NA	Intergenic	Intergenic	8436	NM_178249	347711	Mm.21815	NM_178249	ENSMUSG00000025838	Pramel6	C80453|C80515	preferentially expressed antigen in melanoma like 6	protein-coding	3.850021924
WT_YAP_peak_405	chr11	22620932	22621136	+	0	NA	Intergenic	Intergenic	108751	NM_153596	103765	Mm.221274	NM_153596	ENSMUSG00000049904	Tmem17	AI503894|AW049890	transmembrane protein 17	protein-coding	5.370491287
WT_YAP_peak_1471	chr18	75464895	75465135	+	0	NA	intron (NM_201354, intron 10 of 11)	intron (NM_201354, intron 10 of 11)	-49630	NR_045879	100038353	Mm.440724	NR_045879	ENSMUSG00000097712	Gm10532	-	predicted gene 10532	ncRNA	5.818520916
WT_YAP_peak_2781	chr8	22823183	22823399	+	0	NA	Intergenic	RLTR41A2|LTR|ERV1	-17637	NM_029505	64933	Mm.390023	NM_029505	ENSMUSG00000031539	Ap3m2	5830445E16Rik|AP-3B	adaptor-related protein complex 3, mu 2 subunit	protein-coding	4.96669495
WT_YAP_peak_1494	chr19	5806434	5806632	+	0	NA	Intergenic	Intergenic	-3861	NR_002847	72289	Mm.298256	NR_002847	ENSMUSG00000092341	Malat1	2210401K01Rik|9430072K23Rik|AI647968|Neat2	metastasis associated lung adenocarcinoma transcript 1 (non-coding RNA)	ncRNA	6.522426868
WT_YAP_peak_2638	chr7	37307963	37308143	+	0	NA	Intergenic	Intergenic	461699	NM_172385	243937	Mm.322505	NM_172385	ENSMUSG00000043456	Zfp536	9630010P11Rik|Znf536|mKIAA0390	zinc finger protein 536	protein-coding	5.122190003
WT_YAP_peak_1780	chr3	9131429	9131728	+	0	NA	Intergenic	B4|SINE|B4	69614	NR_040597	75149	Mm.399324	NR_040597	ENSMUSG00000103116	4930539M17Rik	-	RIKEN cDNA 4930539M17 gene	ncRNA	6.721593832
WT_YAP_peak_380	chr11	7775329	7775666	+	0	NA	Intergenic	RLTR13E|LTR|ERVK	-561574	NM_008343	16009	Mm.29254	NM_008343	ENSMUSG00000020427	Igfbp3	AI649005|IGFBP-3|IGgfbp3	insulin-like growth factor binding protein 3	protein-coding	3.462971725
WT_YAP_peak_1223	chr17	17196128	17196427	+	0	NA	intron (NM_001357988, intron 1 of 3)	LTRIS2|LTR|ERV1	16972	NM_001357988	626854	Mm.436630	NM_001039232	NANA	Gm38396	-	predicted gene, 38396	protein-coding	2.742719322
WT_YAP_peak_1203	chr16	90158465	90158770	+	0	NA	Intergenic	RLTR23|LTR|ERV1	16380	NR_033476	100038709	Mm.484070	NR_033476	NANA	Gm10789	-	predicted gene 10789	ncRNA	6.703415079
WT_YAP_peak_3040	chr9	58454949	58455204	+	0	NA	promoter-TSS (NR_040736)	promoter-TSS (NR_040736)	-97	NR_040736	74879	Mm.416924	NR_040736	ENSMUSG00000097651	4930461G14Rik	-	RIKEN cDNA 4930461G14 gene	ncRNA	6.247170991
WT_YAP_peak_756	chr13	74462659	74462864	+	0	NA	Intergenic	Intergenic	31189	NM_146231	235956	NANA	NM_146231	ENSMUSG00000069208	Zfp825	-	zinc finger protein 825	protein-coding	4.388050878
WT_YAP_peak_1069	chr15	85795605	85795879	+	0	NA	intron (NM_011144, intron 6 of 7)	intron (NM_011144, intron 6 of 7)	15955	NM_001164625	72355	Mm.33706	NM_197998	ENSMUSG00000064284	Cdpf1	2210021J22Rik	cysteine rich, DPF motif domain containing 1	protein-coding	6.279106464
WT_YAP_peak_2792	chr8	26063487	26063945	+	0	NA	intron (NM_207659, intron 13 of 21)	RLTR13D6|LTR|ERVK	-18893	NR_110583	76604	Mm.437190	NR_110583	ENSMUSG00000085437	1700047A11Rik	4930554C15Rik	RIKEN cDNA 1700047A11 gene	ncRNA	4.342702047
WT_YAP_peak_2171	chr5	13826768	13826940	+	0	NA	Intergenic	RMER20B|LTR|ERVK	35235	NM_027650	71026	Mm.158536	NM_027650	ENSMUSG00000067855	Speer3	4933405P08Rik|SPEER-3	spermatogenesis associated glutamate (E)-rich protein 3	protein-coding	3.885314354
WT_YAP_peak_1854	chr3	75650665	75651222	+	0	NA	intron (NR_040539, intron 1 of 2)	RLTR13E|LTR|ERVK	4788	NR_040539	69193	Mm.374088	NR_040539	ENSMUSG00000099370	Platr10	2410007B07Rik	pluripotency associated transcript 10	ncRNA	5.23372156
WT_YAP_peak_1506	chr19	9081849	9082129	+	0	NA	Intergenic	Intergenic	5967	NM_011681	22287	Mm.2258	NM_011681	ENSMUSG00000024653	Scgb1a1	CC10|CC16|CCSP|PCB-BP|UG|UGB|Utg	secretoglobin, family 1A, member 1 (uteroglobin)	protein-coding	5.443921866
WT_YAP_peak_1205	chr16	93006706	93006885	+	0	NA	Intergenic	Intergenic	-180721	NM_001111022	12394	Mm.4081	NM_009821	ENSMUSG00000022952	Runx1	AML1|CBF-alpha-2|Cbfa2|Pebp2a2|Pebpa2b	runt related transcription factor 1	protein-coding	6.567074433
WT_YAP_peak_2349	chr6	26776763	26777342	+	0	NA	Intergenic	RLTR13E|LTR|ERVK	845626	NR_040771	626904	Mm.126787	NR_040771	ENSMUSG00000106799	Gm20756	-	predicted gene, 20756	ncRNA	3.836343685
WT_YAP_peak_449	chr11	67922036	67922321	+	0	NA	promoter-TSS (NM_001291049)	promoter-TSS (NM_001291049)	-25	NM_001291049	216835	Mm.158885	NM_173754	ENSMUSG00000020905	Usp43	-	ubiquitin specific peptidase 43	protein-coding	5.348748407
WT_YAP_peak_122	chr1	119076023	119076264	+	0	NA	Intergenic	Intergenic	-22524	NM_001081125	14633	Mm.273292	NM_001081125	ENSMUSG00000048402	Gli2	-	GLI-Kruppel family member GLI2	protein-coding	4.405718385
WT_YAP_peak_2101	chr4	130638152	130638369	+	0	NA	Intergenic	PB1|SINE|Alu	-25061	NM_001159606	80912	Mm.440206	NM_030722	ENSMUSG00000028580	Pum1	AA517475|Pumm|mKIAA0099	pumilio RNA-binding family member 1	protein-coding	4.146506793
WT_YAP_peak_805	chr14	19749768	19749956	+	0	NA	Intergenic	MLT1F2|LTR|ERVL-MaLR	-1395	NM_008695	18074	Mm.20348	NM_008695	ENSMUSG00000021806	Nid2	AW547149|Ly111|NID-2|entactin-2|nidogen-2	nidogen 2	protein-coding	4.353522734
WT_YAP_peak_3148	chrX	19906699	19907088	+	0	NA	Intergenic	Intergenic	-152677	NM_021715	60322	Mm.44827	NM_021715	ENSMUSG00000037347	Chst7	2600013M07Rik|C6ST-2|GST5|Gn6st-4|glcNAc6ST-4	carbohydrate (N-acetylglucosamino) sulfotransferase 7	protein-coding	7.309956157
WT_YAP_peak_235	chr10	25297053	25297265	+	0	NA	intron (NM_018747, intron 1 of 7)	CpG	2004	NM_018747	432442	Mm.485937	NM_018747	ENSMUSG00000039166	Akap7	6430401D08|AI662165|AKAP15|Akap18|BB170514	A kinase (PRKA) anchor protein 7	protein-coding	3.046861378
WT_YAP_peak_663	chr12	117684072	117684351	+	0	NA	intron (NM_175930, intron 11 of 27)	MER21B|LTR|ERVL	-159650	NM_146040	217946	Mm.281149	NM_146040	ENSMUSG00000021175	Cdca7l	BC006933|JPO2	cell division cycle associated 7 like	protein-coding	4.180301583
WT_YAP_peak_478	chr11	84062000	84062251	+	0	NA	intron (NM_019819, intron 1 of 2)	intron (NM_019819, intron 1 of 2)	6232	NM_019819	56405	Mm.240885	NM_019819	ENSMUSG00000018648	Dusp14	1110014C10Rik|2310042C07Rik|D11Ertd395e|MKP-L|Mkp6	dual specificity phosphatase 14	protein-coding	3.816997045
WT_YAP_peak_561	chr11	120252665	120253162	+	0	NA	intron (NM_198423, intron 2 of 27)	intron (NM_198423, intron 2 of 27)	19966	NM_198423	268515	Mm.309498	NM_198423	ENSMUSG00000039741	Bahcc1	B930044J06|BC060615	BAH domain and coiled-coil containing 1	protein-coding	28.60005131
WT_YAP_peak_946	chr15	25773658	25774199	+	0	NA	promoter-TSS (NM_001353141)	promoter-TSS (NM_001353141)	-85	NM_001353141	17909	Mm.60590	NM_019472	ENSMUSG00000022272	Myo10	AW048724|D15Ertd600e|mKIAA0799|myosin-X	myosin X	protein-coding	2.907929638
WT_YAP_peak_3146	chrX	18728143	18728418	+	0	NA	Intergenic	RLTR13D6|LTR|ERVK	-266883	NR_132634	75905	Mm.159617	NM_175228	ENSMUSG00000037358	Dipk2b	4930578C19Rik	divergent protein kinase domain 2B	protein-coding	3.31712839
WT_YAP_peak_2053	chr4	109150186	109150516	+	0	NA	intron (NM_001368727, intron 3 of 23)	MER5A|DNA|hAT-Charlie	-12438	NM_001355191	100273	Mm.366315	NM_133885	ENSMUSG00000028559	Osbpl9	2600011I06Rik|AU015843|Orp-9	oxysterol binding protein-like 9	protein-coding	4.48152938
WT_YAP_peak_1792	chr3	16888234	16888508	+	0	NA	Intergenic	RMER6BA|LTR|ERVK	71277	NR_153388	102632048	Mm.417635	NR_153388	NANA	Gm30223	-	predicted gene, 30223	ncRNA	2.992057442
WT_YAP_peak_2201	chr5	35771152	35771627	+	0	NA	intron (NM_177678, intron 1 of 19)	intron (NM_177678, intron 1 of 19)	13509	NM_001177700	231148	Mm.254446	NM_177678	ENSMUSG00000029095	Ablim2	AI606905|C230091L11	actin-binding LIM protein 2	protein-coding	4.114565914
WT_YAP_peak_1111	chr15	102381561	102381811	+	0	NA	Intergenic	Intergenic	-14718	NM_001348205	170574	Mm.263284	NM_130458	ENSMUSG00000060284	Sp7	6430578P22Rik|C22|Osx	Sp7 transcription factor 7	protein-coding	4.709455769
WT_YAP_peak_13	chr1	14743221	14743811	+	0	NA	Intergenic	RLTR13D4|LTR|ERVK	12450	NM_001360810	17681	Mm.5820	NM_010827	ENSMUSG00000025930	Msc	MyoR|bHLHa22	musculin	protein-coding	2.686441318
WT_YAP_peak_1610	chr2	32703094	32703327	+	0	NA	Intergenic	PB1D11|SINE|Alu	-9035	NM_010236	14287	Mm.3830	NM_010236	ENSMUSG00000009566	Fpgs	AA408187	folylpolyglutamyl synthetase	protein-coding	5.744951993
WT_YAP_peak_2550	chr6	128747006	128747302	+	0	NA	Intergenic	RLTR13G|LTR|ERVK	-24057	NM_001099918	100043861	Mm.66911	NM_001099918	ENSMUSG00000079299	Klrb1	4930431A04Rik|Gm4696|Klrb1g|Klrb6|Ly-55|Ly55|NKR-P1G|Nkrp-1e|Nkrp1g	killer cell lectin-like receptor subfamily B member 1	protein-coding	6.945568919
WT_YAP_peak_69	chr1	66700033	66700333	+	0	NA	promoter-TSS (NM_001310644)	promoter-TSS (NM_001310644)	-648	NM_025683	66646	Mm.240912	NM_025683	ENSMUSG00000026005	Rpe	2810429B02Rik|5730518J08Rik	ribulose-5-phosphate-3-epimerase	protein-coding	3.003117876
WT_YAP_peak_391	chr11	13978730	13978919	+	0	NA	Intergenic	RLTR13D6|LTR|ERVK	200217	NR_131011	75280	Mm.108492	NR_131011	ENSMUSG00000085452	4930554G24Rik	-	RIKEN cDNA 4930554G24 gene	ncRNA	3.720664462
WT_YAP_peak_637	chr12	86912368	86912704	+	0	NA	Intergenic	Intergenic	-27722	NM_145836	238330	Mm.248358	NM_145836	ENSMUSG00000034168	Irf2bpl	6430527G18Rik|Eap1	interferon regulatory factor 2 binding protein-like	protein-coding	5.158288523
WT_YAP_peak_724	chr13	48273928	48274138	+	0	NA	promoter-TSS (NR_045162)	promoter-TSS (NR_045162)	-149	NR_045162	320315	Mm.185120	NR_045162	ENSMUSG00000097326	A330048O09Rik	-	RIKEN cDNA A330048O09 gene	ncRNA	6.590874815
WT_YAP_peak_104	chr1	95699912	95700142	+	0	NA	Intergenic	RMER20B|LTR|ERVK	16491	NR_040479	75381	Mm.417807	NR_040479	ENSMUSG00000100777	4930598F16Rik	-	RIKEN cDNA 4930598F16 gene	ncRNA	4.013490868
WT_YAP_peak_3124	chr9	119981680	119981988	+	0	NA	intron (NM_153287, intron 1 of 4)	intron (NM_153287, intron 1 of 4)	1189	NM_001357560	215418	Mm.491094	NM_153287	ENSMUSG00000032515	Csrnp1	4931429D10Rik|Axud1|CSRNP-1|URAX1|taip-3	cysteine-serine-rich nuclear protein 1	protein-coding	6.000753337
WT_YAP_peak_2073	chr4	121735675	121735860	+	0	NA	Intergenic	RLTR13E|LTR|ERVK	-113642	NM_001099309	666927	Mm.465133	NM_001099309	ENSMUSG00000078575	Gm12887	-	predicted gene 12887	protein-coding	2.866085616
WT_YAP_peak_2779	chr8	20410454	20410629	+	0	NA	non-coding (NR_028428, exon 2 of 6)	non-coding (NR_028428, exon 2 of 6)	14273	NR_028428	381598	Mm.359054	NM_001024708	ENSMUSG00000071793	2610005L07Rik	2810038F24Rik|6720476A01Rik	cadherin 11 pseudogene	pseudo	8.560023493
WT_YAP_peak_1418	chr18	50859720	50860077	+	0	NA	Intergenic	Intergenic	-258000	NM_001081224	71373	Mm.63546	NM_001081224	ENSMUSG00000073565	Prr16	5430406M13Rik|AI607429	proline rich 16	protein-coding	3.010538559
WT_YAP_peak_3143	chrX	13296290	13296509	+	0	NA	Intergenic	RLTR13G|LTR|ERVK	15377	NM_010028	13205	Mm.289662	NM_010028	ENSMUSG00000000787	Ddx3x	D1Pas1-rs2|Ddx3|Fin14	DEAD/H (Asp-Glu-Ala-Asp/His) box polypeptide 3, X-linked	protein-coding	3.424009397
WT_YAP_peak_2221	chr5	64864698	64865070	+	0	NA	Intergenic	Intergenic	61361	NM_008453	16599	Mm.392759	NM_008453	ENSMUSG00000029178	Klf3	9930027G08Rik|AL024007|Bklf|Tef-2	Kruppel-like factor 3 (basic)	protein-coding	6.555682252
WT_YAP_peak_1216	chr17	7262001	7262325	+	0	NA	exon (NM_011299, exon 10 of 21)	exon (NM_011299, exon 10 of 21)	-62497	NR_046291	21461	Mm.264651	NM_011553	ENSMUSG00000071322	Tcp10a	D17Leh66A|D17Leh66aa|Gm10326|T66A-a|Tcp-10a	t-complex protein 10a	protein-coding	3.67280724
WT_YAP_peak_194	chr1	177719147	177719425	+	0	NA	Intergenic	Intergenic	-10528	NM_027077	69428	Mm.84467	NM_027077	ENSMUSG00000015962	1700016C15Rik	-	RIKEN cDNA 1700016C15 gene	protein-coding	4.818346833
WT_YAP_peak_1259	chr17	40495607	40495843	+	0	NA	Intergenic	RLTR13D6|LTR|ERVK	-24297	NM_001177584	100126778	Mm.422023	NM_001177584	ENSMUSG00000090747	Esp8	Gm17495	exocrine gland secreted peptide 8	protein-coding	2.640521366
WT_YAP_peak_163	chr1	152917040	152917400	+	0	NA	Intergenic	ID_B1|SINE|B4	-14574	NM_001005507	226517	Mm.270775	NM_001005507	ENSMUSG00000042772	Smg7	9430023P16Rik|mKIAA0250	Smg-7 homolog, nonsense mediated mRNA decay factor (C. elegans)	protein-coding	8.828151226
WT_YAP_peak_185	chr1	166964630	166964861	+	0	NA	Intergenic	Intergenic	34985	NR_037988	100503962	Mm.216842	NR_037988	ENSMUSG00000102548	Gm16701	-	predicted gene, 16701	ncRNA	5.045191565
WT_YAP_peak_1771	chr3	6094357	6094681	+	0	NA	Intergenic	RLTR13C1|LTR|ERVK	-518271	NM_008994	19302	Mm.132336	NM_008994	ENSMUSG00000040374	Pex2	D3Ertd138e|PAF-1|PMP35|Pxmp3	peroxisomal biogenesis factor 2	protein-coding	2.674374204
WT_YAP_peak_957	chr15	35618997	35619340	+	0	NA	intron (NM_177151, intron 24 of 61)	intron (NM_177151, intron 24 of 61)	41750	NR_035527	100316736	NANA	NR_035527	ENSMUSG00000076333	Mir599	mmu-mir-599	microRNA 599	ncRNA	3.705770457
WT_YAP_peak_1850	chr3	69392022	69392245	+	0	NA	intron (NM_178726, intron 1 of 3)	intron (NM_178726, intron 1 of 3)	75215	NM_178726	242083	Mm.40577	NM_178726	ENSMUSG00000027784	Ppm1l	3222401G13|5930404J21Rik|AI481720|AW045850|PP2C|PP2Cepsilon|Pp2ce|Ppp2ce|mKIAA4175	protein phosphatase 1 (formerly 2C)-like	protein-coding	2.690293098
WT_YAP_peak_576	chr12	12784273	12784506	+	0	NA	Intergenic	Intergenic	-114472	NR_136889	102637952	Mm.421393	NR_136889	NANA	Gm34637	-	predicted gene, 34637	ncRNA	3.565832271
WT_YAP_peak_387	chr11	11948999	11949259	+	0	NA	intron (NM_001177629, intron 5 of 15)	intron (NM_001177629, intron 5 of 15)	-50985	NM_001190448	13195	Mm.12906	NM_016672	ENSMUSG00000020182	Ddc	Aadc	dopa decarboxylase	protein-coding	4.662223229
WT_YAP_peak_1842	chr3	63295983	63296198	+	0	NA	promoter-TSS (NM_001289463)	promoter-TSS (NM_001289463)	-5	NM_001289463	17380	Mm.296022	NM_008604	ENSMUSG00000027820	Mme	6030454K05Rik|C85356|CALLA|CD10|NEP|SFE	membrane metallo endopeptidase	protein-coding	4.345858081
WT_YAP_peak_1396	chr18	37826387	37826826	+	0	NA	intron (NM_033588, intron 2 of 3)	intron (NM_033588, intron 2 of 3)	7060	NM_033583	93708	Mm.247203	NM_033583	ENSMUSG00000102543	Pcdhgc5	-	protocadherin gamma subfamily C, 5	protein-coding	5.136014096
WT_YAP_peak_1386	chr18	35757714	35758171	+	0	NA	Intergenic	Intergenic	-13617	NM_019912	56550	Mm.180052	NM_019912	ENSMUSG00000091896	Ube2d2a	1500034D03Rik|Ubc2e|Ube2d2|ubc4	ubiquitin-conjugating enzyme E2D 2A	protein-coding	3.112317578
WT_YAP_peak_1358	chr18	21008279	21008563	+	0	NA	intron (NM_207623, intron 1 of 6)	PB1D7|SINE|Alu	6464	NM_001303011	56515	Mm.253542	NM_019706	ENSMUSG00000024317	Rnf138	2410015A17Rik|2810480D20Rik|STRIN|Trif|Trif-d	ring finger protein 138	protein-coding	3.375028966
WT_YAP_peak_2184	chr5	25537159	25537429	+	0	NA	Intergenic	Intergenic	7276	NR_027388	73571	Mm.105263	NR_027388	ENSMUSG00000101856	1700096K18Rik	-	RIKEN cDNA 1700096K18 gene	ncRNA	2.993456981
WT_YAP_peak_1773	chr3	6768234	6768563	+	0	NA	Intergenic	RLTR13D6|LTR|ERVK	-147955	NM_027048	69347	Mm.45822	NM_027048	ENSMUSG00000069118	1700008P02Rik	-	RIKEN cDNA 1700008P02 gene	protein-coding	4.881408269
WT_YAP_peak_807	chr14	20079918	20080154	+	0	NA	intron (NM_026209, intron 1 of 1)	RLTR18|LTR|ERVK	3136	NM_026209	67509	Mm.292423	NM_026209	ENSMUSG00000045107	Saysd1	1810063B07Rik|4930488P03Rik	SAYSVFN motif domain containing 1	protein-coding	4.792057293
WT_YAP_peak_25	chr1	30548785	30549103	+	0	NA	Intergenic	RLTR13E|LTR|ERVK	314312	NM_001081080	213109	Mm.194486	NM_025871	ENSMUSG00000048874	Phf3	2310061N19Rik	PHD finger protein 3	protein-coding	4.105178375
WT_YAP_peak_1168	chr16	31424392	31424681	+	0	NA	intron (NM_175177, intron 1 of 6)	intron (NM_175177, intron 1 of 6)	2239	NM_175177	71911	Mm.293470	NM_175177	ENSMUSG00000046598	Bdh1	2310032J20Rik|AI327223|Bdh	3-hydroxybutyrate dehydrogenase, type 1	protein-coding	4.795429606
WT_YAP_peak_2217	chr5	56633628	56633819	+	0	NA	Intergenic	RLTR13D6|LTR|ERVK	1084196	NR_015588	319216	Mm.332387	NR_015588	ENSMUSG00000097216	4932441J04Rik	-	RIKEN cDNA 4932441J04 gene	ncRNA	3.802625821
WT_YAP_peak_2567	chr6	137017757	137018102	+	0	NA	Intergenic	RLTR17B_Mm|LTR|ERVK	63406	NM_023898	78600	Mm.290622	NM_023898	ENSMUSG00000064330	Pde6h	A930033D18Rik|PDEgamma	phosphodiesterase 6H, cGMP-specific, cone, gamma	protein-coding	2.043139445
WT_YAP_peak_106	chr1	97799966	97800188	+	0	NA	Intergenic	RMER6C|LTR|ERVK	29905	NM_001310773	252876	Mm.86090	NM_026250	ENSMUSG00000026333	Gin1	4930429M06Rik|8430411H10Rik|Gin-1|Zh2c2	gypsy retrotransposon integrase 1	protein-coding	3.585820121
WT_YAP_peak_2916	chr8	100940760	100941328	+	0	NA	Intergenic	RLTR13B1|LTR|ERVK	1524370	NR_132435	234624	Mm.124595	NM_175479	ENSMUSG00000052479	A330008L17Rik	-	RIKEN cDNA A330008L17 gene	ncRNA	2.769943522
WT_YAP_peak_305	chr10	71885314	71885568	+	0	NA	Intergenic	RMER20B|LTR|ERVK	95264	NR_003644	108950	Mm.212793	NM_175390	NANA	1700049L16Rik	-	hematological and neurological expressed 1-like pseudogene	pseudo	3.408516142
WT_YAP_peak_1803	chr3	27154876	27155522	+	0	NA	intron (NR_040548, intron 2 of 2)	intron (NR_040548, intron 2 of 2)	1173	NR_040548	76657	Mm.417839	NR_040548	ENSMUSG00000097584	1700125G22Rik	-	RIKEN cDNA 1700125G22 gene	ncRNA	28.15739888
WT_YAP_peak_1055	chr15	81561523	81561891	+	0	NA	Intergenic	Intergenic	-24507	NM_177821	328572	Mm.258397	NM_177821	ENSMUSG00000055024	Ep300	A430090G16|A730011L11|KAT3B|p300|p300 HAT	E1A binding protein p300	protein-coding	5.715961487
WT_YAP_peak_1350	chr18	20489023	20489279	+	0	NA	Intergenic	LTRIS2|LTR|ERV1	-21123	NM_030596	13512	Mm.106811	NM_030596	ENSMUSG00000056632	Dsg3	bal	desmoglein 3	protein-coding	3.96820245
WT_YAP_peak_999	chr15	59604250	59604609	+	0	NA	Intergenic	Intergenic	-44225	NM_144549	211770	Mm.40298	NM_144549	ENSMUSG00000032501	Trib1	A530090O15Rik|TRB-1|Trb1	tribbles pseudokinase 1	protein-coding	4.957497366
WT_YAP_peak_589	chr12	39094817	39095028	+	0	NA	Intergenic	RLTR41A2|LTR|ERV1	311211	NM_001163154	14009	Mm.4866	NM_007960	ENSMUSG00000004151	Etv1	ER81|Etsrp81	ets variant 1	protein-coding	3.717211943
WT_YAP_peak_491	chr11	88995684	88995875	+	0	NA	Intergenic	Intergenic	-3624	NM_009546	217069	Mm.248445	NM_009546	ENSMUSG00000000275	Trim25	AA960166|AL022677|EFP|Zfp147	tripartite motif-containing 25	protein-coding	5.432322601
WT_YAP_peak_2658	chr7	65430419	65430667	+	0	NA	Intergenic	Intergenic	-59299	NM_009386	21872	Mm.4342	NM_009386	ENSMUSG00000030516	Tjp1	ZO1	tight junction protein 1	protein-coding	3.676817011
WT_YAP_peak_2194	chr5	33535531	33535866	+	0	NA	Intergenic	Intergenic	91813	NM_001359461	74504	Mm.294695	NM_178390	ENSMUSG00000037339	Fam53a	2410018C17Rik|5430419M09Rik|Dntnp	family with sequence similarity 53, member A	protein-coding	5.20813151
WT_YAP_peak_528	chr11	103892917	103893164	+	0	NA	intron (NM_008740, intron 8 of 20)	intron (NM_008740, intron 8 of 20)	61016	NM_008740	18195	Mm.260117	NM_008740	ENSMUSG00000034187	Nsf	AI316878|AU020090|AU067812|SKD2	N-ethylmaleimide sensitive fusion protein	protein-coding	4.532776708
WT_YAP_peak_2250	chr5	105182872	105183096	+	0	NA	Intergenic	LTRIS2|LTR|ERV1	-43398	NM_001359079	17472	Mm.440525	NM_008620	ENSMUSG00000079363	Gbp4	AW228052|Mag-2|Mpa-2|Mpa2	guanylate binding protein 4	protein-coding	3.296413833
WT_YAP_peak_1789	chr3	15160140	15160337	+	0	NA	Intergenic	RMER20B|LTR|ERVK	172064	NM_001076679	751864	Mm.431296	NM_001076679	ENSMUSG00000078783	Gm9733	-	predicted gene 9733	protein-coding	5.44329699
WT_YAP_peak_2199	chr5	35575598	35576151	+	0	NA	promoter-TSS (NM_030208)	promoter-TSS (NM_030208)	-804	NM_030208	78890	Mm.98522	NM_030208	ENSMUSG00000029097	Trmt44	2310079F23Rik|Mettl19	tRNA methyltransferase 44	protein-coding	5.02048587
WT_YAP_peak_2549	chr6	128460764	128461465	+	0	NA	intron (NR_028593, intron 2 of 4)	MLTR25A|LTR|ERVK	22357	NR_028592	791299	Mm.297516	NR_028592	ENSMUSG00000059659	Gm10069	-	predicted gene 10069	ncRNA	5.167155097
WT_YAP_peak_206	chr1	189727816	189728208	+	0	NA	promoter-TSS (NM_008976)	promoter-TSS (NM_008976)	-256	NM_008976	19250	Mm.4498	NM_008976	ENSMUSG00000026604	Ptpn14	C130080N23Rik|PTP36	protein tyrosine phosphatase, non-receptor type 14	protein-coding	14.53779836
WT_YAP_peak_2098	chr4	130302389	130302697	+	0	NA	Intergenic	RMER5|LTR|ERV1	-6195	NM_010174	14077	Mm.388886	NM_010174	ENSMUSG00000028773	Fabp3	Fabph-1|Fabph-4|Fabph1|Fabph4|H-FABP|Mdgi	fatty acid binding protein 3, muscle and heart	protein-coding	5.02563092
WT_YAP_peak_1962	chr4	12770510	12770823	+	0	NA	Intergenic	Intergenic	-136171	NM_001171801	208820	Mm.12057	NM_173746	ENSMUSG00000055963	Triqk	C130086A10|Gm11818	triple QxxK/R motif containing	protein-coding	2.398987476
WT_YAP_peak_3065	chr9	67753899	67754123	+	0	NA	Intergenic	RLTR41A2|LTR|ERV1	-5426	NM_001081314	75697	Mm.105353	NM_001081314	ENSMUSG00000091956	C2cd4b	3300001A09Rik|Fam148b	C2 calcium-dependent domain containing 4B	protein-coding	4.481062554
WT_YAP_peak_1935	chr3	145757239	145757421	+	0	NA	Intergenic	Intergenic	-1362	NM_026993	69219	Mm.234247	NM_026993	ENSMUSG00000028194	Ddah1	2410006N07Rik|2510015N06Rik|AI987801|AW050362	dimethylarginine dimethylaminohydrolase 1	protein-coding	5.446175518
WT_YAP_peak_1078	chr15	89656432	89656710	+	0	NA	Intergenic	RLTR13G|LTR|ERVK	-64648	NM_026817	68708	Mm.23258	NM_026817	ENSMUSG00000022621	Rabl2	1110031N17Rik|AW549303|Rabl2a	RAB, member RAS oncogene family-like 2	protein-coding	3.364535288
WT_YAP_peak_1052	chr15	80259788	80259990	+	0	NA	TTS (NM_175109)	TTS (NM_175109)	4417	NM_175109	66538	Mm.39485	NM_175109	ENSMUSG00000051518	Rps19bp1	2510038A11Rik|AI604923|S19BP	ribosomal protein S19 binding protein 1	protein-coding	6.907702171
WT_YAP_peak_986	chr15	53310709	53311152	+	0	NA	intron (NM_010162, intron 1 of 10)	intron (NM_010162, intron 1 of 10)	35253	NM_010162	14042	Mm.309395	NM_010162	ENSMUSG00000061731	Ext1	AA409028	exostoses (multiple) 1	protein-coding	3.419263715
WT_YAP_peak_393	chr11	16525807	16525991	+	0	NA	Intergenic	RLTR41|LTR|ERV1	-17415	NM_001109972	20335	Mm.325350	NM_011343	ENSMUSG00000078974	Sec61g	-	SEC61, gamma subunit	protein-coding	4.071794959
WT_YAP_peak_2898	chr8	89003417	89003738	+	0	NA	Intergenic	Intergenic	-21158	NR_106190	102465899	NANA	NR_106190	ENSMUSG00000099078	Mir8110	Gm27571|mmu-mir-8110	microRNA 8110	ncRNA	5.002685493
WT_YAP_peak_2095	chr4	129811004	129811303	+	0	NA	Intergenic	Intergenic	-9326	NM_008974	19244	Mm.193688	NM_008974	ENSMUSG00000028788	Ptp4a2	Prl-2	protein tyrosine phosphatase 4a2	protein-coding	7.185152027
WT_YAP_peak_1079	chr15	91864096	91864303	+	0	NA	Intergenic	RLTR13D6|LTR|ERVK	25871	NM_198927	223809	Mm.486225	NM_198927	ENSMUSG00000047295	Smgc	2310010P21Rik|DXImx49e|Muc19|Muc19/Smgc|Sfc21	submandibular gland protein C	protein-coding	3.342967755
WT_YAP_peak_1074	chr15	88867528	88867979	+	0	NA	Intergenic	Intergenic	5559	NM_145478	223775	Mm.400129	NM_145478	ENSMUSG00000035828	Pim3	BC026639|Kid1	proviral integration site 3	protein-coding	30.58766189
WT_YAP_peak_282	chr10	59558593	59558853	+	0	NA	intron (NM_001033259, intron 1 of 7)	intron (NM_001033259, intron 1 of 7)	57969	NM_001033259	215999	Mm.296470	NM_001033259	ENSMUSG00000009647	Mcu	2010012O16Rik|AV064928|C10orf42|Ccdc109a|D130073L02Rik|Gm64	mitochondrial calcium uniporter	protein-coding	4.839831732
WT_YAP_peak_2143	chr4	141573003	141573311	+	0	NA	Intergenic	Intergenic	26767	NM_001163256	74202	Mm.490327	NM_133754	ENSMUSG00000006219	Fblim1	2410043F08Rik|Cal|Fblp1|Gt10|migfilin|migfilin(s)	filamin binding LIM protein 1	protein-coding	6.450809837
WT_YAP_peak_1034	chr15	77354581	77354762	+	0	NA	Intergenic	Intergenic	44439	NM_029419	75761	Mm.232636	NM_029419	ENSMUSG00000010601	Apol7a	9130022K13Rik|Apol3	apolipoprotein L 7a	protein-coding	4.96669495
WT_YAP_peak_145	chr1	134535008	134535371	+	0	NA	Intergenic	Intergenic	14493	NM_001145300	71001	Mm.158529	NM_183292	ENSMUSG00000046367	Mgat4e	4931440L10Rik	MGAT4 family, member E	protein-coding	3.947885729
WT_YAP_peak_358	chr10	126978368	126978981	+	0	NA	promoter-TSS (NM_001113470)	promoter-TSS (NM_001113470)	-43	NM_001113470	52468	Mm.29490	NM_146012	ENSMUSG00000078429	Ctdsp2	AI586070|D10Ertd73e|OS-4|OS4|SCP2	CTD (carboxy-terminal domain, RNA polymerase II, polypeptide A) small phosphatase 2	protein-coding	4.718629838
WT_YAP_peak_52	chr1	57607020	57607210	+	0	NA	Intergenic	Intergenic	-167746	NM_144882	67198	Mm.159989	NM_144882	ENSMUSG00000038305	Spats2l	2810022L02Rik|A230104H11Rik|AA987173|AI480531|AI842453|AW413586	spermatogenesis associated, serine-rich 2-like	protein-coding	5.339413768
WT_YAP_peak_2188	chr5	27453612	27453804	+	0	NA	intron (NM_010075, intron 4 of 25)	intron (NM_010075, intron 4 of 25)	47684	NM_028561	73526	Mm.389608	NM_028561	ENSMUSG00000048703	Speer4b	1700081O22Rik|SPEER-4B	spermatogenesis associated glutamate (E)-rich protein 4B	protein-coding	4.323340681
WT_YAP_peak_2130	chr4	137597240	137597649	+	0	NA	intron (NM_001347227, intron 1 of 26)	intron (NM_001347227, intron 1 of 26)	3272	NM_001355588	170707	Mm.218478	NM_130879	ENSMUSG00000043411	Usp48	2810449C13Rik|AI115503|BC021769|D330022K21Rik|Usp31	ubiquitin specific peptidase 48	protein-coding	10.31699642
WT_YAP_peak_1053	chr15	81518038	81518468	+	0	NA	Intergenic	Intergenic	51937	NM_019712	56438	Mm.29405	NM_019712	ENSMUSG00000022400	Rbx1	1500002P15Rik|AA517855|ROC1	ring-box 1	protein-coding	11.9116172
WT_YAP_peak_2206	chr5	38655310	38655534	+	0	NA	Intergenic	RMER20B|LTR|ERVK	29404	NM_001081144	100515	Mm.38277	NM_001081144	ENSMUSG00000046572	Zfp518b	6820424L24Rik|AA410078|AI661722|Znf518b	zinc finger protein 518B	protein-coding	5.253659547
WT_YAP_peak_2183	chr5	24617362	24617567	+	0	NA	Intergenic	B4A|SINE|B4	-15462	NM_025891	66993	Mm.436539	NM_025891	ENSMUSG00000028949	Smarcd3	1500001J14Rik|2210409C08Rik|BAF60C	SWI/SNF related, matrix associated, actin dependent regulator of chromatin, subfamily d, member 3	protein-coding	4.838107378
WT_YAP_peak_2132	chr4	138701415	138701730	+	0	NA	Intergenic	LTRIS2|LTR|ERV1	23284	NM_001285930	212190	Mm.292226	NM_178671	ENSMUSG00000043621	Ubxn10	5730509E04Rik|A830047D02|Ubxd3	UBX domain protein 10	protein-coding	4.327521127
WT_YAP_peak_3204	chrX	166619057	166619331	+	0	NA	Intergenic	MLTR25A|LTR|ERVK	-33478	NM_019397	54156	Mm.37707	NM_019397	ENSMUSG00000000402	Egfl6	Maeg	EGF-like-domain, multiple 6	protein-coding	2.992057442
WT_YAP_peak_2327	chr6	5019301	5019667	+	0	NA	intron (NM_001363809, intron 2 of 15)	L1M4|LINE|L1	116173	NM_181595	243725	Mm.332901	NM_181595	ENSMUSG00000032827	Ppp1r9a	2810430P21Rik|4930518N04Rik|5330407E15|A230094E16Rik|BB181831|NRB|neurabin-I	protein phosphatase 1, regulatory subunit 9A	protein-coding	5.115560466
WT_YAP_peak_1726	chr2	153611858	153612174	+	0	NA	Intergenic	L2a|LINE|L2	20765	NM_001195390	99311	Mm.294478	NM_133850	ENSMUSG00000056941	Commd7	2310010I22Rik|AW060956|mU3	COMM domain containing 7	protein-coding	4.935359335
WT_YAP_peak_1228	chr17	21792947	21793127	+	0	NA	Intergenic	MLTR25A|LTR|ERVK	52722	NM_029281	75424	Mm.271252	NM_029281	ENSMUSG00000069743	Zfp820	2610036F08Rik	zinc finger protein 820	protein-coding	3.265396127
WT_YAP_peak_3142	chrX	12942528	12942766	+	0	NA	Intergenic	PB1D7|SINE|Alu	5774	NM_001272033	245350	Mm.302695	NM_001272033	NANA	AA414768	-	expressed sequence AA414768	protein-coding	4.121594833
WT_YAP_peak_814	chr14	27622134	27622458	+	0	NA	promoter-TSS (NM_001347497)	promoter-TSS (NM_001347497)	-111	NM_177814	238988	Mm.318004	NM_177814	ENSMUSG00000040640	Erc2	6430531D06|CAST|CAST1/ERC2|D14Ertd171e|ELKS2alpha	ELKS/RAB6-interacting/CAST family member 2	protein-coding	9.021555647
WT_YAP_peak_1275	chr17	54707913	54708227	+	0	NA	Intergenic	RLTR13C3|LTR|ERVK	-337996	NR_045825	69418	Mm.391004	NR_045825	ENSMUSG00000099747	1700025K24Rik	-	RIKEN cDNA 1700025K24 gene	ncRNA	3.053597636
WT_YAP_peak_189	chr1	171503166	171503421	+	0	NA	promoter-TSS (NM_019484)	promoter-TSS (NM_019484)	-185	NM_019484	56009	Mm.389208	NM_019484	ENSMUSG00000060244	Alyref2	C130042O11Rik|REF2|Refbp2	Aly/REF export factor 2	protein-coding	3.531009691
WT_YAP_peak_482	chr11	87416229	87416430	+	0	NA	intron (NM_031386, intron 1 of 30)	intron (NM_031386, intron 1 of 30)	-11262	NM_001199293	83560	Mm.440758	NM_031386	ENSMUSG00000010342	Tex14	C85585	testis expressed gene 14	protein-coding	3.671748082
WT_YAP_peak_1511	chr19	14645659	14646046	+	0	NA	Intergenic	B1_Mur4|SINE|Alu	-47669	NM_001302947	21888	Mm.103638	NM_011600	ENSMUSG00000024642	Tle4	5730411M05Rik|AA792082|Bce-1|Bce1|ESTM13|ESTM14|Grg4|X83332|X83333|grg-4	transducin-like enhancer of split 4	protein-coding	6.630793773
WT_YAP_peak_844	chr14	54575640	54576059	+	0	NA	intron (NM_010590, intron 1 of 7)	CpG	1812	NM_010590	16475	Mm.100253	NM_010590	ENSMUSG00000022178	Ajuba	Jub	ajuba LIM protein	protein-coding	22.21216352
WT_YAP_peak_453	chr11	71502245	71502440	+	0	NA	Intergenic	RLTR12BD_Mm|LTR|ERVK	-14194	NR_152165	619299	Mm.387056	NR_152165	NANA	9230020A06Rik	-	RIKEN cDNA 9230020A06 gene	ncRNA	4.31629442
WT_YAP_peak_34	chr1	36017064	36017557	+	0	NA	Intergenic	Intergenic	-51090	NM_015818	50785	Mm.213566	NM_015818	ENSMUSG00000045216	Hs6st1	6Ost1	heparan sulfate 6-O-sulfotransferase 1	protein-coding	16.91424387
WT_YAP_peak_428	chr11	46121670	46122014	+	0	NA	intron (NM_001291890, intron 9 of 22)	intron (NM_001291890, intron 9 of 22)	-6062	NM_001311209	11492	Mm.89940	NM_009616	ENSMUSG00000011256	Adam19	AL024287|MADDAM|MTLNB|Mltnb	a disintegrin and metallopeptidase domain 19 (meltrin beta)	protein-coding	4.501217259
WT_YAP_peak_2555	chr6	133511921	133512303	+	0	NA	Intergenic	RLTR13D6|LTR|ERVK	-17077	NM_001185040	545884	Mm.482064	NM_001185040	NANA	Gm5885	EG545884	predicted gene 5885	protein-coding	4.20591313
WT_YAP_peak_2738	chr7	140973737	140973943	+	0	NA	Intergenic	Intergenic	5764	NM_001360728	68713	Mm.175661	NM_026820	ENSMUSG00000025491	Ifitm1	1110036C17Rik|DSPA2a|Mil-2|Mil2	interferon induced transmembrane protein 1	protein-coding	6.550278847
WT_YAP_peak_1821	chr3	47836846	47837122	+	0	NA	Intergenic	RLTR13D6|LTR|ERVK	189775	NR_040408	666202	Mm.465057	NR_040408	ENSMUSG00000103257	Gm7977	EG666202	tyrosine 3-monooxygenase/tryptophan 5-monooxygenase activation protein, theta polypeptide pseudogene	pseudo	4.434762518
WT_YAP_peak_723	chr13	48260609	48260804	+	0	NA	promoter-TSS (NM_031166)	promoter-TSS (NM_031166)	-410	NM_031166	15904	Mm.458006	NM_031166	ENSMUSG00000021379	Id4	Idb4|bHLHb27	inhibitor of DNA binding 4	protein-coding	3.665893891
WT_YAP_peak_2282	chr5	122991421	122991721	+	0	NA	intron (NR_045820, intron 1 of 2)	intron (NR_045820, intron 1 of 2)	2217	NR_045820	109202	Mm.30769	NM_175405	ENSMUSG00000056735	A930024E05Rik	-	RIKEN cDNA A930024E05 gene	ncRNA	8.239323405
WT_YAP_peak_299	chr10	68231655	68231920	+	0	NA	intron (NM_023598, intron 3 of 9)	intron (NM_023598, intron 3 of 9)	46939	NM_023598	71371	Mm.440357	NM_023598	ENSMUSG00000019947	Arid5b	4930580B11|5430435G07Rik|AI467247|Desrt|Mrf2|Mrf2alpha|Mrf2beta	AT rich interactive domain 5B (MRF1-like)	protein-coding	4.095344958
WT_YAP_peak_2434	chr6	72482298	72482470	+	0	NA	Intergenic	RLTR19-int|LTR|ERVK	-42828	NM_001363799	232087	Mm.29815	NM_145569	ENSMUSG00000053907	Mat2a	D630045P18Rik|MAT 2	methionine adenosyltransferase II, alpha	protein-coding	3.885314354
WT_YAP_peak_1855	chr3	76739140	76739531	+	0	NA	Intergenic	RLTR13G|LTR|ERVK	663752	NM_001253719	213262	Mm.379337	NM_178673	ENSMUSG00000034098	Fstl5	9130207J01Rik	follistatin-like 5	protein-coding	5.380586195
WT_YAP_peak_1211	chr17	4948427	4948674	+	0	NA	Intergenic	Intergenic	-46524	NM_001085355	239985	Mm.133401	NM_001085355	ENSMUSG00000069729	Arid1b	8030481M12|9330189K18Rik|AI836955|Ardi1b|B230217J03Rik|BAF250B|mKIAA1235	AT rich interactive domain 1B (SWI-like)	protein-coding	4.112209797
WT_YAP_peak_2767	chr8	13785509	13785821	+	0	NA	promoter-TSS (NM_025924)	promoter-TSS (NM_025924)	50	NM_025924	67031	Mm.44858	NM_025924	ENSMUSG00000038398	Upf3a	2600001C03Rik|4930546M19Rik|RENT3A|UPF3	UPF3 regulator of nonsense transcripts homolog A (yeast)	protein-coding	5.961091808
WT_YAP_peak_2178	chr5	22706001	22706417	+	0	NA	Intergenic	RLTR13G|LTR|ERVK	-39845	NM_029990	269629	Mm.371712	NM_029990	ENSMUSG00000106379	Lhfpl3	A930031L14Rik	lipoma HMGIC fusion partner-like 3	protein-coding	7.448057334
WT_YAP_peak_577	chr12	12938800	12939127	+	0	NA	intron (NM_008709, intron 2 of 2)	intron (NM_008709, intron 2 of 2)	2873	NM_008709	18109	Mm.16469	NM_008709	ENSMUSG00000037169	Mycn	N-myc|Nmyc|Nmyc-1|Nmyc1|bHLHe37|c-nmyc	v-myc avian myelocytomatosis viral related oncogene, neuroblastoma derived	protein-coding	4.734512056
WT_YAP_peak_3014	chr9	39976602	39976984	+	0	NA	Intergenic	RLTR13C2|LTR|ERVK	-15749	NM_001360353	258364	Mm.264860	NM_146367	ENSMUSG00000047352	Olfr976	MOR224-10	olfactory receptor 976	protein-coding	4.084879658
WT_YAP_peak_1634	chr2	60730054	60730390	+	0	NA	Intergenic	Intergenic	-7619	NM_001159564	16420	Mm.98193	NM_021359	ENSMUSG00000026971	Itgb6	2210409C20Rik|4831415H04Rik	integrin beta 6	protein-coding	3.713967737
WT_YAP_peak_2721	chr7	126325768	126326355	+	0	NA	Intergenic	RLTR13G|LTR|ERVK	41984	NR_106025	102466797	NANA	NR_106025	ENSMUSG00000099017	Mir7058	Gm27766|mmu-mir-7058	microRNA 7058	ncRNA	16.43739519
WT_YAP_peak_288	chr10	61830984	61831489	+	0	NA	Intergenic	Intergenic	-47372	NM_207000	404634	Mm.272870	NM_207000	ENSMUSG00000020086	H2afy2	macroH2A2	H2A histone family, member Y2	protein-coding	3.687394735
WT_YAP_peak_2959	chr8	123100411	123100592	+	0	NA	Intergenic	Intergenic	-1849	NM_016738	270106	Mm.319719	NM_016738	ENSMUSG00000000740	Rpl13	A52|L13	ribosomal protein L13	protein-coding	4.648317068
WT_YAP_peak_2600	chr7	16364863	16365347	+	0	NA	intron (NM_019748, intron 5 of 8)	intron (NM_019748, intron 5 of 8)	22791	NM_001285891	56459	Mm.258530	NM_019748	ENSMUSG00000052833	Sae1	2400010M20Rik|2610044L12Rik|AL033372|AOS1|AW743391|D7Ertd177e|HSPC140|Sua1|Uble1a	SUMO1 activating enzyme subunit 1	protein-coding	6.332109369
WT_YAP_peak_2330	chr6	5217200	5217399	+	0	NA	3' UTR (NM_173006, exon 9 of 9)	3' UTR (NM_173006, exon 9 of 9)	-23353	NM_011134	18979	Mm.237657	NM_011134	ENSMUSG00000002588	Pon1	Pon	paraoxonase 1	protein-coding	4.403802855
WT_YAP_peak_1522	chr19	23087536	23088031	+	0	NA	Intergenic	RLTR41|LTR|ERV1	-53443	NM_010638	16601	Mm.291595	NM_010638	ENSMUSG00000033863	Klf9	2310051E17Rik|AA589643|BTEB-1|Bteb1|Gm9971	Kruppel-like factor 9	protein-coding	5.444005015
WT_YAP_peak_3206	chrY	90797831	90798062	+	0	NA	intron (NM_133362, intron 2 of 3)	intron (NM_133362, intron 2 of 3)	12504	NM_133362	170942	Mm.76062	NM_133362	ENSMUSG00000096768	Erdr1	edr	erythroid differentiation regulator 1	protein-coding	5.19504874
WT_YAP_peak_1759	chr2	174273221	174273410	+	0	NA	Intergenic	Intergenic	-5730	NR_029649	723832	NANA	NR_029649	ENSMUSG00000065410	Mir298	Mirn298|mir-298|mmu-mir-298	microRNA 298	ncRNA	5.489504944
WT_YAP_peak_107	chr1	101919157	101919397	+	0	NA	Intergenic	RLTR13D6|LTR|ERVK	763509	NR_037989	100504525	Mm.87065	NR_037989	ENSMUSG00000100684	Gm20268	-	predicted gene, 20268	ncRNA	2.740956134
WT_YAP_peak_1231	chr17	23601395	23601609	+	0	NA	intron (NM_001289481, intron 1 of 6)	intron (NM_001289481, intron 1 of 6)	676	NM_001289482	332221	Mm.270315	NM_001033425	ENSMUSG00000023902	Zscan10	BC068284|Zfp206|Zkscan10|Znf206	zinc finger and SCAN domain containing 10	protein-coding	5.767526383
WT_YAP_peak_3092	chr9	92260876	92261229	+	0	NA	intron (NM_011636, intron 3 of 8)	intron (NM_011636, intron 3 of 8)	6309	NR_105808	102465203	NANA	NR_105808	ENSMUSG00000098766	Mir6386	Gm27842|mmu-mir-6386	microRNA 6386	ncRNA	7.234912511
WT_YAP_peak_1054	chr15	81518885	81519068	+	0	NA	Intergenic	Intergenic	52660	NM_019712	56438	Mm.29405	NM_019712	ENSMUSG00000022400	Rbx1	1500002P15Rik|AA517855|ROC1	ring-box 1	protein-coding	5.416576738
WT_YAP_peak_2531	chr6	122780044	122780290	+	0	NA	Intergenic	Intergenic	-37422	NM_011401	20527	Mm.395108	NM_011401	ENSMUSG00000003153	Slc2a3	AA408729|AL023014|AL024341|AU040424|C78366|Glut-3|Glut3	solute carrier family 2 (facilitated glucose transporter), member 3	protein-coding	4.926478796
WT_YAP_peak_937	chr15	22066918	22067145	+	0	NA	Intergenic	Intergenic	647953	NM_001165971	545091	Mm.475598	NM_001165971	NANA	Hnrnpa1l2-ps2	EG545091|Gm5803	heterogeneous nuclear ribonucleoprotein A1-like 2, pseudogene 2	protein-coding	3.253039967
WT_YAP_peak_2654	chr7	63948238	63948456	+	0	NA	Intergenic	Intergenic	-9432	NM_021366	50794	Mm.240473	NM_021366	ENSMUSG00000052040	Klf13	0610043C13Rik|9430029L20Rik|Bteb3|FKLF-2|FKLF2|NSLP1|RFLAT-1|RFLAT1	Kruppel-like factor 13	protein-coding	4.603831392
WT_YAP_peak_3162	chrX	52632945	52633155	+	0	NA	Intergenic	L2a|LINE|L2	-19076	NM_016697	14734	Mm.22515	NM_016697	ENSMUSG00000055653	Gpc3	OCI-5	glypican 3	protein-coding	3.295437407
WT_YAP_peak_249	chr10	33375557	33376202	+	0	NA	intron (NM_029726, intron 21 of 37)	RLTR13D6|LTR|ERVK	-119522	NR_040657	442820	Mm.490725	NR_040657	ENSMUSG00000112707	D830005E20Rik	-	RIKEN cDNA D830005E20 gene	ncRNA	10.2793671
WT_YAP_peak_2360	chr6	31197721	31198073	+	0	NA	intron (NR_110469, intron 1 of 3)	intron (NR_110469, intron 1 of 3)	20577	NR_110469	232685	Mm.443019	NM_144555	ENSMUSG00000044471	Lncpint	Lincpint|MNCb-1768|Pint|linc-Pint	long non-protein coding RNA, Trp53 induced transcript	ncRNA	8.470114333
WT_YAP_peak_578	chr12	17087436	17087630	+	0	NA	Intergenic	MTC|LTR|ERVL-MaLR	-75806	NM_001201333	73667	Mm.159048	NM_001201332	ENSMUSG00000071398	2410004P03Rik	-	RIKEN cDNA 2410004P03 gene	protein-coding	3.387540658
WT_YAP_peak_3109	chr9	103000414	103000836	+	0	NA	Intergenic	Intergenic	-7862	NM_033314	24059	Mm.207106	NM_033314	ENSMUSG00000032548	Slco2a1	2310021C19Rik|Pgt|Slc21a2	solute carrier organic anion transporter family, member 2a1	protein-coding	10.87663141
WT_YAP_peak_2949	chr8	118648915	118649157	+	0	NA	intron (NM_019707, intron 2 of 13)	intron (NM_019707, intron 2 of 13)	365425	NM_019707	12554	Mm.334841	NM_019707	ENSMUSG00000031841	Cdh13	4932416G01Rik|Cdht|Tcad	cadherin 13	protein-coding	3.767602616
WT_YAP_peak_200	chr1	181352428	181352676	+	0	NA	promoter-TSS (NM_001160211)	promoter-TSS (NM_001160211)	-76	NM_001160212	72978	Mm.338083	NM_028408	ENSMUSG00000026514	Cnih3	2900075G08Rik|CNIH-3	cornichon family AMPA receptor auxiliary protein 3	protein-coding	3.676817011
WT_YAP_peak_1279	chr17	63829017	63829269	+	0	NA	Intergenic	Intergenic	-34838	NM_001037997	14158	Mm.23039	NM_008000	ENSMUSG00000000127	Fer	AV082135|C330004K01Rik|Fert|Fert2	fer (fms/fps related) protein kinase	protein-coding	5.405125202
WT_YAP_peak_1467	chr18	75249589	75249772	+	0	NA	intron (NM_027727, intron 16 of 16)	intron (NM_027727, intron 16 of 16)	47637	NR_045394	100503117	Mm.250517	NR_045393	ENSMUSG00000102047	2010010A06Rik	5033420E22Rik	RIKEN cDNA 2010010A06 gene	ncRNA	6.676245747
WT_YAP_peak_837	chr14	48701096	48701423	+	0	NA	intron (NR_029384, intron 4 of 4)	intron (NR_029384, intron 4 of 4)	31971	NR_029384	606497	Mm.165199	NR_029384	ENSMUSG00000098682	Otx2os1	-	orthodenticle homeobox 2 opposite strand 1	ncRNA	4.557851158
WT_YAP_peak_1304	chr17	83750300	83750632	+	0	NA	intron (NM_001171054, intron 4 of 13)	Lx7|LINE|L1	44303	NM_001171052	116871	Mm.277668	NM_054082	ENSMUSG00000055817	Mta3	1110002J22Rik|mKIAA1266	metastasis associated 3	protein-coding	4.106596625
WT_YAP_peak_254	chr10	36547616	36547914	+	0	NA	intron (NM_001081208, intron 1 of 3)	RLTR13D6|LTR|ERVK	40958	NM_001253356	319415	Mm.332442	NM_001081208	ENSMUSG00000044499	Hs3st5	D930005L05Rik|Gm1151|Hs3ost5	heparan sulfate (glucosamine) 3-O-sulfotransferase 5	protein-coding	4.922398897
WT_YAP_peak_582	chr12	24724511	24724730	+	0	NA	Intergenic	Intergenic	16366	NM_009104	20135	Mm.99	NM_009104	ENSMUSG00000020649	Rrm2	AA407299|R2	ribonucleotide reductase M2	protein-coding	3.318655262
WT_YAP_peak_2645	chr7	44535132	44535345	+	0	NA	intron (NM_011131, intron 19 of 26)	intron (NM_011131, intron 19 of 26)	2940	NR_106020	102466796	NANA	NR_106020	ENSMUSG00000099330	Mir7053	Gm27503|mmu-mir-7053	microRNA 7053	ncRNA	6.444325378
WT_YAP_peak_2186	chr5	26751664	26752021	+	0	NA	Intergenic	RLTR13G|LTR|ERVK	-65515	NM_010075	13483	Mm.42078	NM_010075	ENSMUSG00000061576	Dpp6	B930011P16Rik|D5Buc3|D5Buc4|D5Buc5|DPP VI|Dpp-6|Gm1377|In(5)6H-p|Peplb|Rw	dipeptidylpeptidase 6	protein-coding	4.726221824
WT_YAP_peak_573	chr12	6595587	6595792	+	0	NA	Intergenic	RLTR9E|LTR|ERVK	784641	NR_045045	73575	Mm.179463	NR_045045	ENSMUSG00000102096	1700101O22Rik	-	RIKEN cDNA 1700101O22 gene	ncRNA	3.600452002
WT_YAP_peak_2616	chr7	27622266	27622500	+	0	NA	intron (NM_007434, intron 4 of 13)	RMER10A|LTR|ERVL	15047	NM_001331109	11652	Mm.177194	NM_007434	ENSMUSG00000004056	Akt2	2410016A19Rik|AW554154|PKB|PKBbeta	thymoma viral proto-oncogene 2	protein-coding	5.473931881
WT_YAP_peak_1433	chr18	62708632	62709215	+	0	NA	intron (NM_001168423, intron 1 of 4)	RLTR13B1|LTR|ERVK	32464	NM_001168423	100038417	Mm.387557	NM_001168423	ENSMUSG00000073551	Spink13	Gm10534|Spink5l3	serine peptidase inhibitor, Kazal type 13	protein-coding	2.420980301
WT_YAP_peak_1889	chr3	96418232	96418437	+	0	NA	Intergenic	MERV1_LTR|LTR|ERV1	-3501	NR_001579	21748	NANA	NR_001579	ENSMUSG00000064796	Terc	mTER|mTR	telomerase RNA component	ncRNA	3.712966127
WT_YAP_peak_180	chr1	161271194	161271450	+	0	NA	Intergenic	RLTR25B|LTR|ERVK	-20112	NM_001303408	11758	Mm.186185	NM_007453	ENSMUSG00000026701	Prdx6	1-Cys Prx|1-cysPrx|9430088D19Rik|AA690119|Aop2|Brp-12|CP-3|GPx|Ltw-4|Ltw4|Lvtw-4|NSGPx|ORF06|Prdx5|aiPLA2	peroxiredoxin 6	protein-coding	3.652549982
WT_YAP_peak_1165	chr16	30939965	30940297	+	0	NA	Intergenic	Intergenic	141301	NM_198626	268880	Mm.286693	NM_198626	ENSMUSG00000047434	Xxylt1	AI480653	xyloside xylosyltransferase 1	protein-coding	4.106596625
WT_YAP_peak_207	chr1	189778388	189778635	+	0	NA	intron (NM_008976, intron 1 of 18)	intron (NM_008976, intron 1 of 18)	50243	NM_008976	19250	Mm.4498	NM_008976	ENSMUSG00000026604	Ptpn14	C130080N23Rik|PTP36	protein tyrosine phosphatase, non-receptor type 14	protein-coding	4.018750483
WT_YAP_peak_2089	chr4	129161856	129162107	+	0	NA	intron (NM_001361317, intron 7 of 8)	MLTR11B|LTR|ERVK	24982	NM_027402	384061	Mm.44075	NM_027402	ENSMUSG00000001334	Fndc5	1500001L03Rik|AI836596|C87088|PeP|Pxp	fibronectin type III domain containing 5	protein-coding	3.725021212
WT_YAP_peak_830	chr14	40864992	40865243	+	0	NA	intron (NM_177816, intron 3 of 7)	intron (NM_177816, intron 3 of 7)	28197	NM_001368700	328381	Mm.235694	NM_177816	ENSMUSG00000037833	Sh2d4b	A430109M18Rik|D030001E08	SH2 domain containing 4B	protein-coding	3.862984961
WT_YAP_peak_2935	chr8	109890753	109891220	+	0	NA	intron (NM_001122594, intron 2 of 18)	ORR1A2-int|LTR|ERVL-MaLR	22383	NM_001122594	244650	Mm.23494	NM_001122594	ENSMUSG00000031732	Phlpp2	AI481772|C130044A18Rik|Phlppl	PH domain and leucine rich repeat protein phosphatase 2	protein-coding	6.413545544
WT_YAP_peak_722	chr13	48131705	48131986	+	0	NA	intron (NR_102303, intron 1 of 2)	intron (NR_102303, intron 1 of 2)	-113237	NR_038004	70971	Mm.158514	NR_038004	ENSMUSG00000047324	4931429P17Rik	-	RIKEN cDNA 4931429P17 gene	ncRNA	5.054756917
WT_YAP_peak_427	chr11	46107037	46107272	+	0	NA	intron (NM_001291890, intron 5 of 22)	RLTR23|LTR|ERV1	4884	NR_106177	102465996	NANA	NR_106177	ENSMUSG00000098942	Mir8100	Gm27638|mmu-mir-8100	microRNA 8100	ncRNA	4.124882246
WT_YAP_peak_2870	chr8	74822408	74822633	+	0	NA	Intergenic	Intergenic	-50654	NM_001294278	71597	Mm.158735	NM_027837	ENSMUSG00000031621	Isx	9130012O13Rik|Pix-1	intestine specific homeobox	protein-coding	3.794613546
WT_YAP_peak_769	chr13	92073226	92073413	+	0	NA	intron (NM_009027, intron 1 of 23)	intron (NM_009027, intron 1 of 23)	58509	NM_009027	19418	Mm.248630	NM_009027	ENSMUSG00000021708	Rasgrf2	6330417G04Rik|AW048350|Grf2|Ras-GRF2	RAS protein-specific guanine nucleotide-releasing factor 2	protein-coding	3.390385737
WT_YAP_peak_919	chr15	9134908	9135392	+	0	NA	intron (NM_001285980, intron 2 of 9)	intron (NM_001285980, intron 2 of 9)	5304	NM_013787	27401	Mm.35584	NM_013787	ENSMUSG00000054115	Skp2	4930500A04Rik|FBXL1|FWD1|p45	S-phase kinase-associated protein 2 (p45)	protein-coding	3.751476117
WT_YAP_peak_2239	chr5	91035350	91035577	+	0	NA	TTS (NM_053087)	TTS (NM_053087)	7946	NM_053087	71920	Mm.197319	NM_053087	ENSMUSG00000035020	Epgn	2310069M11Rik|epigen	epithelial mitogen	protein-coding	3.049724969
WT_YAP_peak_1851	chr3	69658180	69658482	+	0	NA	Intergenic	RLTR23|LTR|ERV1	-59371	NM_020026	26879	Mm.153710	NM_020026	ENSMUSG00000043300	B3galnt1	B3galt3|b3GT3	UDP-GalNAc:betaGlcNAc beta 1,3-galactosaminyltransferase, polypeptide 1	protein-coding	3.404016451
WT_YAP_peak_621	chr12	80091118	80091419	+	0	NA	Intergenic	Intergenic	21745	NM_007564	12192	Mm.235132	NM_007564	ENSMUSG00000021127	Zfp36l1	AW742437|AW743212|Berg36|Brf1|D530020L18Rik|ERF1|TIS11b|cMG1	zinc finger protein 36, C3H type-like 1	protein-coding	8.212040877
WT_YAP_peak_1560	chr19	53460934	53461326	+	0	NA	intron (NR_028427, intron 2 of 9)	intron (NR_028427, intron 2 of 9)	3666	NR_028427	381232	Mm.248624	NR_028427	NANA	Mirt1	4833407H14Rik|5430437C04Rik|5830416P10Rik|Gm10758	myocardial infarction associated transcript 1	ncRNA	8.138808009
WT_YAP_peak_900	chr14	121892401	121892648	+	0	NA	intron (NM_026861, intron 1 of 8)	intron (NM_026861, intron 1 of 8)	-13116	NR_130999	78312	Mm.188743	NR_130999	ENSMUSG00000102112	1810041H14Rik	-	RIKEN cDNA 1810041H14 gene	ncRNA	3.691642886
WT_YAP_peak_2023	chr4	78782998	78783233	+	0	NA	Intergenic	RLTR13D6|LTR|ERVK	189068	NR_131142	623726	NANA	NR_131142	NANA	A430085M09Rik	EG623726	RIKEN cDNA A430085M09 gene	ncRNA	2.84813298
WT_YAP_peak_39	chr1	39292122	39292318	+	0	NA	intron (NM_008719, intron 3 of 20)	intron (NM_008719, intron 3 of 20)	-75631	NM_001252218	114641	Mm.379302	NM_053257	ENSMUSG00000073702	Rpl31	Dts	ribosomal protein L31	protein-coding	5.647409486
WT_YAP_peak_961	chr15	36737781	36738036	+	0	NA	Intergenic	Lx2B2|LINE|L1	53024	NM_001253807	22631	Mm.3360	NM_011740	ENSMUSG00000022285	Ywhaz	1110013I11Rik|14-3-3zeta|AI596267|AL022924|AU020854	tyrosine 3-monooxygenase/tryptophan 5-monooxygenase activation protein, zeta polypeptide	protein-coding	4.028972596
WT_YAP_peak_664	chr12	119777599	119777885	+	0	NA	Intergenic	RLTR9E|LTR|ERVK	-168220	NM_001294146	217951	Mm.387395	NM_001160385	ENSMUSG00000048004	Tmem196	Gm528	transmembrane protein 196	protein-coding	3.513028135
WT_YAP_peak_3182	chrX	103987383	103987870	+	0	NA	Intergenic	(TTTTG)n|Simple_repeat|Simple_repeat	-6341	NM_001358205	19820	Mm.427762	NM_011276	ENSMUSG00000056537	Rlim	AL022832|AW743871|Ha1r|Rlim1|Rnf12	ring finger protein, LIM domain interacting	protein-coding	3.182213021
WT_YAP_peak_50	chr1	55201922	55202123	+	0	NA	intron (NM_001356287, intron 3 of 7)	intron (NM_001356287, intron 3 of 7)	24760	NM_001356287	74013	Mm.292050	NM_028713	ENSMUSG00000025978	Rftn2	2700010E02Rik|3222401M22Rik	raftlin family member 2	protein-coding	4.188087655
WT_YAP_peak_2140	chr4	141286767	141287252	+	0	NA	Intergenic	Intergenic	8570	NR_151527	100503810	NANA	NR_151527	ENSMUSG00000085395	Gm13056	-	predicted gene 13056	ncRNA	17.5980426
WT_YAP_peak_927	chr15	10823998	10824295	+	0	NA	Intergenic	LTR16E1|LTR|ERVL	-4905	NR_040357	100502601	Mm.399434	NR_040357	NANA	Gm19276	-	predicted gene, 19276	ncRNA	6.688926979
WT_YAP_peak_579	chr12	17193373	17193691	+	0	NA	Intergenic	Intergenic	-16644	NM_201531	382571	Mm.40173	NM_201531	ENSMUSG00000051726	Kcnf1	Gm1182|Kv5.1	potassium voltage-gated channel, subfamily F, member 1	protein-coding	3.596572205
WT_YAP_peak_1615	chr2	36415408	36415719	+	0	NA	Intergenic	RLTR13D6|LTR|ERVK	-5837	NM_146949	258951	Mm.377766	NM_146949	ENSMUSG00000094464	Olfr339	MOR136-3	olfactory receptor 339	protein-coding	2.600086031
WT_YAP_peak_1289	chr17	70985829	70986017	+	0	NA	intron (NM_023402, intron 1 of 3)	B1_Mur3|SINE|Alu	4593	NM_023402	67938	Mm.261329	NM_023402	ENSMUSG00000034868	Myl12b	1500001M02Rik|C77744|Mylc2b|RLC-B	myosin, light chain 12B, regulatory	protein-coding	4.721426063
WT_YAP_peak_70	chr1	66912399	66912716	+	0	NA	Intergenic	RMER16B2|LTR|ERVK	22809	NM_001113387	17901	Mm.1000	NM_021285	ENSMUSG00000061816	Myl1	AI325107|MLC1f|MLC3f|Mylf	myosin, light polypeptide 1	protein-coding	3.972314724
WT_YAP_peak_933	chr15	12708371	12708648	+	0	NA	intron (NM_001081064, intron 2 of 25)	intron (NM_001081064, intron 2 of 25)	31383	NM_001081064	68070	Mm.423205	NM_001081064	ENSMUSG00000022197	Pdzd2	4930537L06Rik|A930022H17Rik|Gm21706|Gm82|Pdzk3	PDZ domain containing 2	protein-coding	5.586043001
WT_YAP_peak_567	chr12	4495494	4495703	+	0	NA	Intergenic	Intergenic	-18416	NM_010881	17977	Mm.301039	NM_010881	ENSMUSG00000020647	Ncoa1	KAT13A|NCoA-1|NRC-1|SRC-1|SRC-a|SRC1|bHLHe74|mNRC-1	nuclear receptor coactivator 1	protein-coding	3.366315466
WT_YAP_peak_728	chr13	49362328	49362651	+	0	NA	intron (NM_029791, intron 1 of 7)	intron (NM_029791, intron 1 of 7)	20940	NM_001039180	76895	Mm.197387	NM_029791	ENSMUSG00000037933	Bicd2	-	BICD cargo adaptor 2	protein-coding	6.187929613
WT_YAP_peak_47	chr1	53749950	53750159	+	0	NA	Intergenic	MMERVK9C_I-int|LTR|ERVK	35161	NM_133810	98267	Mm.25559	NM_133810	ENSMUSG00000026094	Stk17b	3110009A03Rik|AI120141|Drak2	serine/threonine kinase 17b (apoptosis-inducing)	protein-coding	3.035202469
WT_YAP_peak_1975	chr4	32024133	32024395	+	0	NA	TTS (NM_172688)	TTS (NM_172688)	60157	NM_172688	26409	Mm.258589	NM_009316	ENSMUSG00000028284	Map3k7	B430101B05|C87327|Tak1	mitogen-activated protein kinase kinase kinase 7	protein-coding	2.952319305
WT_YAP_peak_460	chr11	76357551	76357778	+	0	NA	intron (NM_008750, intron 1 of 7)	MLTR14|LTR|ERV1	41477	NM_008750	18230	Mm.27915	NM_008750	ENSMUSG00000020844	Nxn	l11Jus13	nucleoredoxin	protein-coding	4.422101205
WT_YAP_peak_2835	chr8	49312912	49313205	+	0	NA	Intergenic	Intergenic	-638368	NM_011857	23965	Mm.42191	NM_011857	ENSMUSG00000031561	Tenm3	2610100B16Rik|Odz1|Odz3|Ten-m3|mKIAA1455	teneurin transmembrane protein 3	protein-coding	4.493676383
WT_YAP_peak_1852	chr3	70460959	70461141	+	0	NA	Intergenic	B4|SINE|B4	346241	NR_040556	625901	Mm.366028	NR_040556	ENSMUSG00000097252	Gm6634	EG625901	predicted gene 6634	ncRNA	2.976398248
WT_YAP_peak_775	chr13	97282841	97283225	+	0	NA	Intergenic	Intergenic	41928	NM_007930	13803	Mm.241073	NM_007930	ENSMUSG00000041773	Enc1	Nrpb|PIG10	ectodermal-neural cortex 1	protein-coding	6.832968203
WT_YAP_peak_294	chr10	66968607	66969058	+	0	NA	Intergenic	RMER17C|LTR|ERVK	-36243	NR_110511	102634101	Mm.445258	NR_110511	ENSMUSG00000112925	Gm31763	-	predicted gene, 31763	ncRNA	5.38424895
WT_YAP_peak_2762	chr8	10962047	10962365	+	0	NA	Intergenic	L3|LINE|CR1	-33749	NR_030715	665306	Mm.358758	NR_030715	ENSMUSG00000038917	3930402G23Rik	-	RIKEN cDNA 3930402G23 gene	ncRNA	5.921628984
WT_YAP_peak_1520	chr19	23041898	23042199	+	0	NA	Intergenic	Intergenic	-99178	NM_010638	16601	Mm.291595	NM_010638	ENSMUSG00000033863	Klf9	2310051E17Rik|AA589643|BTEB-1|Bteb1|Gm9971	Kruppel-like factor 9	protein-coding	4.106020438
WT_YAP_peak_2021	chr4	75234632	75234851	+	0	NA	Intergenic	RLTR13G|LTR|ERVK	43551	NM_025849	66928	Mm.24332	NM_025849	ENSMUSG00000028398	Dmac1	1700027K24Rik|3110001D03Rik|Tmem261	distal membrane arm assembly complex 1	protein-coding	3.529363532
WT_YAP_peak_2519	chr6	119854186	119854490	+	0	NA	Intergenic	MLT1C|LTR|ERVL-MaLR	6145	NR_030776	67289	Mm.418299	NR_030776	NANA	3110021A11Rik	-	RIKEN cDNA 3110021A11 gene	ncRNA	7.75130097
WT_YAP_peak_2292	chr5	134312774	134312978	+	0	NA	promoter-TSS (NM_001359067)	promoter-TSS (NM_001359067)	-478	NM_001359064	14886	Mm.261570	NM_010365	ENSMUSG00000060261	Gtf2i	6030441I21Rik|BAP-135|Diws1t|GtfII-I|Spin|TFII-I|WBSCR6	general transcription factor II I	protein-coding	4.409456004
WT_YAP_peak_836	chr14	47825484	47825785	+	0	NA	Intergenic	RMER20B|LTR|ERVK	-73230	NR_045959	73961	Mm.390702	NR_045959	ENSMUSG00000115609	4930447J18Rik	4930425M13Rik	RIKEN cDNA 4930447J18 gene	ncRNA	5.026996985
WT_YAP_peak_1479	chr18	77210147	77210385	+	0	NA	intron (NM_153124, intron 1 of 6)	RLTR13B1|LTR|ERVK	24419	NM_153124	225742	Mm.365178	NM_013666	ENSMUSG00000025425	St8sia5	ST8SiaV|Siat8e	ST8 alpha-N-acetyl-neuraminide alpha-2,8-sialyltransferase 5	protein-coding	4.267062886
WT_YAP_peak_2257	chr5	109842371	109842936	+	0	NA	Intergenic	RLTR13D6|LTR|ERVK	-8511	NR_027964	667213	Mm.454429	NR_027964	ENSMUSG00000105044	Gm10416	EG667213	zinc finger protein pseudogene	pseudo	2.989377054
WT_YAP_peak_1288	chr17	70924971	70925154	+	0	NA	Intergenic	Intergenic	-64462	NR_035427	100316676	NANA	NR_035427	ENSMUSG00000080468	Mir1195	Mirn1195|mmu-mir-1195	microRNA 1195	ncRNA	4.786742234
WT_YAP_peak_549	chr11	115945451	115945641	+	0	NA	intron (NM_020483, intron 3 of 10)	intron (NM_020483, intron 3 of 10)	11887	NM_020483	57230	Mm.267810	NM_020483	ENSMUSG00000020755	Sap30bp	2700016D05Rik|Hcngp	SAP30 binding protein	protein-coding	5.096713142
WT_YAP_peak_3122	chr9	114584420	114584672	+	0	NA	Intergenic	Intergenic	-20177	NM_001042503	636931	Mm.17857	NM_001042503	ENSMUSG00000079259	Trim71	2610206G21Rik|AL022943|Gm1127|Lin41|lin-41|mLin41|mlin-41	tripartite motif-containing 71	protein-coding	6.916728013
WT_YAP_peak_2400	chr6	54565528	54565751	+	0	NA	intron (NM_027268, intron 1 of 7)	intron (NM_027268, intron 1 of 7)	743	NM_027268	69938	Mm.41557	NM_027268	ENSMUSG00000019124	Scrn1	2810019K23Rik|6330535A03Rik|AI852905|SES1|mKIAA0193	secernin 1	protein-coding	5.639268224
WT_YAP_peak_1	chr1	4214007	4214252	+	0	NA	intron (NM_001370921, intron 15 of 22)	RLTR13E|LTR|ERVK	146174	NM_001370921	19888	Mm.294263	NM_011283	ENSMUSG00000025900	Rp1	Dcdc3|Gm38717|Orp1|Rp1h|mG145	retinitis pigmentosa 1 (human)	protein-coding	4.004313679
WT_YAP_peak_153	chr1	136698486	136698815	+	0	NA	intron (NR_037986, intron 1 of 4)	intron (NR_037986, intron 1 of 4)	2439	NR_037986	100503474	Mm.428276	NR_037986	NANA	Platr22	Gm16880	pluripotency associated transcript 22	ncRNA	4.389755637
WT_YAP_peak_559	chr11	119657637	119657848	+	0	NA	exon (NM_028898, exon 2 of 34)	exon (NM_028898, exon 2 of 34)	54837	NM_028898	74370	Mm.209933	NM_028898	ENSMUSG00000025583	Rptor	4932417H02Rik|Rap|Raptor|mKIAA1303	regulatory associated protein of MTOR, complex 1	protein-coding	6.12246673
WT_YAP_peak_134	chr1	128102483	128102736	+	0	NA	promoter-TSS (NM_027678)	promoter-TSS (NM_027678)	-138	NM_027678	226409	Mm.425048	NM_027678	ENSMUSG00000036086	Zranb3	4933425L19Rik|AH2|AI316834|C730006D09	zinc finger, RAN-binding domain containing 3	protein-coding	3.330683884
WT_YAP_peak_810	chr14	25591071	25591247	+	0	NA	TTS (NR_033492)	TTS (NR_033492)	4355	NR_033492	77592	Mm.444871	NM_175264	NANA	4931406H21Rik	-	RIKEN cDNA 4931406H21 gene	ncRNA	3.993933604
WT_YAP_peak_152	chr1	136695929	136696684	+	0	NA	promoter-TSS (NR_037986)	promoter-TSS (NR_037986)	95	NR_037986	100503474	Mm.428276	NR_037986	NANA	Platr22	Gm16880	pluripotency associated transcript 22	ncRNA	7.756628532
WT_YAP_peak_1234	chr17	26110258	26110586	+	0	NA	Intergenic	Intergenic	-2894	NM_021793	60455	Mm.304656	NM_021793	ENSMUSG00000024180	Tmem8	AW490096|GPI-PLA2|M83|Pgap6|Rxylt1|Tmem8a	transmembrane protein 8	protein-coding	3.804276983
WT_YAP_peak_1620	chr2	44781069	44781318	+	0	NA	intron (NM_001362986, intron 3 of 10)	L1_Mur3|LINE|L1	80429	NM_172662	227835	Mm.314312	NM_172662	ENSMUSG00000036890	Gtdc1	E330008O22Rik	glycosyltransferase-like domain containing 1	protein-coding	3.615753923
WT_YAP_peak_1839	chr3	61796122	61796459	+	0	NA	Intergenic	RLTR25B|LTR|ERVK	431783	NM_028712	74012	Mm.422674	NM_028712	ENSMUSG00000036894	Rap2b	4021402C18Rik|AA408554	RAP2B, member of RAS oncogene family	protein-coding	3.154390086
WT_YAP_peak_1569	chr19	61285195	61285455	+	0	NA	Intergenic	RLTR13E|LTR|ERVK	-56907	NM_009970	12982	Mm.287228	NM_009970	ENSMUSG00000059326	Csf2ra	CD116|Csfgmra|GM-CSF-Ra|GM-CSFR	colony stimulating factor 2 receptor, alpha, low-affinity (granulocyte-macrophage)	protein-coding	4.529016851
WT_YAP_peak_1832	chr3	57575695	57576244	+	0	NA	promoter-TSS (NM_001168281)	promoter-TSS (NM_001168281)	-59	NM_001168281	97064	Mm.405029	NM_133784	ENSMUSG00000027803	Wwtr1	2310058J06Rik|2610021I22Rik|C78399|Taz	WW domain containing transcription regulator 1	protein-coding	3.287049021
WT_YAP_peak_2760	chr8	10921718	10921926	+	0	NA	Intergenic	Intergenic	6635	NR_135302	665306	Mm.358758	NR_030715	ENSMUSG00000038917	3930402G23Rik	-	RIKEN cDNA 3930402G23 gene	ncRNA	5.544954489
WT_YAP_peak_416	chr11	30750432	30750872	+	0	NA	Intergenic	RMER20A|LTR|ERVK	-21123	NM_134013	103554	Mm.240066	NM_134013	ENSMUSG00000040850	Psme4	AA409398|AU041366|TEMO|mKIAA0077	proteasome (prosome, macropain) activator subunit 4	protein-coding	4.099494244
WT_YAP_peak_2651	chr7	53117673	53117957	+	0	NA	Intergenic	RMER20B|LTR|ERVK	774074	NR_105746	102466619	NANA	NR_105746	ENSMUSG00000099176	Mir6238	Gm27982|mmu-mir-6238	microRNA 6238	ncRNA	4.472929955
WT_YAP_peak_1554	chr19	46848477	46848664	+	0	NA	intron (NM_033569, intron 1 of 7)	intron (NM_033569, intron 1 of 7)	86961	NM_033569	94219	Mm.306903	NM_033569	ENSMUSG00000064105	Cnnm2	AU015877|AW048635|Acdp2|Clp2	cyclin M2	protein-coding	4.376679769
WT_YAP_peak_2466	chr6	90508166	90508638	+	0	NA	Intergenic	Intergenic	-42391	NM_001356412	107747	Mm.30035	NM_027406	ENSMUSG00000030088	Aldh1l1	1810048F20Rik|FDH|Fthfd|Neut2	aldehyde dehydrogenase 1 family, member L1	protein-coding	32.63528098
WT_YAP_peak_121	chr1	119049021	119049263	+	0	NA	intron (NM_001081125, intron 1 of 13)	intron (NM_001081125, intron 1 of 13)	4477	NM_001081125	14633	Mm.273292	NM_001081125	ENSMUSG00000048402	Gli2	-	GLI-Kruppel family member GLI2	protein-coding	5.341411304
WT_YAP_peak_647	chr12	105076546	105076778	+	0	NA	Intergenic	MIRb|SINE|MIR	44044	NM_028419	73046	Mm.29128	NM_028419	ENSMUSG00000021102	Glrx5	-	glutaredoxin 5	protein-coding	5.670132432
WT_YAP_peak_1823	chr3	51128619	51128892	+	0	NA	Intergenic	MTEa|LTR|ERVL-MaLR	-95692	NM_009834	12457	Mm.86541	NM_009834	ENSMUSG00000023087	Noct	AU043840|Ccr4|Ccrn4l	nocturnin	protein-coding	4.779386503
WT_YAP_peak_1689	chr2	108843769	108844144	+	0	NA	Intergenic	RLTR13D6|LTR|ERVK	434334	NM_029790	76894	Mm.330451	NM_029790	ENSMUSG00000057234	Mettl15	0610027B03Rik|AI303697|AW049952|Mett5d1	methyltransferase like 15	protein-coding	4.16092795
WT_YAP_peak_1712	chr2	146535485	146535820	+	0	NA	Intergenic	PB1D10|SINE|Alu	-7279	NR_040502	74065	Mm.399508	NR_040502	ENSMUSG00000085796	4933406D12Rik	-	RIKEN cDNA 4933406D12 gene	ncRNA	6.104895876
WT_YAP_peak_1355	chr18	20777069	20777500	+	0	NA	Intergenic	LTRIS2|LTR|ERV1	-30880	NM_019737	56386	Mm.393827	NM_019737	ENSMUSG00000056124	B4galt6	AA536803|AU022389	UDP-Gal:betaGlcNAc beta 1,4-galactosyltransferase, polypeptide 6	protein-coding	3.970290099
WT_YAP_peak_2167	chr5	3342311	3342542	+	0	NA	Intergenic	CpG	-1467	NM_009873	12571	Mm.31672	NM_009873	ENSMUSG00000040274	Cdk6	AI504062|Crk2	cyclin-dependent kinase 6	protein-coding	4.295905689
WT_YAP_peak_2402	chr6	54854836	54855189	+	0	NA	intron (NM_199143, intron 1 of 4)	RMER10B|LTR|ERVL	38096	NM_199143	387524	Mm.286149	NM_199143	ENSMUSG00000058446	Znrf2	1190002C14Rik|AU044205|D6Ertd365e	zinc and ring finger 2	protein-coding	4.124882246
WT_YAP_peak_978	chr15	47571249	47571494	+	0	NA	Intergenic	RLTR9B2|LTR|ERVK	948066	NR_045811	75281	Mm.159487	NR_045811	ENSMUSG00000051198	4930548G14Rik	-	RIKEN cDNA 4930548G14 gene	ncRNA	3.15634137
WT_YAP_peak_2751	chr8	4313149	4313327	+	0	NA	intron (NM_010485, intron 1 of 5)	ID_B1|SINE|B4	11862	NM_010485	15568	Mm.119162	NM_010485	ENSMUSG00000040028	Elavl1	2410055N02Rik|HUR|Hua|W91709	ELAV (embryonic lethal, abnormal vision)-like 1 (Hu antigen R)	protein-coding	3.690337588
WT_YAP_peak_2413	chr6	60992493	60992724	+	0	NA	Intergenic	RMER10B|LTR|ERVL	48291	NM_027613	70945	Mm.389770	NM_027613	ENSMUSG00000054641	Mmrn1	4921530G03Rik|Emilin4|Mmrn	multimerin 1	protein-coding	4.545667648
WT_YAP_peak_1661	chr2	76805103	76805550	+	0	NA	intron (NM_028004, intron 68 of 191)	intron (NM_028004, intron 68 of 191)	130011	NM_031256	83435	Mm.41636	NM_031256	ENSMUSG00000002733	Plekha3	FAPP1	pleckstrin homology domain-containing, family A (phosphoinositide binding specific) member 3	protein-coding	4.475199095
WT_YAP_peak_2487	chr6	98482366	98482574	+	0	NA	Intergenic	ID_B1|SINE|B4	-139716	NM_001128092	330390	Mm.484161	NM_001128092	ENSMUSG00000090667	Gm765	-	predicted gene 765	protein-coding	4.99045904
WT_YAP_peak_2233	chr5	81520061	81520308	+	0	NA	intron (NM_001359829, intron 6 of 23)	intron (NM_001359829, intron 6 of 23)	498591	NM_198702	319387	Mm.273631	NM_198702	ENSMUSG00000037605	Adgrl3	5430402I23Rik|CIRL-3|D130075K09Rik|Gm1379|LEC3|Lphn3|mKIAA0768	adhesion G protein-coupled receptor L3	protein-coding	3.551453916
WT_YAP_peak_1642	chr2	65668458	65668669	+	0	NA	promoter-TSS (NM_001099298)	promoter-TSS (NM_001099298)	-123	NM_001346680	110876	Mm.220329	NM_001099298	ENSMUSG00000075318	Scn2a	6430408L10|A230052E19Rik|Nav1.2|Scn2a1	sodium channel, voltage-gated, type II, alpha	protein-coding	3.279892891
WT_YAP_peak_2711	chr7	116197073	116197326	+	0	NA	intron (NM_001305185, intron 3 of 26)	intron (NM_001305185, intron 3 of 26)	1362	NM_001305189	233765	Mm.3741	NM_172743	ENSMUSG00000045659	Plekha7	A430081P20Rik|AI414265	pleckstrin homology domain containing, family A member 7	protein-coding	5.520722601
WT_YAP_peak_2739	chr7	140980875	140981051	+	0	NA	Intergenic	RLTR13B4|LTR|ERVK	12887	NM_001360728	68713	Mm.175661	NM_026820	ENSMUSG00000025491	Ifitm1	1110036C17Rik|DSPA2a|Mil-2|Mil2	interferon induced transmembrane protein 1	protein-coding	3.470139033
WT_YAP_peak_1062	chr15	83244485	83244684	+	0	NA	intron (NM_001004150, intron 1 of 2)	B1_Mus2|SINE|Alu	7145	NM_001004150	239559	Mm.323805	NM_001004150	ENSMUSG00000047878	A4galt	-	alpha 1,4-galactosyltransferase	protein-coding	6.315980411
WT_YAP_peak_2808	chr8	36155729	36156052	+	0	NA	promoter-TSS (NR_151736)	promoter-TSS (NR_151736)	-120	NR_151736	330738	Mm.128075	NR_151736	ENSMUSG00000109704	Gm38414	A230084N10|Gm45568	predicted gene, 38414	ncRNA	10.05091457
WT_YAP_peak_3013	chr9	38407426	38407717	+	0	NA	Intergenic	RLTR13D6|LTR|ERVK	5860	NM_146869	258869	Mm.335067	NM_146869	ENSMUSG00000049098	Olfr147	M3|MOR164-1	olfactory receptor 147	protein-coding	5.318219021
WT_YAP_peak_271	chr10	47631312	47631588	+	0	NA	Intergenic	RLTR13D6|LTR|ERVK	1386702	NR_028274	100302593	NANA	NR_028274	ENSMUSG00000095118	Snord14d	Gm23710	small nucleolar RNA, C/D box 14D	snoRNA	4.560274665
WT_YAP_peak_1878	chr3	92815895	92816157	+	0	NA	Intergenic	RLTR13D6|LTR|ERVK	-8135	NM_001254760	631101	Mm.250525	NM_001254760	ENSMUSG00000095870	Lce1k	Gm7055|Sprrl6	late cornified envelope 1K	protein-coding	3.921737584
WT_YAP_peak_1255	chr17	37028520	37028765	+	0	NA	Intergenic	Intergenic	-5244	NM_010814	17441	Mm.210857	NM_010814	ENSMUSG00000076439	Mog	B230317G11Rik	myelin oligodendrocyte glycoprotein	protein-coding	4.569628551
WT_YAP_peak_2463	chr6	88012679	88012943	+	0	NA	intron (NM_001293653, intron 2 of 5)	B1F1|SINE|Alu	6984	NM_001293654	19349	Mm.333233	NM_009005	ENSMUSG00000079477	Rab7	Rab7a	RAB7, member RAS oncogene family	protein-coding	7.346960076
WT_YAP_peak_1532	chr19	29945576	29945803	+	0	NA	promoter-TSS (NM_001164724)	promoter-TSS (NM_001164724)	-101	NM_001164724	77125	Mm.182359	NM_133775	ENSMUSG00000024810	Il33	9230117N10Rik|Il-33|Il1f11|NF-HEV	interleukin 33	protein-coding	3.608841213
WT_YAP_peak_384	chr11	11829181	11829465	+	0	NA	intron (NM_001190448, intron 9 of 14)	MLTR14|LTR|ERV1	-20361	NM_001163359	60530	Mm.236114	NM_021891	ENSMUSG00000035455	Fignl1	-	fidgetin-like 1	protein-coding	5.611493943
WT_YAP_peak_3157	chrX	48064331	48064557	+	0	NA	Intergenic	MLTR14|LTR|ERV1	-29591	NM_013912	30878	Mm.29262	NM_013912	ENSMUSG00000037010	Apln	6030430G11Rik|Apel	apelin	protein-coding	3.624739192
WT_YAP_peak_2820	chr8	43289958	43290278	+	0	NA	Intergenic	Intergenic	16891	NM_009556	22702	Mm.285848	NM_009556	ENSMUSG00000051176	Zfp42	Rex-1|Rex1|Zfp-42	zinc finger protein 42	protein-coding	3.140931697
WT_YAP_peak_1942	chr3	149117309	149117553	+	0	NA	Intergenic	Intergenic	-157306	NR_040591	381482	Mm.393866	NR_040591	NANA	Gm1653	-	predicted gene 1653	ncRNA	4.54097824
WT_YAP_peak_2726	chr7	130600610	130600903	+	0	NA	intron (NM_206856, intron 1 of 20)	intron (NM_206856, intron 1 of 20)	23318	NM_001004468	57752	Mm.86322	NM_021314	ENSMUSG00000030852	Tacc2	mKIAA4180	transforming, acidic coiled-coil containing protein 2	protein-coding	7.095278499
WT_YAP_peak_2353	chr6	29545712	29545888	+	0	NA	intron (NM_001347079, intron 21 of 22)	ORR1C2-int|LTR|ERVL-MaLR	16518	NM_001252382	27056	Mm.6479	NM_012057	ENSMUSG00000029771	Irf5	AW491843|mirf5	interferon regulatory factor 5	protein-coding	4.190356568
WT_YAP_peak_3086	chr9	80284592	80284925	+	0	NA	intron (NM_001039546, intron 23 of 32)	RMER16B2|LTR|ERVK	119724	NM_001039546	17920	Mm.4040	NM_008662	ENSMUSG00000033577	Myo6	BC029719|Myo6<rsv>|Tlc|rsv|sv	myosin VI	protein-coding	7.182376229
WT_YAP_peak_2020	chr4	74875205	74875376	+	0	NA	Intergenic	Lx9|LINE|L1	403002	NM_025849	66928	Mm.24332	NM_025849	ENSMUSG00000028398	Dmac1	1700027K24Rik|3110001D03Rik|Tmem261	distal membrane arm assembly complex 1	protein-coding	3.773148101
WT_YAP_peak_1367	chr18	29404423	29404648	+	0	NA	intron (NR_045391, intron 7 of 7)	intron (NR_045391, intron 7 of 7)	-37665	NR_045395	78199	Mm.243850	NR_045395	ENSMUSG00000117554	4930527G23Rik	-	RIKEN cDNA 4930527G23 gene	ncRNA	3.486942177
WT_YAP_peak_2279	chr5	120732789	120732964	+	0	NA	intron (NM_145227, intron 10 of 10)	B4A|SINE|B4	16972	NM_145227	246728	Mm.260926	NM_145227	ENSMUSG00000032690	Oas2	Oasl11	2'-5' oligoadenylate synthetase 2	protein-coding	7.50648214
WT_YAP_peak_3022	chr9	44311524	44311807	+	0	NA	intron (NM_027909, intron 13 of 13)	intron (NM_027909, intron 13 of 13)	-5994	NM_172162	102423	Mm.24570	NM_172162	ENSMUSG00000032119	Hinfp	AA589481|HiNF-P|Mizf	histone H4 transcription factor	protein-coding	5.794477441
WT_YAP_peak_2558	chr6	134826080	134826380	+	0	NA	Intergenic	Intergenic	-3969	NM_177687	232430	Mm.267010	NM_177687	ENSMUSG00000032652	Crebl2	AI046348|B230205M03	cAMP responsive element binding protein-like 2	protein-coding	6.083238775
WT_YAP_peak_2761	chr8	10924773	10925219	+	0	NA	non-coding (NR_135302, exon 4 of 4)	non-coding (NR_135302, exon 4 of 4)	3461	NR_135302	665306	Mm.358758	NR_030715	ENSMUSG00000038917	3930402G23Rik	-	RIKEN cDNA 3930402G23 gene	ncRNA	6.688926979
WT_YAP_peak_1417	chr18	50498821	50499032	+	0	NA	Intergenic	LTR16A|LTR|ERVL	69773	NM_026108	67365	Mm.158150	NM_026108	ENSMUSG00000048875	Pudp	1700121L12Rik|GS1|Hdhd1|Hdhd1a	pseudouridine 5-phosphatase	protein-coding	3.881206588
WT_YAP_peak_1287	chr17	70866676	70866883	+	0	NA	Intergenic	Intergenic	-6179	NR_035427	100316676	NANA	NR_035427	ENSMUSG00000080468	Mir1195	Mirn1195|mmu-mir-1195	microRNA 1195	ncRNA	4.345858081
WT_YAP_peak_2973	chr9	3007570	3008044	+	0	NA	Intergenic	GSAT_MM|Satellite|Satellite	30936	NR_039546	100628572	NANA	NR_039546	ENSMUSG00000106183	Mir101c	mir-101c|mmu-mir-101c	microRNA 101c	ncRNA	4.025636959
WT_YAP_peak_538	chr11	106556323	106556588	+	0	NA	intron (NM_198292, intron 2 of 11)	intron (NM_198292, intron 2 of 11)	55464	NR_030703	100216537	NANA	NR_030703	ENSMUSG00000065126	Snord104	-	small nucleolar RNA, C/D box 104	snoRNA	6.055882439
WT_YAP_peak_1806	chr3	29025141	29025449	+	0	NA	Intergenic	RLTR13D6|LTR|ERVK	-56492	NR_151636	75740	Mm.330948	NM_029412	ENSMUSG00000063600	Egfem1	6130401L20Rik|Efcab11	EGF-like and EMI domain containing 1	protein-coding	3.487937877
WT_YAP_peak_285	chr10	60828282	60828595	+	0	NA	intron (NM_001359273, intron 1 of 15)	intron (NM_001359273, intron 1 of 15)	3143	NM_001359273	107449	Mm.290433	NM_029770	ENSMUSG00000020099	Unc5b	6330415E02Rik|A630020F16|D10Bwg0792e|Unc5h2	unc-5 netrin receptor B	protein-coding	7.418407425
WT_YAP_peak_1101	chr15	100231710	100231962	+	0	NA	intron (NM_007497, intron 1 of 6)	L1MB2|LINE|L1	3977	NM_007497	11908	Mm.676	NM_007497	ENSMUSG00000023027	Atf1	-	activating transcription factor 1	protein-coding	5.221900619
WT_YAP_peak_1490	chr18	89071510	89071956	+	0	NA	intron (NM_175542, intron 32 of 48)	RLTR13D6|LTR|ERVK	99703	NR_105777	102466633	NANA	NR_105777	ENSMUSG00000098676	Mir6359	Gm27328|mmu-mir-6359	microRNA 6359	ncRNA	6.7667052
WT_YAP_peak_3053	chr9	64085160	64085351	+	0	NA	intron (NR_040743, intron 1 of 2)	intron (NR_040743, intron 1 of 2)	4494	NR_040743	76814	Mm.243771	NR_040743	NANA	Scarletltr	2600006L11Rik	Scarletltr, erythroid developmental long intergenic non-protein coding transcript	ncRNA	5.432322601
WT_YAP_peak_2290	chr5	130226866	130227065	+	0	NA	intron (NM_027854, intron 1 of 6)	ID_B1|SINE|B4	4630	NM_027854	71667	Mm.258508	NM_027854	ENSMUSG00000053094	Tmem248	0610007L01Rik|A930023A16Rik|AW557951|G430067H08Rik	transmembrane protein 248	protein-coding	5.678587892
WT_YAP_peak_139	chr1	132471109	132471437	+	0	NA	Intergenic	Intergenic	-6094	NM_172517	213464	Mm.132868	NM_172517	ENSMUSG00000026439	Rbbp5	4933411J24Rik|C330016J05	retinoblastoma binding protein 5, histone lysine methyltransferase complex subunit	protein-coding	5.847314621
WT_YAP_peak_2610	chr7	24278784	24279239	+	0	NA	Intergenic	RLTR13G|LTR|ERVK	8593	NM_009567	22755	Mm.383535	NM_009567	ENSMUSG00000055305	Zfp93	Znf235	zinc finger protein 93	protein-coding	8.386743665
WT_YAP_peak_2674	chr7	80130514	80130777	+	0	NA	Intergenic	Intergenic	-15295	NM_173011	269951	Mm.246432	NM_173011	ENSMUSG00000030541	Idh2	E430004F23|IDPm|Idh-2	isocitrate dehydrogenase 2 (NADP+), mitochondrial	protein-coding	6.013965223
WT_YAP_peak_2063	chr4	118198688	118198958	+	0	NA	Intergenic	ID_B1|SINE|B4	11741	NR_106085	102466820	NANA	NR_106085	ENSMUSG00000098596	Mir7226	Gm27630|mmu-mir-7226	microRNA 7226	ncRNA	4.960585854
WT_YAP_peak_3098	chr9	97477089	97477392	+	0	NA	intron (NM_022319, intron 9 of 17)	intron (NM_022319, intron 9 of 17)	-107282	NM_030219	78911	Mm.108347	NM_030219	ENSMUSG00000032451	Trim42	4930486B16Rik	tripartite motif-containing 42	protein-coding	3.316575904
WT_YAP_peak_2619	chr7	28215405	28215727	+	0	NA	Intergenic	RLTR13B1|LTR|ERVK	35250	NM_001271370	13549	Mm.57249	NM_010092	ENSMUSG00000002409	Dyrk1b	Mirk	dual-specificity tyrosine-(Y)-phosphorylation regulated kinase 1b	protein-coding	4.377252308
WT_YAP_peak_2689	chr7	97803176	97803505	+	0	NA	intron (NM_001357364, intron 1 of 14)	intron (NM_001357364, intron 1 of 14)	14799	NM_001357364	18479	Mm.260227	NM_011035	ENSMUSG00000030774	Pak1	AW045634|PAK-1|Paka	p21 (RAC1) activated kinase 1	protein-coding	3.055269924
WT_YAP_peak_902	chr14	122317626	122317932	+	0	NA	intron (NM_029556, intron 2 of 7)	RLTR23|LTR|ERV1	-84141	NR_015532	68245	Mm.443285	NR_015532	ENSMUSG00000100585	1700108J01Rik	-	RIKEN cDNA 1700108J01 gene	ncRNA	5.888850038
WT_YAP_peak_157	chr1	139494674	139494852	+	0	NA	TTS (NM_009791)	TTS (NM_009791)	-6944	NM_031164	14060	Mm.30105	NM_031164	ENSMUSG00000026368	F13b	Cf-13b|Cf13b	coagulation factor XIII, beta subunit	protein-coding	4.661479059
WT_YAP_peak_1425	chr18	57806628	57806950	+	0	NA	Intergenic	Intergenic	-14456	NR_152225	100503033	Mm.381112	NR_152224	ENSMUSG00000118391	Gm19519	-	predicted gene, 19519	ncRNA	2.798571148
WT_YAP_peak_3047	chr9	61776729	61776923	+	0	NA	Intergenic	LTRIS2|LTR|ERV1	137684	NM_018853	56040	Mm.3158	NM_018853	ENSMUSG00000007892	Rplp1	2410042H16Rik|Arpp1|C430017H15Rik	ribosomal protein, large, P1	protein-coding	3.209249044
WT_YAP_peak_476	chr11	82915040	82915247	+	0	NA	intron (NM_178680, intron 5 of 19)	intron (NM_178680, intron 5 of 19)	3890	NM_178680	217012	Mm.295205	NM_178680	ENSMUSG00000018845	Unc45b	AA445617|Cmya4|D230041A13Rik|Unc45	unc-45 myosin chaperone B	protein-coding	4.903019373
WT_YAP_peak_1510	chr19	12731939	12732255	+	0	NA	Intergenic	RMER16B2|LTR|ERVK	33535	NM_170786	12803	Mm.290924	NM_053007	ENSMUSG00000079415	Cntf	AI429687	ciliary neurotrophic factor	protein-coding	5.776198333
WT_YAP_peak_2307	chr5	142544933	142545323	+	0	NA	promoter-TSS (NM_001310752)	promoter-TSS (NM_001310752)	-101	NM_001310752	231858	Mm.33766	NM_178702	ENSMUSG00000029576	Radil	AI536456|D930005D10Rik	Ras association and DIL domains	protein-coding	5.720379264
WT_YAP_peak_931	chr15	12490577	12490785	+	0	NA	intron (NM_001081064, intron 3 of 25)	intron (NM_001081064, intron 3 of 25)	169185	NM_025673	66629	Mm.157655	NM_025673	ENSMUSG00000022200	Golph3	4733401N08Rik|5730410D03Rik|AW413496	golgi phosphoprotein 3	protein-coding	6.986642656
WT_YAP_peak_2028	chr4	83329641	83330020	+	0	NA	Intergenic	RMER10A|LTR|ERVL	-5641	NM_027238	69863	Mm.5540	NM_025782	ENSMUSG00000038172	Ttc39b	1810054D07Rik|9130422G05Rik|AI450603|AV103077|AW215585	tetratricopeptide repeat domain 39B	protein-coding	3.049724969
WT_YAP_peak_1595	chr2	28470646	28470830	+	0	NA	3' UTR (NM_001166031, exon 4 of 4)	3' UTR (NM_001166031, exon 4 of 4)	2672	NM_001166031	118451	Mm.294951	NM_080452	ENSMUSG00000035772	Mrps2	1500019M10Rik	mitochondrial ribosomal protein S2	protein-coding	5.074082948
WT_YAP_peak_2594	chr7	4260748	4260983	+	0	NA	Intergenic	RLTR13F|LTR|ERVK	-13278	NM_011093	18729	Mm.326531	NM_008848	NANA	Pira6	12M1|Pira10|p91B	paired-Ig-like receptor A6	protein-coding	4.075776505
WT_YAP_peak_952	chr15	31188860	31189041	+	0	NA	Intergenic	B4|SINE|B4	-35435	NM_146057	223453	Mm.222867	NM_146057	ENSMUSG00000039168	Dap	4921531N22Rik|AI789753|AU040360	death-associated protein	protein-coding	2.674374204
WT_YAP_peak_1186	chr16	50437322	50437566	+	0	NA	Intergenic	B1_Mus2|SINE|Alu	-4978	NM_001347240	70508	Mm.28940	NM_027444	ENSMUSG00000022641	Bbx	5530401J07Rik|5730403O13Rik	bobby sox HMG box containing	protein-coding	5.345109803
WT_YAP_peak_183	chr1	166282691	166282876	+	0	NA	intron (NM_001357429, intron 3 of 6)	intron (NM_001357429, intron 3 of 6)	28644	NM_001357430	100039795	Mm.101743	NM_001164528	ENSMUSG00000040612	Ildr2	2810478N18Rik|3110063L10Rik|AI852300|D1Ertd471e|Dbsm1|Ll	immunoglobulin-like domain containing receptor 2	protein-coding	5.046802933
WT_YAP_peak_2548	chr6	128301994	128302173	+	0	NA	Intergenic	PB1|SINE|Alu	-1270	NM_001080979	21679	Mm.14774	NM_011567	ENSMUSG00000030353	Tead4	ETFR-2|Etfr2|FR-19|Rtef1|TEAD-4|TEF-3|Tcf13r1|Tef3|Tefr|Tefr1|Tefr1a	TEA domain family member 4	protein-coding	7.275288343
WT_YAP_peak_354	chr10	120593930	120594152	+	0	NA	Intergenic	RMER16|LTR|ERVK	-117572	NM_010441	15364	Mm.157190	NM_010441	ENSMUSG00000056758	Hmga2	9430083A20Rik|HMGI-C|Hmgic|pg|pygmy	high mobility group AT-hook 2	protein-coding	3.118104453
WT_YAP_peak_590	chr12	40044237	40044539	+	0	NA	Intergenic	RLTR13G|LTR|ERVK	-6401	NM_001039515	11861	Mm.12723	NM_007487	ENSMUSG00000047446	Arl4a	AI467555|Arl4	ADP-ribosylation factor-like 4A	protein-coding	6.196074888
WT_YAP_peak_2377	chr6	39420690	39420898	+	0	NA	promoter-TSS (NM_018810)	promoter-TSS (NM_018810)	416	NR_152168	621427	Mm.389742	NR_152168	ENSMUSG00000068601	Gm10244	Anmkrn1	predicted gene 10244	ncRNA	6.653945387
WT_YAP_peak_2936	chr8	110605725	110606060	+	0	NA	intron (NM_172916, intron 85 of 86)	intron (NM_172916, intron 85 of 86)	-12675	NR_151674	234729	Mm.274894	NM_146216	ENSMUSG00000010936	Vac14	AA959718|BC032215|D8Wsu151e|Tax1bp2|Trx|ingls	Vac14 homolog (S. cerevisiae)	protein-coding	5.553040881
WT_YAP_peak_3074	chr9	72687449	72687629	+	0	NA	intron (NM_010890, intron 6 of 28)	B4A|SINE|B4	-5759	NM_001357998	17999	Mm.279923	NM_010890	ENSMUSG00000032216	Nedd4	AA959633|AL023035|AU019897|E430025J12Rik|EG639396|Gm7265|KIAA0093|Nedd4-1|Nedd4a	neural precursor cell expressed, developmentally down-regulated 4	protein-coding	3.649560377
WT_YAP_peak_3120	chr9	109523305	109523738	+	0	NA	Intergenic	RLTR13G|LTR|ERVK	-27667	NM_177703	235612	Mm.133921	NM_177703	ENSMUSG00000074061	Fbxw19	E330023O18	F-box and WD-40 domain protein 19	protein-coding	6.328530662
WT_YAP_peak_3001	chr9	27885229	27885555	+	0	NA	Intergenic	RLTR13C3|LTR|ERVK	488180	NM_001305058	75469	Mm.45824	NM_029299	ENSMUSG00000031991	Spata19	1700001L23Rik|AV047838|spergen-1	spermatogenesis associated 19	protein-coding	4.111066564
WT_YAP_peak_1254	chr17	36997363	36997760	+	0	NA	non-coding (NR_160897, exon 1 of 6)	non-coding (NR_160897, exon 1 of 6)	394	NR_160898	240095	Mm.246609	NM_001115075	ENSMUSG00000024459	H2-M5	CRW2|D130003B22Rik|H-2M5	histocompatibility 2, M region locus 5	protein-coding	5.532415647
WT_YAP_peak_2942	chr8	111943505	111943927	+	0	NA	intron (NM_026693, intron 3 of 3)	B1_Mus2|SINE|Alu	3013	NM_026693	93739	Mm.371666	NM_026693	ENSMUSG00000031950	Gabarapl2	0610012F20Rik|2900019O08Rik|AI173605|GATE-16|Gef2	gamma-aminobutyric acid (GABA) A receptor-associated protein-like 2	protein-coding	4.986264276
WT_YAP_peak_1196	chr16	77400610	77400914	+	0	NA	intron (NR_015543, intron 2 of 4)	intron (NR_015543, intron 2 of 4)	71434	NR_015543	77994	Mm.394688	NR_015543	ENSMUSG00000090386	Mir99ahg	2810055G20Rik|D730043B02Rik	Mir99a and Mirlet7c-1 host gene (non-protein coding)	ncRNA	3.381695031
WT_YAP_peak_51	chr1	57281871	57282044	+	0	NA	Intergenic	RLTR13D6|LTR|ERVK	-66961	NR_037990	407809	Mm.134505	NR_037990	ENSMUSG00000101429	BC055402	-	cDNA sequence BC055402	ncRNA	4.196000906
WT_YAP_peak_806	chr14	19988462	19988729	+	0	NA	Intergenic	RMER20A|LTR|ERVK	-11346	NM_001285909	14702	Mm.41737	NM_010315	ENSMUSG00000043004	Gng2	-	guanine nucleotide binding protein (G protein), gamma 2	protein-coding	4.324236896
WT_YAP_peak_2946	chr8	115010359	115010560	+	0	NA	intron (NM_019573, intron 8 of 8)	intron (NM_019573, intron 8 of 8)	570807	NM_019573	80707	Mm.440420	NM_019573	ENSMUSG00000004637	Wwox	5330426P09Rik|9030416C10Rik|WOX1	WW domain-containing oxidoreductase	protein-coding	3.327521699
WT_YAP_peak_1008	chr15	62958990	62959351	+	0	NA	Intergenic	MLTR25A|LTR|ERVK	520438	NR_045279	432958	Mm.255105	NR_045279	ENSMUSG00000115520	Gm20740	-	predicted gene, 20740	ncRNA	4.033724628
WT_YAP_peak_2105	chr4	132398092	132398376	+	0	NA	intron (NM_175306, intron 2 of 13)	intron (NM_175306, intron 2 of 13)	24212	NM_175306	100169	Mm.158361	NM_175306	ENSMUSG00000066043	Phactr4	3110001B12Rik|AI527228|AW495572|C330013F19Rik|N28169|mKIAA4120	phosphatase and actin regulator 4	protein-coding	4.838896951
WT_YAP_peak_2983	chr9	3988182	3988500	+	0	NA	Intergenic	RLTR13D6|LTR|ERVK	321153	NM_026276	67618	Mm.33970	NM_026276	ENSMUSG00000025894	Aasdhppt	2010309J24Rik|2810407B07Rik|AASD-PPT|CGI-80|LYS2|LYS5	aminoadipate-semialdehyde dehydrogenase-phosphopantetheinyl transferase	protein-coding	2.761004925
WT_YAP_peak_3021	chr9	43221728	43221919	+	0	NA	3' UTR (NM_178644, exon 4 of 4)	3' UTR (NM_178644, exon 4 of 4)	-16068	NM_011139	18988	Mm.436650	NM_011139	ENSMUSG00000032015	Pou2f3	Epoc-1|Oct-11a|Oct11|Otf-11|Otf11|Skin|Skin-1a|Skn-1a|Skn-li	POU domain, class 2, transcription factor 3	protein-coding	4.466576361
WT_YAP_peak_3089	chr9	86725070	86725333	+	0	NA	Intergenic	ID_B1|SINE|B4	-18432	NM_178738	244954	Mm.257629	NM_178738	ENSMUSG00000033491	Prss35	6030424L22Rik|P3D9	protease, serine 35	protein-coding	4.740936088
WT_YAP_peak_1057	chr15	81729996	81730450	+	0	NA	promoter-TSS (NM_011241)	promoter-TSS (NM_011241)	-304	NM_011241	19387	Mm.270975	NM_011241	ENSMUSG00000022391	Rangap1	C79654|Fug1|mKIAA1835	RAN GTPase activating protein 1	protein-coding	3.565832271
WT_YAP_peak_3179	chrX	102305044	102305255	+	0	NA	intron (NM_027382, intron 10 of 10)	intron (NM_027382, intron 10 of 10)	52498	NR_040285	434825	Mm.447373	NR_040285	ENSMUSG00000085568	Gm14858	-	predicted gene 14858	ncRNA	3.60788218
WT_YAP_peak_2629	chr7	30178366	30178608	+	0	NA	non-coding (NR_157376, exon 3 of 3)	non-coding (NR_157376, exon 3 of 3)	-5684	NM_009944	12865	Mm.423030	NM_009944	ENSMUSG00000074218	Cox7a1	COX7A|COX7AH|COX7AM	cytochrome c oxidase subunit 7A1	protein-coding	4.912190753
WT_YAP_peak_1339	chr18	14676442	14676782	+	0	NA	intron (NM_001161371, intron 2 of 8)	intron (NM_001161371, intron 2 of 8)	6302	NM_001161369	268996	Mm.31761	NM_009280	ENSMUSG00000037013	Ss18	D130059H17|Ssxt|Syt	SS18, nBAF chromatin remodeling complex subunit	protein-coding	9.345931357
WT_YAP_peak_2765	chr8	12502306	12502661	+	0	NA	Intergenic	Intergenic	-70553	NM_024279	78634	Mm.116871	NM_024279	ENSMUSG00000010435	Spaca7	1700094C09Rik	sperm acrosome associated 7	protein-coding	5.696817709
WT_YAP_peak_882	chr14	83124812	83125094	+	0	NA	Intergenic	LTRIS2|LTR|ERV1	950337	NR_153783	102635012	Mm.399509	NR_153783	ENSMUSG00000115043	Gm32455	-	predicted gene, 32455	ncRNA	3.35793039
WT_YAP_peak_2110	chr4	133353381	133353580	+	0	NA	Intergenic	B1F1|SINE|Alu	-14165	NM_199306	230796	Mm.226576	NM_199306	ENSMUSG00000037622	Wdtc1	Gm695|adipose|adp	WD and tetratricopeptide repeats 1	protein-coding	6.605704283
WT_YAP_peak_506	chr11	97282285	97282464	+	0	NA	Intergenic	Intergenic	-1798	NM_008942	19155	Mm.29824	NM_008942	ENSMUSG00000001441	Npepps	AAP-S|MP100|Psa|R74825|goku	aminopeptidase puromycin sensitive	protein-coding	4.31366654
WT_YAP_peak_2457	chr6	85377313	85377720	+	0	NA	Intergenic	Intergenic	-2882	NM_177466	52055	Mm.220334	NM_177466	ENSMUSG00000051343	Rab11fip5	9130206P09Rik|C75969|D6Ertd32e|GAF1|RIP11	RAB11 family interacting protein 5 (class I)	protein-coding	6.390967766
WT_YAP_peak_1359	chr18	21084188	21084435	+	0	NA	intron (NM_008586, intron 6 of 14)	intron (NM_008586, intron 6 of 14)	11967	NM_008586	17288	Mm.2682	NM_008586	ENSMUSG00000024313	Mep1b	Mep-1b	meprin 1 beta	protein-coding	4.158939454
WT_YAP_peak_718	chr13	45190196	45190368	+	0	NA	Intergenic	Intergenic	-188186	NM_025772	94245	Mm.352311	NM_025772	ENSMUSG00000057531	Dtnbp1	5430437B18Rik|AW048963|Bloc1s8|dysbindin|sdy	dystrobrevin binding protein 1	protein-coding	3.885314354
WT_YAP_peak_2833	chr8	48578979	48579200	+	0	NA	intron (NM_011857, intron 2 of 28)	intron (NM_011857, intron 2 of 28)	95601	NM_001145937	23965	Mm.42191	NM_011857	ENSMUSG00000031561	Tenm3	2610100B16Rik|Odz1|Odz3|Ten-m3|mKIAA1455	teneurin transmembrane protein 3	protein-coding	3.96738996
WT_YAP_peak_515	chr11	100375886	100376401	+	0	NA	intron (NM_010593, intron 9 of 13)	intron (NM_010593, intron 9 of 13)	-20002	NM_010404	15114	Mm.281700	NM_010404	ENSMUSG00000006930	Hap1	HAP-1	huntingtin-associated protein 1	protein-coding	15.31718455
WT_YAP_peak_1924	chr3	131021217	131021391	+	0	NA	Intergenic	Intergenic	-88993	NM_001276402	16842	Mm.255219	NM_010703	ENSMUSG00000027985	Lef1	3000002B05|AI451430|Lef-1	lymphoid enhancer binding factor 1	protein-coding	3.377352566
WT_YAP_peak_244	chr10	28185530	28185737	+	0	NA	intron (NM_001359355, intron 1 of 33)	intron (NM_001359355, intron 1 of 33)	110813	NM_001359356	19272	Mm.332303	NM_008983	ENSMUSG00000019889	Ptprk	AI853699|PTPk|RPTPkappa	protein tyrosine phosphatase, receptor type, K	protein-coding	4.290141952
WT_YAP_peak_1257	chr17	37080115	37080363	+	0	NA	Intergenic	RLTR23|LTR|ERV1	5997	NM_146477	258469	Mm.271392	NM_146477	ENSMUSG00000056600	Olfr90	MOR256-21|bM573K1.2	olfactory receptor 90	protein-coding	4.514572785
WT_YAP_peak_511	chr11	97662060	97662799	+	0	NA	promoter-TSS (NM_139311)	promoter-TSS (NM_139311)	-983	NM_139311	246198	Mm.23685	NM_139311	ENSMUSG00000038437	Mllt6	AI315037|Af17	myeloid/lymphoid or mixed-lineage leukemia; translocated to, 6	protein-coding	10.86856039
WT_YAP_peak_2075	chr4	123301366	123301551	+	0	NA	Intergenic	RLTR13B1|LTR|ERVK	18547	NM_001356377	230721	Mm.277091	NM_130881	ENSMUSG00000011257	Pabpc4	-	poly(A) binding protein, cytoplasmic 4	protein-coding	3.551453916
WT_YAP_peak_740	chr13	60455292	60455468	+	0	NA	Intergenic	Intergenic	-146567	NM_029653	69635	Mm.24103	NM_029653	ENSMUSG00000021559	Dapk1	D13Ucla1|DAP-Kinase	death associated protein kinase 1	protein-coding	4.910574103
WT_YAP_peak_1892	chr3	101092398	101092582	+	0	NA	intron (NM_011197, intron 1 of 8)	intron (NM_011197, intron 1 of 8)	17676	NM_011197	19221	Mm.24807	NM_011197	ENSMUSG00000027864	Ptgfrn	4833445A08Rik|AU042434|CD9P-1|EWI-F|FPRP|Trim45	prostaglandin F2 receptor negative regulator	protein-coding	3.758579962
WT_YAP_peak_2886	chr8	84192050	84192419	+	0	NA	Intergenic	Intergenic	-13273	NR_029821	723819	NANA	NR_029821	ENSMUSG00000065483	Mir181c	Mirn181c|mir-181c	microRNA 181c	ncRNA	4.071794959
WT_YAP_peak_2605	chr7	19686893	19687243	+	0	NA	Intergenic	RMER20A|LTR|ERVK	5591	NM_007469	11812	Mm.182440	NM_007469	ENSMUSG00000040564	Apoc1	Apo-CIB|ApoC-IB|apo-CI|apoC-I	apolipoprotein C-I	protein-coding	8.551394058
WT_YAP_peak_2111	chr4	133442269	133442547	+	0	NA	Intergenic	Intergenic	-37725	NM_175307	100342	Mm.204656	NM_175307	ENSMUSG00000046694	Tent5b	4732473B16Rik|AU045678|AU046069|Fam46b	terminal nucleotidyltransferase 5B	protein-coding	5.109109142
WT_YAP_peak_665	chr13	4055514	4055730	+	0	NA	Intergenic	Intergenic	-3969	NM_134072	105387	Mm.26838	NM_134072	ENSMUSG00000033715	Akr1c14	9030611N15Rik|AW557061	aldo-keto reductase family 1, member C14	protein-coding	3.578156577
WT_YAP_peak_2931	chr8	107262449	107262719	+	0	NA	intron (NR_039557, intron 1 of 3).3	intron (NR_039557, intron 1 of 3).3	6420	NR_039557	100628577	NANA	NR_039557	ENSMUSG00000093061	Mir5098	mmu-mir-5098|mu-mir-5098	microRNA 5098	ncRNA	3.506621035
WT_YAP_peak_1309	chr17	86713748	86713979	+	0	NA	Intergenic	Intergenic	-40001	NM_010137	13819	Mm.1415	NM_010137	ENSMUSG00000024140	Epas1	HIF-2alpha|HIF2A|HLF|HRF|MOP2|bHLHe73	endothelial PAS domain protein 1	protein-coding	6.34395375
WT_YAP_peak_2058	chr4	117152769	117153033	+	0	NA	TTS (NM_009098)	TTS (NM_009098)	1673	NR_028524	100217424	NANA	NR_028524	ENSMUSG00000065680	Snord38a	MBII-329	small nucleolar RNA, C/D box 38A	snoRNA	4.679313858
WT_YAP_peak_1064	chr15	84232686	84233021	+	0	NA	intron (NM_133167, intron 1 of 12)	intron (NM_133167, intron 1 of 12)	810	NM_133167	170736	Mm.323892	NM_133167	ENSMUSG00000022438	Parvb	AI595373|AW742462|D15Gsk1|affixin	parvin, beta	protein-coding	6.65675087
WT_YAP_peak_2269	chr5	116789870	116790091	+	0	NA	Intergenic	L1MC3|LINE|L1	-198163	NM_026886	68955	Mm.146779	NM_026886	ENSMUSG00000063919	Srrm4	1500001A10Rik|B230202K19Rik|bv|mKIAA1853|nSR100	serine/arginine repetitive matrix 4	protein-coding	4.437212455
WT_YAP_peak_1341	chr18	15140390	15140645	+	0	NA	intron (NM_134112, intron 1 of 4)	intron (NM_134112, intron 1 of 4)	10929	NM_134112	106931	Mm.329299	NM_134112	ENSMUSG00000036225	Kctd1	4933402K10Rik|AI661543|AW553000	potassium channel tetramerisation domain containing 1	protein-coding	3.531009691
WT_YAP_peak_2092	chr4	129503179	129503755	+	0	NA	Intergenic	Intergenic	-10114	NM_010807	17357	Mm.424974	NM_010807	ENSMUSG00000047945	Marcksl1	AL022768|AW215397|AW536807|D4Bc1|F52|MacMARCKS|Macs2|Macs3|Mlp|Mrp	MARCKS-like 1	protein-coding	3.816120325
WT_YAP_peak_1710	chr2	143090281	143090627	+	0	NA	Intergenic	RLTR13C3|LTR|ERVK	12061	NM_020595	57329	Mm.157751	NM_020595	ENSMUSG00000027416	Otor	CDRAP|Fdp|MIA|MIAL	otoraplin	protein-coding	2.605010031
WT_YAP_peak_2513	chr6	116356624	116357001	+	0	NA	intron (NM_001302385, intron 2 of 6)	RLTR13G|LTR|ERVK	18790	NM_001302383	71779	Mm.27064	NM_027920	ENSMUSG00000025702	8-Mar	1300017E09Rik|MARCH-VIII|Mir	membrane-associated ring finger (C3HC4) 8	protein-coding	8.523093802
WT_YAP_peak_112	chr1	112452853	112453078	+	0	NA	Intergenic	LTRIS2|LTR|ERV1	-36047	NR_157044	102635484	NANA	NR_157044	NANA	Gm32810	Gm18406	predicted gene, 32810	ncRNA	2.922878001
WT_YAP_peak_1232	chr17	25756737	25756964	+	0	NA	Intergenic	MER54B|LTR|ERVL	-2472	NM_001356286	56047	Mm.17510	NM_018857	ENSMUSG00000063011	Msln	MPF	mesothelin	protein-coding	6.607737433
WT_YAP_peak_989	chr15	55267119	55267293	+	0	NA	Intergenic	PB1D11|SINE|Alu	-40545	NM_181277	12818	Mm.297859	NM_181277	ENSMUSG00000022371	Col14a1	5730412L22Rik|AW108078	collagen, type XIV, alpha 1	protein-coding	5.496475744
WT_YAP_peak_2691	chr7	99353251	99353496	+	0	NA	promoter-TSS (NM_001111043)	promoter-TSS (NM_001111043)	-134	NM_001285776	12406	Mm.22708	NM_009825	ENSMUSG00000070436	Serpinh1	BERF-1|Cbp1|Cbp2|Hsp47|J6|Serpinh2|gp46	serine (or cysteine) peptidase inhibitor, clade H, member 1	protein-coding	7.725969922
WT_YAP_peak_2710	chr7	115784621	115784830	+	0	NA	intron (NM_001025559, intron 3 of 15)	intron (NM_001025559, intron 3 of 15)	16884	NM_001277328	20679	Mm.323365	NM_011445	ENSMUSG00000051910	Sox6	AI987981|SOX-LZ	SRY (sex determining region Y)-box 6	protein-coding	4.083726959
WT_YAP_peak_2145	chr4	142070715	142071116	+	0	NA	intron (NM_145402, intron 1 of 2)	intron (NM_145402, intron 1 of 2)	-13383	NR_027137	100038693	Mm.402714	NR_027137	ENSMUSG00000073728	Tmem51os1	Gm10565|Tmem51as1	Tmem51 opposite strand 1	ncRNA	5.823305687
WT_YAP_peak_2241	chr5	91713050	91713292	+	0	NA	Intergenic	Intergenic	54129	NR_045383	73452	Mm.396233	NR_045383	ENSMUSG00000101978	1700063O14Rik	-	RIKEN cDNA 1700063O14 gene	ncRNA	3.099926203
WT_YAP_peak_1740	chr2	164857223	164857451	+	0	NA	intron (NM_011125, intron 1 of 15)	CpG-8831	371	NM_011125	18830	Mm.6105	NM_011125	ENSMUSG00000017754	Pltp	Bpife|OD107	phospholipid transfer protein	protein-coding	6.174028365
WT_YAP_peak_81	chr1	75518155	75518335	+	0	NA	Intergenic	Intergenic	-3284	NM_027886	71728	Mm.312650	NM_027886	ENSMUSG00000026213	Stk11ip	1200014D22Rik|BB131189|LIP1|LKB1IP	serine/threonine kinase 11 interacting protein	protein-coding	5.698436379
WT_YAP_peak_2106	chr4	132594309	132594582	+	0	NA	Intergenic	Intergenic	30378	NM_001081211	19204	Mm.89389	NM_001081211	ENSMUSG00000056529	Ptafr	PAFR	platelet-activating factor receptor	protein-coding	4.441022856
WT_YAP_peak_2373	chr6	37837111	37837364	+	0	NA	Intergenic	RLTR13C3|LTR|ERVK	-33574	NM_145076	21848	Mm.41063	NM_145076	ENSMUSG00000029833	Trim24	A130082H20Rik|AI447469|D430004I05Rik|TIF1|TIF1-alpha|TIF1alpha|Tif1a	tripartite motif-containing 24	protein-coding	3.421935497
WT_YAP_peak_2094	chr4	129750347	129750600	+	0	NA	Intergenic	Intergenic	-8170	NR_045036	20218	Mm.8256	NM_011317	ENSMUSG00000028790	Khdrbs1	Sam68|p62|p68	KH domain containing, RNA binding, signal transduction associated 1	protein-coding	3.330683884
WT_YAP_peak_1253	chr17	36982220	36982485	+	0	NA	Intergenic	Intergenic	-1115	NM_029747	76797	Mm.159787	NM_029747	ENSMUSG00000064308	2410137M14Rik	-	RIKEN cDNA 2410137M14 gene	protein-coding	5.620207443
WT_YAP_peak_2571	chr6	142986431	142986739	+	0	NA	Intergenic	RLTR13B1|LTR|ERVK	-22133	NM_011374	20449	Mm.260838	NM_011374	ENSMUSG00000030283	St8sia1	9330109E03Rik|GD3S|Sia-T|Siat8|Siat8a	ST8 alpha-N-acetyl-neuraminide alpha-2,8-sialyltransferase 1	protein-coding	7.163399296
WT_YAP_peak_3091	chr9	88332640	88332928	+	0	NA	intron (NM_011851, intron 1 of 8)	MER21C|LTR|ERVL	5175	NM_011851	23959	Mm.244235	NM_011851	ENSMUSG00000032420	Nt5e	2210401F01Rik|5'-NT|AI447961|CD73|NT|Nt5|eNT	5' nucleotidase, ecto	protein-coding	3.889718421
WT_YAP_peak_859	chr14	60764533	60764855	+	0	NA	TTS (NM_001310594)	TTS (NM_001310594)	-3440	NM_183175	239126	Mm.319636	NM_183175	ENSMUSG00000071347	C1qtnf9	9130217G22Rik|Adif1|CTRP9|Ciqtnf9	C1q and tumor necrosis factor related protein 9	protein-coding	5.920054352
WT_YAP_peak_1995	chr4	53840138	53840563	+	0	NA	intron (NM_028053, intron 1 of 5)	intron (NM_028053, intron 1 of 5)	14305	NM_028053	52076	Mm.27184	NM_028053	ENSMUSG00000028420	Tmem38b	1600017F22Rik|AA437809|AV051057|D4Ertd89e|TRIC-B|mg33b	transmembrane protein 38B	protein-coding	10.58240246
WT_YAP_peak_3200	chrX	157817452	157817730	+	0	NA	promoter-TSS (NM_001081667)	promoter-TSS (NM_001081667)	-844	NM_001081667	245683	Mm.295846	NM_001081667	ENSMUSG00000047485	Klhl34	Gm388	kelch-like 34	protein-coding	3.364535288
WT_YAP_peak_1598	chr2	29142300	29142616	+	0	NA	intron (NM_198033, intron 7 of 25)	RLTR13C2|LTR|ERVK	17466	NM_198033	269254	Mm.41867	NM_198033	ENSMUSG00000043535	Setx	A130090N03|A930037J23Rik|AOA2|AW060766|Als4|SCAR1|Sen1|mKIAA0625	senataxin	protein-coding	3.765496381
WT_YAP_peak_1957	chr4	10932307	10932557	+	0	NA	Intergenic	Intergenic	57934	NM_026005	67157	Mm.440552	NM_026005	ENSMUSG00000059482	2610301B20Rik	AI428449	RIKEN cDNA 2610301B20 gene	protein-coding	5.725220739
WT_YAP_peak_212	chr10	4333379	4333665	+	0	NA	intron (NM_031185, intron 2 of 3)	intron (NM_031185, intron 2 of 3)	53953	NM_001359811	381990	Mm.262466	NM_001033466	ENSMUSG00000075327	Zbtb2	Gm1103	zinc finger and BTB domain containing 2	protein-coding	6.178083962
WT_YAP_peak_373	chr11	4637452	4637773	+	0	NA	promoter-TSS (NM_029291)	promoter-TSS (NM_029291)	-181	NM_029291	75452	Mm.439906	NM_029291	ENSMUSG00000020412	Ascc2	1700011I11Rik|2610034L15Rik|AI482016|ASC1p100|AW046480	activating signal cointegrator 1 complex subunit 2	protein-coding	6.334335588
WT_YAP_peak_63	chr1	63138623	63139187	+	0	NA	intron (NR_045914, intron 1 of 3)	MERV1_LTR|LTR|ERV1	24165	NR_045914	100380944	Mm.392955	NR_045914	ENSMUSG00000084799	Ino80dos	Gm11602	INO80 complex subunit D, opposite strand	ncRNA	9.619858124
WT_YAP_peak_2366	chr6	33621940	33622239	+	0	NA	intron (NM_009148, intron 10 of 17)	intron (NM_009148, intron 10 of 17)	372961	NM_009148	20336	Mm.265512	NM_009148	ENSMUSG00000029763	Exoc4	C78892|Sec8|Sec8l1	exocyst complex component 4	protein-coding	3.515316314
WT_YAP_peak_2004	chr4	55477264	55477722	+	0	NA	Intergenic	ORSL-2a|DNA|hAT-Tip100	54982	NM_010637	16600	Mm.4325	NM_010637	ENSMUSG00000003032	Klf4	EZF|Gklf|Zie	Kruppel-like factor 4 (gut)	protein-coding	3.76199189
WT_YAP_peak_2795	chr8	27234512	27235019	+	0	NA	Intergenic	Intergenic	-5177	NM_013462	11556	Mm.278475	NM_013462	ENSMUSG00000031489	Adrb3	Adrb-3|beta 3-AR	adrenergic receptor, beta 3	protein-coding	23.56572912
WT_YAP_peak_3126	chr9	120676917	120677188	+	0	NA	Intergenic	Intergenic	99721	NR_073359	76100	Mm.48212	NR_073359	ENSMUSG00000052658	5830454E08Rik	-	RIKEN cDNA 5830454E08 gene	ncRNA	4.473677436
WT_YAP_peak_1638	chr2	63541714	63542085	+	0	NA	intron (NR_152174, intron 4 of 5)	RLTR13D6|LTR|ERVK	33389	NR_152174	667257	Mm.417007	NR_152174	NANA	Gm8541	EG667257	predicted gene 8541	ncRNA	5.046802933
WT_YAP_peak_1448	chr18	67288678	67288877	+	0	NA	promoter-TSS (NM_053261)	promoter-TSS (NM_053261)	-470	NM_053261	114663	Mm.34079	NM_053261	ENSMUSG00000024525	Impa2	2210415D20Rik|AI326924|AW259601|IMP 2|IMPase 2	inositol (myo)-1(or 4)-monophosphatase 2	protein-coding	4.46174763
WT_YAP_peak_1681	chr2	103186845	103187143	+	0	NA	Intergenic	Intergenic	113319	NM_001355473	56369	Mm.24772	NM_019735	ENSMUSG00000010911	Apip	APIP2|CGI-29|Mmrp19	APAF1 interacting protein	protein-coding	3.488314179
WT_YAP_peak_798	chr14	8174692	8174875	+	0	NA	Intergenic	Intergenic	-1791	NM_024221	68263	Mm.301527	NM_024221	ENSMUSG00000021748	Pdhb	2610103L06Rik|AL024199|C81408	pyruvate dehydrogenase (lipoamide) beta	protein-coding	3.338122874
WT_YAP_peak_2656	chr7	64905626	64905886	+	0	NA	intron (NM_183087, intron 2 of 9)	intron (NM_183087, intron 2 of 9)	-32716	NM_023239	66647	Mm.19944	NM_023239	ENSMUSG00000070520	Nsmce3	5730494G16Rik|AI642138|BB044375|HCA4|Mageg1|Ndnl2|mage-g1	NSE3 homolog, SMC5-SMC6 complex component	protein-coding	3.818582835
WT_YAP_peak_1809	chr3	30995345	30995878	+	0	NA	promoter-TSS (NM_008857)	promoter-TSS (NM_008857)	-160	NM_008857	18759	Mm.291554	NM_008857	ENSMUSG00000037643	Prkci	2310021H13Rik|AI427505|PKClambda|Pkci|Pkcl|Prkcl|aPKClambda|mKIAA4165	protein kinase C, iota	protein-coding	6.076605556
WT_YAP_peak_1121	chr15	103520047	103520426	+	0	NA	intron (NM_001357980, intron 2 of 14)	ID4_|SINE|ID	5259	NM_001285890	18574	Mm.390792	NM_008800	ENSMUSG00000022489	Pde1b	Pde1b1	phosphodiesterase 1B, Ca2+-calmodulin dependent	protein-coding	5.977460939
WT_YAP_peak_2358	chr6	30527618	30527816	+	0	NA	Intergenic	B1_Mur1|SINE|Alu	-13925	NM_001024698	232680	Mm.268855	NM_001024698	ENSMUSG00000071553	Cpa2	-	carboxypeptidase A2, pancreatic	protein-coding	5.066528014
WT_YAP_peak_2690	chr7	99125966	99126183	+	0	NA	intron (NM_178635, intron 1 of 14)	intron (NM_178635, intron 1 of 14)	15070	NM_178635	78610	Mm.323072	NM_178635	ENSMUSG00000035354	Uvrag	9530039D02Rik|AI648770|BB124205|Uvrag1|Uvragl	UV radiation resistance associated gene	protein-coding	2.870658549
WT_YAP_peak_1555	chr19	47331189	47331384	+	0	NA	intron (NM_001164717, intron 6 of 13)	intron (NM_001164717, intron 6 of 13)	-57697	NR_105961	102466782	NANA	NR_105961	ENSMUSG00000098786	Mir6995	Gm27576|mmu-mir-6995	microRNA 6995	ncRNA	6.208368687
WT_YAP_peak_3096	chr9	97111647	97111885	+	0	NA	promoter-TSS (NM_138756)	promoter-TSS (NM_138756)	-725	NM_138756	192287	Mm.228067	NM_138756	ENSMUSG00000032449	Slc25a36	C330005L02Rik	solute carrier family 25, member 36	protein-coding	5.47929666
WT_YAP_peak_785	chr13	111490462	111490711	+	0	NA	promoter-TSS (NM_001361926)	promoter-TSS (NM_001361926)	-459	NM_001361924	73274	Mm.57286	NM_028487	ENSMUSG00000032745	Gpbp1	1700034P14Rik|AU019836|D230035M11Rik|Gpbp|mGPBP	GC-rich promoter binding protein 1	protein-coding	3.476686465
WT_YAP_peak_524	chr11	102582307	102582610	+	0	NA	Intergenic	Intergenic	-3339	NR_040286	100040792	Mm.277966	NR_040286	ENSMUSG00000078640	Gm11627	-	predicted gene 11627	ncRNA	7.204975239
WT_YAP_peak_1440	chr18	64886774	64887460	+	0	NA	promoter-TSS (NM_001114386)	promoter-TSS (NM_001114386)	-639	NM_001114386	83814	Mm.98668	NM_031881	ENSMUSG00000024589	Nedd4l	1300012C07Rik|Nedd4-2|Nedd4b	neural precursor cell expressed, developmentally down-regulated gene 4-like	protein-coding	2.985800603
WT_YAP_peak_2921	chr8	105951364	105951613	+	0	NA	TTS (NR_106042)	TTS (NR_106042)	211	NR_106042	102465651	NANA	NR_106042	ENSMUSG00000099131	Mir7074	Gm27603|mmu-mir-7074	microRNA 7074	ncRNA	5.794477441
WT_YAP_peak_893	chr14	111429505	111429757	+	0	NA	Intergenic	MLTR25A|LTR|ERVK	-245484	NM_198865	75409	Mm.235097	NM_029273	ENSMUSG00000033214	Slitrk5	2610019D03Rik	SLIT and NTRK-like family, member 5	protein-coding	4.489002286
WT_YAP_peak_3108	chr9	102784354	102784594	+	0	NA	Intergenic	Intergenic	44826	NR_033301	434510	Mm.387937	NM_001034892	ENSMUSG00000093812	Gm5627	EG434510	predicted gene 5627	ncRNA	6.443651262
WT_YAP_peak_2906	chr8	93442129	93442436	+	0	NA	Intergenic	RLTR13D6|LTR|ERVK	-62505	NM_001370830	75704	Mm.480920	NM_001370830	ENSMUSG00000074156	Ces1h	2310039D24Rik	carboxylesterase 1H	protein-coding	4.364671319
WT_YAP_peak_1831	chr3	57471133	57471330	+	0	NA	intron (NM_133784, intron 4 of 6)	intron (NM_133784, intron 4 of 6)	45821	NM_145539	229302	Mm.26618	NM_145539	ENSMUSG00000027801	Tm4sf4	Iltmp	transmembrane 4 superfamily member 4	protein-coding	4.214165412
WT_YAP_peak_3138	chrX	7722768	7723057	+	0	NA	promoter-TSS (NM_001290794)	promoter-TSS (NM_001290794)	-15	NM_001290794	54636	Mm.305725	NM_172372	ENSMUSG00000039382	Wdr45	C79260|DXImx38e|JM5|Sfc19|WIPI-4|Wdrx1	WD repeat domain 45	protein-coding	2.957181591
WT_YAP_peak_601	chr12	63010925	63011185	+	0	NA	Intergenic	RLTR13D4|LTR|ERVK	323268	NR_131949	73309	Mm.276558	NR_131949	NANA	Spanxn4	1700047L15Rik	SPANX family, member N4	ncRNA	3.951789213
WT_YAP_peak_78	chr1	73663499	73663975	+	0	NA	intron (NR_045311, intron 7 of 8)	intron (NR_045311, intron 7 of 8)	191838	NR_105769	102465179	NANA	NR_105769	ENSMUSG00000098504	Mir6351	Gm27936|mmu-mir-6351	microRNA 6351	ncRNA	5.78232969
WT_YAP_peak_1067	chr15	85218878	85219157	+	0	NA	intron (NM_001347088, intron 1 of 14)	intron (NM_001347088, intron 1 of 14)	13009	NM_010180	14114	Mm.297992	NM_010180	ENSMUSG00000006369	Fbln1	-	fibulin 1	protein-coding	4.925305825
WT_YAP_peak_2310	chr5	142817776	142818018	+	0	NA	promoter-TSS (NM_001122730)	promoter-TSS (NM_001122730)	-235	NM_178242	231861	Mm.354649	NM_178242	ENSMUSG00000039477	Tnrc18	BC025631|EG381742|Zfp469	trinucleotide repeat containing 18	protein-coding	8.059808128
WT_YAP_peak_1122	chr16	4602295	4602535	+	0	NA	intron (NM_031184, intron 1 of 6)	intron (NM_031184, intron 1 of 6)	7702	NM_031184	83396	Mm.134072	NM_031184	ENSMUSG00000014303	Glis2	Gli5|Klf16|Nkl	GLIS family zinc finger 2	protein-coding	5.14530362
WT_YAP_peak_461	chr11	77498280	77498484	+	0	NA	intron (NM_001004144, intron 1 of 19)	MIRb|SINE|MIR	4970	NM_001004144	216963	Mm.290182	NM_001004144	ENSMUSG00000011877	Git1	Cat-1|p95Cat	GIT ArfGAP 1	protein-coding	6.105400621
WT_YAP_peak_1439	chr18	64821659	64821970	+	0	NA	Intergenic	Lx8|LINE|L1	-65942	NM_001114386	83814	Mm.98668	NM_031881	ENSMUSG00000024589	Nedd4l	1300012C07Rik|Nedd4-2|Nedd4b	neural precursor cell expressed, developmentally down-regulated gene 4-like	protein-coding	4.531578512
WT_YAP_peak_3103	chr9	102714984	102715627	+	0	NA	Intergenic	Intergenic	-2499	NM_019764	56332	Mm.21145	NM_019764	ENSMUSG00000032531	Amotl2	AW549739|C79691|Lccp|MASCOT|mKIAA0989	angiomotin-like 2	protein-coding	5.164642937
WT_YAP_peak_82	chr1	75588987	75589223	+	0	NA	Intergenic	Intergenic	42643	NM_001357150	20536	Mm.5053	NM_009208	ENSMUSG00000006576	Slc4a3	A930038D23Rik|Ae3	solute carrier family 4 (anion exchanger), member 3	protein-coding	4.009680592
WT_YAP_peak_2251	chr5	105242282	105242494	+	0	NA	Intergenic	RLTR13D6|LTR|ERVK	-2855	NM_001039646	626578	Mm.275893	NM_001039646	ENSMUSG00000105096	Gbp10	-	guanylate-binding protein 10	protein-coding	2.883636661
WT_YAP_peak_2687	chr7	89975541	89975935	+	0	NA	intron (NM_021876, intron 2 of 11)	MLTR32C_MM|LTR|ERVK	5238	NM_021876	13626	Mm.380914	NM_021876	ENSMUSG00000030619	Eed	l(7)5Rn|l7Rn5|lusk	embryonic ectoderm development	protein-coding	9.065790022
WT_YAP_peak_786	chr13	112412871	112413168	+	0	NA	Intergenic	RLTR41|LTR|ERV1	-51051	NM_010560	16195	Mm.4364	NM_010560	ENSMUSG00000021756	Il6st	5133400A03Rik|AA389424|BB405851|CD130|D13Ertd699e|gp130	interleukin 6 signal transducer	protein-coding	4.005578365
WT_YAP_peak_2410	chr6	60409898	60410352	+	0	NA	Intergenic	RLTR13E|LTR|ERVK	-6418	NR_160794	208079	Mm.131226	NM_177329	ENSMUSG00000046764	A530053G22Rik	-	RIKEN cDNA A530053G22 gene	ncRNA	4.253528495
WT_YAP_peak_2203	chr5	36939154	36939467	+	0	NA	intron (NM_172994, intron 5 of 8)	RLTR13C2|LTR|ERVK	49672	NM_011716	22393	Mm.20916	NM_011716	ENSMUSG00000039474	Wfs1	AI481085|wolframin	wolframin ER transmembrane glycoprotein	protein-coding	4.244362457
WT_YAP_peak_3145	chrX	17751725	17751961	+	0	NA	Intergenic	RLTR13D6|LTR|ERVK	-179518	NM_028058	72018	Mm.41558	NM_028058	ENSMUSG00000025040	Fundc1	1500005J14Rik|1810033P05Rik	FUN14 domain containing 1	protein-coding	2.982811172
WT_YAP_peak_2162	chr4	153233891	153234104	+	0	NA	Intergenic	MTD|LTR|ERVL-MaLR	248833	NM_001099299	230959	Mm.318874	NM_001099299	ENSMUSG00000039546	Ajap1	Gm573	adherens junction associated protein 1	protein-coding	4.061549608
WT_YAP_peak_2634	chr7	34133215	34133504	+	0	NA	promoter-TSS (NM_207212)	promoter-TSS (NM_207212)	-91	NM_207212	101543	Mm.422738	NM_207212	ENSMUSG00000036459	Wtip	-	WT1-interacting protein	protein-coding	6.513791882
WT_YAP_peak_1270	chr17	48433740	48433965	+	0	NA	Intergenic	B3A|SINE|B2	-1124	NM_009694	11811	Mm.281793	NM_009694	ENSMUSG00000040694	Apobec2	Arp1	apolipoprotein B mRNA editing enzyme, catalytic polypeptide 2	protein-coding	5.127856143
WT_YAP_peak_2027	chr4	83328539	83328888	+	0	NA	Intergenic	Intergenic	-4524	NM_027238	69863	Mm.5540	NM_025782	ENSMUSG00000038172	Ttc39b	1810054D07Rik|9130422G05Rik|AI450603|AV103077|AW215585	tetratricopeptide repeat domain 39B	protein-coding	5.794477441
WT_YAP_peak_162	chr1	151544077	151544400	+	0	NA	Intergenic	RLTR41|LTR|ERV1	-27135	NM_022018	63913	Mm.157700	NM_022018	ENSMUSG00000026483	Fam129a	AI256368|AU019833|Niban	family with sequence similarity 129, member A	protein-coding	5.079109856
WT_YAP_peak_2649	chr7	51268833	51269018	+	0	NA	Intergenic	Intergenic	-242104	NM_177694	233246	Mm.254431	NM_177694	ENSMUSG00000055489	Ano5	9330162L24|Gdd1|Tmem16e	anoctamin 5	protein-coding	3.364535288
WT_YAP_peak_89	chr1	84847771	84847994	+	0	NA	intron (NM_025386, intron 1 of 3)	intron (NM_025386, intron 1 of 3)	8041	NM_025386	66153	Mm.381192	NM_025386	ENSMUSG00000073633	Fbxo36	0610008D19Rik|1110020F21Rik|2410002G19Rik|D1Ertd757e	F-box protein 36	protein-coding	3.569811995
WT_YAP_peak_281	chr10	58532177	58532477	+	0	NA	intron (NM_001162956, intron 10 of 15)	MMERVK9C_I-int|LTR|ERVK	34390	NM_001162956	76138	Mm.211744	NM_001162956	ENSMUSG00000038010	Ccdc138	6230424H07Rik|BC042726	coiled-coil domain containing 138	protein-coding	3.696145079
WT_YAP_peak_2511	chr6	115676471	115676838	+	0	NA	promoter-TSS (NM_029780)	promoter-TSS (NM_029780)	-19	NM_001356333	110157	Mm.184163	NM_029780	ENSMUSG00000000441	Raf1	6430402F14Rik|AA990557|BB129353|Craf1|D830050J10Rik|Raf-1|c-Raf|cRaf|v-Raf	v-raf-leukemia viral oncogene 1	protein-coding	12.06133076
WT_YAP_peak_795	chr14	7809325	7809595	+	0	NA	Intergenic	Intergenic	-8497	NM_001081427	286940	Mm.489652	NM_134080	ENSMUSG00000025278	Flnb	AL024016|Fln-b	filamin, beta	protein-coding	5.217167881
WT_YAP_peak_401	chr11	20772805	20773099	+	0	NA	Intergenic	MT2B|LTR|ERVL	-31396	NM_001290545	216549	Mm.356580	NM_181411	ENSMUSG00000049659	Aftph	-	aftiphilin	protein-coding	4.046313061
WT_YAP_peak_290	chr10	62036881	62037132	+	0	NA	Intergenic	RMER10B|LTR|ERVL	-57898	NM_007731	12817	Mm.300931	NM_007731	ENSMUSG00000058806	Col13a1	-	collagen, type XIII, alpha 1	protein-coding	5.426574112
WT_YAP_peak_76	chr1	72793051	72793531	+	0	NA	Intergenic	RMER16B2|LTR|ERVK	-31189	NM_008342	16008	Mm.141936	NM_008342	ENSMUSG00000039323	Igfbp2	AI255832|IBP-2|Igfbp-2|mIGFBP-2	insulin-like growth factor binding protein 2	protein-coding	10.48065566
WT_YAP_peak_2159	chr4	150236796	150237186	+	0	NA	promoter-TSS (NM_023119)	promoter-TSS (NM_023119)	-206	NM_023119	13806	Mm.70666	NM_023119	ENSMUSG00000063524	Eno1	0610008I15|AL022784|Eno-1|MBP-1	enolase 1, alpha non-neuron	protein-coding	10.7590553
WT_YAP_peak_1517	chr19	18608094	18608483	+	0	NA	intron (NM_017375, intron 1 of 9)	intron (NM_017375, intron 1 of 9)	23525	NM_017375	20409	Mm.172222	NM_017375	ENSMUSG00000024725	Ostf1	C78236|SH3P2|Sh3d3	osteoclast stimulating factor 1	protein-coding	5.972769055
WT_YAP_peak_1294	chr17	76500105	76500693	+	0	NA	Intergenic	RLTR13D6|LTR|ERVK	639376	NR_033456	100043885	Mm.127562	NR_033456	ENSMUSG00000117539	Gm4710	-	predicted gene 4710	ncRNA	5.11566769
WT_YAP_peak_3171	chrX	79671506	79671713	+	0	NA	promoter-TSS (NM_028025)	promoter-TSS (NM_028025)	-174	NM_028025	71967	Mm.379207	NM_028025	ENSMUSG00000046942	Mageb16	2410003J06Rik	melanoma antigen family B, 16	protein-coding	3.732980659
WT_YAP_peak_2045	chr4	105224109	105224316	+	0	NA	intron (NM_080555, intron 5 of 5)	intron (NM_080555, intron 5 of 5)	66865	NM_080555	67916	Mm.348326	NM_080555	ENSMUSG00000028517	Plpp3	1110003O22Rik|2610002D05Rik|AV025606|D4Bwg0538e|D4Bwg1535e|Lpp3|PRG-2|Ppab2b|Ppap2b	phospholipid phosphatase 3	protein-coding	5.9059097
WT_YAP_peak_2705	chr7	112679120	112679505	+	0	NA	promoter-TSS (NM_001166585)	promoter-TSS (NM_001166585)	-44	NM_001166584	21676	Mm.24685	NM_009346	ENSMUSG00000055320	Tead1	2610024B07Rik|B230114H05Rik|Gtrgeo5|TEAD-1|TEF-1|Tcf13|mTEF-1	TEA domain family member 1	protein-coding	21.31647142
WT_YAP_peak_865	chr14	67888226	67888556	+	0	NA	intron (NM_177780, intron 1 of 51)	intron (NM_177780, intron 1 of 51)	-28646	NR_105857	102465310	NANA	NR_105857	ENSMUSG00000098866	Mir6539	Gm27464|mir-6539|mmu-mir-6539	microRNA 6539	ncRNA	11.51893099
WT_YAP_peak_2839	chr8	56218896	56219211	+	0	NA	Intergenic	RLTR25B|LTR|ERVK	-75499	NM_008278	15446	Mm.18832	NM_008278	ENSMUSG00000031613	Hpgd	15-PGDH|AV026552	hydroxyprostaglandin dehydrogenase 15 (NAD)	protein-coding	3.484021246
WT_YAP_peak_558	chr11	119395499	119395682	+	0	NA	intron (NM_001040005, intron 2 of 67)	RLTR9D|LTR|ERVK	5118	NR_035453	100316690	NANA	NR_035453	ENSMUSG00000088015	Mir1932	mir-1932|mmu-mir-1932	microRNA 1932	ncRNA	7.243096801
WT_YAP_peak_1676	chr2	93927712	93928015	+	0	NA	intron (NM_001363092, intron 1 of 14)	intron (NM_001363092, intron 1 of 14)	2619	NM_001363092	381411	Mm.9889	NM_001033452	ENSMUSG00000075023	Accsl	Gm1967	1-aminocyclopropane-1-carboxylate synthase (non-functional)-like	protein-coding	7.052488991
WT_YAP_peak_357	chr10	126971972	126972321	+	0	NA	Intergenic	Intergenic	-6571	NM_001113470	52468	Mm.29490	NM_146012	ENSMUSG00000078429	Ctdsp2	AI586070|D10Ertd73e|OS-4|OS4|SCP2	CTD (carboxy-terminal domain, RNA polymerase II, polypeptide A) small phosphatase 2	protein-coding	5.993145239
WT_YAP_peak_536	chr11	105899379	105899591	+	0	NA	intron (NM_181071, intron 16 of 25)	RMER6D|LTR|ERVK	45002	NM_007805	13056	Mm.149403	NM_007805	ENSMUSG00000019590	Cyb561	-	cytochrome b-561	protein-coding	3.754168483
WT_YAP_peak_467	chr11	79289299	79289537	+	0	NA	Intergenic	Intergenic	-34723	NM_019653	78889	Mm.307022	NM_019653	ENSMUSG00000017677	Wsb1	1110056B13Rik|2700038M07Rik	WD repeat and SOCS box-containing 1	protein-coding	4.170084184
WT_YAP_peak_1570	chr19	61308676	61308932	+	0	NA	Intergenic	RMER16A3|LTR|ERVK	-80386	NM_009970	12982	Mm.287228	NM_009970	ENSMUSG00000059326	Csf2ra	CD116|Csfgmra|GM-CSF-Ra|GM-CSFR	colony stimulating factor 2 receptor, alpha, low-affinity (granulocyte-macrophage)	protein-coding	3.472177144
WT_YAP_peak_1181	chr16	46101709	46102020	+	0	NA	intron (NM_032465, intron 3 of 14)	intron (NM_032465, intron 3 of 14)	18384	NM_032465	84544	Mm.29204	NM_032465	ENSMUSG00000022657	Cd96	1700109I12Rik|Tactile	CD96 antigen	protein-coding	2.71151829
WT_YAP_peak_2848	chr8	64631759	64632088	+	0	NA	intron (NM_013494, intron 1 of 8)	intron (NM_013494, intron 1 of 8)	61186	NM_013494	12876	Mm.31395	NM_013494	ENSMUSG00000037852	Cpe	CPH|Cph-1|Cph1|NF-alpha1|R74677|fat	carboxypeptidase E	protein-coding	3.617158645
WT_YAP_peak_2018	chr4	72104282	72104453	+	0	NA	Intergenic	MTC|LTR|ERVL-MaLR	96526	NM_011599	21885	Mm.278444	NM_011599	ENSMUSG00000008305	Tle1	C230057C06Rik|Estm14|Grg-1|Grg1|Tle4l	transducin-like enhancer of split 1	protein-coding	4.110036325
WT_YAP_peak_1347	chr18	20076434	20076620	+	0	NA	Intergenic	ID_B1|SINE|B4	-16973	NM_001317365	13506	Mm.280547	NM_013505	ENSMUSG00000024331	Dsc2	AW228162	desmocollin 2	protein-coding	4.400084474
WT_YAP_peak_1150	chr16	25038791	25039016	+	0	NA	Intergenic	Intergenic	-20736	NR_040374	319487	Mm.137341	NR_040374	ENSMUSG00000096960	A230028O05Rik	-	RIKEN cDNA A230028O05 gene	ncRNA	3.692056423
WT_YAP_peak_965	chr15	37755692	37755993	+	0	NA	intron (NM_134094, intron 1 of 6)	intron (NM_134094, intron 1 of 6)	-21211	NM_001359843	52589	Mm.283370	NM_134094	ENSMUSG00000051359	Ncald	AI848120|D030020D09Rik|D15Ertd412e	neurocalcin delta	protein-coding	6.830576056
WT_YAP_peak_458	chr11	75621446	75621784	+	0	NA	intron (NM_008850, intron 10 of 11)	intron (NM_008850, intron 10 of 11)	-9405	NM_008916	19062	Mm.1458	NM_008916	ENSMUSG00000006127	Inpp5k	C62|Pps|SKIP	inositol polyphosphate 5-phosphatase K	protein-coding	3.657870715
WT_YAP_peak_2895	chr8	86888200	86888571	+	0	NA	Intergenic	Intergenic	-3127	NM_030563	80750	Mm.25117	NM_030563	ENSMUSG00000031652	N4bp1	AI481586|C81621	NEDD4 binding protein 1	protein-coding	4.361434633
WT_YAP_peak_353	chr10	117906189	117906375	+	0	NA	Intergenic	LTR85a|LTR|Gypsy?	-19177	NR_045342	71067	Mm.410793	NR_045342	ENSMUSG00000112500	4933411E08Rik	-	RIKEN cDNA 4933411E08 gene	ncRNA	7.622681554
WT_YAP_peak_1857	chr3	79907386	79907716	+	0	NA	intron (NM_133187, intron 1 of 3)	intron (NM_133187, intron 1 of 3)	21621	NM_133187	68659	Mm.427274	NM_133187	ENSMUSG00000027955	Gask1b	1110032E23Rik|2210419I08Rik|AV011458|Ened|Fam198b|GaskbB	golgi associated kinase 1B	protein-coding	7.107425502
WT_YAP_peak_2234	chr5	82253600	82253945	+	0	NA	Intergenic	RLTR13D6|LTR|ERVK	-129059	NR_138557	67327	Mm.87058	NR_138557	NANA	1700031L13Rik	-	RIKEN cDNA 1700031L13 gene	ncRNA	5.292066102
WT_YAP_peak_1990	chr4	43798946	43799415	+	0	NA	Intergenic	Intergenic	-16853	NR_033638	29848	Mm.424497	NR_033638	ENSMUSG00000111338	Olfr29-ps1	MOR262-11|MTPCR52|Olfr158|Olfr29|Olfr37d|mOR37d	olfactory receptor 29, pseudogene 1	pseudo	5.104071618
WT_YAP_peak_926	chr15	10723634	10723957	+	0	NA	intron (NR_045063, intron 2 of 6)	intron (NR_045063, intron 2 of 6)	8895	NR_045065	75259	Mm.33928	NR_045063	ENSMUSG00000096971	4930556M19Rik	1700009D01Rik|C130022M03Rik	RIKEN cDNA 4930556M19 gene	ncRNA	7.547128025
WT_YAP_peak_2851	chr8	65036886	65037419	+	0	NA	intron (NM_001297554, intron 1 of 3)	intron (NM_001297554, intron 1 of 3)	184	NM_001297554	100038489	Mm.58847	NM_001297554	ENSMUSG00000079042	Apela	Ela|Elabela|Ende|Gm10664	apelin receptor early endogenous ligand	protein-coding	2.7344725
WT_YAP_peak_2255	chr5	108076740	108076956	+	0	NA	intron (NR_152817, intron 3 of 16)	ORR1B1-int|LTR|ERVL-MaLR	-1317	NM_001253878	17765	Mm.257149	NM_013827	ENSMUSG00000029267	Mtf2	9230112N11Rik|AA537621|C76717|M96|Pcl2	metal response element binding transcription factor 2	protein-coding	4.005399153
WT_YAP_peak_2057	chr4	116725389	116725860	+	0	NA	intron (NM_146151, intron 1 of 10)	intron (NM_146151, intron 1 of 10)	4669	NM_146151	230661	Mm.482431	NM_146151	ENSMUSG00000033985	Tesk2	-	testis-specific kinase 2	protein-coding	7.586836989
WT_YAP_peak_2524	chr6	122608359	122608832	+	0	NA	intron (NM_008108, intron 1 of 1)	intron (NM_008108, intron 1 of 1)	1492	NM_008108	14562	Mm.299742	NM_008108	ENSMUSG00000030117	Gdf3	C78318|Gdf-3|Vgr-2|Vgr2|ecat9	growth differentiation factor 3	protein-coding	10.68433182
WT_YAP_peak_1918	chr3	127451851	127452046	+	0	NA	intron (NM_001327938, intron 1 of 47)	intron (NM_001327938, intron 1 of 47)	-42890	NM_001327939	109676	Mm.220242	NM_178655	ENSMUSG00000032826	Ank2	100043364|AI835472|AW491075|Ank-2|Gm4392	ankyrin 2, brain	protein-coding	5.02582227
WT_YAP_peak_190	chr1	172070334	172070509	+	0	NA	intron (NM_021607, intron 10 of 16)	intron (NM_021607, intron 10 of 16)	-12108	NM_009938	12847	Mm.30041	NM_009938	ENSMUSG00000026553	Copa	AU040324|xenin	coatomer protein complex subunit alpha	protein-coding	4.016626408
WT_YAP_peak_1907	chr3	115718353	115718627	+	0	NA	Intergenic	Intergenic	-3435	NM_007901	13609	Mm.982	NM_007901	ENSMUSG00000045092	S1pr1	AI849002|Edg1|Lpb1|S1p|S1p1	sphingosine-1-phosphate receptor 1	protein-coding	3.708465562
WT_YAP_peak_1311	chr17	87973906	87974189	+	0	NA	Intergenic	MLTR14|LTR|ERV1	-1003	NM_010830	17688	Mm.18210	NM_010830	ENSMUSG00000005370	Msh6	AU044881|AW550279|GTBP|Gtmbp	mutS homolog 6	protein-coding	4.325454991
WT_YAP_peak_1328	chr18	6281222	6281413	+	0	NA	Intergenic	Intergenic	-39793	NM_008448	16573	Mm.223744	NM_008448	ENSMUSG00000006740	Kif5b	AL022807|Khc|Khcs|Kns1|Ukhc	kinesin family member 5B	protein-coding	4.345858081
WT_YAP_peak_706	chr13	40868793	40869038	+	0	NA	intron (NM_023887, intron 1 of 2)	intron (NM_023887, intron 1 of 2)	9147	NM_023887	14538	Mm.314757	NM_008105	ENSMUSG00000021360	Gcnt2	5330430K10Rik|IGnT|IGnTA|IGnTB|IGnTC	glucosaminyl (N-acetyl) transferase 2, I-branching enzyme	protein-coding	4.334080688
WT_YAP_peak_2510	chr6	114968720	114969237	+	0	NA	5' UTR (NM_001356371, exon 1 of 6)	5' UTR (NM_001356371, exon 1 of 6)	225	NM_001356371	232334	Mm.268357	NM_177683	ENSMUSG00000030315	Vgll4	BC048841|VGL-4	vestigial like family member 4	protein-coding	13.19977487
WT_YAP_peak_28	chr1	34066483	34066741	+	0	NA	intron (NM_134448, intron 1 of 97)	intron (NM_134448, intron 1 of 97)	-50747	NR_105861	102466987	NANA	NR_105861	ENSMUSG00000105982	Mir6896	mmu-mir-6896	microRNA 6896	ncRNA	5.145674948
WT_YAP_peak_1556	chr19	47416163	47416336	+	0	NA	intron (NM_001164717, intron 2 of 13)	intron (NM_001164717, intron 2 of 13)	48162	NM_008018	14218	Mm.127560	NM_008018	ENSMUSG00000053617	Sh3pxd2a	2310014D11Rik|AA589508|AI256723|AI413738|C230050L11|EG329070|Fish|Gm5098|Sh3md1|TSK5|Tks5	SH3 and PX domains 2A	protein-coding	3.529969016
WT_YAP_peak_1029	chr15	76158674	76159045	+	0	NA	Intergenic	Intergenic	-32303	NM_001142968	271278	Mm.205253	NM_198172	ENSMUSG00000044361	BC024139	6230424I18Rik	cDNA sequence BC024139	protein-coding	4.486047051
WT_YAP_peak_925	chr15	10720376	10720594	+	0	NA	intron (NR_045065, intron 3 of 3)	intron (NR_045065, intron 3 of 3)	5585	NR_045065	75259	Mm.33928	NR_045063	ENSMUSG00000096971	4930556M19Rik	1700009D01Rik|C130022M03Rik	RIKEN cDNA 4930556M19 gene	ncRNA	4.921337005
WT_YAP_peak_1696	chr2	116243074	116243523	+	0	NA	Intergenic	RLTR13D6|LTR|ERVK	-167202	NR_033447	69974	Mm.440293	NR_033447	NANA	2810405F15Rik	-	RIKEN cDNA 2810405F15 gene	ncRNA	5.717217742
WT_YAP_peak_2718	chr7	123336157	123336351	+	0	NA	intron (NM_001122642, intron 1 of 19)	intron (NM_001122642, intron 1 of 19)	33661	NM_001122642	70497	Mm.403318	NM_144529	ENSMUSG00000030766	Arhgap17	5730403H17Rik|Nadrin|Nadrin2|Rich1|Wbp15	Rho GTPase activating protein 17	protein-coding	4.219568188
WT_YAP_peak_1264	chr17	45805787	45806044	+	0	NA	Intergenic	CpG	71409	NR_152153	433111	Mm.213441	NR_152153	ENSMUSG00000097727	F630040K05Rik	-	RIKEN cDNA F630040K05 gene	ncRNA	5.839395871
WT_YAP_peak_1458	chr18	70380958	70381239	+	0	NA	Intergenic	RLTR13D6|LTR|ERVK	-91356	NM_029019	170461	Mm.83623	NM_029019	ENSMUSG00000079608	Stard6	1700011K09Rik|4833424I06Rik|4933429L05Rik|AI644424	StAR-related lipid transfer (START) domain containing 6	protein-coding	3.821889376
WT_YAP_peak_3167	chrX	71218908	71219177	+	0	NA	intron (NM_001358113, intron 1 of 15)	intron (NM_001358113, intron 1 of 15)	3968	NM_019926	17772	Mm.274981	NM_019926	ENSMUSG00000031337	Mtm1	AF073996|Mtm|mKIAA4176	X-linked myotubular myopathy gene 1	protein-coding	4.206361402
WT_YAP_peak_2323	chr6	4884430	4884627	+	0	NA	Intergenic	Intergenic	-18447	NM_001363809	243725	Mm.332901	NM_181595	ENSMUSG00000032827	Ppp1r9a	2810430P21Rik|4930518N04Rik|5330407E15|A230094E16Rik|BB181831|NRB|neurabin-I	protein phosphatase 1, regulatory subunit 9A	protein-coding	4.155635337
WT_YAP_peak_1976	chr4	33270256	33270497	+	0	NA	Intergenic	LTRIS2|LTR|ERV1	-21589	NM_001033225	108767	Mm.27769	NM_001033225	ENSMUSG00000040128	Pnrc1	5730463C12Rik|B4-2|PRR2|Prol2	proline-rich nuclear receptor coactivator 1	protein-coding	3.591618249
WT_YAP_peak_2582	chr6	148957177	148957417	+	0	NA	Intergenic	RLTR12G|LTR|ERVK	-10827	NM_001361398	56306	Mm.18637	NM_019643	ENSMUSG00000039985	Sinhcaf	Fam60a|Ppcs1|Pptcs1|Tera	SIN3-HDAC complex associated factor	protein-coding	6.251303463
WT_YAP_peak_1411	chr18	46483867	46484082	+	0	NA	Intergenic	Intergenic	-18158	NR_045438	72076	Mm.82766	NM_028086	NANA	Mospd4	2010013H21Rik	motile sperm domain containing 4	pseudo	4.775078632
WT_YAP_peak_1384	chr18	35118490	35118837	+	0	NA	promoter-TSS (NM_009818)	promoter-TSS (NM_009818)	-249	NM_009818	12385	Mm.18962	NM_009818	ENSMUSG00000037815	Ctnna1	2010010M04Rik|AA517462|AI988031|Catna1	catenin (cadherin associated protein), alpha 1	protein-coding	3.896286555
WT_YAP_peak_1733	chr2	156839798	156840047	+	0	NA	promoter-TSS (NM_001291124)	promoter-TSS (NM_001291124)	-85	NM_001291124	228839	Mm.315625	NM_173396	ENSMUSG00000062175	Tgif2	4921501K24|5730599O09Rik|C80753|C81206	TGFB-induced factor homeobox 2	protein-coding	6.582526373
WT_YAP_peak_544	chr11	114568536	114568727	+	0	NA	Intergenic	Intergenic	-99949	NM_001048057	67671	Mm.238817	NM_023372	ENSMUSG00000057322	Rpl38	0610025G13Rik|Rbt|Ts|Tss	ribosomal protein L38	protein-coding	4.708012921
WT_YAP_peak_1898	chr3	102992970	102993232	+	0	NA	Intergenic	Intergenic	-2639	NM_025679	66641	Mm.33937	NM_025679	ENSMUSG00000027854	Sike1	2810005O12Rik|5730470L24Rik|AI450236|AI839862|Sike|Sikeb	suppressor of IKBKE 1	protein-coding	5.375865002
WT_YAP_peak_1373	chr18	33890384	33890877	+	0	NA	intron (NM_013512, intron 4 of 23)	intron (NM_013512, intron 4 of 23)	95738	NR_038152	69749	Mm.248787	NR_038151	ENSMUSG00000087590	Epb41l4aos	2410004N09Rik|Epb4.1l4aos	erythrocyte membrane protein band 4.1 like 4a, opposite strand	ncRNA	16.25738003
WT_YAP_peak_3041	chr9	58756850	58757165	+	0	NA	Intergenic	MER20B|DNA|hAT-Charlie	-15448	NM_028598	73673	Mm.205196	NM_028598	ENSMUSG00000074269	Rec114	2410076I21Rik|4930527A11Rik	REC114 meiotic recombination protein	protein-coding	9.461868227
WT_YAP_peak_316	chr10	79400062	79400324	+	0	NA	Intergenic	RLTR13D6|LTR|ERVK	43602	NM_001101572	624845	Mm.469866	NM_001101572	ENSMUSG00000091468	Vmn2r82	EG624845	vomeronasal 2, receptor 82	protein-coding	5.684316273
WT_YAP_peak_1558	chr19	51742230	51742403	+	0	NA	Intergenic	LTRIS2|LTR|ERV1	-521981	NM_008386	16333	Mm.46269	NM_008386	ENSMUSG00000035804	Ins1	Ins-1|Ins2-rs1	insulin I	protein-coding	2.664127559
WT_YAP_peak_609	chr12	70730054	70730289	+	0	NA	Intergenic	L1MC3|LINE|L1	-95343	NM_028127	319710	Mm.2962	NM_028127	ENSMUSG00000048285	Frmd6	2610019M19Rik|4930488L10Rik|AW212977|Willin	FERM domain containing 6	protein-coding	4.370410951
WT_YAP_peak_1446	chr18	65739643	65739919	+	0	NA	intron (NM_177028, intron 9 of 14)	intron (NM_177028, intron 9 of 14)	41513	NM_177028	319888	Mm.183576	NM_177028	ENSMUSG00000046610	Oacyl	5330437I02Rik|Acyl3	O-acyltransferase like	protein-coding	5.689883986
WT_YAP_peak_2015	chr4	62663349	62663525	+	0	NA	intron (NM_134257, intron 10 of 15)	intron (NM_134257, intron 10 of 15)	-10537	NM_001310706	50780	Mm.286753	NM_019492	ENSMUSG00000059810	Rgs3	4930506N09Rik|C2PA-RGS3|C2pa|PDZ-RGS3|RGS3S	regulator of G-protein signaling 3	protein-coding	4.976048424
WT_YAP_peak_2843	chr8	61573564	61573895	+	0	NA	intron (NM_001293772, intron 10 of 21)	intron (NM_001293772, intron 10 of 21)	17410	NM_001293774	72333	Mm.29933	NM_001081390	ENSMUSG00000058056	Palld	2410003B16Rik|6030492A02	palladin, cytoskeletal associated protein	protein-coding	6.457700763
WT_YAP_peak_2342	chr6	19941795	19942032	+	0	NA	Intergenic	LTRIS2|LTR|ERV1	386571	NR_105789	102465192	NANA	NR_105789	ENSMUSG00000099149	Mir6370	Gm27480|mmu-mir-6370	microRNA 6370	ncRNA	2.775506001
WT_YAP_peak_2038	chr4	99636769	99637106	+	0	NA	Intergenic	Intergenic	-19362	NM_010425	15221	Mm.4758	NM_010425	ENSMUSG00000067261	Foxd3	CWH3|Genesis|Hfh2	forkhead box D3	protein-coding	5.657330046
WT_YAP_peak_1953	chr4	4550384	4550673	+	0	NA	Intergenic	RLTR13E|LTR|ERVK	-21070	NM_001277919	622019	Mm.246123	NM_001277919	NANA	Gm11780	-	predicted gene 11780	protein-coding	5.834439355
WT_YAP_peak_662	chr12	112876402	112876706	+	0	NA	Intergenic	Intergenic	-15638	NM_019925	56696	Mm.20455	NM_019925	ENSMUSG00000021298	Gpr132	G2a	G protein-coupled receptor 132	protein-coding	6.269434608
WT_YAP_peak_2447	chr6	82302035	82302438	+	0	NA	Intergenic	RLTR13D6|LTR|ERVK	-100239	NM_009313	21336	Mm.8055	NM_009313	ENSMUSG00000030043	Tacr1	Nk1r|Spr|Tac1r	tachykinin receptor 1	protein-coding	2.553012338
WT_YAP_peak_2268	chr5	116382500	116383252	+	0	NA	Intergenic	RLTR13C3|LTR|ERVK	39988	NM_030704	80888	Mm.21549	NM_030704	ENSMUSG00000041548	Hspb8	AU018630|AW413033|Cryac|D5Ucla4|E2IG1|H11|H11K|HSP20-like|HSP22	heat shock protein 8	protein-coding	3.370492854
WT_YAP_peak_868	chr14	70170507	70170757	+	0	NA	intron (NM_145978, intron 6 of 9)	intron (NM_145978, intron 6 of 9)	6183	NM_001253736	213019	Mm.283968	NM_145978	ENSMUSG00000022090	Pdlim2	4732462F18Rik|Slim	PDZ and LIM domain 2	protein-coding	3.647519664
WT_YAP_peak_2794	chr8	27222798	27223065	+	0	NA	Intergenic	Intergenic	6657	NM_013462	11556	Mm.278475	NM_013462	ENSMUSG00000031489	Adrb3	Adrb-3|beta 3-AR	adrenergic receptor, beta 3	protein-coding	5.318811383
WT_YAP_peak_2553	chr6	131609853	131610143	+	0	NA	Intergenic	RLTR13D6|LTR|ERVK	20832	NM_199156	387355	Mm.377916	NM_199156	ENSMUSG00000054497	Tas2r130	STC74|T2R30|Tas2r30|Tas2r7|mt2r42	taste receptor, type 2, member 130	protein-coding	3.424914501
WT_YAP_peak_447	chr11	62510963	62511765	+	0	NA	intron (NM_001039536, intron 5 of 6)	MLTR25A|LTR|ERVK	27897	NM_028448	73139	Mm.390409	NM_028448	ENSMUSG00000018509	Cenpv	3110013H01Rik|AA671303|Prr6	centromere protein V	protein-coding	4.777016272
WT_YAP_peak_41	chr1	43269724	43269984	+	0	NA	Intergenic	Intergenic	-73093	NM_001289533	14200	Mm.6799	NM_010212	ENSMUSG00000008136	Fhl2	FHL-2|SLIM-3|SLIM3	four and a half LIM domains 2	protein-coding	6.882329528
WT_YAP_peak_2427	chr6	70781471	70782036	+	0	NA	intron (NM_009075, intron 3 of 8)	MLTR25A|LTR|ERVK	10422	NM_009075	19895	Mm.17905	NM_009075	ENSMUSG00000053604	Rpia	RPI	ribose 5-phosphate isomerase A	protein-coding	2.497972607
WT_YAP_peak_251	chr10	34207610	34207808	+	0	NA	promoter-TSS (NM_172508)	promoter-TSS (NM_172508)	-474	NM_172508	212898	Mm.34557	NM_172508	ENSMUSG00000039497	Dse	6030499O08|AI480506|B130024B19Rik|DS-epi1|Sart2	dermatan sulfate epimerase	protein-coding	4.134752747
WT_YAP_peak_721	chr13	46696890	46697074	+	0	NA	intron (NM_175749, intron 14 of 21)	intron (NM_175749, intron 14 of 21)	27460	NM_001033192	97863	Mm.275934	NM_001033192	ENSMUSG00000069237	Fam8a1	C78339	family with sequence similarity 8, member A1	protein-coding	4.322366956
WT_YAP_peak_3152	chrX	38589795	38590135	+	0	NA	Intergenic	RLTR18B|LTR|ERVK	-10506	NM_026902	68995	Mm.262453	NM_026902	ENSMUSG00000000355	Mcts1	1500019M23Rik|MCT-1	malignant T cell amplified sequence 1	protein-coding	9.108034922
WT_YAP_peak_1465	chr18	74907395	74907641	+	0	NA	Intergenic	Intergenic	53745	NM_010720	16891	Mm.299647	NM_010720	ENSMUSG00000053846	Lipg	3110013K01Rik|EL|lipase|mEDL	lipase, endothelial	protein-coding	5.114154179
WT_YAP_peak_3155	chrX	44809432	44809792	+	0	NA	Intergenic	LTRIS2|LTR|ERV1	-19415	NM_178739	245404	Mm.55685	NM_178739	ENSMUSG00000045284	Dcaf12l1	9330180J20|A230038L21Rik|Decaf12l1|Wdr40b	DDB1 and CUL4 associated factor 12-like 1	protein-coding	3.852284171
WT_YAP_peak_413	chr11	29684373	29684548	+	0	NA	Intergenic	BGLII|LTR|ERVK	-8438	NM_194052	68585	Mm.192580	NM_024226	ENSMUSG00000020458	Rtn4	1110020G17Rik|AA407876|AA409940|AA960376|ASY|C130026I10Rik|NOGO|NSP-CL|NgA|Nogo-A|Nogo-B|Nogo-C|mKIAA0886|mKIAA4153	reticulon 4	protein-coding	3.819087404
WT_YAP_peak_85	chr1	81718257	81718597	+	0	NA	Intergenic	Intergenic	-413489	NR_105762	102466629	NANA	NR_105762	ENSMUSG00000098797	Mir6344	Gm27840|mmu-mir-6344	microRNA 6344	ncRNA	6.389218527
WT_YAP_peak_1794	chr3	18620767	18620986	+	0	NA	Intergenic	RLTR26_Mus|LTR|ERVK	-140399	NR_040544	73959	Mm.60616	NR_040544	ENSMUSG00000102699	4930433B08Rik	-	RIKEN cDNA 4930433B08 gene	ncRNA	4.582904885
WT_YAP_peak_2189	chr5	27819362	27819566	+	0	NA	Intergenic	RMER6C|LTR|ERVK	-22483	NM_008314	15563	Mm.4835	NM_008314	ENSMUSG00000039106	Htr5a	Htr5	5-hydroxytryptamine (serotonin) receptor 5A	protein-coding	6.274995083
WT_YAP_peak_2108	chr4	133011220	133011438	+	0	NA	promoter-TSS (NM_146155)	promoter-TSS (NM_146155)	-177	NM_146155	230793	Mm.31816	NM_146155	ENSMUSG00000037692	Ahdc1	D030015G18Rik	AT hook, DNA binding motif, containing 1	protein-coding	6.191359458
WT_YAP_peak_2243	chr5	92812850	92813313	+	0	NA	intron (NM_001077595, intron 1 of 9)	intron (NM_001077595, intron 1 of 9)	3699	NM_001077595	27428	Mm.46014	NM_015756	ENSMUSG00000029381	Shroom3	AL022960|D5Ertd287e|Shrm|Shrm3	shroom family member 3	protein-coding	15.46026524
WT_YAP_peak_2609	chr7	24133903	24134160	+	0	NA	intron (NR_153441, intron 1 of 3)	intron (NR_153441, intron 1 of 3)	1659	NR_153441	56525	Mm.295595	NM_019941	ENSMUSG00000047603	Zfp235	0610030O19Rik|AI428448	zinc finger protein 235	protein-coding	3.368882233
WT_YAP_peak_2211	chr5	50122826	50123302	+	0	NA	Intergenic	Intergenic	-28269	NR_040696	73965	Mm.243823	NR_040696	ENSMUSG00000104870	4930448I18Rik	-	RIKEN cDNA 4930448I18 gene	ncRNA	3.304188394
WT_YAP_peak_2557	chr6	134416688	134416920	+	0	NA	intron (NM_001355686, intron 1 of 5)	intron (NM_001355686, intron 1 of 5)	2376	NM_001355686	66813	Mm.474472	NM_025778	ENSMUSG00000030200	Bcl2l14	4930452K23Rik|4933405K19Rik|9030625M01Rik|AI429211|Bclg	BCL2-like 14 (apoptosis facilitator)	protein-coding	4.575896348
WT_YAP_peak_565	chr12	3602827	3603162	+	0	NA	intron (NM_001162465, intron 4 of 17)	B1_Mur2|SINE|Alu	30010	NM_007886	13528	Mm.286202	NM_007886	ENSMUSG00000071454	Dtnb	-	dystrobrevin, beta	protein-coding	4.587294641
WT_YAP_peak_689	chr13	23157974	23158163	+	0	NA	Intergenic	Intergenic	-4575	NM_134238	171272	Mm.377224	NM_134238	ENSMUSG00000061376	Vmn1r219	V1rh13	vomeronasal 1 receptor 219	protein-coding	3.720664462
WT_YAP_peak_512	chr11	97808039	97808376	+	0	NA	intron (NM_010688, intron 2 of 6)	intron (NM_010688, intron 2 of 6)	8642	NM_010688	16796	Mm.271967	NM_010688	ENSMUSG00000038366	Lasp1	AA408629|Def-4|LASP-1|MLN 50|SH3P6|Tg(Col1a1-lacZ)1Ngma	LIM and SH3 protein 1	protein-coding	7.543106728
WT_YAP_peak_843	chr14	54107192	54107585	+	0	NA	Intergenic	RLTR18|LTR|ERVK	146541	NM_001113358	13135	Mm.319038	NM_010015	ENSMUSG00000022174	Dad1	AI323713	defender against cell death 1	protein-coding	7.765188043
WT_YAP_peak_177	chr1	157079662	157079858	+	0	NA	Intergenic	Intergenic	28890	NM_028540	73435	Mm.116705	NM_028540	ENSMUSG00000026592	Tex35	1700057K13Rik	testis expressed 35	protein-coding	5.353273575
WT_YAP_peak_3144	chrX	17721899	17722152	+	0	NA	Intergenic	RLTR13G|LTR|ERVK	-149700	NM_028058	72018	Mm.41558	NM_028058	ENSMUSG00000025040	Fundc1	1500005J14Rik|1810033P05Rik	FUN14 domain containing 1	protein-coding	4.425703242
WT_YAP_peak_2212	chr5	53466830	53467164	+	0	NA	Intergenic	Intergenic	-88782	NM_001080928	19664	Mm.209292	NM_009035	ENSMUSG00000039191	Rbpj	AI843960|CBF1|Igkjrb|Igkrsbp|RBP-J|RBP-J kappa|RBP-Jkappa|RBPjk|Rbpsuh	recombination signal binding protein for immunoglobulin kappa J region	protein-coding	7.02256072
WT_YAP_peak_3175	chrX	99048268	99048456	+	0	NA	intron (NM_199018, intron 1 of 13)	intron (NM_199018, intron 1 of 13)	5781	NM_199018	236920	Mm.236928	NM_199018	ENSMUSG00000031216	Stard8	Dlc3|mKIAA0189	START domain containing 8	protein-coding	3.924302182
WT_YAP_peak_1177	chr16	37790537	37791096	+	0	NA	intron (NM_008047, intron 2 of 10)	intron (NM_008047, intron 2 of 10)	13761	NM_008047	14314	Mm.182434	NM_008047	ENSMUSG00000022816	Fstl1	AI316791|AW107808|Fstl|TSC-36	follistatin-like 1	protein-coding	3.580159276
WT_YAP_peak_1377	chr18	34778672	34778993	+	0	NA	intron (NM_001081256, intron 1 of 23)	intron (NM_001081256, intron 1 of 23)	1824	NM_001081256	277250	Mm.277906	NM_029518	ENSMUSG00000038773	Kdm3b	5830462I21Rik|JHDM2B|Jmjd1b|mKIAA1082	KDM3B lysine (K)-specific demethylase 3B	protein-coding	4.28287463
WT_YAP_peak_948	chr15	28061082	28061343	+	0	NA	Intergenic	MLT1G3|LTR|ERVL-MaLR	-35364	NM_001081302	223435	Mm.485422	NM_001081302	ENSMUSG00000022263	Trio	6720464I07Rik|AA408740|Solo	triple functional domain (PTPRF interacting)	protein-coding	5.484848876
WT_YAP_peak_1466	chr18	75223313	75223571	+	0	NA	intron (NM_027727, intron 14 of 16)	intron (NM_027727, intron 14 of 16)	73875	NR_045394	100503117	Mm.250517	NR_045393	ENSMUSG00000102047	2010010A06Rik	5033420E22Rik	RIKEN cDNA 2010010A06 gene	ncRNA	5.369399945
WT_YAP_peak_238	chr10	25783417	25783600	+	0	NA	intron (NR_045349, intron 4 of 4)	LTRIS2|LTR|ERV1	53929	NR_045349	73803	Mm.258921	NR_045349	ENSMUSG00000112444	4930401C15Rik	-	RIKEN cDNA 4930401C15 gene	ncRNA	2.708288369
WT_YAP_peak_2312	chr5	144313774	144313952	+	0	NA	intron (NM_025833, intron 3 of 13)	intron (NM_025833, intron 3 of 13)	36802	NR_040432	100504231	Mm.441035	NR_040432	ENSMUSG00000086894	Gm15708	-	predicted gene 15708	ncRNA	4.014051412
WT_YAP_peak_375	chr11	4806162	4806451	+	0	NA	exon (NM_001252250, exon 6 of 17)	exon (NM_001252250, exon 6 of 17)	26829	NM_001252253	18016	Mm.297109	NM_010898	ENSMUSG00000009073	Nf2	merlin	neurofibromin 2	protein-coding	4.275924732
WT_YAP_peak_2165	chr4	156193089	156193520	+	0	NA	intron (NM_001369027, intron 2 of 2)	intron (NM_001369027, intron 2 of 2)	4184	NM_001369027	11603	Mm.273098	NM_021604	ENSMUSG00000041936	Agrn	Agrin|nmf380	agrin	protein-coding	21.62198527
WT_YAP_peak_833	chr14	46419529	46419747	+	0	NA	Intergenic	Intergenic	-28969	NM_007554	12159	Mm.6813	NM_007554	ENSMUSG00000021835	Bmp4	Bmp-4|Bmp2b|Bmp2b-1|Bmp2b1	bone morphogenetic protein 4	protein-coding	3.386726541
WT_YAP_peak_1583	chr2	17978356	17978541	+	0	NA	Intergenic	RLTR13D3|LTR|ERVK	18510	NM_026627	68231	Mm.23887	NM_026627	ENSMUSG00000062651	H2al2a	1700113O17Rik|H2A.Bbd|H2A.L.2|H2afb1|H2al2|TSEG-1|Tseg1	H2A histone family member L2A	protein-coding	4.984496724
WT_YAP_peak_884	chr14	94796789	94797347	+	0	NA	Intergenic	RLTR13D6|LTR|ERVK	-906389	NM_001346722	211712	Mm.37126	NM_001081377	ENSMUSG00000055421	Pcdh9	-	protocadherin 9	protein-coding	5.245090492
WT_YAP_peak_2866	chr8	72521586	72521952	+	0	NA	intron (NM_027485, intron 1 of 2)	B1_Mus2|SINE|Alu	26541	NM_027485	70625	Mm.235885	NM_027485	ENSMUSG00000045248	Med26	5730493L18Rik|AI414941|AW495270|Crsp7	mediator complex subunit 26	protein-coding	4.168234454
WT_YAP_peak_1394	chr18	36733905	36734110	+	0	NA	Intergenic	RLTR23|LTR|ERV1	-1063	NM_028036	71983	Mm.135188	NM_028036	ENSMUSG00000006850	Tmco6	2410015B03Rik	transmembrane and coiled-coil domains 6	protein-coding	4.388050878
WT_YAP_peak_1200	chr16	83905732	83905983	+	0	NA	Intergenic	RLTR13B1|LTR|ERVK	-465286	NR_040567	75247	Mm.417813	NR_040567	ENSMUSG00000116907	4930553E22Rik	-	RIKEN cDNA 4930553E22 gene	ncRNA	3.816997045
WT_YAP_peak_95	chr1	86472231	86472431	+	0	NA	Intergenic	Intergenic	46002	NM_027966	71863	Mm.179627	NM_027966	ENSMUSG00000036574	Tex44	1700019O17Rik	testis expressed 44	protein-coding	5.189084276
WT_YAP_peak_2532	chr6	123004795	123004981	+	0	NA	intron (NM_001005860, intron 3 of 5)	RLTR13D6|LTR|ERVK	14521	NM_001005860	474145	Mm.263483	NM_001005860	ENSMUSG00000059639	Clec4a4	Dcir2	C-type lectin domain family 4, member a4	protein-coding	5.515598848
WT_YAP_peak_685	chr13	21234285	21234503	+	0	NA	Intergenic	Intergenic	54463	NM_009054	19720	Mm.314056	NM_009054	ENSMUSG00000021326	Trim27	AW538890|Gm19403|Rfp	tripartite motif-containing 27	protein-coding	4.07465537
WT_YAP_peak_1538	chr19	33850507	33850956	+	0	NA	Intergenic	RLTR13D6|LTR|ERVK	-63279	NM_001323065	329055	Mm.353851	NM_001323065	ENSMUSG00000079342	Lipo1	EG329055|Gm5097	lipase, member O1	protein-coding	4.352296389
WT_YAP_peak_72	chr1	71650792	71651062	+	0	NA	intron (NM_001276411, intron 2 of 43)	intron (NM_001276411, intron 2 of 43)	2307	NM_001276411	14268	Mm.193099	NM_010233	ENSMUSG00000026193	Fn1	E330027I09|Fn|Fn-1	fibronectin 1	protein-coding	3.763203061
WT_YAP_peak_1778	chr3	9049144	9049487	+	0	NA	Intergenic	L1MC4a|LINE|L1	-12649	NR_040597	75149	Mm.399324	NR_040597	ENSMUSG00000103116	4930539M17Rik	-	RIKEN cDNA 4930539M17 gene	ncRNA	3.672081634
WT_YAP_peak_1611	chr2	32870432	32870754	+	0	NA	Intergenic	Intergenic	-5541	NM_146119	227737	Mm.301646	NM_146119	ENSMUSG00000026796	Fam129b	9130404D14Rik	family with sequence similarity 129, member B	protein-coding	5.381867592
WT_YAP_peak_1563	chr19	55491716	55491997	+	0	NA	intron (NM_001360431, intron 6 of 8)	intron (NM_001360431, intron 6 of 8)	175799	NM_016862	53611	Mm.258637	NM_016862	ENSMUSG00000024983	Vti1a	1110014F16Rik|1110018K19Rik|4921537J05Rik|MVti1|MVti1a|Vti1|Vti1-rp2	vesicle transport through interaction with t-SNAREs 1A	protein-coding	4.150654054
WT_YAP_peak_2404	chr6	56834921	56835109	+	0	NA	intron (NM_012056, intron 1 of 9)	intron (NM_012056, intron 1 of 9)	2956	NM_012056	27055	Mm.20943	NM_012056	ENSMUSG00000029781	Fkbp9	1810014L23|AW549641|FKBP-63|FKBP-9|FKBP60|FKBP63|FKBP65RS	FK506 binding protein 9	protein-coding	5.947770495
WT_YAP_peak_514	chr11	100285053	100285276	+	0	NA	Intergenic	Intergenic	-15213	NM_212483	68239	Mm.158190	NM_212483	ENSMUSG00000053654	Krt42	2410039E07Rik|K17n|Ka22|ecat6	keratin 42	protein-coding	7.967406482
WT_YAP_peak_1224	chr17	17425112	17425314	+	0	NA	intron (NM_025681, intron 1 of 5)	ID2|SINE|ID	22527	NM_025681	66643	Mm.268018	NM_025681	ENSMUSG00000047786	Lix1	5730466L18Rik	limb and CNS expressed 1	protein-coding	3.824925996
WT_YAP_peak_1650	chr2	70908710	70908940	+	0	NA	Intergenic	Intergenic	-83345	NM_172664	228012	Mm.136511	NM_172664	ENSMUSG00000041997	Tlk1	4930545J15Rik	tousled-like kinase 1	protein-coding	4.916526314
WT_YAP_peak_2731	chr7	133112729	133112919	+	0	NA	intron (NM_009980, intron 1 of 10)	intron (NM_009980, intron 1 of 10)	10659	NM_009980	13017	Mm.246240	NM_009980	ENSMUSG00000030970	Ctbp2	AA407280|D7Ertd45e|Gtrgeo6|Ribeye	C-terminal binding protein 2	protein-coding	4.550636734
WT_YAP_peak_331	chr10	95729983	95730170	+	0	NA	Intergenic	LTR72_RN|LTR|ERV1	-165930	NM_027722	71207	Mm.24397	NM_027722	ENSMUSG00000020029	Nudt4	4933436C10Rik|DIPP-2|DIPP2|DIPP2alpha|DIPP2beta|HDCMB47P	nudix (nucleoside diphosphate linked moiety X)-type motif 4	protein-coding	3.760245999
WT_YAP_peak_2551	chr6	128994456	128994856	+	0	NA	intron (NR_015455, intron 1 of 2)	RLTR13D6|LTR|ERVK	1695	NR_015455	408064	Mm.172429	NR_015455	NANA	BC064078	-	cDNA sequence BC064078	ncRNA	5.548826278
WT_YAP_peak_2586	chr7	3201095	3201629	+	0	NA	Intergenic	Intergenic	-17264	NR_029640	100049710	NANA	NR_029640	ENSMUSG00000077815	Mir290a	Mir290|Mirn290|mir-290a|mmu-miR-290|mmu-mir-290a	microRNA 290a	ncRNA	4.245673191
WT_YAP_peak_1748	chr2	166157207	166157485	+	0	NA	Intergenic	Intergenic	-1663	NM_028072	72043	Mm.1011	NM_028072	ENSMUSG00000006800	Sulf2	2010004N24Rik|AU020235|MSulf-2|mKIAA1247	sulfatase 2	protein-coding	7.559820031
WT_YAP_peak_1903	chr3	108881235	108881448	+	0	NA	exon (NM_001165965, exon 4 of 12)	exon (NM_001165965, exon 4 of 12)	8667	NM_177091	320181	Mm.244233	NM_177091	ENSMUSG00000045326	Fndc7	E230011A21Rik	fibronectin type III domain containing 7	protein-coding	6.823403342
WT_YAP_peak_2187	chr5	27343586	27344030	+	0	NA	intron (NM_001136060, intron 1 of 25)	L1M3|LINE|L1	81873	NM_001136060	13483	Mm.42078	NM_010075	ENSMUSG00000061576	Dpp6	B930011P16Rik|D5Buc3|D5Buc4|D5Buc5|DPP VI|Dpp-6|Gm1377|In(5)6H-p|Peplb|Rw	dipeptidylpeptidase 6	protein-coding	3.22928181
WT_YAP_peak_1149	chr16	25026172	25026607	+	0	NA	Intergenic	RMER20B|LTR|ERVK	-33250	NR_040374	319487	Mm.137341	NR_040374	ENSMUSG00000096960	A230028O05Rik	-	RIKEN cDNA A230028O05 gene	ncRNA	8.638555818
WT_YAP_peak_276	chr10	51463796	51464297	+	0	NA	Intergenic	RLTR13D6|LTR|ERVK	-16566	NM_008147	14727	Mm.439661	NM_008147	ENSMUSG00000112023	Lilr4b	Gp49a|gp49	leukocyte immunoglobulin-like receptor, subfamily B, member 4B	protein-coding	2.262385614
WT_YAP_peak_43	chr1	45580559	45580811	+	0	NA	Intergenic	RLTR53B_Mm|LTR|ERVK	-77403	NM_007737	12832	Mm.10299	NM_007737	ENSMUSG00000026042	Col5a2	1110014L14Rik	collagen, type V, alpha 2	protein-coding	3.389654788
WT_YAP_peak_165	chr1	153091862	153092333	+	0	NA	intron (NM_175460, intron 7 of 10)	intron (NM_175460, intron 7 of 10)	94350	NM_008485	16782	Mm.329272	NM_008485	ENSMUSG00000026479	Lamc2	AA589349	laminin, gamma 2	protein-coding	13.89692471
WT_YAP_peak_2293	chr5	134337066	134337368	+	0	NA	Intergenic	RLTR9B|LTR|ERVK	10763	NR_039544	100628570	NANA	NR_039544	ENSMUSG00000093311	Mir3965	mmu-mir-3965|mu-mir-3965	microRNA 3965	ncRNA	4.05422184
WT_YAP_peak_734	chr13	55199562	55199771	+	0	NA	Intergenic	Intergenic	-10116	NM_008739	18193	Mm.168965	NM_008739	ENSMUSG00000021488	Nsd1	AI528500|KMT3B	nuclear receptor-binding SET-domain protein 1	protein-coding	4.304468956
WT_YAP_peak_1564	chr19	55712640	55712893	+	0	NA	Intergenic	Intergenic	-10562	NR_045318	77594	Mm.329924	NR_045318	ENSMUSG00000097632	4930552P12Rik	-	RIKEN cDNA 4930552P12 gene	ncRNA	6.068232281
WT_YAP_peak_1134	chr16	17217353	17217603	+	0	NA	Intergenic	Intergenic	9343	NM_001033338	239731	Mm.86671	NM_001033338	ENSMUSG00000071636	Rimbp3	Gm1759|Gm603|RIM-BP3|mKIAA1666	RIMS binding protein 3	protein-coding	3.924546474
WT_YAP_peak_3105	chr9	102718236	102718447	+	0	NA	intron (NM_019764, intron 1 of 9)	CpG	537	NM_019764	56332	Mm.21145	NM_019764	ENSMUSG00000032531	Amotl2	AW549739|C79691|Lccp|MASCOT|mKIAA0989	angiomotin-like 2	protein-coding	5.685147678
WT_YAP_peak_1157	chr16	30006937	30007150	+	0	NA	Intergenic	RMER4A|LTR|ERVK	-1624	NR_033631	100043102	Mm.30797	NR_033631	ENSMUSG00000097184	4632428C04Rik	Gm4231	RIKEN cDNA 4632428C04 gene	ncRNA	3.682471645
WT_YAP_peak_2807	chr8	34809020	34809261	+	0	NA	intron (NM_176933, intron 1 of 3)	CpG-13950	1530	NM_176933	319520	Mm.170276	NM_176933	ENSMUSG00000031530	Dusp4	2700078F24Rik|AI844617|BB104621|E130306H24Rik|MKP2	dual specificity phosphatase 4	protein-coding	7.231124741
WT_YAP_peak_1848	chr3	68492445	68493012	+	0	NA	intron (NM_001282045, intron 1 of 7)	intron (NM_001282045, intron 1 of 7)	-1453	NM_001282044	30953	Mm.331064	NM_013928	ENSMUSG00000027777	Schip1	Nf2ip|Schip-1	schwannomin interacting protein 1	protein-coding	22.01493366
WT_YAP_peak_1331	chr18	8192827	8193068	+	0	NA	Intergenic	Intergenic	323234	NM_001360956	225131	Mm.204524	NM_153085	ENSMUSG00000024283	Wac	1110067P07Rik|A230035H12Rik|AI256735|AI256776|Wwp4	WW domain containing adaptor with coiled-coil	protein-coding	3.400065275
WT_YAP_peak_531	chr11	103966232	103966441	+	0	NA	promoter-TSS (NM_007477)	promoter-TSS (NM_007477)	-389	NM_001304574	11841	Mm.5061	NM_007477	ENSMUSG00000062421	Arf2	-	ADP-ribosylation factor 2	protein-coding	5.628920943
WT_YAP_peak_2910	chr8	95596791	95597091	+	0	NA	Intergenic	Intergenic	-21334	NM_001310539	70993	Mm.486561	NM_027640	ENSMUSG00000048400	Prss54	4931432M23Rik|Klkbl4	protease, serine 54	protein-coding	7.738803759
WT_YAP_peak_2093	chr4	129742431	129742666	+	0	NA	promoter-TSS (NM_011317)	promoter-TSS (NM_011317)	-245	NR_045036	20218	Mm.8256	NM_011317	ENSMUSG00000028790	Khdrbs1	Sam68|p62|p68	KH domain containing, RNA binding, signal transduction associated 1	protein-coding	5.941794664
WT_YAP_peak_1859	chr3	83586204	83586576	+	0	NA	Intergenic	Intergenic	-12272	NR_036591	69460	Mm.389464	NR_036591	ENSMUSG00000101334	1700028M03Rik	-	RIKEN cDNA 1700028M03 gene	ncRNA	3.106958413
WT_YAP_peak_3044	chr9	60324174	60324419	+	0	NA	intron (NM_001040426, intron 6 of 17)	intron (NM_001040426, intron 6 of 17)	-183076	NM_172444	207596	Mm.28791	NM_172444	ENSMUSG00000032289	Thsd4	ADAMTSL-6|ADAMTSL6|AI585901|Adamtsl4|B230114P05Rik	thrombospondin, type I, domain containing 4	protein-coding	3.15634137
WT_YAP_peak_2408	chr6	60217899	60218082	+	0	NA	Intergenic	MMERVK9C_I-int|LTR|ERVK	139971	NR_152156	434019	Mm.445137	NR_152156	ENSMUSG00000073045	Gm5570	EG434019	predicted gene 5570	ncRNA	5.101659486
WT_YAP_peak_414	chr11	29714057	29714375	+	0	NA	intron (NM_194051, intron 3 of 8)	intron (NM_194051, intron 3 of 8)	-4347	NM_024226	68585	Mm.192580	NM_024226	ENSMUSG00000020458	Rtn4	1110020G17Rik|AA407876|AA409940|AA960376|ASY|C130026I10Rik|NOGO|NSP-CL|NgA|Nogo-A|Nogo-B|Nogo-C|mKIAA0886|mKIAA4153	reticulon 4	protein-coding	3.34226912
WT_YAP_peak_2919	chr8	105346618	105346885	+	0	NA	intron (NM_177699, intron 1 of 21)	intron (NM_177699, intron 1 of 21)	1219	NM_177699	234686	Mm.87724	NM_177699	ENSMUSG00000014778	Fhod1	BC017144|FHOS|FHOS1	formin homology 2 domain containing 1	protein-coding	5.232326645
WT_YAP_peak_2099	chr4	130307826	130308102	+	0	NA	promoter-TSS (NM_010174)	promoter-TSS (NM_010174)	-774	NM_010174	14077	Mm.388886	NM_010174	ENSMUSG00000028773	Fabp3	Fabph-1|Fabph-4|Fabph1|Fabph4|H-FABP|Mdgi	fatty acid binding protein 3, muscle and heart	protein-coding	5.689883986
WT_YAP_peak_1766	chr2	180950048	180950256	+	0	NA	intron (NM_001141933, intron 1 of 5)	intron (NM_001141933, intron 1 of 5)	4547	NM_021426	58237	Mm.40361	NM_021426	ENSMUSG00000027574	Nkain4	AB030182|C030019F02Rik	Na+/K+ transporting ATPase interacting 4	protein-coding	5.378605854
WT_YAP_peak_1687	chr2	106677482	106677655	+	0	NA	Intergenic	Intergenic	-15613	NM_001143683	77015	Mm.45628	NM_029837	ENSMUSG00000016386	Mpped2	239Fb|2700082O15Rik|AV354767|AW060960	metallophosphoesterase domain containing 2	protein-coding	4.529016851
WT_YAP_peak_1888	chr3	96343623	96343940	+	0	NA	Intergenic	Intergenic	-1506	NR_152105	100504145	Mm.100443	NR_152105	ENSMUSG00000097851	Platr30	Gm17580	pluripotency associated transcript 30	ncRNA	5.138498863
WT_YAP_peak_546	chr11	115734041	115734290	+	0	NA	Intergenic	Intergenic	-25568	NM_008163	14784	Mm.439649	NM_008163	ENSMUSG00000059923	Grb2	AA408164|Ash	growth factor receptor bound protein 2	protein-coding	6.814305471
WT_YAP_peak_529	chr11	103935829	103936038	+	0	NA	intron (NM_008740, intron 1 of 20)	intron (NM_008740, intron 1 of 20)	18123	NM_008740	18195	Mm.260117	NM_008740	ENSMUSG00000034187	Nsf	AI316878|AU020090|AU067812|SKD2	N-ethylmaleimide sensitive fusion protein	protein-coding	3.421500965
WT_YAP_peak_911	chr15	6030607	6030780	+	0	NA	intron (NR_155428, intron 2 of 2)	LTRIS2|LTR|ERV1	14011	NR_155429	105245876	Mm.128197	NR_155428	NANA	Gm41259	-	predicted gene, 41259	ncRNA	3.862984961
WT_YAP_peak_1894	chr3	101409002	101409234	+	0	NA	intron (NM_207205, intron 2 of 10)	intron (NM_207205, intron 2 of 10)	31993	NM_207205	78908	Mm.257997	NM_207205	ENSMUSG00000042035	Igsf3	1700016K10Rik|2810035F16Rik|4833439O17Rik|mKIAA0466	immunoglobulin superfamily, member 3	protein-coding	4.426682337
WT_YAP_peak_2321	chr6	4677199	4677783	+	0	NA	intron (NM_001130190, intron 10 of 11)	intron (NM_001130190, intron 10 of 11)	69713	NM_001130189	20392	Mm.8739	NM_011360	ENSMUSG00000004631	Sgce	e-SG	sarcoglycan, epsilon	protein-coding	3.308299941
WT_YAP_peak_2778	chr8	20394513	20394753	+	0	NA	intron (NR_028428, intron 5 of 5)	LTRIS2|LTR|ERV1	30181	NR_028428	381598	Mm.359054	NM_001024708	ENSMUSG00000071793	2610005L07Rik	2810038F24Rik|6720476A01Rik	cadherin 11 pseudogene	pseudo	4.472086324
WT_YAP_peak_2482	chr6	96287336	96287723	+	0	NA	intron (NM_182808, intron 2 of 4)	RMER5|LTR|ERV1	-121324	NR_003643	78482	Mm.391486	NM_030107	ENSMUSG00000072878	1700123L14Rik	Npap60|Nup50	nucleoporin 50 pseudogene	pseudo	8.930663685
WT_YAP_peak_3054	chr9	64087868	64088065	+	0	NA	TTS (NR_040743)	TTS (NR_040743)	7205	NR_040743	76814	Mm.243771	NR_040743	NANA	Scarletltr	2600006L11Rik	Scarletltr, erythroid developmental long intergenic non-protein coding transcript	ncRNA	4.155635337
WT_YAP_peak_270	chr10	46733947	46734175	+	0	NA	Intergenic	MLTR18B_MM|LTR|ERVK	489313	NR_028274	100302593	NANA	NR_028274	ENSMUSG00000095118	Snord14d	Gm23710	small nucleolar RNA, C/D box 14D	snoRNA	2.783373443
WT_YAP_peak_1105	chr15	100637154	100637342	+	0	NA	promoter-TSS (NR_104337)	promoter-TSS (NR_104337)	-308	NR_104338	207818	Mm.26282	NM_174992	ENSMUSG00000053559	Smagp	-	small cell adhesion glycoprotein	protein-coding	4.782743285
WT_YAP_peak_2712	chr7	118170066	118170398	+	0	NA	intron (NM_001031814, intron 31 of 62)	RLTR13B1|LTR|ERVK	-40607	NM_019419	54208	Mm.29924	NM_019419	ENSMUSG00000030654	Arl6ip1	AIP-6|AL022945|ARMER|AU042858|Aip-1|Arl6ip|C85138|mKIAA0069	ADP-ribosylation factor-like 6 interacting protein 1	protein-coding	4.524216621
WT_YAP_peak_1767	chr2	181505984	181506165	+	0	NA	intron (NR_111899, intron 3 of 5)	PB1D10|SINE|Alu	8932	NM_025482	66314	Mm.136648	NM_025482	ENSMUSG00000000827	Tpd52l2	2810411G23Rik|AU016537|C86069|D54	tumor protein D52-like 2	protein-coding	3.183778814
WT_YAP_peak_2273	chr5	118444662	118445142	+	0	NA	Intergenic	Intergenic	-115817	NM_001347445	76199	Mm.206238	NM_172424	ENSMUSG00000018076	Med13l	2210413I17Rik|6330591G05Rik|9030618F05Rik|Thrap2|Trap240L|mKIAA1025	mediator complex subunit 13-like	protein-coding	3.156243429
WT_YAP_peak_395	chr11	16608085	16608453	+	0	NA	Intergenic	RLTR13D6|LTR|ERVK	-99785	NM_001109972	20335	Mm.325350	NM_011343	ENSMUSG00000078974	Sec61g	-	SEC61, gamma subunit	protein-coding	5.527523196
WT_YAP_peak_633	chr12	86770974	86771185	+	0	NA	Intergenic	MER21B|LTR|ERVL	36710	NM_001195767	627607	Mm.341880	NM_001195767	ENSMUSG00000059114	Lrrc74a	EG627607|Gm6772|Lrrc74	leucine rich repeat containing 74A	protein-coding	5.083833981
WT_YAP_peak_167	chr1	153191423	153191918	+	0	NA	Intergenic	Intergenic	-5223	NM_008485	16782	Mm.329272	NM_008485	ENSMUSG00000026479	Lamc2	AA589349	laminin, gamma 2	protein-coding	4.50941188
WT_YAP_peak_1594	chr2	27505477	27505933	+	0	NA	Intergenic	Intergenic	-9442	NM_080848	140858	Mm.28265	NM_080848	ENSMUSG00000026917	Wdr5	2410008O07Rik|AA408785|AA960360|Big|Big-3	WD repeat domain 5	protein-coding	19.19658391
WT_YAP_peak_3015	chr9	40240386	40240728	+	0	NA	Intergenic	Lx2|LINE|L1	-28659	NM_001359700	235281	Mm.290083	NM_153522	ENSMUSG00000049281	Scn3b	1110001K16Rik|4833414B02Rik|Scnb3	sodium channel, voltage-gated, type III, beta	protein-coding	4.96669495
WT_YAP_peak_1363	chr18	23994646	23994859	+	0	NA	intron (NM_011755, intron 2 of 2)	intron (NM_011755, intron 2 of 2)	5118	NM_011755	22694	Mm.290596	NM_011755	ENSMUSG00000063281	Zfp35	Zfp-35|Znf271|mszf13|mszf20-1|mszf28|mszf68	zinc finger protein 35	protein-coding	4.819705535
WT_YAP_peak_2745	chr7	143006287	143006529	+	0	NA	intron (NM_001128080, intron 2 of 8)	intron (NM_001128080, intron 2 of 8)	749	NM_020286	27027	Mm.28172	NM_020286	ENSMUSG00000000244	Tspan32	AW208513|Art-1|BB235973|D7Wsu37e|Phemx|Tssc6	tetraspanin 32	protein-coding	5.389102476
WT_YAP_peak_2522	chr6	122341541	122341748	+	0	NA	Intergenic	Intergenic	-1417	NM_001271579	13619	Mm.6822	NM_007905	ENSMUSG00000040669	Phc1	AW557034|Edr|Edr1|Mph1|Rae-28|rae28	polyhomeotic 1	protein-coding	4.513006469
WT_YAP_peak_1749	chr2	168115019	168115435	+	0	NA	Intergenic	Intergenic	34223	NM_021409	58220	Mm.292834	NM_021409	ENSMUSG00000044641	Pard6b	AV025615|Par6b	par-6 family cell polarity regulator beta	protein-coding	23.40023983
WT_YAP_peak_2500	chr6	109957828	109958119	+	0	NA	Intergenic	RLTR13D6|LTR|ERVK	-687539	NM_001346640	108073	Mm.240881	NM_177328	ENSMUSG00000056755	Grm7	6330570A01Rik|BB176677|C030018L03|E130018M02Rik|Gpr1g|Gprc1g|SMN2|Tg(SMN2)89Ahmb|mGluR7	glutamate receptor, metabotropic 7	protein-coding	5.51666003
WT_YAP_peak_809	chr14	21474569	21475066	+	0	NA	Intergenic	ERVB3_1-LTR_MM|LTR|ERVK	-24953	NM_001205241	54169	Mm.248967	NM_017479	ENSMUSG00000021767	Kat6b	AI507552|B130044K16Rik|MYST-4|Morf|Myst4|mKIAA0383|qkf|querkopf	K(lysine) acetyltransferase 6B	protein-coding	5.771206447
WT_YAP_peak_2061	chr4	117356178	117356396	+	0	NA	intron (NM_025739, intron 2 of 14)	intron (NM_025739, intron 2 of 14)	19174	NM_001310729	66743	Mm.318331	NM_025739	ENSMUSG00000028677	Rnf220	4732477A13|4931406I20Rik|5730503K05Rik|AV302541	ring finger protein 220	protein-coding	5.609265833
WT_YAP_peak_817	chr14	31250930	31251251	+	0	NA	promoter-TSS (NM_027088)	promoter-TSS (NM_027088)	225	NM_001360625	71838	Mm.5348	NM_027949	ENSMUSG00000021902	Phf7	1700006H01Rik|1700010P14Rik|AI427892|AW555949	PHD finger protein 7	protein-coding	5.254619294
WT_YAP_peak_2478	chr6	94774060	94774300	+	0	NA	Intergenic	Intergenic	-74035	NM_008377	16206	Mm.245210	NM_008377	ENSMUSG00000030029	Lrig1	D6Bwg0781e|Img|LIG-1	leucine-rich repeats and immunoglobulin-like domains 1	protein-coding	5.578086167
WT_YAP_peak_2986	chr9	9269415	9269688	+	0	NA	Intergenic	Intergenic	-30538	NM_027823	71544	Mm.334955	NM_027823	ENSMUSG00000050730	Arhgap42	9030420J04Rik|BE136619	Rho GTPase activating protein 42	protein-coding	3.595113741
WT_YAP_peak_1167	chr16	31410964	31411370	+	0	NA	Intergenic	RMER20B|LTR|ERVK	-11130	NM_175177	71911	Mm.293470	NM_175177	ENSMUSG00000046598	Bdh1	2310032J20Rik|AI327223|Bdh	3-hydroxybutyrate dehydrogenase, type 1	protein-coding	9.795087173
WT_YAP_peak_2584	chr6	149131113	149131598	+	0	NA	Intergenic	RLTR9A3B|LTR|ERVK	-10158	NM_001252094	320204	Mm.274099	NM_177101	ENSMUSG00000039958	Etfbkmt	4833442J19Rik|AI256744|ETFB-KMT|Mettl20	electron transfer flavoprotein beta subunit lysine methyltransferase	protein-coding	9.204396265
WT_YAP_peak_1949	chr3	156414322	156414590	+	0	NA	Intergenic	RLTR13D6|LTR|ERVK	147231	NR_040399	329782	Mm.183459	NR_040398	ENSMUSG00000085084	4930570G19Rik	C630015G22	RIKEN cDNA 4930570G19 gene	ncRNA	3.963508733
WT_YAP_peak_1473	chr18	75536647	75536970	+	0	NA	intron (NM_201354, intron 7 of 11)	intron (NM_201354, intron 7 of 11)	22163	NR_045879	100038353	Mm.440724	NR_045879	ENSMUSG00000097712	Gm10532	-	predicted gene 10532	ncRNA	5.114878235
WT_YAP_peak_626	chr12	81816773	81817013	+	0	NA	Intergenic	Intergenic	-35723	NM_001174107	338372	Mm.35284	NM_177395	ENSMUSG00000042724	Map3k9	E130314H24Rik|Mlk1|Prke1	mitogen-activated protein kinase kinase kinase 9	protein-coding	4.856781922
WT_YAP_peak_1041	chr15	77911110	77911415	+	0	NA	Intergenic	Intergenic	17732	NM_019913	56551	Mm.291917	NM_019913	ENSMUSG00000005354	Txn2	2510006J11Rik|AI788873|Trx2	thioredoxin 2	protein-coding	8.369800748
WT_YAP_peak_132	chr1	127244505	127244719	+	0	NA	intron (NM_145128, intron 1 of 17)	intron (NM_145128, intron 1 of 17)	39626	NM_145128	107895	Mm.214682	NM_145128	ENSMUSG00000036155	Mgat5	4930471A21Rik|5330407H02Rik|AI480971|GlcNAc-TV	mannoside acetylglucosaminyltransferase 5	protein-coding	3.988756564
WT_YAP_peak_2299	chr5	136104540	136104815	+	0	NA	promoter-TSS (NR_106002)	promoter-TSS (NR_106002)	-845	NR_106002	102465626	NANA	NR_106002	ENSMUSG00000099003	Mir7035	Gm27661|mmu-mir-7035	microRNA 7035	ncRNA	8.103870624
WT_YAP_peak_1256	chr17	37033857	37034107	+	0	NA	Intergenic	RLTR41A2|LTR|ERV1	-10584	NM_010814	17441	Mm.210857	NM_010814	ENSMUSG00000076439	Mog	B230317G11Rik	myelin oligodendrocyte glycoprotein	protein-coding	3.739861934
WT_YAP_peak_1426	chr18	59976749	59976934	+	0	NA	Intergenic	RLTR23|LTR|ERV1	-235236	NM_001033767	240327	Mm.357104	NM_001033767	ENSMUSG00000073555	Gm4951	EG240327|Ifgga2	predicted gene 4951	protein-coding	3.551453916
WT_YAP_peak_2150	chr4	145516786	145517154	+	0	NA	intron (NM_001324553, intron 1 of 3)	LTRIS3|LTR|ERV1	6211	NM_001324553	101056073	Mm.276881	NM_001324553	ENSMUSG00000078503	Zfp990	Gm13225	zinc finger protein 990	protein-coding	3.548921143
WT_YAP_peak_803	chr14	16790223	16790484	+	0	NA	intron (NM_001289760, intron 2 of 9)	RLTR25B|LTR|ERVK	-214877	NM_001289762	218772	Mm.259318	NM_011243	ENSMUSG00000017491	Rarb	A830025K23|Hap|Nr1b2	retinoic acid receptor, beta	protein-coding	2.653959133
WT_YAP_peak_2467	chr6	90629694	90629885	+	0	NA	intron (NM_027868, intron 4 of 10)	Lx8|LINE|L1	10543	NM_001037493	71699	Mm.272633	NM_027868	ENSMUSG00000030089	Slc41a3	1010001P06Rik|AI480742|SLC41A1-L2	solute carrier family 41, member 3	protein-coding	6.518787121
WT_YAP_peak_143	chr1	133695962	133696345	+	0	NA	Intergenic	Intergenic	-6045	NM_001159649	240754	Mm.36534	NM_172842	ENSMUSG00000051998	Lax1	A530029E09|E430019B13Rik	lymphocyte transmembrane adaptor 1	protein-coding	7.062019381
WT_YAP_peak_1804	chr3	27406540	27406777	+	0	NA	Intergenic	Intergenic	35307	NM_177330	208188	Mm.194721	NM_177330	ENSMUSG00000051136	Ghsr	C530020I22Rik|GHRP|GHS-R|Ghsr1a	growth hormone secretagogue receptor	protein-coding	3.700674668
WT_YAP_peak_615	chr12	73098511	73098819	+	0	NA	TTS (NM_011382)	TTS (NM_011382)	14580	NM_011382	20474	Mm.249575	NM_011382	ENSMUSG00000034460	Six4	AI047561|AREC3|TrexBF	sine oculis-related homeobox 4	protein-coding	2.96287196
WT_YAP_peak_1180	chr16	44136507	44136722	+	0	NA	intron (NM_007508, intron 1 of 14)	intron (NM_007508, intron 1 of 14)	2645	NM_001358203	11964	Mm.217787	NM_007508	ENSMUSG00000052459	Atp6v1a	AI647066|Atp6a1|Atp6a2|Atp6v1a1|VA68|VPP2	ATPase, H+ transporting, lysosomal V1 subunit A	protein-coding	3.648374685
WT_YAP_peak_849	chr14	55048178	55048523	+	0	NA	Intergenic	RMER20B|LTR|ERVK	9888	NR_073535	100151693	Mm.378403	NR_073535	ENSMUSG00000072492	Gm10364	EG545052	glyceraldehyde-3-phosphate dehydrogenase pseudogene	pseudo	7.335205547
WT_YAP_peak_2190	chr5	28038101	28038294	+	0	NA	Intergenic	Intergenic	-33215	NM_153526	231070	Mm.30221	NM_153526	ENSMUSG00000045294	Insig1	1810013C12Rik|Insig-1	insulin induced gene 1	protein-coding	3.225791565
WT_YAP_peak_176	chr1	156648747	156648966	+	0	NA	3' UTR (NM_001136104, exon 13 of 13)	3' UTR (NM_001136104, exon 13 of 13)	25483	NM_023141	30935	Mm.206737	NM_023141	ENSMUSG00000060519	Tor3a	Adir	torsin family 3, member A	protein-coding	4.846290224
WT_YAP_peak_550	chr11	116000766	116000950	+	0	NA	intron (NM_001005608, intron 30 of 39)	intron (NM_001005608, intron 30 of 39)	-7143	NR_152190	100038636	Mm.450138	NR_152190	NANA	B230344G16Rik	-	RIKEN cDNA B230344G16 gene	ncRNA	4.760867952
WT_YAP_peak_572	chr12	4910520	4910879	+	0	NA	Intergenic	MERV1_LTR|LTR|ERV1	-3179	NM_145441	217379	Mm.259170	NM_145441	ENSMUSG00000020634	Ubxn2a	6330407P03Rik|Ubxd4	UBX domain protein 2A	protein-coding	3.476686465
WT_YAP_peak_62	chr1	62767682	62767932	+	0	NA	intron (NM_001077403, intron 10 of 16)	intron (NM_001077403, intron 10 of 16)	26925	NR_040601	74992	Mm.401979	NR_040601	NANA	4930487H11Rik	-	RIKEN cDNA 4930487H11 gene	ncRNA	4.340086689
WT_YAP_peak_204	chr1	188581278	188581451	+	0	NA	intron (NM_021408, intron 31 of 70)	ID_B1|SINE|B4	318526	NM_021408	22283	Mm.331238	NM_021408	ENSMUSG00000026609	Ush2a	A930011D15Rik|A930037M10Rik|Gm676|Gm983|Mush2a|Ushrn	usherin	protein-coding	3.663175394
WT_YAP_peak_2879	chr8	79546101	79546312	+	0	NA	Intergenic	RLTR9D|LTR|ERVK	-93470	NM_001256033	73945	Mm.34348	NM_001081164	ENSMUSG00000036990	Otud4	4930431L18Rik|AI449692|D8Ertd69e|mKIAA1046	OTU domain containing 4	protein-coding	5.357158389
WT_YAP_peak_2398	chr6	54018175	54018509	+	0	NA	TTS (NR_110484)	TTS (NR_110484)	-21590	NM_001163640	69993	Mm.321147	NM_023543	ENSMUSG00000004633	Chn2	1700026N20Rik|4930557O16Rik|ARHGAP3|Bch	chimerin 2	protein-coding	5.984743865
WT_YAP_peak_1523	chr19	23094847	23095421	+	0	NA	Intergenic	RMER16B2|LTR|ERVK	-46092	NM_010638	16601	Mm.291595	NM_010638	ENSMUSG00000033863	Klf9	2310051E17Rik|AA589643|BTEB-1|Bteb1|Gm9971	Kruppel-like factor 9	protein-coding	16.10360861
WT_YAP_peak_1779	chr3	9110860	9111073	+	0	NA	Intergenic	Intergenic	49002	NR_040597	75149	Mm.399324	NR_040597	ENSMUSG00000103116	4930539M17Rik	-	RIKEN cDNA 4930539M17 gene	ncRNA	4.819705535
WT_YAP_peak_3102	chr9	101041597	101042024	+	0	NA	Intergenic	RMER16B2|LTR|ERVK	-6926	NM_025835	66904	Mm.335385	NM_025835	ENSMUSG00000032527	Pccb	1300012P06Rik|AI314687|R74805	propionyl Coenzyme A carboxylase, beta polypeptide	protein-coding	11.72433987
WT_YAP_peak_179	chr1	161248754	161249043	+	0	NA	intron (NM_007453, intron 1 of 4)	intron (NM_007453, intron 1 of 4)	2312	NM_007453	11758	Mm.186185	NM_007453	ENSMUSG00000026701	Prdx6	1-Cys Prx|1-cysPrx|9430088D19Rik|AA690119|Aop2|Brp-12|CP-3|GPx|Ltw-4|Ltw4|Lvtw-4|NSGPx|ORF06|Prdx5|aiPLA2	peroxiredoxin 6	protein-coding	6.114172748
WT_YAP_peak_337	chr10	99472838	99473167	+	0	NA	Intergenic	Intergenic	-136169	NR_038019	100504202	Mm.403801	NR_038019	ENSMUSG00000111962	Gm20110	-	predicted gene, 20110	ncRNA	6.040303757
WT_YAP_peak_555	chr11	117665203	117665428	+	0	NA	intron (NM_198022, intron 1 of 21)	intron (NM_198022, intron 1 of 21)	11026	NM_198022	217351	Mm.40272	NM_198022	ENSMUSG00000025571	Tnrc6c	9930033H14Rik|mKIAA1582	trinucleotide repeat containing 6C	protein-coding	3.743334984
WT_YAP_peak_2564	chr6	136543159	136543408	+	0	NA	intron (NM_019426, intron 1 of 14)	intron (NM_019426, intron 1 of 14)	24432	NM_019426	54343	Mm.173271	NM_019426	ENSMUSG00000030213	Atf7ip	2610204M12Rik|AM|Mcaf1	activating transcription factor 7 interacting protein	protein-coding	3.615753923
WT_YAP_peak_686	chr13	21456321	21456716	+	0	NA	Intergenic	RMER20B|LTR|ERVK	-2791	NM_001013786	432731	Mm.390557	NM_001013786	ENSMUSG00000022228	Zscan26	BC068174|Zfp187|Znf187	zinc finger and SCAN domain containing 26	protein-coding	11.38409962
WT_YAP_peak_496	chr11	89186946	89187143	+	0	NA	Intergenic	Intergenic	113203	NM_001033266	217071	Mm.342127	NM_001033266	ENSMUSG00000072553	Gm525	-	predicted gene 525	protein-coding	4.916526314
WT_YAP_peak_2017	chr4	65679741	65680106	+	0	NA	intron (NM_207109, intron 13 of 22)	RLTR13G|LTR|ERVK	74937	NM_001161782	69807	Mm.22786	NM_053084	ENSMUSG00000051675	Trim32	1810045E12Rik|3f3|BBS11|Zfp117	tripartite motif-containing 32	protein-coding	4.40126975
WT_YAP_peak_1164	chr16	30821190	30821517	+	0	NA	Intergenic	Intergenic	221630	NM_177632	224093	Mm.28244	NM_177632	ENSMUSG00000046546	Fam43a	Tuf1	family with sequence similarity 43, member A	protein-coding	4.027868465
WT_YAP_peak_1435	chr18	63736256	63736436	+	0	NA	intron (NM_001014981, intron 8 of 27)	B1_Mur2|SINE|Alu	27651	NM_001360837	104082	Mm.30850	NM_001014981	ENSMUSG00000040560	Wdr7	AI462727|TRAG|mKIAA0541	WD repeat domain 7	protein-coding	6.210655379
WT_YAP_peak_1123	chr16	7425534	7426045	+	0	NA	Intergenic	RLTR13D4|LTR|ERVK	355954	NM_183188	268859	Mm.370334	NM_021477	ENSMUSG00000008658	Rbfox1	A2bp|A2bp1|Hrnbp1|fox-1	RNA binding protein, fox-1 homolog (C. elegans) 1	protein-coding	4.096876628
WT_YAP_peak_1175	chr16	35146093	35146276	+	0	NA	Intergenic	Intergenic	-8680	NM_001012765	224129	Mm.41137	NM_001012765	ENSMUSG00000022840	Adcy5	AW121902|Ac5	adenylate cyclase 5	protein-coding	4.786742234
WT_YAP_peak_716	chr13	44722180	44722399	+	0	NA	Intergenic	Intergenic	-8485	NM_021878	16468	Mm.25059	NM_021878	ENSMUSG00000038518	Jarid2	Jmj|jumonji	jumonji, AT rich interactive domain 2	protein-coding	4.582904885
WT_YAP_peak_2575	chr6	145061305	145061666	+	0	NA	intron (NM_007532, intron 1 of 10)	RMER16B2|LTR|ERVK	-12673	NM_001024468	12035	Mm.4606	NM_007532	ENSMUSG00000030268	Bcat1	BCATc|Eca39	branched chain aminotransferase 1, cytosolic	protein-coding	6.274682754
WT_YAP_peak_2669	chr7	79222740	79223054	+	0	NA	Intergenic	RMER20A|LTR|ERVK	-50369	NM_018811	54608	Mm.365490	NM_018811	ENSMUSG00000039202	Abhd2	2210009N18Rik|LABH2|Labh-2	abhydrolase domain containing 2	protein-coding	5.960033939
WT_YAP_peak_1877	chr3	90513422	90513603	+	0	NA	promoter-TSS (NM_009113)	promoter-TSS (NM_009113)	818	NM_011309	20193	Mm.24662	NM_011309	ENSMUSG00000044080	S100a1	AI266795|S100|S100a	S100 calcium binding protein A1	protein-coding	4.903019373
WT_YAP_peak_2876	chr8	78493200	78493438	+	0	NA	Intergenic	Intergenic	15249	NM_001358975	19656	Mm.24718	NM_009033	ENSMUSG00000037070	Rbmxl1	Hnrpg|Rbmx|Rbmxrt	RNA binding motif protein, X-linked like-1	protein-coding	4.267062886
WT_YAP_peak_2460	chr6	86806548	86806787	+	0	NA	Intergenic	Intergenic	-13083	NM_013471	11746	Mm.259702	NM_013471	ENSMUSG00000029994	Anxa4	AI265406|AIV|AW106930|Anx4|Xanx-4	annexin A4	protein-coding	5.021880449
WT_YAP_peak_727	chr13	49013420	49013622	+	0	NA	Intergenic	Intergenic	45409	NR_015601	68128	Mm.426304	NR_015601	NANA	Fam120aos	C030044B11Rik	family with sequence similarity 120A, opposite strand	ncRNA	4.795429606
WT_YAP_peak_977	chr15	47007632	47007824	+	0	NA	Intergenic	RMER20B|LTR|ERVK	384423	NR_045811	75281	Mm.159487	NR_045811	ENSMUSG00000051198	4930548G14Rik	-	RIKEN cDNA 4930548G14 gene	ncRNA	3.542737503
WT_YAP_peak_537	chr11	105950561	105950750	+	0	NA	Intergenic	Intergenic	-6168	NM_001356374	13056	Mm.149403	NM_007805	ENSMUSG00000019590	Cyb561	-	cytochrome b-561	protein-coding	6.770389431
WT_YAP_peak_818	chr14	31464289	31464543	+	0	NA	Intergenic	B3|SINE|B2	-28316	NM_011894	24056	Mm.383198	NM_011894	ENSMUSG00000021892	Sh3bp5	AI606498|SH3BP-5|Sab	SH3-domain binding protein 5 (BTK-associated)	protein-coding	4.408347543
WT_YAP_peak_1720	chr2	150947662	150948408	+	0	NA	intron (NM_207204, intron 17 of 23)	RLTR13B1|LTR|ERVK	38441	NM_001163476	69270	Mm.271603	NM_027014	ENSMUSG00000027454	Gins1	2810418N01Rik|Gins4|PSF1|mKIAA0186	GINS complex subunit 1 (Psf1 homolog)	protein-coding	5.336814564
WT_YAP_peak_1543	chr19	37312344	37312532	+	0	NA	intron (NM_031156, intron 8 of 23)	PB1D11|SINE|Alu	18175	NM_031156	15925	Mm.28366	NM_031156	ENSMUSG00000056999	Ide	1300012G03Rik|4833415K22Rik|AA675336|AI507533	insulin degrading enzyme	protein-coding	4.169571069
WT_YAP_peak_3195	chrX	151123921	151124360	+	0	NA	Intergenic	RMER16_Mm|LTR|ERVK	-27597	NR_028392	69499	Mm.8142	NM_175146	ENSMUSG00000025264	Tsr2	2310007F12Rik	TSR2 20S rRNA accumulation	protein-coding	3.950780074
WT_YAP_peak_11	chr1	12744559	12745255	+	0	NA	intron (NM_172294, intron 2 of 21)	intron (NM_172294, intron 2 of 21)	26362	NM_172294	240725	Mm.45563	NM_172294	ENSMUSG00000016918	Sulf1	AI467640|AW121680|mKIAA1077	sulfatase 1	protein-coding	5.520133459
WT_YAP_peak_407	chr11	23095711	23096163	+	0	NA	Intergenic	RLTR13C3|LTR|ERVK	-56203	NR_131065	76993	Mm.59224	NR_131065	ENSMUSG00000086366	1700061J23Rik	-	RIKEN cDNA 1700061J23 gene	ncRNA	5.577024645
WT_YAP_peak_1919	chr3	127464117	127464374	+	0	NA	intron (NM_001327938, intron 1 of 47)	MER129|LTR?|LTR?	34870	NM_001327938	109676	Mm.220242	NM_178655	ENSMUSG00000032826	Ank2	100043364|AI835472|AW491075|Ank-2|Gm4392	ankyrin 2, brain	protein-coding	3.279045374
WT_YAP_peak_1641	chr2	65477052	65477233	+	0	NA	intron (NM_001355168, intron 20 of 26)	intron (NM_001355168, intron 20 of 26)	90350	NM_001355170	20269	Mm.330256	NM_018732	ENSMUSG00000057182	Scn3a	Gm1000|Nav1.3	sodium channel, voltage-gated, type III, alpha	protein-coding	4.138912458
WT_YAP_peak_1003	chr15	62012930	62013131	+	0	NA	Intergenic	Lx7|LINE|L1	-24956	NR_132747	19296	Mm.4608	NM_011222	ENSMUSG00000097039	Pvt1	Ayu21-84Imeg|Gt(pU21)84Imeg|Mis-1|Mlvi-1|Pvt-1	Pvt1 oncogene	ncRNA	3.843861273
WT_YAP_peak_2603	chr7	19094160	19094348	+	0	NA	promoter-TSS (NM_011383)	promoter-TSS (NM_011383)	-290	NM_011383	20475	Mm.3410	NM_011383	ENSMUSG00000040841	Six5	Dmahp|MDMAHP|TrexBF	sine oculis-related homeobox 5	protein-coding	4.108253847
WT_YAP_peak_2372	chr6	37825267	37825745	+	0	NA	Intergenic	RLTR13D4|LTR|ERVK	-45305	NM_145076	21848	Mm.41063	NM_145076	ENSMUSG00000029833	Trim24	A130082H20Rik|AI447469|D430004I05Rik|TIF1|TIF1-alpha|TIF1alpha|Tif1a	tripartite motif-containing 24	protein-coding	4.838812059
WT_YAP_peak_1115	chr15	102935021	102935320	+	0	NA	Intergenic	CpG	-1656	NM_010463	15421	Mm.221179	NM_010463	ENSMUSG00000050328	Hoxc12	Hox-3.8	homeobox C12	protein-coding	6.992002779
WT_YAP_peak_1621	chr2	48433961	48434406	+	0	NA	Intergenic	PB1D10|SINE|Alu	-379926	NM_007396	11480	Mm.314338	NM_007396	ENSMUSG00000052155	Acvr2a	ActrIIa|Acvr2|TactrII	activin receptor IIA	protein-coding	7.30156126
WT_YAP_peak_1267	chr17	47511587	47511823	+	0	NA	intron (NM_001081635, intron 1 of 6)	intron (NM_001081635, intron 1 of 6)	6654	NM_001081636	12445	Mm.27291	NM_007632	ENSMUSG00000034165	Ccnd3	9230106B05Rik|AA682053|AL024085|AW146355|C78795	cyclin D3	protein-coding	5.916723801
WT_YAP_peak_2617	chr7	27640170	27640354	+	0	NA	3' UTR (NM_001331108, exon 14 of 14)	3' UTR (NM_001331108, exon 14 of 14)	-13662	NM_028417	73032	Mm.44095	NM_028417	ENSMUSG00000007944	Ttc9b	2900074C18Rik	tetratricopeptide repeat domain 9B	protein-coding	3.883865961
WT_YAP_peak_1048	chr15	79950665	79950861	+	0	NA	Intergenic	Intergenic	-18117	NM_144811	52609	Mm.323442	NM_144811	ENSMUSG00000053411	Cbx7	1600014J01Rik|AI851678|D15Ertd417e	chromobox 7	protein-coding	5.470927939
WT_YAP_peak_1409	chr18	45000364	45000652	+	0	NA	Intergenic	RMER20B|LTR|ERVK	171843	NM_001163013	240255	Mm.244482	NM_001163013	ENSMUSG00000034653	Ythdc2	3010002F02Rik|BC037178|mYTHDC2	YTH domain containing 2	protein-coding	4.25062013
WT_YAP_peak_1722	chr2	152820401	152820768	+	0	NA	intron (NM_001289716, intron 2 of 2)	intron (NM_001289716, intron 2 of 2)	7905	NR_149254	12048	Mm.238213	NM_009743	ENSMUSG00000007659	Bcl2l1	Bcl(X)L|Bcl-XL|Bcl2l|BclX|bcl-x|bcl2-L-1	BCL2-like 1	protein-coding	7.369063702
WT_YAP_peak_782	chr13	105256909	105257115	+	0	NA	intron (NM_001360891, intron 2 of 7)	MLT-int|LTR|ERVL-MaLR	36002	NM_027934	71816	Mm.317015	NM_027934	ENSMUSG00000021720	Rnf180	3110001E11Rik|Rines	ring finger protein 180	protein-coding	3.359117357
WT_YAP_peak_1753	chr2	168923767	168923963	+	0	NA	intron (NM_001369059, intron 5 of 8)	intron (NM_001369059, intron 5 of 8)	-11262	NM_001370946	22722	Mm.2095	NM_009564	ENSMUSG00000027551	Zfp64	Gm38422	zinc finger protein 64	protein-coding	4.294384296
WT_YAP_peak_3187	chrX	129332808	129333058	+	0	NA	Intergenic	RLTR13C2|LTR|ERVK	281409	NR_045441	75274	Mm.108718	NR_045441	ENSMUSG00000086244	4930558G05Rik	-	RIKEN cDNA 4930558G05 gene	ncRNA	2.677925829
WT_YAP_peak_703	chr13	39924502	39924787	+	0	NA	Intergenic	Intergenic	363367	NM_172143	218165	Mm.364096	NM_172143	ENSMUSG00000047094	Ofcc1	opo	orofacial cleft 1 candidate 1	protein-coding	4.052082127
WT_YAP_peak_2613	chr7	26786058	26786320	+	0	NA	Intergenic	RLTR13E|LTR|ERVK	-22738	NM_013809	13108	Mm.102312	NM_013809	ENSMUSG00000049685	Cyp2g1	-	cytochrome P450, family 2, subfamily g, polypeptide 1	protein-coding	2.820125903
WT_YAP_peak_3141	chrX	12839991	12840271	+	0	NA	Intergenic	Intergenic	77853	NR_045852	552913	Mm.216846	NR_045852	ENSMUSG00000085891	Gm14634	-	predicted gene 14634	ncRNA	4.289150561
WT_YAP_peak_971	chr15	40955402	40955597	+	0	NA	intron (NM_001356998, intron 4 of 6)	intron (NM_001356998, intron 4 of 6)	-218202	NR_151516	100418302	NANA	NR_151516	NANA	4930555K19Rik	-	leucine rich repeat and sterile alpha motif containing 1 pseudogene	pseudo	3.665893891
WT_YAP_peak_1624	chr2	52071218	52071692	+	0	NA	Intergenic	PB1D7|SINE|Alu	-1382	NM_175238	51869	Mm.254530	NM_175238	ENSMUSG00000036202	Rif1	5730435J01Rik|6530403D07Rik|AU016181|AW549474|D2Ertd145e	replication timing regulatory factor 1	protein-coding	8.710014512
WT_YAP_peak_2192	chr5	29698459	29698677	+	0	NA	Intergenic	Intergenic	-37330	NM_001037940	23950	Mm.290110	NM_011847	ENSMUSG00000029131	Dnajb6	HSJ-2|Mrj|mDj4	DnaJ heat shock protein family (Hsp40) member B6	protein-coding	4.762584198
WT_YAP_peak_2963	chr8	124800175	124800577	+	0	NA	intron (NM_198632, intron 1 of 9)	RLTR13E|LTR|ERVK	7357	NM_198632	330863	Mm.422769	NM_198632	ENSMUSG00000036913	Trim67	D130049O21Rik|TNL	tripartite motif-containing 67	protein-coding	6.959124272
WT_YAP_peak_1715	chr2	148878747	148878923	+	0	NA	Intergenic	Intergenic	-3323	NM_009976	13010	Mm.4263	NM_009976	ENSMUSG00000027447	Cst3	CysC	cystatin C	protein-coding	5.630791638
WT_YAP_peak_2501	chr6	112133622	112133842	+	0	NA	Intergenic	B3A|SINE|B2	-76976	NR_027865	67336	Mm.378014	NR_027865	ENSMUSG00000100219	1700054K19Rik	-	RIKEN cDNA 1700054K19 gene	ncRNA	3.460954852
WT_YAP_peak_2593	chr7	3570600	3570847	+	0	NA	Intergenic	LTRIS2|LTR|ERV1	45434	NM_001290377	232790	Mm.358882	NM_175632	ENSMUSG00000054594	Oscar	mOSCAR|mOSCAR-M1|mOSCAR-M2|mOSCAR-M3	osteoclast associated receptor	protein-coding	3.644913229
WT_YAP_peak_778	chr13	99016762	99017047	+	0	NA	Intergenic	B1_Mus2|SINE|Alu	-32339	NM_027064	69382	Mm.45466	NM_027064	ENSMUSG00000045022	1700024P04Rik	H2bl1|Subh2bv	RIKEN cDNA 1700024P04 gene	protein-coding	4.457290339
WT_YAP_peak_3095	chr9	96487203	96487765	+	0	NA	intron (NM_001370882, intron 10 of 10)	RLTR13B1|LTR|ERVK	-8809	NM_011279	19823	Mm.28235	NM_011279	ENSMUSG00000051234	Rnf7	Rbx2|SAG	ring finger protein 7	protein-coding	10.37448181
WT_YAP_peak_2311	chr5	143071433	143071780	+	0	NA	intron (NM_207110, intron 11 of 16)	RLTR13B1|LTR|ERVK	41414	NM_001359851	108086	Mm.381440	NM_080561	ENSMUSG00000045078	Rnf216	2810055G22Rik|AI647468|AU019462|C86502|F830018F18Rik|TRIAD3|UIP83|Ubce7ip1	ring finger protein 216	protein-coding	3.330159449
WT_YAP_peak_2662	chr7	70239703	70239901	+	0	NA	intron (NR_131145, intron 1 of 3)	RLTR13B1|LTR|ERVK	98020	NR_131145	624549	Mm.116344	NR_131144	ENSMUSG00000109097	Gm29683	Gm44536	predicted gene, 29683	ncRNA	3.20297748
WT_YAP_peak_2055	chr4	111963436	111963777	+	0	NA	Intergenic	RLTR13D6|LTR|ERVK	-9321	NM_177818	328505	Mm.226771	NM_177818	ENSMUSG00000049214	Skint7	C130057D23Rik	selection and upkeep of intraepithelial T cells 7	protein-coding	5.862249107
WT_YAP_peak_2429	chr6	71267139	71267837	+	0	NA	Intergenic	RLTR13B1|LTR|ERVK	-4183	NR_106192	102465900	NANA	NR_106192	ENSMUSG00000098623	Mir8112	Gm27739|mmu-mir-8112	microRNA 8112	ncRNA	3.995619638
WT_YAP_peak_1788	chr3	15000594	15000994	+	0	NA	intron (NR_040550, intron 3 of 3)	RLTR41A2|LTR|ERV1	29593	NR_040550	77127	Mm.195792	NR_040549	ENSMUSG00000098008	A930001A20Rik	-	RIKEN cDNA A930001A20 gene	ncRNA	4.074919298
WT_YAP_peak_1616	chr2	38486586	38486903	+	0	NA	Intergenic	Intergenic	-24953	NM_021606	59126	Mm.143818	NM_021606	ENSMUSG00000026749	Nek6	1300007C09Rik	NIMA (never in mitosis gene a)-related expressed kinase 6	protein-coding	6.632672291
WT_YAP_peak_3101	chr9	100605885	100606175	+	0	NA	Intergenic	Intergenic	-34945	NM_001101483	245020	Mm.236289	NM_001101483	ENSMUSG00000070287	Slc35g2	Gm519|Tmem22	solute carrier family 35, member G2	protein-coding	5.933863496
WT_YAP_peak_600	chr12	62707015	62707640	+	0	NA	Intergenic	RLTR13D6|LTR|ERVK	19540	NR_131949	73309	Mm.276558	NR_131949	NANA	Spanxn4	1700047L15Rik	SPANX family, member N4	ncRNA	2.795418829
WT_YAP_peak_2278	chr5	119706707	119706917	+	0	NA	Intergenic	Intergenic	-15594	NR_040416	433944	Mm.491053	NR_040416	ENSMUSG00000086847	Tbx3os2	Gm16065	T-box 3, opposite strand 2	ncRNA	3.899600932
WT_YAP_peak_1863	chr3	84595324	84595546	+	0	NA	3' UTR (NM_207278, exon 1 of 1)	3' UTR (NM_207278, exon 1 of 1)	1861	NM_207278	403175	Mm.83086	NM_207278	ENSMUSG00000047819	Tigd4	C130063O11Rik|Gm418	tigger transposable element derived 4	protein-coding	3.066136045
WT_YAP_peak_2834	chr8	48751754	48752164	+	0	NA	Intergenic	Intergenic	-77269	NM_011857	23965	Mm.42191	NM_011857	ENSMUSG00000031561	Tenm3	2610100B16Rik|Odz1|Odz3|Ten-m3|mKIAA1455	teneurin transmembrane protein 3	protein-coding	4.34233346
WT_YAP_peak_2867	chr8	72676930	72677489	+	0	NA	intron (NM_176940, intron 9 of 18)	RLTR13D6|LTR|ERVK	30498	NM_176940	319555	Mm.390076	NM_176940	ENSMUSG00000048148	Nwd1	A230063L24Rik	NACHT and WD repeat domain containing 1	protein-coding	4.69766564
WT_YAP_peak_858	chr14	59932438	59932611	+	0	NA	intron (NM_015803, intron 23 of 35)	intron (NM_015803, intron 23 of 35)	154390	NM_015803	50769	Mm.319599	NM_015803	ENSMUSG00000021983	Atp8a2	AI415030|Atpc1b|agil|wl	ATPase, aminophospholipid transporter-like, class I, type 8A, member 2	protein-coding	4.928635984
WT_YAP_peak_2757	chr8	9347160	9347532	+	0	NA	intron (NM_173446, intron 1 of 2)	intron (NM_173446, intron 1 of 2)	202677	NR_073360	74688	Mm.159298	NR_073360	ENSMUSG00000109215	4930453L07Rik	-	RIKEN cDNA 4930453L07 gene	ncRNA	3.635141344
WT_YAP_peak_166	chr1	153093100	153093465	+	0	NA	intron (NM_175460, intron 7 of 10)	intron (NM_175460, intron 7 of 10)	93165	NM_008485	16782	Mm.329272	NM_008485	ENSMUSG00000026479	Lamc2	AA589349	laminin, gamma 2	protein-coding	7.979280411
WT_YAP_peak_278	chr10	56374274	56374531	+	0	NA	Intergenic	Intergenic	-2898	NM_010288	14609	Mm.378921	NM_010288	ENSMUSG00000050953	Gja1	AU042049|AW546267|Cnx43|Cx43|Cx43alpha1|Gja-1|Npm1|connexin43	gap junction protein, alpha 1	protein-coding	5.210537854
WT_YAP_peak_1947	chr3	154631384	154631697	+	0	NA	Intergenic	RLTR13B1|LTR|ERVK	34343	NR_151773	12972	Mm.374855	NM_009968	ENSMUSG00000028199	Cryz	Sez9	crystallin, zeta	protein-coding	3.100229969
WT_YAP_peak_2693	chr7	101663478	101663673	+	0	NA	promoter-TSS (NM_009191)	promoter-TSS (NM_009191)	-176	NM_001363991	20480	Mm.3990	NM_009191	ENSMUSG00000001829	Clpb	AL118244|Skd3	ClpB caseinolytic peptidase B	protein-coding	5.73535012
WT_YAP_peak_698	chr13	25640008	25640327	+	0	NA	Intergenic	MTD|LTR|ERVL-MaLR	326149	NR_045062	100503530	Mm.86763	NR_045062	ENSMUSG00000086531	Gm11351	-	predicted gene 11351	ncRNA	4.925305825
WT_YAP_peak_1830	chr3	56827442	56827614	+	0	NA	Intergenic	RLTR13C2|LTR|ERVK	474460	NM_008536	17112	Mm.856	NM_008536	ENSMUSG00000027800	Tm4sf1	L6|M3s1	transmembrane 4 superfamily member 1	protein-coding	3.61736164
WT_YAP_peak_1491	chr19	3842336	3842687	+	0	NA	Intergenic	Intergenic	8305	NR_162795	114482860	NANA	NR_162795	NANA	Mir12192	mmu-mir-12192	microRNA mir-12192	ncRNA	4.181242244
WT_YAP_peak_1129	chr16	15958842	15959051	+	0	NA	intron (NM_001355731, intron 9 of 18)	intron (NM_001355731, intron 9 of 18)	71660	NM_007679	12609	Mm.347407	NM_007679	ENSMUSG00000071637	Cebpd	c/EBPdelta	CCAAT/enhancer binding protein (C/EBP), delta	protein-coding	3.421500965
WT_YAP_peak_2477	chr6	94755491	94755839	+	0	NA	Intergenic	Intergenic	-55520	NM_008377	16206	Mm.245210	NM_008377	ENSMUSG00000030029	Lrig1	D6Bwg0781e|Img|LIG-1	leucine-rich repeats and immunoglobulin-like domains 1	protein-coding	10.32712025
WT_YAP_peak_1147	chr16	23097963	23098447	+	0	NA	Intergenic	LTRIS2|LTR|ERV1	-9263	NM_001123037	13682	Mm.260084	NM_013506	ENSMUSG00000022884	Eif4a2	4833432N07Rik|BM-010|Ddx2b|Eif4|eIF-4A-II|eIF4A-II	eukaryotic translation initiation factor 4A2	protein-coding	4.922318981
WT_YAP_peak_1605	chr2	31571990	31572274	+	0	NA	promoter-TSS (NM_001290548)	promoter-TSS (NM_001290548)	-519	NM_001290548	320267	Mm.207261	NM_001033389	ENSMUSG00000026843	Fubp3	A330051M14Rik|AV006371|FBP3|Marta2	far upstream element (FUSE) binding protein 3	protein-coding	7.685306922
WT_YAP_peak_949	chr15	30383107	30383510	+	0	NA	intron (NM_008729, intron 2 of 22)	intron (NM_008729, intron 2 of 22)	210774	NM_008729	18163	Mm.321648	NM_008729	ENSMUSG00000022240	Ctnnd2	Catnd2|Nprap|neurojugin	catenin (cadherin associated protein), delta 2	protein-coding	8.691716162
WT_YAP_peak_929	chr15	12203490	12203956	+	0	NA	Intergenic	Intergenic	-1305	NM_001356498	268783	Mm.54460	NM_172958	ENSMUSG00000039458	Mtmr12	3Pap|4932703C11|C730015A02Rik|Pip3ap|mKIAA1682	myotubularin related protein 12	protein-coding	5.558727824
WT_YAP_peak_2056	chr4	115558304	115558588	+	0	NA	Intergenic	RLTR13G|LTR|ERVK	-5203	NM_001252539	666168	Mm.482086	NM_201640	ENSMUSG00000028712	Cyp4a31	-	cytochrome P450, family 4, subfamily a, polypeptide 31	protein-coding	3.456354965
WT_YAP_peak_3060	chr9	66630995	66631262	+	0	NA	Intergenic	Intergenic	-38013	NM_144937	235441	Mm.32465	NM_144937	ENSMUSG00000032376	Usp3	AA409661|BC017156	ubiquitin specific peptidase 3	protein-coding	4.108025052
WT_YAP_peak_2096	chr4	130102357	130102711	+	0	NA	Intergenic	Intergenic	-5022	NM_026441	67898	Mm.20818	NM_026441	ENSMUSG00000028779	Pef1	2600002E23Rik|Peflin	penta-EF hand domain containing 1	protein-coding	9.467033566
WT_YAP_peak_2492	chr6	100421945	100422116	+	0	NA	Intergenic	Intergenic	-105370	NR_040525	73395	Mm.69413	NR_040525	ENSMUSG00000101553	1700049E22Rik	-	RIKEN cDNA 1700049E22 gene	ncRNA	7.411540913
WT_YAP_peak_2697	chr7	107236866	107237241	+	0	NA	Intergenic	MLT2B4|LTR|ERVL	27608	NM_029660	76572	Mm.128134	NM_029660	ENSMUSG00000073894	Rbmxl2	1700012H05Rik|Hnrnpg-t	RNA binding motif protein, X-linked-like 2	protein-coding	5.486260556
WT_YAP_peak_1674	chr2	91656762	91657131	+	0	NA	intron (NM_001359970, intron 4 of 13)	intron (NM_001359970, intron 4 of 13)	3738	NM_146124	228359	Mm.22413	NM_146124	ENSMUSG00000027247	Arhgap1	B230365D05Rik|C76222|Cdc42GAP|p50rhoGAP	Rho GTPase activating protein 1	protein-coding	9.396449905
WT_YAP_peak_777	chr13	97589624	97590016	+	0	NA	Intergenic	RLTR41|LTR|ERV1	29820	NR_046157	328314	Mm.138047	NR_046157	ENSMUSG00000110235	Gm5086	B230311A21|EG328314	predicted gene 5086	ncRNA	3.214239395
WT_YAP_peak_822	chr14	32165214	32165404	+	0	NA	promoter-TSS (NM_001284319)	promoter-TSS (NM_001284319)	-277	NM_001284319	27057	Mm.371598	NM_019744	ENSMUSG00000056234	Ncoa4	ARA70|Rfg	nuclear receptor coactivator 4	protein-coding	4.854012516
WT_YAP_peak_443	chr11	60923053	60923241	+	0	NA	intron (NR_027800, intron 1 of 1)	intron (NR_027800, intron 1 of 1)	8720	NR_027800	24082	Mm.46270	NM_025293	ENSMUSG00000042549	Map2k3os	F3-1|Gm16516|Gtlf3a	mitogen-activated protein kinase kinase 3, opposite strand	ncRNA	6.254356603
WT_YAP_peak_2452	chr6	83054465	83054748	+	0	NA	promoter-TSS (NM_007517)	promoter-TSS (NM_007517)	-35	NM_019752	64704	Mm.21880	NM_019752	ENSMUSG00000068329	Htra2	AI481710|Omi|Prss25|mnd2	HtrA serine peptidase 2	protein-coding	10.40557569
WT_YAP_peak_2671	chr7	79473786	79474081	+	0	NA	Intergenic	Intergenic	-7660	NM_017462	18975	Mm.3616	NM_017462	ENSMUSG00000039176	Polg	AA409516|PolgA	polymerase (DNA directed), gamma	protein-coding	5.833629316
WT_YAP_peak_1201	chr16	84769272	84769560	+	0	NA	Intergenic	Intergenic	-4707	NM_023844	67374	Mm.41758	NM_023844	ENSMUSG00000053062	Jam2	1110002N23Rik|2410030G21Rik|2410167M24Rik|JAM-2|JAM-B|Jcam2|VE-JAM	junction adhesion molecule 2	protein-coding	3.889718421
WT_YAP_peak_378	chr11	6773413	6773707	+	0	NA	Intergenic	MLTR18_MM|LTR|ERVK	-53523	NR_046025	626419	Mm.390334	NR_046025	ENSMUSG00000086808	Gm11981	-	predicted gene 11981	ncRNA	5.656981366
WT_YAP_peak_411	chr11	29047793	29048369	+	0	NA	Intergenic	RLTR13E|LTR|ERVK	-82663	NR_157297	71701	Mm.211131	NM_027869	ENSMUSG00000020464	Pnpt1	1200003F12Rik|Old35|PNPase|Pnptl1	polyribonucleotide nucleotidyltransferase 1	protein-coding	3.755865794
WT_YAP_peak_619	chr12	79034371	79034636	+	0	NA	intron (NM_181073, intron 1 of 28)	B4A|SINE|B4	5340	NM_181073	211945	Mm.478321	NM_181073	ENSMUSG00000060716	Plekhh1	AV308913|C77772|D630024D12Rik|mKIAA1200	pleckstrin homology domain containing, family H (with MyTH4 domain) member 1	protein-coding	5.402369945
[truncated: 1,143 more rows]
