# Supplementary material for: Hippo-YAP signaling controls lineage differentiation of mouse embryonic stem cells through modulating the formation of super-enhancers
Source: Nucleic Acids Res. 2020 Jun 8;48(13):7182–96. doi: 10.1093/nar/gkaa482 (PMC7367178; doi:10.1093/nar/gkaa482)
Supplement: gkaa482_Supplemental_Files [file gkaa482_supplemental_files.zip › Table S4. Med1_SE_bound_by_WT_YAP.xls]

#chrom	start	end	enhance_name	isSuper	WT_Yap_bound
chr1	13057034	13107184	INT_STITCHED_45	YES	miss
chr1	34070762	34080295	INT_STITCHED_88	YES	miss
chr1	36010845	36020263	INT_STITCHED_100	YES	WT_YAP_peak_33,WT_YAP_peak_34
chr1	36051819	36064353	INT_STITCHED_101	YES	miss
chr1	36979794	36991066	INT_STITCHED_108	YES	WT_YAP_peak_35,WT_YAP_peak_36
chr1	72211454	72217198	INT_STITCHED_230	YES	miss
chr1	72790489	72814125	INT_STITCHED_237	YES	WT_YAP_peak_76
chr1	84858144	84893057	INT_STITCHED_282	YES	WT_YAP_peak_90,WT_YAP_peak_91
chr1	89867872	89879452	INT_STITCHED_315	YES	miss
chr1	118639635	118651337	INT_STITCHED_368	YES	WT_YAP_peak_119,WT_YAP_peak_120
chr1	119072891	119079660	INT_STITCHED_372	YES	WT_YAP_peak_122
chr1	119302347	119308404	INT_STITCHED_374	YES	miss
chr1	119396008	119401954	INT_STITCHED_376	YES	miss
chr1	135171951	135202207	INT_STITCHED_449	YES	WT_YAP_peak_146
chr1	136687552	136699054	INT_STITCHED_464	YES	WT_YAP_peak_152,WT_YAP_peak_153
chr1	136942566	136956893	INT_STITCHED_466	YES	WT_YAP_peak_155
chr1	153090262	153099079	INT_STITCHED_508	YES	WT_YAP_peak_166,WT_YAP_peak_165
chr1	166122266	166145448	INT_STITCHED_556	YES	WT_YAP_peak_182
chr1	167268475	167292792	INT_STITCHED_559	YES	WT_YAP_peak_186
chr1	180886053	180891923	INT_STITCHED_610	YES	miss
chr1	180921890	180936676	INT_STITCHED_611	YES	miss
chr1	182015581	182034210	INT_STITCHED_615	YES	miss
chr2	20650475	20672620	INT_STITCHED_746	YES	WT_YAP_peak_1586,WT_YAP_peak_1587
chr2	31055237	31072279	INT_STITCHED_803	YES	WT_YAP_peak_1602
chr2	32150871	32177716	INT_STITCHED_812	YES	WT_YAP_peak_1607
chr2	33424009	33447840	INT_STITCHED_817	YES	miss
chr2	71647456	71659060	INT_STITCHED_928	YES	miss
chr2	71735299	71748357	INT_STITCHED_931	YES	WT_YAP_peak_1653
chr2	152174432	152180541	INT_STITCHED_1196	YES	miss
chr2	152724041	152740440	INT_STITCHED_1198	YES	miss
chr2	154414415	154431138	INT_STITCHED_1210	YES	miss
chr2	163028668	163037697	INT_STITCHED_1256	YES	miss
chr2	163048812	163070000	INT_STITCHED_1257	YES	WT_YAP_peak_1737
chr2	166153373	166160444	INT_STITCHED_1279	YES	WT_YAP_peak_1748
chr2	168761688	168794170	INT_STITCHED_1300	YES	WT_YAP_peak_1752
chr3	9638961	9657631	INT_STITCHED_1392	YES	WT_YAP_peak_1782
chr3	34643482	34657089	INT_STITCHED_1480	YES	miss
chr3	34732265	34764283	INT_STITCHED_1482	YES	WT_YAP_peak_1812
chr3	88569020	88578661	INT_STITCHED_1607	YES	WT_YAP_peak_1872
chr3	95648612	95666846	INT_STITCHED_1626	YES	WT_YAP_peak_1881,WT_YAP_peak_1882
chr3	96573960	96580692	INT_STITCHED_1629	YES	miss
chr3	96672735	96683441	INT_STITCHED_1630	YES	miss
chr3	103201881	103217635	INT_STITCHED_1658	YES	miss
chr3	129541594	129560944	INT_STITCHED_1732	YES	miss
chr3	133515967	133537184	INT_STITCHED_1744	YES	miss
chr3	135543492	135550280	INT_STITCHED_1749	YES	miss
chr4	55453887	55480709	INT_STITCHED_1973	YES	WT_YAP_peak_2003,WT_YAP_peak_2004
chr4	98838458	98850518	INT_STITCHED_2076	YES	WT_YAP_peak_2036
chr4	119068762	119075681	INT_STITCHED_2152	YES	WT_YAP_peak_2069
chr4	123620804	123628436	INT_STITCHED_2175	YES	WT_YAP_peak_2078
chr4	125531927	125548706	INT_STITCHED_2192	YES	miss
chr4	127196013	127204283	INT_STITCHED_2205	YES	miss
chr4	130517077	130523437	INT_STITCHED_2223	YES	miss
chr4	130637231	130643132	INT_STITCHED_2224	YES	WT_YAP_peak_2101,WT_YAP_peak_2102
chr4	137590458	137600424	INT_STITCHED_2265	YES	WT_YAP_peak_2128,WT_YAP_peak_2129,WT_YAP_peak_2130
chr4	137771021	137804351	INT_STITCHED_2268	YES	miss
chr4	138442139	138452953	INT_STITCHED_2273	YES	miss
chr4	141267657	141287507	INT_STITCHED_2291	YES	WT_YAP_peak_2139,WT_YAP_peak_2140
chr4	141562353	141573062	INT_STITCHED_2292	YES	WT_YAP_peak_2141,WT_YAP_peak_2142,WT_YAP_peak_2143
chr4	142058238	142074188	INT_STITCHED_2295	YES	WT_YAP_peak_2144,WT_YAP_peak_2145
chr4	142163501	142172751	INT_STITCHED_2297	YES	miss
chr4	148082645	148092241	INT_STITCHED_2317	YES	miss
chr4	155160604	155166469	INT_STITCHED_2354	YES	miss
chr4	155186975	155192774	INT_STITCHED_2355	YES	miss
chr5	33528565	33540332	INT_STITCHED_2465	YES	WT_YAP_peak_2194
chr5	53539438	53558588	INT_STITCHED_2510	YES	WT_YAP_peak_2213,WT_YAP_peak_2214
chr5	64861996	64868055	INT_STITCHED_2535	YES	WT_YAP_peak_2221
chr5	113327421	113348869	INT_STITCHED_2712	YES	WT_YAP_peak_2263
chr5	116393255	116413344	INT_STITCHED_2736	YES	miss
chr5	118432151	118448903	INT_STITCHED_2745	YES	WT_YAP_peak_2272,WT_YAP_peak_2273
chr5	118498935	118512760	INT_STITCHED_2746	YES	miss
chr5	119577140	119589554	INT_STITCHED_2752	YES	WT_YAP_peak_2276
chr5	119677083	119723973	INT_STITCHED_2754	YES	WT_YAP_peak_2278
chr5	123132150	123143219	INT_STITCHED_2770	YES	miss
chr5	134939153	134948328	INT_STITCHED_2830	YES	WT_YAP_peak_2296
chr6	31882143	31904945	INT_STITCHED_3005	YES	WT_YAP_peak_2364
chr6	39417885	39423787	INT_STITCHED_3044	YES	WT_YAP_peak_2377
chr6	39443072	39449280	INT_STITCHED_3045	YES	WT_YAP_peak_2378
chr6	65008865	65037667	INT_STITCHED_3120	YES	WT_YAP_peak_2417,WT_YAP_peak_2420
chr6	67108654	67116708	INT_STITCHED_3130	YES	miss
chr6	83887420	83896821	INT_STITCHED_3184	YES	WT_YAP_peak_2454
chr6	91687667	91713753	INT_STITCHED_3217	YES	miss
chr6	122337575	122345499	INT_STITCHED_3342	YES	WT_YAP_peak_2522,WT_YAP_peak_2523
chr6	122659996	122666742	INT_STITCHED_3347	YES	miss
chr6	122687600	122710353	INT_STITCHED_3348	YES	WT_YAP_peak_2525,WT_YAP_peak_2526
chr6	122761798	122773344	INT_STITCHED_3349	YES	miss
chr6	125430817	125450506	INT_STITCHED_3360	YES	WT_YAP_peak_2540,WT_YAP_peak_2541
chr6	142507168	142515885	INT_STITCHED_3429	YES	miss
chr6	143096289	143119738	INT_STITCHED_3437	YES	miss
chr6	145272365	145279654	INT_STITCHED_3450	YES	miss
chr7	3190503	3220682	INT_STITCHED_3467	YES	WT_YAP_peak_2586,WT_YAP_peak_2587
chr7	4818194	4828510	INT_STITCHED_3475	YES	WT_YAP_peak_2595
chr7	13011485	13017476	INT_STITCHED_3481	YES	WT_YAP_peak_2596
chr7	30194878	30200820	INT_STITCHED_3523	YES	miss
chr7	30460796	30468100	INT_STITCHED_3525	YES	miss
chr7	38025395	38033604	INT_STITCHED_3550	YES	WT_YAP_peak_2640
chr7	45548983	45561898	INT_STITCHED_3568	YES	miss
chr7	49335039	49351762	INT_STITCHED_3576	YES	miss
chr7	63944860	63960095	INT_STITCHED_3601	YES	WT_YAP_peak_2654
chr7	79208440	79225953	INT_STITCHED_3652	YES	WT_YAP_peak_2669
chr7	80012522	80027577	INT_STITCHED_3658	YES	miss
chr7	80127613	80133636	INT_STITCHED_3661	YES	WT_YAP_peak_2674
chr7	80186034	80202948	INT_STITCHED_3662	YES	miss
chr7	83876186	83905820	INT_STITCHED_3685	YES	miss
chr7	112685721	112694674	INT_STITCHED_3765	YES	miss
chr7	133109973	133118062	INT_STITCHED_3856	YES	WT_YAP_peak_2731,WT_YAP_peak_2732
chr7	139942718	139952832	INT_STITCHED_3890	YES	miss
chr7	144848467	144867311	INT_STITCHED_3914	YES	WT_YAP_peak_2747
chr8	12496968	12507271	INT_STITCHED_3947	YES	WT_YAP_peak_2765
chr8	33910454	33919511	INT_STITCHED_4014	YES	WT_YAP_peak_2803
chr8	36536510	36553296	INT_STITCHED_4033	YES	miss
chr8	36576967	36611425	INT_STITCHED_4034	YES	WT_YAP_peak_2809,WT_YAP_peak_2810
chr8	43317882	43323901	INT_STITCHED_4046	YES	WT_YAP_peak_2823
chr8	72308286	72319264	INT_STITCHED_4116	YES	miss
chr8	84647673	84653244	INT_STITCHED_4163	YES	miss
chr8	85470076	85476255	INT_STITCHED_4167	YES	WT_YAP_peak_2893
chr8	88988414	89018777	INT_STITCHED_4179	YES	WT_YAP_peak_2898,WT_YAP_peak_2899,WT_YAP_peak_2900
chr8	90825525	90833893	INT_STITCHED_4190	YES	WT_YAP_peak_2905
chr9	56532079	56550462	INT_STITCHED_4546	YES	miss
chr9	58269530	58283197	INT_STITCHED_4555	YES	miss
chr9	78356836	78378135	INT_STITCHED_4657	YES	WT_YAP_peak_3084
chr9	110944418	110963367	INT_STITCHED_4748	YES	miss
chr9	114546508	114567737	INT_STITCHED_4766	YES	miss
chr9	120674253	120693454	INT_STITCHED_4797	YES	WT_YAP_peak_3126
chr9	121332883	121347484	INT_STITCHED_4802	YES	miss
chr10	21079825	21112930	INT_STITCHED_4885	YES	miss
chr10	21824196	21832385	INT_STITCHED_4891	YES	WT_YAP_peak_229
chr10	21978270	21991640	INT_STITCHED_4893	YES	WT_YAP_peak_231
chr10	40255594	40261446	INT_STITCHED_4954	YES	miss
chr10	44387833	44395460	INT_STITCHED_4981	YES	miss
chr10	59955117	59977289	INT_STITCHED_5021	YES	miss
chr10	62881146	62901315	INT_STITCHED_5044	YES	miss
chr10	66915103	66923513	INT_STITCHED_5054	YES	miss
chr10	67080951	67103987	INT_STITCHED_5059	YES	WT_YAP_peak_296
chr10	75870219	75885323	INT_STITCHED_5091	YES	miss
chr10	75935125	75941113	INT_STITCHED_5092	YES	miss
chr10	77190410	77202115	INT_STITCHED_5100	YES	WT_YAP_peak_312
chr10	80043229	80054923	INT_STITCHED_5111	YES	miss
chr10	85536815	85546308	INT_STITCHED_5140	YES	miss
chr11	8563948	8589373	INT_STITCHED_5325	YES	miss
chr11	9113034	9120160	INT_STITCHED_5331	YES	WT_YAP_peak_382
chr11	12455123	12472702	INT_STITCHED_5340	YES	WT_YAP_peak_389
chr11	33524675	33553976	INT_STITCHED_5427	YES	WT_YAP_peak_418,WT_YAP_peak_419,WT_YAP_peak_420
chr11	52357180	52373684	INT_STITCHED_5484	YES	miss
chr11	54951339	54974830	INT_STITCHED_5499	YES	WT_YAP_peak_435
chr11	62508294	62516249	INT_STITCHED_5533	YES	WT_YAP_peak_446,WT_YAP_peak_447
chr11	66917370	66935988	INT_STITCHED_5553	YES	miss
chr11	67008789	67027228	INT_STITCHED_5555	YES	miss
chr11	69701058	69711801	INT_STITCHED_5565	YES	miss
chr11	77881702	77907784	INT_STITCHED_5597	YES	WT_YAP_peak_464
chr11	88617546	88632998	INT_STITCHED_5666	YES	miss
chr11	97653859	97665345	INT_STITCHED_5711	YES	WT_YAP_peak_511
chr11	98959697	98967652	INT_STITCHED_5719	YES	miss
chr11	102326835	102334878	INT_STITCHED_5741	YES	miss
chr11	104286357	104308730	INT_STITCHED_5752	YES	WT_YAP_peak_532,WT_YAP_peak_533
chr11	107432855	107452168	INT_STITCHED_5768	YES	miss
chr11	117079211	117094769	INT_STITCHED_5819	YES	miss
chr11	117969887	117979439	INT_STITCHED_5831	YES	WT_YAP_peak_557
chr12	12781126	12791575	INT_STITCHED_5875	YES	WT_YAP_peak_576
chr12	12800871	12806714	INT_STITCHED_5876	YES	miss
chr12	12924485	12946630	INT_STITCHED_5880	YES	WT_YAP_peak_577
chr12	54304011	54316559	INT_STITCHED_5995	YES	miss
chr12	55483860	55508659	INT_STITCHED_6000	YES	miss
chr12	56281721	56301627	INT_STITCHED_6004	YES	miss
chr12	86463596	86481869	INT_STITCHED_6112	YES	WT_YAP_peak_631
chr12	86495935	86507742	INT_STITCHED_6113	YES	WT_YAP_peak_632
chr12	86895619	86906705	INT_STITCHED_6118	YES	WT_YAP_peak_636
chr12	102699777	102717294	INT_STITCHED_6151	YES	miss
chr12	110414707	110420995	INT_STITCHED_6186	YES	WT_YAP_peak_655
chr12	110468586	110475084	INT_STITCHED_6187	YES	miss
chr12	110485210	110507967	INT_STITCHED_6188	YES	miss
chr13	63966015	63983514	INT_STITCHED_6460	YES	miss
chr13	95522639	95538664	INT_STITCHED_6544	YES	miss
chr13	97280107	97295387	INT_STITCHED_6557	YES	WT_YAP_peak_775
chr13	97429945	97457707	INT_STITCHED_6559	YES	miss
chr13	109626006	109655053	INT_STITCHED_6615	YES	miss
chr14	21471966	21492267	INT_STITCHED_6709	YES	WT_YAP_peak_809
chr14	48650938	48666025	INT_STITCHED_6789	YES	miss
chr14	55083012	55089126	INT_STITCHED_6815	YES	miss
chr14	63497480	63515564	INT_STITCHED_6859	YES	WT_YAP_peak_861
chr14	64629966	64653177	INT_STITCHED_6864	YES	WT_YAP_peak_863
chr14	70620352	70638623	INT_STITCHED_6887	YES	miss
chr14	76492375	76518639	INT_STITCHED_6904	YES	WT_YAP_peak_876
chr14	76612908	76633008	INT_STITCHED_6906	YES	WT_YAP_peak_877
chr14	99336821	99358588	INT_STITCHED_6957	YES	miss
chr14	105848602	105864036	INT_STITCHED_6981	YES	miss
chr14	105894769	105907716	INT_STITCHED_6982	YES	miss
chr15	25721847	25777010	INT_STITCHED_7104	YES	WT_YAP_peak_944,WT_YAP_peak_945,WT_YAP_peak_946
chr15	62084360	62095693	INT_STITCHED_7202	YES	WT_YAP_peak_1004
chr15	77335922	77359321	INT_STITCHED_7248	YES	WT_YAP_peak_1034
chr15	88706086	88711901	INT_STITCHED_7285	YES	WT_YAP_peak_1072
chr15	97365674	97399702	INT_STITCHED_7317	YES	miss
chr15	97589947	97597397	INT_STITCHED_7318	YES	miss
chr15	103516295	103525569	INT_STITCHED_7343	YES	WT_YAP_peak_1121
chr16	8755580	8781879	INT_STITCHED_7359	YES	miss
chr16	23096800	23105898	INT_STITCHED_7434	YES	WT_YAP_peak_1147
chr16	29654923	29670528	INT_STITCHED_7452	YES	miss
chr16	84766428	84782941	INT_STITCHED_7597	YES	WT_YAP_peak_1201
chr17	10353724	10380473	INT_STITCHED_7680	YES	miss
chr17	26492276	26514244	INT_STITCHED_7728	YES	miss
chr17	29070173	29083981	INT_STITCHED_7747	YES	WT_YAP_peak_1240
chr17	29448331	29454497	INT_STITCHED_7752	YES	WT_YAP_peak_1241
chr17	31800124	31822311	INT_STITCHED_7767	YES	WT_YAP_peak_1244
chr17	35499766	35507990	INT_STITCHED_7784	YES	miss
chr17	36970757	37000551	INT_STITCHED_7792	YES	WT_YAP_peak_1252,WT_YAP_peak_1253,WT_YAP_peak_1254
chr17	37069601	37083281	INT_STITCHED_7794	YES	WT_YAP_peak_1257
chr17	45454028	45462054	INT_STITCHED_7812	YES	miss
chr17	47500965	47514594	INT_STITCHED_7822	YES	WT_YAP_peak_1267
chr17	66466883	66489569	INT_STITCHED_7876	YES	miss
chr17	70744923	70754065	INT_STITCHED_7884	YES	miss
chr17	70825462	70833116	INT_STITCHED_7886	YES	miss
chr17	70861964	70875593	INT_STITCHED_7887	YES	WT_YAP_peak_1287
chr17	70890151	70903770	INT_STITCHED_7888	YES	miss
chr18	35040559	35046300	INT_STITCHED_8114	YES	miss
chr18	36250719	36257000	INT_STITCHED_8124	YES	WT_YAP_peak_1389,WT_YAP_peak_1390
chr18	38376171	38393883	INT_STITCHED_8136	YES	miss
chr18	38598669	38604804	INT_STITCHED_8139	YES	miss
chr18	38626115	38639788	INT_STITCHED_8140	YES	miss
chr18	40305433	40310986	INT_STITCHED_8148	YES	miss
chr18	61625390	61631246	INT_STITCHED_8209	YES	WT_YAP_peak_1430
chr18	75342001	75348048	INT_STITCHED_8260	YES	WT_YAP_peak_1468
chr18	75358178	75370123	INT_STITCHED_8261	YES	miss
chr18	75576539	75587919	INT_STITCHED_8264	YES	miss
chr19	5833381	5849514	INT_STITCHED_8324	YES	miss
chr19	21781780	21794780	INT_STITCHED_8378	YES	miss
chr19	23063001	23098199	INT_STITCHED_8385	YES	WT_YAP_peak_1521,WT_YAP_peak_1522,WT_YAP_peak_1523
chr19	23130465	23136816	INT_STITCHED_8386	YES	miss
chr19	25476508	25492102	INT_STITCHED_8399	YES	miss
chr19	53446450	53463329	INT_STITCHED_8519	YES	WT_YAP_peak_1560
chrX	7999343	8023281	INT_STITCHED_8554	YES	WT_YAP_peak_3139
chrX	52742954	52763433	INT_STITCHED_8629	YES	miss
