# Supplementary material for: Hippo-YAP signaling controls lineage differentiation of mouse embryonic stem cells through modulating the formation of super-enhancers
Source: Nucleic Acids Res. 2020 Jun 8;48(13):7182–96. doi: 10.1093/nar/gkaa482 (PMC7367178; doi:10.1093/nar/gkaa482)
Supplement: gkaa482_Supplemental_Files [file gkaa482_supplemental_files.zip › Table S5. WT_YAP_add_Mst_YAP_with_annotation.xls]

PeakID	Chr	Start	End	Strand	Peak Score	Focus Ratio/Region Size	Annotation	Detailed Annotation	Distance to TSS	Nearest PromoterID	Entrez ID	Nearest Unigene	Nearest Refseq	Nearest Ensembl	Gene Name	Gene Alias	Gene Description	Gene Type	WT_YAP_ChIP-seq_signal	Mst KO_YAP_ChIP-seq_signal
YAP_Mst_unique_1172	chr13	95545815	95546042	+	0	NA	Intergenic	Intergenic	-20688	NM_007974	14063	Mm.1614	NM_007974	ENSMUSG00000021678	F2rl1	Gpcr11|PAR-2|Par2	coagulation factor II (thrombin) receptor-like 1	protein-coding	2.541437474	4.918934607
YAP_WT_common_Mst_702	chr15	22761269	22761710	+	0	NA	Intergenic	RLTR13E|LTR|ERVK	-46505	NM_001165971	545091	Mm.475598	NM_001165971	NANA	Hnrnpa1l2-ps2	EG545091|Gm5803	heterogeneous nuclear ribonucleoprotein A1-like 2, pseudogene 2	protein-coding	2.753032268	3.76760849
YAP_Mst_unique_4166	chrX	139024440	139024759	+	0	NA	Intergenic	L1_Mur2|LINE|L1	60637	NM_177920	331535	Mm.211704	NM_177920	ENSMUSG00000031271	Serpina7	C730040N12Rik|Tbg	serine (or cysteine) peptidase inhibitor, clade A (alpha-1 antiproteinase, antitrypsin), member 7	protein-coding	0.398370324	5.257111361
YAP_Mst_unique_2900	chr5	32903541	32903913	+	0	NA	intron (NM_001025426, intron 15 of 42)	intron (NM_001025426, intron 15 of 42)	40006	NM_001170567	277854	Mm.101524	NM_177786	ENSMUSG00000037426	Depdc5	AV016528	DEP domain containing 5	protein-coding	1.460270454	3.644543311
YAP_WT_common_Mst_189	chr10	27987039	27987439	+	0	NA	Intergenic	Intergenic	-87581	NM_001359355	19272	Mm.332303	NM_008983	ENSMUSG00000019889	Ptprk	AI853699|PTPk|RPTPkappa	protein tyrosine phosphatase, receptor type, K	protein-coding	3.843718203	12.11946981
YAP_Mst_unique_1188	chr13	99090446	99090685	+	0	NA	Intergenic	L1MA8|LINE|L1	-2644	NR_045495	69603	Mm.390632	NR_045495	ENSMUSG00000100410	2310020H05Rik	-	RIKEN cDNA 2310020H05 gene	ncRNA	1.93149248	4.106565104
YAP_WT_common_Mst_1925	chr7	81141564	81141882	+	0	NA	intron (NM_001004184, intron 9 of 17)	RLTR11B|LTR|ERVK	26924	NM_001004184	434203	Mm.389909	NM_001004184	ENSMUSG00000025726	Slc28a1	Cnt1	solute carrier family 28 (sodium-coupled nucleoside transporter), member 1	protein-coding	3.487585168	4.740905341
YAP_Mst_unique_3799	chr9	14961543	14961745	+	0	NA	Intergenic	RLTR13B1|LTR|ERVK	-57693	NM_022888	64931	Mm.86738	NM_022888	ENSMUSG00000031933	Izumo1r	0910001L11Rik|C86255|Folbp3|Folr4|Juno	IZUMO1 receptor, JUNO	protein-coding	1.027592059	3.850558752
YAP_Mst_unique_2738	chr4	116398113	116398407	+	0	NA	intron (NM_001369062, intron 3 of 28)	Lx2|LINE|L1	65921	NM_001042743	17776	Mm.9287	NM_008641	ENSMUSG00000003810	Mast2	MAST205|Mtssk	microtubule associated serine/threonine kinase 2	protein-coding	2.828490683	8.870756648
YAP_Mst_unique_1656	chr16	85207794	85208032	+	0	NA	Intergenic	RLTR18|LTR|ERVK	-34206	NM_001198826	11820	Mm.277585	NM_007471	ENSMUSG00000022892	App	Abeta|Abpp|Adap|Ag|Cvap|E030013M08Rik|betaApp	amyloid beta (A4) precursor protein	protein-coding	1.648637933	4.621441035
YAP_WT_common_Mst_1920	chr7	79654198	79655069	+	0	NA	Intergenic	ORR1A2-int|LTR|ERVL-MaLR	-5563	NM_029835	77011	Mm.28132	NM_029835	ENSMUSG00000046591	Ticrr	5730590G19Rik|BC028450|Lrrk1	TOPBP1-interacting checkpoint and replication regulator	protein-coding	2.817498205	5.787645536
YAP_Mst_unique_3300	chr6	134567064	134567248	+	0	NA	promoter-TSS (NM_008514)	promoter-TSS (NM_008514)	-243	NM_008514	16974	Mm.321990	NM_008514	ENSMUSG00000030201	Lrp6	C030016K15Rik|Cd|Gw|ska26|ska<m26Jus>|skax26	low density lipoprotein receptor-related protein 6	protein-coding	6.264299936	6.888925617
YAP_WT_common_Mst_1413	chr3	149084853	149085545	+	0	NA	Intergenic	Intergenic	-130564	NM_001081298	99633	Mm.9776	NM_001081298	ENSMUSG00000028184	Adgrl2	AI450192|CIRL-2|Gm619|Lec1|Lphh1|Lphn2|mKIAA0786	adhesion G protein-coupled receptor L2	protein-coding	1.421444683	4.021356483
YAP_Mst_unique_3501	chr7	101866564	101866736	+	0	NA	intron (NM_001252552, intron 3 of 6)	B1_Mur3|SINE|Alu	4138	NM_001252554	14275	Mm.2135	NM_008034	ENSMUSG00000001827	Folr1	FBP1|Folbp-1|Folbp1	folate receptor 1 (adult)	protein-coding	3.684349818	6.089863339
YAP_WT_common_Mst_405	chr11	104295692	104295996	+	0	NA	intron (NM_001038609, intron 5 of 11)	ID_B1|SINE|B4	64408	NM_001285454	17762	Mm.1287	NM_010838	ENSMUSG00000018411	Mapt	AI413597|AW045860|Mtapt|Tau	microtubule-associated protein tau	protein-coding	4.559588806	6.462790983
YAP_Mst_unique_227	chr1	153130406	153130643	+	0	NA	intron (NM_008485, intron 19 of 23)	intron (NM_008485, intron 19 of 23)	55923	NM_008485	16782	Mm.329272	NM_008485	ENSMUSG00000026479	Lamc2	AA589349	laminin, gamma 2	protein-coding	2.824199089	5.426234968
YAP_Mst_unique_881	chr12	72343629	72344075	+	0	NA	intron (NM_153457, intron 1 of 8)	intron (NM_153457, intron 1 of 8)	65202	NM_001286448	104001	Mm.221275	NM_153457	ENSMUSG00000021087	Rtn1	Nsp	reticulon 1	protein-coding	1.114821163	6.538571607
YAP_Mst_unique_4008	chrX	7412779	7413021	+	0	NA	intron (NR_027924, intron 1 of 1)	intron (NR_027924, intron 1 of 1)	8147	NR_027925	68355	Mm.45111	NR_027924	NANA	2010204K13Rik	0610010M13Rik|Cip7	RIKEN cDNA 2010204K13 gene	ncRNA	1.049205792	4.405510456
YAP_Mst_unique_3972	chr9	109097002	109097188	+	0	NA	intron (NM_172775, intron 1 of 37)	L2c|LINE|L2	1659	NM_172775	235611	Mm.53862	NM_172775	ENSMUSG00000053646	Plxnb1	2900002G15Rik|AU042020|mKIAA0407	plexin B1	protein-coding	2.107082706	4.906978033
YAP_Mst_unique_3917	chr9	77759236	77759463	+	0	NA	intron (NR_151778, intron 1 of 16)	intron (NR_151778, intron 1 of 16)	4814	NM_010295	14629	Mm.89888	NM_010295	ENSMUSG00000032350	Gclc	D9Wsu168e|GLCL-H|Ggcs-hs|Glclc	glutamate-cysteine ligase, catalytic subunit	protein-coding	2.185636228	4.546288046
YAP_WT_common_Mst_2238	chrX	48291443	48291747	+	0	NA	Intergenic	Intergenic	-6169	NR_045916	100500713	Mm.396609	NR_045916	ENSMUSG00000097197	9530027J09Rik	-	RIKEN cDNA 9530027J09 gene	ncRNA	2.849743004	7.521351575
YAP_WT_unique_359	chr6	98482366	98482574	+	0	NA	Intergenic	ID_B1|SINE|B4	-139716	NM_001128092	330390	Mm.484161	NM_001128092	ENSMUSG00000090667	Gm765	-	predicted gene 765	protein-coding	4.99045904	2.68305524
YAP_Mst_unique_1675	chr16	95961516	95961834	+	0	NA	Intergenic	ERVB3_1-LTR_MM|LTR|ERVK	29285	NM_019537	56088	Mm.396248	NM_019537	ENSMUSG00000022913	Psmg1	AW552102|Dscr2	proteasome (prosome, macropain) assembly chaperone 1	protein-coding	2.615688876	5.912814526
YAP_Mst_unique_1668	chr16	93499710	93499990	+	0	NA	Intergenic	RLTR13C2|LTR|ERVK	-40978	NR_040494	72264	Mm.396204	NR_040494	ENSMUSG00000099968	1700029J03Rik	-	RIKEN cDNA 1700029J03 gene	ncRNA	0.866078479	3.386442201
YAP_Mst_unique_1236	chr14	20663630	20663961	+	0	NA	intron (NM_175132, intron 3 of 3)	intron (NM_175132, intron 3 of 3)	779	NM_001310432	68760	Mm.35789	NM_175132	ENSMUSG00000039376	Synpo2l	1110054M18Rik|Chap	synaptopodin 2-like	protein-coding	1.954763474	8.086879349
YAP_Mst_unique_2316	chr2	163736395	163736611	+	0	NA	intron (NM_001272052, intron 2 of 11)	intron (NM_001272052, intron 2 of 11)	13736	NM_007398	11486	Mm.388	NM_007398	ENSMUSG00000017697	Ada	-	adenosine deaminase	protein-coding	1.602159661	4.385208565
YAP_Mst_unique_668	chr11	75246721	75246940	+	0	NA	intron (NM_177708, intron 1 of 1)	intron (NM_177708, intron 1 of 1)	52837	NM_177708	237847	Mm.82661	NM_177708	ENSMUSG00000045287	Rtn4rl1	Ngr3|Ngrh2|Ngrl2	reticulon 4 receptor-like 1	protein-coding	2.581176315	6.719833806
YAP_Mst_unique_1529	chr16	10465372	10465698	+	0	NA	Intergenic	Intergenic	-14537	NM_001302619	12265	Mm.249560	NM_007575	ENSMUSG00000022504	Ciita	C2ta|EG669998|Gm9475|Mhc2ta	class II transactivator	protein-coding	1.842891908	4.157231361
YAP_WT_unique_92	chr13	40652890	40653239	+	0	NA	Intergenic	Intergenic	-74744	NR_125899	102633805	NANA	NR_125899	ENSMUSG00000097752	Gm26688	Tfap2a-as1	predicted gene, 26688	ncRNA	3.244907367	2.961581927
YAP_WT_common_Mst_1217	chr2	105048293	105048708	+	0	NA	Intergenic	Intergenic	-31473	NM_145380	98221	Mm.379278	NM_145380	ENSMUSG00000027170	Eif3m	Ga17|Pcid1|Tango7	eukaryotic translation initiation factor 3, subunit M	protein-coding	2.089354847	6.617342972
YAP_Mst_unique_3923	chr9	78504815	78504979	+	0	NA	Intergenic	Lx8|LINE|L1	-23173	NM_010106	13627	Mm.138471	NM_010106	ENSMUSG00000037742	Eef1a1	-	eukaryotic translation elongation factor 1 alpha 1	protein-coding	5.056998494	7.312003069
YAP_Mst_unique_1282	chr14	48734210	48734699	+	0	NA	intron (NR_029384, intron 4 of 4)	intron (NR_029384, intron 4 of 4)	65166	NR_029384	606497	Mm.165199	NR_029384	ENSMUSG00000098682	Otx2os1	-	orthodenticle homeobox 2 opposite strand 1	ncRNA	1.442706628	7.074504838
YAP_Mst_unique_2217	chr2	87019422	87019743	+	0	NA	Intergenic	RLTR13D6|LTR|ERVK	2960	NM_146767	258763	Mm.377679	NM_146767	ENSMUSG00000075166	Olfr1104	MOR207-1	olfactory receptor 1104	protein-coding	1.007735207	3.852378487
YAP_Mst_unique_1801	chr17	72479203	72479618	+	0	NA	intron (NM_007439, intron 1 of 28)	LTRIS2|LTR|ERV1	124897	NM_007439	11682	Mm.311854	NM_007439	ENSMUSG00000055471	Alk	CD246|Tcrz	anaplastic lymphoma kinase	protein-coding	1.643625813	2.491715564
YAP_Mst_unique_888	chr12	75764081	75764311	+	0	NA	Intergenic	RMER16B2|LTR|ERVK	-28467	NM_030750	81535	Mm.280199	NM_030750	ENSMUSG00000021054	Sgpp1	AI463453|SPP|SPP1|Spph1	sphingosine-1-phosphate phosphatase 1	protein-coding	1.605396347	3.898754151
YAP_WT_common_Mst_1176	chr2	60730054	60730390	+	0	NA	Intergenic	Intergenic	-7619	NM_001159564	16420	Mm.98193	NM_021359	ENSMUSG00000026971	Itgb6	2210409C20Rik|4831415H04Rik	integrin beta 6	protein-coding	3.713967737	3.277520496
YAP_WT_common_Mst_1031	chr18	63736215	63736534	+	0	NA	intron (NM_001014981, intron 8 of 27)	intron (NM_001014981, intron 8 of 27)	27679	NM_001014981	104082	Mm.30850	NM_001014981	ENSMUSG00000040560	Wdr7	AI462727|TRAG|mKIAA0541	WD repeat domain 7	protein-coding	3.693979369	9.292873619
YAP_Mst_unique_1408	chr15	34366276	34366435	+	0	NA	intron (NM_001358780, intron 4 of 18)	RLTR13D5|LTR|ERVK	-8483	NM_001256161	77358	Mm.402759	NM_001256161	ENSMUSG00000094447	9430069I07Rik	-	RIKEN cDNA 9430069I07 gene	protein-coding	5.070167761	3.929557987
YAP_Mst_unique_1691	chr17	7247226	7247525	+	0	NA	intron (NM_011299, intron 4 of 20)	intron (NM_011299, intron 4 of 20)	77260	NM_011299	20112	Mm.268383	NM_011299	ENSMUSG00000023809	Rps6ka2	90kDa|D17Wsu134e|Rps6ka-rs1|Rsk3|p90rsk|pp90rsk	ribosomal protein S6 kinase, polypeptide 2	protein-coding	1.352044736	5.66422773
YAP_Mst_unique_1415	chr15	37225935	37226133	+	0	NA	Intergenic	B1_Mur1|SINE|Alu	-7002	NM_026496	252973	Mm.244612	NM_026496	ENSMUSG00000022286	Grhl2	0610015A08Rik|BOM|Tcfcp2l3|clft3	grainyhead like transcription factor 2	protein-coding	1.514134809	5.208812435
YAP_WT_common_Mst_570	chr13	79668813	79669228	+	0	NA	Intergenic	RLTR13C2|LTR|ERVK	-1214364	NR_153410	105171	Mm.423137	NM_001042591	ENSMUSG00000074794	Arrdc3	AI450344|mKIAA1376	arrestin domain containing 3	protein-coding	3.147961302	3.145280302
YAP_WT_common_Mst_919	chr17	50761252	50761650	+	0	NA	intron (NM_028162, intron 18 of 21)	intron (NM_028162, intron 18 of 21)	62770	NM_001297747	12228	Mm.392910	NM_009770	ENSMUSG00000022863	Btg3	ANA|tob5	B cell translocation gene 3	protein-coding	2.410734976	7.921401186
YAP_Mst_unique_2548	chr3	132984217	132984450	+	0	NA	intron (NM_001356309, intron 11 of 11)	intron (NM_001356309, intron 11 of 11)	-34042	NM_033525	114249	Mm.279310	NM_033525	ENSMUSG00000040998	Npnt	1110009H02Rik|AA682063|AI314031|Nctn|POEM	nephronectin	protein-coding	2.327696066	6.172555859
YAP_Mst_unique_2624	chr4	33377757	33378016	+	0	NA	intron (NM_001305273, intron 11 of 15)	RMER15|LTR|ERVL	-60195	NR_106198	102465904	NANA	NR_106198	ENSMUSG00000098310	Mir8118	Gm27954|mmu-mir-8118	microRNA 8118	ncRNA	3.075530334	4.052101376
YAP_WT_unique_236	chr2	28470646	28470830	+	0	NA	3' UTR (NM_001166031, exon 4 of 4)	3' UTR (NM_001166031, exon 4 of 4)	2672	NM_001166031	118451	Mm.294951	NM_080452	ENSMUSG00000035772	Mrps2	1500019M10Rik	mitochondrial ribosomal protein S2	protein-coding	5.074082948	4.776321761
YAP_Mst_unique_2209	chr2	75412489	75412854	+	0	NA	Intergenic	Intergenic	31508	NR_040635	77269	Mm.389278	NR_040635	NANA	9430019J16Rik	-	RIKEN cDNA 9430019J16 gene	ncRNA	1.93149248	5.942796306
YAP_Mst_unique_1596	chr16	33107029	33107214	+	0	NA	exon (NM_172823, exon 14 of 17)	exon (NM_172823, exon 14 of 17)	1760	NR_035469	100316698	NANA	NR_035469	ENSMUSG00000088860	Mir1947	mir-1947|mmu-mir-1947	microRNA 1947	ncRNA	1.433042808	5.572869218
YAP_Mst_unique_3645	chr8	31373381	31373638	+	0	NA	intron (NR_046272, intron 1 of 3)	intron (NR_046272, intron 1 of 3)	5760	NR_046272	74517	Mm.390001	NR_046272	ENSMUSG00000109915	7420700N18Rik	-	RIKEN cDNA 7420700N18 gene	ncRNA	1.257716034	4.083513014
YAP_WT_common_Mst_1870	chr7	3570574	3570890	+	0	NA	Intergenic	LTRIS2|LTR|ERV1	45425	NM_175632	232790	Mm.358882	NM_175632	ENSMUSG00000054594	Oscar	mOSCAR|mOSCAR-M1|mOSCAR-M2|mOSCAR-M3	osteoclast associated receptor	protein-coding	2.997773818	4.770816416
YAP_Mst_unique_33	chr1	34074675	34074963	+	0	NA	intron (NM_134448, intron 1 of 97)	intron (NM_134448, intron 1 of 97)	-42540	NR_105861	102466987	NANA	NR_105861	ENSMUSG00000105982	Mir6896	mmu-mir-6896	microRNA 6896	ncRNA	4.29072032	5.409435479
YAP_Mst_unique_538	chr11	16675978	16676246	+	0	NA	Intergenic	RLTR9B2|LTR|ERVK	-76091	NM_207655	13649	Mm.8534	NM_007912	ENSMUSG00000020122	Egfr	9030024J15Rik|AI552599|Erbb|Errb1|Errp|Wa5|wa-2|wa2	epidermal growth factor receptor	protein-coding	3.015713166	5.116755904
YAP_WT_common_Mst_923	chr17	56289729	56290126	+	0	NA	intron (NM_025836, intron 1 of 7)	intron (NM_025836, intron 1 of 7)	584	NM_025836	66905	Mm.311696	NM_025836	ENSMUSG00000024197	Plin3	1300012C15Rik|M6prbp1|Tip47	perilipin 3	protein-coding	4.746230266	6.959314974
YAP_Mst_unique_2532	chr3	118121572	118121809	+	0	NA	Intergenic	RMER19C|LTR|ERVK	-252754	NM_029655	76561	Mm.33824	NM_029655	ENSMUSG00000028007	Snx7	2510028H01Rik	sorting nexin 7	protein-coding	2.629426738	4.712256683
YAP_WT_unique_245	chr2	112676441	112676963	+	0	NA	intron (NM_001319156, intron 72 of 103)	LTRIS3|LTR|ERV1	58285	NM_001355631	74268	Mm.315125	NM_028844	ENSMUSG00000003604	Aven	1700013A01Rik|1700056A21Rik|mAven-L|mAven-S	apoptosis, caspase activation inhibitor	protein-coding	3.545378167	2.664244783
YAP_Mst_unique_129	chr1	86452788	86453094	+	0	NA	Intergenic	PB1D10|SINE|Alu	26612	NM_027966	71863	Mm.179627	NM_027966	ENSMUSG00000036574	Tex44	1700019O17Rik	testis expressed 44	protein-coding	2.076197129	4.206657727
YAP_Mst_unique_3217	chr6	86497181	86497498	+	0	NA	Intergenic	ID_B1|SINE|B4	-9112	NR_040292	381792	Mm.333223	NR_040292	ENSMUSG00000101655	2310040G24Rik	-	RIKEN cDNA 2310040G24 gene	ncRNA	2.988346856	5.824536061
YAP_WT_common_Mst_2139	chr9	40794237	40794598	+	0	NA	Intergenic	RLTR41|LTR|ERV1	-6859	NM_001364480	15481	Mm.290774	NM_031165	ENSMUSG00000015656	Hspa8	2410008N15Rik|Hsc70|Hsc71|Hsc73|Hsp73|Hspa10	heat shock protein 8	protein-coding	4.449902565	7.088108181
YAP_Mst_unique_2653	chr4	56639230	56639425	+	0	NA	Intergenic	Intergenic	102098	NM_025271	11471	Mm.251434	NM_025271	ENSMUSG00000070980	Actl7b	Gm26657|Tact1	actin-like 7b	protein-coding	1.714692304	4.508262887
YAP_WT_unique_16	chr1	119076023	119076264	+	0	NA	Intergenic	Intergenic	-22524	NM_001081125	14633	Mm.273292	NM_001081125	ENSMUSG00000048402	Gli2	-	GLI-Kruppel family member GLI2	protein-coding	4.405718385	4.213061948
YAP_Mst_unique_2788	chr4	134660088	134660267	+	0	NA	intron (NM_207237, intron 1 of 11)	intron (NM_207237, intron 1 of 11)	44113	NM_207237	230815	Mm.18905	NM_207237	ENSMUSG00000037306	Man1c1	AI593348	mannosidase, alpha, class 1C, member 1	protein-coding	2.510940225	5.569823934
YAP_Mst_unique_2026	chr19	39816035	39816239	+	0	NA	Intergenic	RLTR13D6|LTR|ERVK	-3323	NM_010004	13099	Mm.353875	NM_010004	ENSMUSG00000025004	Cyp2c40	AI265721|AI662255	cytochrome P450, family 2, subfamily c, polypeptide 40	protein-coding	2.600448413	4.061665738
YAP_Mst_unique_3478	chr7	89808603	89808831	+	0	NA	intron (NM_181407, intron 6 of 13)	RMER16|LTR|ERVK	94912	NM_001162979	70884	Mm.252823	NM_001162979	ENSMUSG00000039391	Ccdc81	4921513D09Rik	coiled-coil domain containing 81	protein-coding	1.265169747	4.229619833
YAP_Mst_unique_8	chr1	12424624	12424791	+	0	NA	Intergenic	Intergenic	-1279	NR_105759	102465961	NANA	NR_105759	ENSMUSG00000098555	Mir6341	Gm27262|mmu-mir-6341	microRNA 6341	ncRNA	1.310655612	3.337848483
YAP_WT_common_Mst_47	chr1	60181051	60181237	+	0	NA	intron (NM_173444, intron 1 of 54)	intron (NM_173444, intron 1 of 54)	545	NM_173444	269198	Mm.205224	NM_173444	ENSMUSG00000073664	Nbeal1	2310076G13Rik|A530050O19Rik|A530083I02Rik|AI662228|ALS2CR17	neurobeachin like 1	protein-coding	5.515598848	8.723516503
YAP_Mst_unique_1925	chr18	66064967	66065276	+	0	NA	intron (NM_178793, intron 10 of 10)	B4|SINE|B4	-62486	NM_001172062	70361	Mm.290857	NM_027400	ENSMUSG00000041891	Lman1	2610020P13Rik|AI326273|AU043785|C730041J05|ERGIC53|F5F8D|MCFD1|MR60|P58|gp58	lectin, mannose-binding, 1	protein-coding	1.383197841	3.508166852
YAP_WT_common_Mst_427	chr11	120851223	120851409	+	0	NA	intron (NM_027745, intron 18 of 18)	intron (NM_027745, intron 18 of 18)	-26769	NM_007988	14104	Mm.236443	NM_007988	ENSMUSG00000025153	Fasn	A630082H08Rik|FAS	fatty acid synthase	protein-coding	5.143760723	9.177866321
YAP_WT_common_Mst_2094	chr8	118648893	118649211	+	0	NA	intron (NM_019707, intron 2 of 13)	intron (NM_019707, intron 2 of 13)	365441	NM_019707	12554	Mm.334841	NM_019707	ENSMUSG00000031841	Cdh13	4932416G01Rik|Cdht|Tcad	cadherin 13	protein-coding	3.269611095	5.113785536
YAP_WT_common_Mst_1319	chr3	34885118	34885525	+	0	NA	Intergenic	Intergenic	37330	NR_105799	102466155	NANA	NR_105799	ENSMUSG00000098862	Mir6378	Gm27706|mmu-mir-6378	microRNA 6378	ncRNA	3.806176358	10.87031939
YAP_WT_common_Mst_371	chr11	87416181	87416531	+	0	NA	intron (NM_031386, intron 1 of 30)	intron (NM_031386, intron 1 of 30)	-11235	NM_001199293	83560	Mm.440758	NM_031386	ENSMUSG00000010342	Tex14	C85585	testis expressed gene 14	protein-coding	2.443255445	8.617372101
YAP_Mst_unique_3773	chr8	120518598	120519241	+	0	NA	intron (NM_198671, intron 1 of 15)	intron (NM_198671, intron 1 of 15)	-16938	NM_001145897	382034	Mm.334856	NM_198671	ENSMUSG00000031822	Gse1	2210013I18Rik|mKIAA0182	genetic suppressor element 1, coiled-coil protein	protein-coding	2.879243449	4.459260029
YAP_WT_unique_47	chr10	128188434	128188674	+	0	NA	Intergenic	MTD|LTR|ERVL-MaLR	-6081	NM_001033264	216456	Mm.30102	NM_001033264	ENSMUSG00000044005	Gls2	A330074B06Rik|AI195532|GA|GLS|Lga	glutaminase 2 (liver, mitochondrial)	protein-coding	2.933303933	1.90374459
YAP_Mst_unique_155	chr1	102263640	102263859	+	0	NA	Intergenic	RLTR13E|LTR|ERVK	1107981	NR_037989	100504525	Mm.87065	NR_037989	ENSMUSG00000100684	Gm20268	-	predicted gene, 20268	ncRNA	1.632989097	3.321297169
YAP_Mst_unique_658	chr11	69881207	69881472	+	0	NA	promoter-TSS (NM_153143)	promoter-TSS (NM_153143)	-354	NM_153143	216858	Mm.239498	NM_153143	ENSMUSG00000046731	Kctd11	AF465352|Ren	potassium channel tetramerisation domain containing 11	protein-coding	4.531019954	9.326811073
YAP_WT_common_Mst_827	chr16	21704687	21705059	+	0	NA	Intergenic	MLTR18D_MM|LTR|ERVK	-10208	NM_001001881	72190	Mm.131606	NM_001001881	ENSMUSG00000043391	2510009E07Rik	AI194952	RIKEN cDNA 2510009E07 gene	protein-coding	4.474020115	8.428006407
YAP_Mst_unique_229	chr1	153358600	153358768	+	0	NA	Intergenic	Intergenic	-25898	NM_010683	226519	Mm.1249	NM_010683	ENSMUSG00000026478	Lamc1	Lamb2	laminin, gamma 1	protein-coding	1.988637228	6.133453695
YAP_Mst_unique_1132	chr13	63567932	63568126	+	0	NA	intron (NM_001328514, intron 1 of 23)	CpG	-2294	NM_008957	19206	Mm.228798	NM_008957	ENSMUSG00000021466	Ptch1	A230106A15Rik|Ptc|Ptc1|Ptch|mes|wig	patched 1	protein-coding	4.635581953	7.232783101
YAP_WT_common_Mst_730	chr15	55264463	55264980	+	0	NA	Intergenic	Intergenic	-43030	NM_001368422	12818	Mm.297859	NM_181277	ENSMUSG00000022371	Col14a1	5730412L22Rik|AW108078	collagen, type XIV, alpha 1	protein-coding	5.749732442	4.592617078
YAP_WT_common_Mst_384	chr11	96113966	96114442	+	0	NA	Intergenic	Intergenic	-2242	NM_001271018	76815	Mm.296049	NM_029755	ENSMUSG00000006056	Calcoco2	2410154J16Rik|C77254|Ndp52|Ndp52l1	calcium binding and coiled-coil domain 2	protein-coding	4.251713007	12.78904248
YAP_WT_common_Mst_2062	chr8	89003414	89003745	+	0	NA	Intergenic	Intergenic	-21156	NR_106190	102465899	NANA	NR_106190	ENSMUSG00000099078	Mir8110	Gm27571|mmu-mir-8110	microRNA 8110	ncRNA	4.886908685	6.039568121
YAP_WT_common_Mst_355	chr11	75653878	75654368	+	0	NA	intron (NM_001080774, intron 1 of 31)	intron (NM_001080774, intron 1 of 31)	-1892	NM_001080775	17913	Mm.234502	NM_008659	ENSMUSG00000017774	Myo1c	C80397|MMIb|MYO1E|NMI|mm1beta|myr2	myosin IC	protein-coding	8.142952005	17.33876635
YAP_WT_common_Mst_833	chr16	28906954	28907295	+	0	NA	intron (NM_177718, intron 1 of 1)	intron (NM_177718, intron 1 of 1)	22574	NM_177718	239796	Mm.155887	NM_177718	ENSMUSG00000051065	Mb21d2	1600021P15Rik|A430031N04|C87006	Mab-21 domain containing 2	protein-coding	2.575323307	7.651676056
YAP_Mst_unique_334	chr10	24408048	24408211	+	0	NA	intron (NR_163910, intron 3 of 4)	intron (NR_163910, intron 3 of 4)	184612	NM_021509	59012	Mm.285934	NM_021509	ENSMUSG00000020000	Moxd1	3230402N08Rik|MNCb-5203	monooxygenase, DBH-like 1	protein-coding	1.413287181	3.419259422
YAP_Mst_unique_3589	chr7	144390359	144390568	+	0	NA	intron (NM_001081370, intron 2 of 10)	B1F1|SINE|Alu	80472	NM_007803	13043	Mm.205601	NM_007803	ENSMUSG00000031078	Cttn	1110020L01Rik|Ems1	cortactin	protein-coding	2.207419978	3.803124333
YAP_WT_unique_246	chr2	119461171	119461342	+	0	NA	intron (NM_026574, intron 1 of 35)	B2_Mm2|SINE|B2	16431	NM_026574	68142	Mm.330496	NM_026574	ENSMUSG00000034154	Ino80	2310079N15Rik|4632409L19Rik|Inoc1	INO80 complex subunit	protein-coding	4.851190416	4.544554806
YAP_Mst_unique_1824	chr17	84639966	84640263	+	0	NA	intron (NM_172256, intron 5 of 12)	RLTR23|LTR|ERV1	13639	NM_172256	213575	Mm.246119	NM_172256	ENSMUSG00000024253	Dync2li1	4933404O11Rik|CGI-60|D2lic|LIC3|mD2LIC	dynein cytoplasmic 2 light intermediate chain 1	protein-coding	2.022233738	4.10561473
YAP_WT_common_Mst_1042	chr18	67930530	67930898	+	0	NA	Intergenic	Intergenic	-2459	NM_172631	52662	Mm.440183	NM_172631	ENSMUSG00000024544	Ldlrad4	8230401C20Rik|A430083H02|A430108L08Rik|C18orf1|D18Ertd653e|D330030L18Rik	low density lipoprotein receptor class A domain containing 4	protein-coding	4.271267924	3.407746764
YAP_Mst_unique_3051	chr5	129626558	129626836	+	0	NA	Intergenic	RLTR13D3|LTR|ERVK	42528	NM_011846	23948	Mm.42047	NM_011846	ENSMUSG00000029436	Mmp17	MT4-MMP|MT4MMP|MTMMP4	matrix metallopeptidase 17	protein-coding	1.370736599	3.837057494
YAP_Mst_unique_930	chr12	88340105	88340352	+	0	NA	Intergenic	LTRIS2|LTR|ERV1	-18466	NR_003647	266459	Mm.312138	NR_003647	NANA	Gm5039	EG266459	eukaryotic translation initiation factor 1A pseudogene	pseudo	0.700944852	3.151868656
YAP_Mst_unique_1448	chr15	75270224	75270386	+	0	NA	intron (NM_008530, intron 3 of 3)	intron (NM_008530, intron 3 of 3)	1884	NM_008530	17071	Mm.377095	NM_008530	ENSMUSG00000022583	Ly6f	-	lymphocyte antigen 6 complex, locus F	protein-coding	2.772817426	4.378482785
YAP_WT_common_Mst_205	chr10	41472463	41472901	+	0	NA	Intergenic	ORR1A3-int|LTR|ERVL-MaLR	-3632	NM_001164433	171580	Mm.290431	NM_138315	ENSMUSG00000019823	Mical1	MICAL|MICAL-1|Nical	microtubule associated monooxygenase, calponin and LIM domain containing 1	protein-coding	3.088628067	9.018895633
YAP_WT_common_Mst_1612	chr5	35575456	35576229	+	0	NA	promoter-TSS (NM_030208)	promoter-TSS (NM_030208)	-772	NM_030208	78890	Mm.98522	NM_030208	ENSMUSG00000029097	Trmt44	2310079F23Rik|Mettl19	tRNA methyltransferase 44	protein-coding	3.833039341	5.400775277
YAP_Mst_unique_1559	chr16	21174007	21174200	+	0	NA	Intergenic	LTRIS2|LTR|ERV1	-20159	NM_025634	66561	Mm.422867	NM_025634	ENSMUSG00000090356	Teddm3	2310042E22Rik	transmembrane epididymal family member 3	protein-coding	1.732369544	3.941601771
YAP_Mst_unique_966	chr12	108436151	108436347	+	0	NA	intron (NM_001364196, intron 1 of 22)	intron (NM_001364196, intron 1 of 22)	12212	NM_001364196	68519	Mm.236645	NM_001043335	ENSMUSG00000058070	Eml1	1110008N23Rik|A930030P13Rik|AA171013|AI847476|AI853955|ELP79|EMAP|EMAP-1|EMAPL|heco	echinoderm microtubule associated protein like 1	protein-coding	1.882469829	4.744150129
YAP_WT_common_Mst_1050	chr18	74907395	74907690	+	0	NA	Intergenic	Intergenic	53721	NM_010720	16891	Mm.299647	NM_010720	ENSMUSG00000053846	Lipg	3110013K01Rik|EL|lipase|mEDL	lipase, endothelial	protein-coding	4.385009955	5.051878786
YAP_WT_common_Mst_551	chr13	51975786	51976279	+	0	NA	Intergenic	Intergenic	-120709	NR_045061	74050	Mm.84860	NR_045061	ENSMUSG00000113211	4921525O09Rik	-	RIKEN cDNA 4921525O09 gene	ncRNA	4.762262836	6.948425109
YAP_WT_common_Mst_95	chr1	119049021	119049268	+	0	NA	intron (NM_001081125, intron 1 of 13)	intron (NM_001081125, intron 1 of 13)	4475	NM_001081125	14633	Mm.273292	NM_001081125	ENSMUSG00000048402	Gli2	-	GLI-Kruppel family member GLI2	protein-coding	5.23372156	7.674114988
YAP_Mst_unique_4039	chrX	36211202	36211494	+	0	NA	Intergenic	RMER20B|LTR|ERVK	15444	NM_001358476	72693	Mm.297698	NM_028325	ENSMUSG00000036699	Zcchc12	2810028A01Rik|AV136720|Sizn1	zinc finger, CCHC domain containing 12	protein-coding	1.74032087	6.089528105
YAP_Mst_unique_1586	chr16	29883682	29883910	+	0	NA	Intergenic	Intergenic	95328	NR_037689	328657	Mm.425982	NM_001033403	ENSMUSG00000075286	Gm1968	-	predicted gene 1968	ncRNA	3.441261712	4.897454543
YAP_WT_unique_74	chr12	43226031	43226213	+	0	NA	Intergenic	Intergenic	-191905	NR_148724	102636207	NANA	NR_148724	NANA	Gm33340	Gm40882	predicted gene, 33340	ncRNA	3.29303636	3.435679115
YAP_WT_common_Mst_200	chr10	34233922	34234326	+	0	NA	Intergenic	RMER10A|LTR|ERVL	-26889	NM_172508	212898	Mm.34557	NM_172508	ENSMUSG00000039497	Dse	6030499O08|AI480506|B130024B19Rik|DS-epi1|Sart2	dermatan sulfate epimerase	protein-coding	7.411208184	9.398422307
YAP_Mst_unique_1888	chr18	35873923	35874094	+	0	NA	Intergenic	Intergenic	19321	NM_001357459	67393	Mm.94560	NM_133687	ENSMUSG00000046668	Cxxc5	4930415K17Rik	CXXC finger 5	protein-coding	6.198743309	6.224064191
YAP_Mst_unique_818	chr12	12993911	12994151	+	0	NA	Intergenic	Intergenic	-52195	NM_008709	18109	Mm.16469	NM_008709	ENSMUSG00000037169	Mycn	N-myc|Nmyc|Nmyc-1|Nmyc1|bHLHe37|c-nmyc	v-myc avian myelocytomatosis viral related oncogene, neuroblastoma derived	protein-coding	1.538782391	4.512579768
YAP_WT_common_Mst_438	chr12	12784273	12784518	+	0	NA	Intergenic	Intergenic	-114478	NR_136889	102637952	Mm.421393	NR_136889	NANA	Gm34637	-	predicted gene, 34637	ncRNA	3.438998807	5.456999886
YAP_Mst_unique_623	chr11	59350440	59350684	+	0	NA	Intergenic	Intergenic	25091	NM_001045521	216797	Mm.339586	NM_001045521	ENSMUSG00000049291	Prss38	Gm249|Mpn2	protease, serine 38	protein-coding	2.27048912	7.837441634
YAP_WT_common_Mst_719	chr15	39646689	39647090	+	0	NA	intron (NM_053271, intron 22 of 26)	intron (NM_053271, intron 22 of 26)	-12622	NM_001256384	116838	Mm.309296	NM_053271	ENSMUSG00000037386	Rims2	2810036I15Rik|AW048769|RIM2|Rab3ip2|Rim2(+40A)|Rim2(+44A)|Rim2(+4A)|Serg2|Syt3-rs|mKIAA0751	regulating synaptic membrane exocytosis 2	protein-coding	3.978297945	6.55190521
YAP_Mst_unique_797	chr12	3102032	3102333	+	0	NA	Intergenic	Intergenic	-133609	NR_015551	74173	Mm.309774	NM_028796	ENSMUSG00000079179	Rab10os	1700012B15Rik|1810036A22Rik	RAB10, member RAS oncogene family, opposite strand	ncRNA	1.496586889	5.345380473
YAP_WT_common_Mst_1067	chr19	3842336	3842767	+	0	NA	Intergenic	Intergenic	8265	NR_162795	114482860	NANA	NR_162795	NANA	Mir12192	mmu-mir-12192	microRNA mir-12192	ncRNA	3.755679823	8.693016168
YAP_Mst_unique_3497	chr7	100918250	100918453	+	0	NA	intron (NM_001081116, intron 1 of 20)	intron (NM_001081116, intron 1 of 20)	13810	NM_001081116	207212	Mm.29954	NM_001081116	ENSMUSG00000032875	Arhgef17	8030463K16|AI428794|AW558066|BC035332|mKIAA0337	Rho guanine nucleotide exchange factor (GEF) 17	protein-coding	3.294898937	5.747525196
YAP_Mst_unique_1644	chr16	68628634	68628801	+	0	NA	Intergenic	RLTR20B4_MM|LTR|ERVK	-1007809	NM_178721	239857	Mm.394300	NM_178721	ENSMUSG00000064115	Cadm2	2900078E11Rik|9330131D06|A830029E02Rik|Igdf4d|Igsf4d|NECL3|SynCAM 2|SynCAM2	cell adhesion molecule 2	protein-coding	1.034728114	4.04587695
YAP_Mst_unique_1484	chr15	91897570	91897730	+	0	NA	Intergenic	Intergenic	59322	NM_198927	223809	Mm.486225	NM_198927	ENSMUSG00000047295	Smgc	2310010P21Rik|DXImx49e|Muc19|Muc19/Smgc|Sfc21	submandibular gland protein C	protein-coding	1.799527156	3.588516947
YAP_WT_common_Mst_1396	chr3	122122160	122122547	+	0	NA	intron (NM_007378, intron 19 of 49)	intron (NM_007378, intron 19 of 49)	77893	NM_007378	11304	Mm.3918	NM_007378	ENSMUSG00000028125	Abca4	AW050280|Abc10|Abcr|D430003I15Rik|RmP	ATP-binding cassette, sub-family A (ABC1), member 4	protein-coding	8.990400566	16.33574956
YAP_Mst_unique_1867	chr18	12854954	12855161	+	0	NA	intron (NM_207530, intron 15 of 27)	intron (NM_207530, intron 15 of 27)	7656	NM_001252493	64291	Mm.259470	NM_020573	ENSMUSG00000044252	Osbpl1a	G430090F17Rik|Gm753|ORP-1|Osbpl1b	oxysterol binding protein-like 1A	protein-coding	3.788696788	5.80038705
YAP_Mst_unique_526	chr11	6039014	6039213	+	0	NA	intron (NM_001174053, intron 1 of 19)	L1MC2|LINE|L1	26635	NM_001174054	12323	Mm.439733	NM_007595	ENSMUSG00000057897	Camk2b	CaMKII	calcium/calmodulin-dependent protein kinase II, beta	protein-coding	4.46174763	6.457219612
YAP_Mst_unique_1367	chr14	118672918	118673289	+	0	NA	intron (NM_001033336, intron 1 of 30)	LTRIS2|LTR|ERV1	3828	NM_001163675	239273	Mm.40537	NM_001033336	ENSMUSG00000032849	Abcc4	ABCC4-N1|D630049P08Rik|MOATB|MRP4	ATP-binding cassette, sub-family C (CFTR/MRP), member 4	protein-coding	1.557655226	4.887680379
YAP_WT_common_Mst_2226	chrX	17751682	17752074	+	0	NA	Intergenic	RLTR13D6|LTR|ERVK	-179553	NM_028058	72018	Mm.41558	NM_028058	ENSMUSG00000025040	Fundc1	1500005J14Rik|1810033P05Rik	FUN14 domain containing 1	protein-coding	1.946236698	7.86938509
YAP_WT_unique_287	chr4	126868698	126868873	+	0	NA	exon (NM_001114399, exon 28 of 30)	exon (NM_001114399, exon 28 of 30)	99138	NM_001357201	67785	Mm.165401	NM_001114399	ENSMUSG00000042446	Zmym4	6330503C17Rik|AI480785|AW493829|CDIR|D630001M21|MYM|Zfp262|Znf262|mKIAA0425	zinc finger, MYM-type 4	protein-coding	3.884933739	4.44126947
YAP_Mst_unique_1998	chr19	28646163	28646641	+	0	NA	intron (NM_175459, intron 2 of 10)	intron (NM_175459, intron 2 of 10)	-31822	NR_045330	320176	Mm.406716	NR_045330	ENSMUSG00000097735	D930032P07Rik	-	RIKEN cDNA D930032P07 gene	ncRNA	1.717778281	5.463200858
YAP_WT_unique_32	chr10	25297053	25297265	+	0	NA	intron (NM_018747, intron 1 of 7)	CpG	2004	NM_018747	432442	Mm.485937	NM_018747	ENSMUSG00000039166	Akap7	6430401D08|AI662165|AKAP15|Akap18|BB170514	A kinase (PRKA) anchor protein 7	protein-coding	3.046861378	1.994446384
YAP_WT_unique_431	chr8	47996264	47996579	+	0	NA	Intergenic	B1_Mus2|SINE|Alu	-5877	NM_133791	52357	Mm.235074	NM_133791	ENSMUSG00000031563	Wwc2	5330431C14Rik|AU022508|C85457|D8Ertd594e	WW, C2 and coiled-coil domain containing 2	protein-coding	3.777412509	3.118910205
YAP_Mst_unique_1436	chr15	59744487	59744661	+	0	NA	Intergenic	Intergenic	50385	NR_045076	100503021	Mm.402924	NR_045076	ENSMUSG00000115426	Gm19510	-	predicted gene, 19510	ncRNA	2.384013576	3.981142918
YAP_WT_unique_6	chr1	59456992	59457278	+	0	NA	Intergenic	Intergenic	-25012	NM_008057	14369	Mm.297906	NM_008057	ENSMUSG00000041075	Fzd7	Fz7	frizzled class receptor 7	protein-coding	3.311129966	2.841981857
YAP_Mst_unique_2262	chr2	126677441	126677632	+	0	NA	Intergenic	Intergenic	-1199	NM_001271470	14391	Mm.293266	NM_010249	ENSMUSG00000027361	Gabpb1	BABPB2|E4TF1|E4TF1-47|E4TF1-53|E4Tf1B|GABPB|GABPB-1|GABPB-2|GABPB1-1|GABPB1-2|NRF2B1|NRF2B2	GA repeat binding protein, beta 1	protein-coding	2.35400646	4.159667239
YAP_Mst_unique_2037	chr19	42620357	42620603	+	0	NA	Intergenic	Intergenic	-7674	NM_053083	67573	Mm.178767	NM_053083	ENSMUSG00000025185	Loxl4	4833426I20Rik|Loxc	lysyl oxidase-like 4	protein-coding	1.876753827	4.953332751
YAP_Mst_unique_2685	chr4	86559207	86559420	+	0	NA	intron (NR_131920, intron 1 of 1)	intron (NR_131920, intron 1 of 1)	869	NR_131920	74888	NANA	NR_131920	ENSMUSG00000085108	Saxo1os	4930457A20Rik|Fam154aos	stabilizer of axonemal microtubules 1, opposite strand	ncRNA	1.895389817	5.081923944
YAP_WT_common_Mst_1210	chr2	94590422	94590802	+	0	NA	Intergenic	Intergenic	-152426	NM_001349003	11800	Mm.181824	NM_007466	ENSMUSG00000027193	Api5	AAC-11|AI196452|API-5	apoptosis inhibitor 5	protein-coding	2.524627966	4.460021834
YAP_WT_common_Mst_901	chr17	35812829	35813151	+	0	NA	Intergenic	Intergenic	-8723	NM_133662	15937	Mm.25613	NM_133662	ENSMUSG00000003541	Ier3	AI663993|IEX-1|cI-3|gly96	immediate early response 3	protein-coding	6.673515815	5.997417596
YAP_WT_unique_421	chr8	33599399	33599707	+	0	NA	promoter-TSS (NM_017374)	promoter-TSS (NM_017374)	-68	NM_017374	19053	Mm.29301	NM_017374	ENSMUSG00000009630	Ppp2cb	AI115466|D8Ertd766e|PP2Ac	protein phosphatase 2 (formerly 2A), catalytic subunit, beta isoform	protein-coding	3.600452002	2.804617614
YAP_Mst_unique_1475	chr15	84215324	84215623	+	0	NA	3' UTR (NM_178614, exon 15 of 15)	3' UTR (NM_178614, exon 15 of 15)	-16570	NM_133167	170736	Mm.323892	NM_133167	ENSMUSG00000022438	Parvb	AI595373|AW742462|D15Gsk1|affixin	parvin, beta	protein-coding	2.858608871	7.363496048
YAP_Mst_unique_3481	chr7	90457652	90457840	+	0	NA	promoter-TSS (NM_025460)	promoter-TSS (NM_025460)	-543	NM_025460	66271	Mm.28963	NM_025460	ENSMUSG00000030615	Tmem126a	1810020E01Rik	transmembrane protein 126A	protein-coding	3.249812745	4.765143963
YAP_Mst_unique_3124	chr6	23089455	23089622	+	0	NA	intron (NM_013930, intron 18 of 23)	MMERVK9C_I-int|LTR|ERVK	43448	NM_013930	30956	Mm.18651	NM_013930	ENSMUSG00000029695	Aass	LKR|LKR/SDH|LOR|LOR/SDH|Lorsdh|SDH	aminoadipate-semialdehyde synthase	protein-coding	2.897238721	5.360786958
YAP_WT_common_Mst_1368	chr3	95650748	95650972	+	0	NA	Intergenic	Intergenic	-7861	NM_008562	17210	Mm.1639	NM_008562	ENSMUSG00000038612	Mcl1	AW556805|Mcl-1	myeloid cell leukemia sequence 1	protein-coding	4.017504359	6.419458093
YAP_Mst_unique_3255	chr6	112379162	112379459	+	0	NA	intron (NM_001356365, intron 6 of 11)	intron (NM_001356365, intron 6 of 11)	8713	NM_001356365	243612	Mm.122653	NM_175525	ENSMUSG00000034387	Ssu2	D630042P16Rik|Fls485|Ssuh2	ssu-2 homolog (C. elegans)	protein-coding	2.333346621	5.417130547
YAP_Mst_unique_1560	chr16	21195330	21195703	+	0	NA	Intergenic	Intergenic	-9279	NM_010143	13845	Mm.6972	NM_010143	ENSMUSG00000005958	Ephb3	AW456895|Cek10|Etk2|HEK2|MDK5|Sek4|Tyro6	Eph receptor B3	protein-coding	2.107082706	7.133292141
YAP_WT_common_Mst_2257	chrX	101481562	101481970	+	0	NA	Intergenic	RLTR25B|LTR|ERVK	32657	NM_013712	26549	Mm.46232	NM_013712	ENSMUSG00000031312	Itgb1bp2	Chordc3	integrin beta 1 binding protein 2	protein-coding	2.663476183	10.84374159
YAP_WT_common_Mst_1664	chr5	113476929	113477187	+	0	NA	Intergenic	Intergenic	-73362	NM_177292	320916	Mm.102783	NM_177292	ENSMUSG00000063430	Wscd2	4933413A10Rik|C530024P05Rik|Gm450	WSC domain containing 2	protein-coding	4.92194995	6.954534432
YAP_WT_common_Mst_1055	chr18	75556336	75556674	+	0	NA	intron (NM_201354, intron 7 of 11)	MLT2B2|LTR|ERVL	41860	NR_045879	100038353	Mm.440724	NR_045879	ENSMUSG00000097712	Gm10532	-	predicted gene 10532	ncRNA	4.033913499	7.819641821
YAP_Mst_unique_4125	chrX	101396550	101396719	+	0	NA	Intergenic	Intergenic	12902	NM_001302497	14618	Mm.21198	NM_008124	ENSMUSG00000047797	Gjb1	Cnx32|Cx32|connexin-32	gap junction protein, beta 1	protein-coding	2.045109685	7.796642875
YAP_Mst_unique_3326	chr6	149457255	149457493	+	0	NA	intron (NM_001112796, intron 1 of 7)	MLTR18C_MM|LTR|ERVK	48390	NM_009753	12121	Mm.177181	NM_009753	ENSMUSG00000003452	Bicd1	B830009D06Rik|bic-D 1	BICD cargo adaptor 1	protein-coding	1.454680529	4.194846478
YAP_WT_common_Mst_2123	chr9	27125278	27125470	+	0	NA	intron (NM_023277, intron 1 of 8)	L1_Rod|LINE|L1	30047	NM_023277	83964	Mm.28770	NM_023277	ENSMUSG00000031990	Jam3	1110002N23Rik|JAM-3|JAM-C|Jcam3	junction adhesion molecule 3	protein-coding	3.002319918	3.962024578
YAP_Mst_unique_3189	chr6	72493014	72493276	+	0	NA	Intergenic	Intergenic	-51246	NM_007599	12332	Mm.18626	NM_007599	ENSMUSG00000056737	Capg	gCap39|mbh1	capping protein (actin filament), gelsolin-like	protein-coding	2.86419037	4.910433165
YAP_Mst_unique_2797	chr4	136248990	136249191	+	0	NA	intron (NM_011542, intron 1 of 10)	intron (NM_011542, intron 1 of 10)	1133	NM_011542	21401	Mm.112	NM_011542	ENSMUSG00000001604	Tcea3	S-II|SII-K1	transcription elongation factor A (SII), 3	protein-coding	4.015974464	5.636186998
YAP_Mst_unique_836	chr12	27759153	27759339	+	0	NA	Intergenic	RLTR41|LTR|ERV1	-416528	NM_009234	20666	Mm.41702	NM_009234	ENSMUSG00000063632	Sox11	1110038H03Rik|6230403H02Rik|AI836553|end1	SRY (sex determining region Y)-box 11	protein-coding	1.859190623	3.362188652
YAP_Mst_unique_386	chr10	60162197	60162468	+	0	NA	Intergenic	LTRIS2|LTR|ERV1	35556	NR_105871	102465546	NANA	NR_105871	ENSMUSG00000105468	Mir6906	mmu-mir-6906	microRNA 6906	ncRNA	1.874683878	8.996126394
YAP_Mst_unique_2069	chr19	57147168	57147482	+	0	NA	intron (NM_001362445, intron 4 of 20)	intron (NM_001362445, intron 4 of 20)	-28301	NM_001103178	226251	Mm.217161	NM_178688	ENSMUSG00000025085	Ablim1	2210411C18Rik|2610209L21Rik|4833406P10Rik|9330196J19Rik|AV079770|AW060987|AW215784|Limab1|mKIAA0059	actin-binding LIM protein 1	protein-coding	1.802726315	7.012853379
YAP_WT_common_Mst_2042	chr8	69847652	69848080	+	0	NA	intron (NR_151669, intron 1 of 4)	RLTR25B|LTR|ERVK	15242	NR_151669	80720	Mm.210823	NM_001024954	ENSMUSG00000031860	Pbx4	2410015M21Rik|AI429113|AW045266	pre B cell leukemia homeobox 4	protein-coding	3.83597108	6.297987475
YAP_Mst_unique_2325	chr2	165968970	165969179	+	0	NA	Intergenic	Intergenic	-23563	NM_008679	17979	Mm.469663	NM_008679	ENSMUSG00000027678	Ncoa3	2010305B15Rik|AW321064|Actr|Aib1|KAT13B|Rac3|Src3|Tram-1|Tram1|bHLHe42|p/Cip|pCip	nuclear receptor coactivator 3	protein-coding	3.035202469	7.849001282
YAP_Mst_unique_2181	chr2	52957870	52958040	+	0	NA	intron (NM_172409, intron 1 of 26)	intron (NM_172409, intron 1 of 26)	100087	NM_172409	71409	Mm.394427	NM_172409	ENSMUSG00000036053	Fmnl2	5430425K04Rik|Man	formin-like 2	protein-coding	2.981953303	5.763600146
YAP_Mst_unique_3656	chr8	34460297	34460520	+	0	NA	Intergenic	Intergenic	179908	NR_040706	330734	Mm.149998	NR_040706	ENSMUSG00000109819	B930018H19Rik	B930018H19	RIKEN cDNA B930018H19 gene	ncRNA	1.08646452	4.930912532
YAP_Mst_unique_793	chr11	121053596	121053875	+	0	NA	3' UTR (NM_026907, exon 5 of 5)	3' UTR (NM_026907, exon 5 of 5)	9834	NM_026907	58210	Mm.116986	NM_026907	ENSMUSG00000039364	Sectm1b	1810003C24Rik|K12|Sectm1	secreted and transmembrane 1B	protein-coding	3.393908216	5.826062807
YAP_Mst_unique_1645	chr16	70346739	70346904	+	0	NA	intron (NM_028803, intron 1 of 15)	RMER20B|LTR|ERVK	32872	NM_028803	74185	Mm.396102	NM_028803	ENSMUSG00000022707	Gbe1	2310045H19Rik|2810426P10Rik|D16Ertd536e	glucan (1,4-alpha-), branching enzyme 1	protein-coding	1.884950493	3.173332403
YAP_Mst_unique_1098	chr13	54501129	54501432	+	0	NA	Intergenic	PB1D10|SINE|Alu	-2525	NM_176987	319719	Mm.376151	NM_176987	ENSMUSG00000043183	Simc1	4732471D19Rik	SUMO-interacting motifs containing 1	protein-coding	1.372376236	4.807140639
YAP_Mst_unique_1784	chr17	49781830	49782156	+	0	NA	intron (NM_177052, intron 13 of 22)	LTRIS2|LTR|ERV1	166821	NM_177052	319991	Mm.441340	NM_177052	ENSMUSG00000023999	Kif6	D130004B10Rik|D130084M03Rik	kinesin family member 6	protein-coding	0.956886183	7.794808802
YAP_Mst_unique_522	chr11	4766533	4766782	+	0	NA	3' UTR (NM_001252250, exon 17 of 17)	3' UTR (NM_001252250, exon 17 of 17)	-19478	NM_138948	192650	Mm.207056	NM_138948	ENSMUSG00000009075	Cabp7	-	calcium binding protein 7	protein-coding	2.827704991	4.622009827
YAP_Mst_unique_778	chr11	117425582	117425773	+	0	NA	Intergenic	L2a|LINE|L2	-3960	NR_136918	667423	Mm.383716	NR_136918	ENSMUSG00000083705	Gm8624	EG667423|EyeLinc11	ribosomal protein S23 pseudogene	pseudo	2.474724741	5.221709938
YAP_Mst_unique_2073	chr19	58872447	58872644	+	0	NA	intron (NM_001327998, intron 2 of 12)	intron (NM_001327998, intron 2 of 12)	-11561	NM_175199	73442	Mm.39739	NM_175199	ENSMUSG00000025092	Hspa12a	1700063D12Rik|AI118035|AI840429|AW048913|AW556406|D5Mgi40|Gm19925|mKIAA0417	heat shock protein 12A	protein-coding	3.453274435	4.033616716
YAP_Mst_unique_3436	chr7	65864038	65864242	+	0	NA	intron (NM_011048, intron 1 of 21)	intron (NM_011048, intron 1 of 21)	2004	NM_011048	18553	Mm.294007	NM_011048	ENSMUSG00000030513	Pcsk6	C86343|Pace4|SPC4|b2b2830Clo	proprotein convertase subtilisin/kexin type 6	protein-coding	4.29639303	5.885270763
YAP_WT_common_Mst_2089	chr8	111924907	111925296	+	0	NA	intron (NM_001033321, intron 2 of 6)	RLTR18|LTR|ERVK	8712	NM_001357348	234740	Mm.87513	NM_001033321	ENSMUSG00000031951	Tmem231	4932417I16Rik|Gm178	transmembrane protein 231	protein-coding	3.714408616	7.145641136
YAP_Mst_unique_1751	chr17	35280403	35280587	+	0	NA	Intergenic	RLTR9D|LTR|ERVK	17372	NM_001267808	14980	Mm.439675	NM_001267808	NANA	H2-L	H-2L	histocompatibility 2, D region locus L	protein-coding	2.192504978	5.235583469
YAP_Mst_unique_2104	chr2	18018277	18018491	+	0	NA	Intergenic	LTRIS2|LTR|ERV1	-8865	NR_028378	100034739	Mm.401643	NR_028378	NANA	Gm17762	-	predicted gene, 17762	ncRNA	1.239748662	3.319500902
YAP_Mst_unique_1519	chr16	4913798	4914017	+	0	NA	intron (NM_001357061, intron 5 of 15)	intron (NM_001357061, intron 5 of 15)	-25204	NM_001316715	66911	Mm.428698	NM_025839	ENSMUSG00000022516	Nudt16l1	1110001K21Rik|5330437I08Rik|Sdos	nudix (nucleoside diphosphate linked moiety X)-type motif 16-like 1	protein-coding	5.531092103	6.874312744
YAP_Mst_unique_2463	chr3	93447596	93447770	+	0	NA	exon (NM_001163098, exon 2 of 2)	exon (NM_001163098, exon 2 of 2)	5353	NM_001163098	99681	Mm.316671	NM_001163098	ENSMUSG00000052415	Tchh	AHF|AI597080|Thh	trichohyalin	protein-coding	3.509797764	5.14635548
YAP_WT_common_Mst_936	chr17	78915936	78916219	+	0	NA	promoter-TSS (NM_001177402)	promoter-TSS (NM_001177402)	-422	NM_001177403	68554	Mm.391820	NM_001177402	ENSMUSG00000062691	Cebpzos	1110001A16Rik	CCAAT/enhancer binding protein (C/EBP), zeta, opposite strand	protein-coding	3.346106691	8.197174637
YAP_WT_common_Mst_596	chr14	7954045	7954480	+	0	NA	Intergenic	Intergenic	-3038	NM_001371278	NANA	NANA	NANA	NANA	NANA	NANA	NANA	NANA	3.322521469	7.950704978
YAP_Mst_unique_2259	chr2	124151468	124151675	+	0	NA	intron (NM_001290997, intron 2 of 20)	intron (NM_001290997, intron 2 of 20)	-21615	NR_040611	74702	Mm.410814	NR_040611	ENSMUSG00000085496	4930517E11Rik	-	RIKEN cDNA 4930517E11 gene	ncRNA	2.730090333	3.104432506
YAP_Mst_unique_2144	chr2	32637836	32638008	+	0	NA	Intergenic	Intergenic	8422	NM_021515	11636	Mm.29189	NM_021515	ENSMUSG00000026817	Ak1	Ak-1|B430205N08Rik	adenylate kinase 1	protein-coding	3.416397104	3.830720488
YAP_Mst_unique_239	chr1	161868533	161868784	+	0	NA	intron (NR_151684, intron 1 of 24)	ID_B1|SINE|B4	8024	NM_172645	226551	Mm.170002	NM_172645	ENSMUSG00000040297	Suco	4732491B11|AI848100|AU016931|Opt	SUN domain containing ossification factor	protein-coding	2.713287056	4.383033362
YAP_WT_unique_321	chr5	119706707	119706917	+	0	NA	Intergenic	Intergenic	-15594	NR_040416	433944	Mm.491053	NR_040416	ENSMUSG00000086847	Tbx3os2	Gm16065	T-box 3, opposite strand 2	ncRNA	3.899600932	4.912576656
YAP_WT_unique_314	chr5	108076740	108076956	+	0	NA	intron (NR_152817, intron 3 of 16)	ORR1B1-int|LTR|ERVL-MaLR	-1317	NM_001253878	17765	Mm.257149	NM_013827	ENSMUSG00000029267	Mtf2	9230112N11Rik|AA537621|C76717|M96|Pcl2	metal response element binding transcription factor 2	protein-coding	4.005399153	6.186276368
YAP_WT_common_Mst_1947	chr7	112780977	112781270	+	0	NA	intron (NM_001166584, intron 2 of 13)	intron (NM_001166584, intron 2 of 13)	101767	NM_009346	21676	Mm.24685	NM_009346	ENSMUSG00000055320	Tead1	2610024B07Rik|B230114H05Rik|Gtrgeo5|TEAD-1|TEF-1|Tcf13|mTEF-1	TEA domain family member 1	protein-coding	2.719856758	6.646797846
YAP_Mst_unique_2272	chr2	129178662	129178898	+	0	NA	non-coding (NR_045264, exon 3 of 3)	non-coding (NR_045264, exon 3 of 3)	1893	NR_045264	100048701	Mm.428544	NR_045264	ENSMUSG00000084826	AI847159	-	expressed sequence AI847159	ncRNA	5.427738363	8.675589307
YAP_WT_common_Mst_513	chr13	12136105	12136355	+	0	NA	Intergenic	RLTR13B1|LTR|ERVK	-29285	NM_023868	20191	Mm.239871	NM_023868	ENSMUSG00000021313	Ryr2	9330127I20Rik|RYR-2	ryanodine receptor 2, cardiac	protein-coding	4.247744419	4.332795713
YAP_Mst_unique_316	chr10	13512069	13512441	+	0	NA	intron (NM_025799, intron 5 of 6)	B1F|SINE|Alu	11227	NM_025799	66848	Mm.26625	NM_025799	ENSMUSG00000019810	Fuca2	0610025O11Rik|5530401P20Rik	fucosidase, alpha-L- 2, plasma	protein-coding	1.367061702	3.188975397
YAP_Mst_unique_2614	chr4	22255741	22256081	+	0	NA	Intergenic	LTRIS2|LTR|ERV1	-101632	NR_104379	269514	Mm.40708	NM_172988	ENSMUSG00000040410	Fbxl4	AI836810|FBL4|FBL5	F-box and leucine-rich repeat protein 4	protein-coding	1.359408197	3.338738339
YAP_Mst_unique_3354	chr7	19569653	19569920	+	0	NA	intron (NM_027189, intron 1 of 1)	intron (NM_027189, intron 1 of 1)	3557	NM_027189	69731	Mm.24540	NM_027189	ENSMUSG00000044709	Gemin7	2400008I04Rik|AI120175|AI461688	gem nuclear organelle associated protein 7	protein-coding	3.416147148	6.086931291
YAP_Mst_unique_959	chr12	105336213	105336452	+	0	NA	promoter-TSS (NR_125773)	promoter-TSS (NR_125773)	-262	NR_045047	69952	Mm.158311	NR_045047	ENSMUSG00000097929	Tunar	2810011L19Rik|Tuna	Tcl1 upstream neural differentiation associated RNA	ncRNA	4.200996145	6.797073275
YAP_WT_common_Mst_278	chr10	126978368	126978981	+	0	NA	promoter-TSS (NM_001113470)	promoter-TSS (NM_001113470)	-43	NM_001113470	52468	Mm.29490	NM_146012	ENSMUSG00000078429	Ctdsp2	AI586070|D10Ertd73e|OS-4|OS4|SCP2	CTD (carboxy-terminal domain, RNA polymerase II, polypeptide A) small phosphatase 2	protein-coding	4.718629838	5.645777476
YAP_Mst_unique_988	chr12	117416929	117417087	+	0	NA	Intergenic	RMER16B2|LTR|ERVK	-79996	NR_044987	432713	Mm.459210	NR_044987	ENSMUSG00000101930	Gm5441	-	predicted gene 5441	ncRNA	1.530616683	3.633655525
YAP_WT_common_Mst_1099	chr19	29945526	29945887	+	0	NA	promoter-TSS (NM_001164724)	promoter-TSS (NM_001164724)	-84	NM_001164724	77125	Mm.182359	NM_133775	ENSMUSG00000024810	Il33	9230117N10Rik|Il-33|Il1f11|NF-HEV	interleukin 33	protein-coding	2.433040252	6.290109247
YAP_Mst_unique_1457	chr15	77798805	77799146	+	0	NA	intron (NM_022410, intron 3 of 40)	intron (NM_022410, intron 3 of 40)	-41965	NM_001357895	239552	Mm.125650	NM_001081970	ENSMUSG00000056656	Apol8	9830006J20Rik|APOL-II|Apol2	apolipoprotein L 8	protein-coding	3.591898297	7.601989847
YAP_WT_unique_66	chr11	87847672	87847867	+	0	NA	Intergenic	RLTR21|LTR|ERVK	-5446	NM_001039684	380718	Mm.24404	NM_001039684	ENSMUSG00000034121	Mks1	AK190930|B8d3|avc6	Meckel syndrome, type 1	protein-coding	3.370257287	3.814683981
YAP_Mst_unique_2223	chr2	91439311	91439636	+	0	NA	intron (NM_175123, intron 1 of 8)	LTR67B|LTR|ERVL	5241	NM_001311144	228356	Mm.386861	NM_175123	ENSMUSG00000040591	1110051M20Rik	AI586322	RIKEN cDNA 1110051M20 gene	protein-coding	3.554894136	5.942226636
YAP_Mst_unique_987	chr12	117384578	117384750	+	0	NA	Intergenic	RLTR13G|LTR|ERVK	-47652	NR_044987	432713	Mm.459210	NR_044987	ENSMUSG00000101930	Gm5441	-	predicted gene 5441	ncRNA	0.200964536	2.750260863
YAP_WT_unique_188	chr17	17196128	17196427	+	0	NA	intron (NM_001357988, intron 1 of 3)	LTRIS2|LTR|ERV1	16972	NM_001357988	626854	Mm.436630	NM_001039232	NANA	Gm38396	-	predicted gene, 38396	protein-coding	2.742719322	2.209048815
YAP_WT_common_Mst_1764	chr6	70103190	70103596	+	0	NA	Intergenic	LTRIS2|LTR|ERV1	688782	NM_009075	19895	Mm.17905	NM_009075	ENSMUSG00000053604	Rpia	RPI	ribose 5-phosphate isomerase A	protein-coding	6.43514448	4.175106435
YAP_Mst_unique_1536	chr16	13148138	13148427	+	0	NA	3' UTR (NM_015769, exon 11 of 11)	3' UTR (NM_015769, exon 11 of 11)	38546	NM_015769	50505	Mm.287837	NM_015769	ENSMUSG00000022545	Ercc4	AI606920|Xpf	excision repair cross-complementing rodent repair deficiency, complementation group 4	protein-coding	2.397714803	5.332186794
YAP_Mst_unique_2452	chr3	89464524	89464760	+	0	NA	intron (NM_026784, intron 3 of 4)	intron (NM_026784, intron 3 of 4)	5071	NM_027348	68603	Mm.34242	NM_026784	ENSMUSG00000027952	Pmvk	1110011E12Rik|2900002L22Rik|AV001327|PMK|PMKA|PMKASE	phosphomevalonate kinase	protein-coding	1.760347577	4.875537792
YAP_WT_common_Mst_1367	chr3	94167495	94167808	+	0	NA	Intergenic	RLTR13D6|LTR|ERVK	10542	NM_001146107	100043188	Mm.304029	NM_001146107	ENSMUSG00000074424	Gm10696	-	predicted gene 10696	protein-coding	1.99300498	3.571710479
YAP_Mst_unique_362	chr10	41415282	41415667	+	0	NA	intron (NM_001370813, intron 31 of 39)	RLTR9D|LTR|ERVK	-34884	NM_001277229	268294	Mm.258475	NM_153398	ENSMUSG00000019826	Zbtb24	BC055367|Bif1|Bsg1|ZNF450	zinc finger and BTB domain containing 24	protein-coding	2.251739938	3.521799625
YAP_WT_unique_1	chr1	10878447	10878682	+	0	NA	Intergenic	RMER16A3|LTR|ERVK	-12690	NR_030645	100124448	NANA	NR_030645	ENSMUSG00000076948	Mir467e	Mirn467e	microRNA 467e	ncRNA	3.290084649	3.816153428
YAP_WT_unique_445	chr8	72521586	72521952	+	0	NA	intron (NM_027485, intron 1 of 2)	B1_Mus2|SINE|Alu	26541	NM_027485	70625	Mm.235885	NM_027485	ENSMUSG00000045248	Med26	5730493L18Rik|AI414941|AW495270|Crsp7	mediator complex subunit 26	protein-coding	4.168234454	0.97233337
YAP_WT_common_Mst_264	chr10	108286772	108287406	+	0	NA	Intergenic	Intergenic	-45100	NM_054056	114774	Mm.391419	NM_054056	ENSMUSG00000035873	Pawr	2310001G03Rik|PAR4|Par-4	PRKC, apoptosis, WT1, regulator	protein-coding	5.694100667	8.884363494
YAP_Mst_unique_2634	chr4	43398874	43399098	+	0	NA	intron (NM_001369199, intron 1 of 10)	intron (NM_001369199, intron 1 of 10)	-7516	NM_199057	100213	Mm.235730	NM_199057	ENSMUSG00000035969	Rusc2	AI840675|mKIAA0375	RUN and SH3 domain containing 2	protein-coding	3.862984961	5.211089511
YAP_Mst_unique_2606	chr4	12756442	12756668	+	0	NA	Intergenic	LTRIS2|LTR|ERV1	-150282	NM_173746	208820	Mm.12057	NM_173746	ENSMUSG00000055963	Triqk	C130086A10|Gm11818	triple QxxK/R motif containing	protein-coding	1.021053294	3.518308854
YAP_Mst_unique_191	chr1	132327536	132327705	+	0	NA	intron (NM_001195025, intron 3 of 7)	intron (NM_001195025, intron 3 of 7)	11495	NM_028778	74137	Mm.100666	NM_028778	ENSMUSG00000009772	Nuak2	1200013B22Rik|Omphk2|Snark|mKIAA0537	NUAK family, SNF1-like kinase, 2	protein-coding	1.772428394	4.797934077
YAP_Mst_unique_3749	chr8	106629100	106629281	+	0	NA	intron (NM_009864, intron 2 of 15)	intron (NM_009864, intron 2 of 15)	25840	NM_009864	12550	Mm.35605	NM_009864	ENSMUSG00000000303	Cdh1	AA960649|ARC-1|E-cad|Ecad|L-CAM|UVO|Um	cadherin 1	protein-coding	4.011561305	4.948418731
YAP_Mst_unique_2572	chr3	153051607	153052000	+	0	NA	Intergenic	RMER16A2|LTR|ERVK	-69593	NM_012028	26938	Mm.40915	NM_012028	ENSMUSG00000039037	St6galnac5	AI851940|Siat7e	ST6 (alpha-N-acetyl-neuraminyl-2,3-beta-galactosyl-1,3)-N-acetylgalactosaminide alpha-2,6-sialyltransferase 5	protein-coding	1.617747509	7.029967918
YAP_Mst_unique_1493	chr15	97421122	97421326	+	0	NA	Intergenic	MT2B1|LTR|ERVL	-173937	NM_001164602	105827	Mm.24005	NM_178114	ENSMUSG00000048218	Amigo2	AI415330|AMIGO-2|AW208913|Ali1	adhesion molecule with Ig like domain 2	protein-coding	1.300224206	5.139250525
YAP_WT_common_Mst_1787	chr6	86822379	86822632	+	0	NA	Intergenic	Intergenic	26935	NR_028298	67170	Mm.119489	NR_028298	ENSMUSG00000100164	2610306M01Rik	-	RIKEN cDNA 2610306M01 gene	ncRNA	5.110090342	7.559737009
YAP_Mst_unique_1107	chr13	56421965	56422202	+	0	NA	Intergenic	Intergenic	-16272	NM_177809	328258	Mm.482177	NM_177809	ENSMUSG00000021509	Slc25a48	AU042651|E230025K15	solute carrier family 25, member 48	protein-coding	1.850337334	6.068815424
YAP_Mst_unique_3761	chr8	112711181	112711486	+	0	NA	intron (NM_130457, intron 3 of 23)	intron (NM_130457, intron 3 of 23)	141290	NM_130457	170571	Mm.209232	NM_130457	ENSMUSG00000031772	Cntnap4	Caspr4|E130114F09Rik	contactin associated protein-like 4	protein-coding	1.174044449	2.498923998
YAP_WT_common_Mst_1862	chr6	148992228	148992913	+	0	NA	3' UTR (NM_177192, exon 21 of 21)	3' UTR (NM_177192, exon 21 of 21)	-46100	NM_001361398	56306	Mm.18637	NM_019643	ENSMUSG00000039985	Sinhcaf	Fam60a|Ppcs1|Pptcs1|Tera	SIN3-HDAC complex associated factor	protein-coding	7.348681303	9.363315226
YAP_Mst_unique_2351	chr2	174290972	174291226	+	0	NA	intron (NR_002846, intron 1 of 4)	intron (NR_002846, intron 1 of 4)	4337	NR_002846	56802	Mm.125770	NR_002846	ENSMUSG00000086537	Gnasas1	Gnas-as|Nespas|Nespos	GNAS antisense RNA 1	ncRNA	2.454131622	4.797934077
YAP_Mst_unique_4154	chrX	127090807	127091094	+	0	NA	Intergenic	RLTR13C2|LTR|ERVK	50978	NM_001033241	211208	Mm.300684	NM_001033241	ENSMUSG00000062791	Gm382	-	predicted gene 382	protein-coding	0.925506814	3.481139959
YAP_WT_common_Mst_174	chr10	11801599	11801916	+	0	NA	Intergenic	RLTR13D6|LTR|ERVK	192533	NM_013898	30058	Mm.214504	NM_013898	ENSMUSG00000048007	Timm8a1	DXHXS1274E|Ddp1|Fci-12|Tim8a|Timm8a	translocase of inner mitochondrial membrane 8A1	protein-coding	3.279892891	5.343611066
YAP_Mst_unique_3131	chr6	29220172	29220439	+	0	NA	Intergenic	ORR1A4-int|LTR|ERVL-MaLR	-3941	NM_001302934	23917	Mm.260707	NM_011829	ENSMUSG00000003500	Impdh1	B930086D20Rik|IMPDH-I	inosine monophosphate dehydrogenase 1	protein-coding	1.643210021	3.804332057
YAP_Mst_unique_3908	chr9	72908583	72908957	+	0	NA	intron (NM_175485, intron 18 of 19)	intron (NM_175485, intron 18 of 19)	-16875	NM_028116	72135	Mm.273605	NM_028116	ENSMUSG00000034910	Pygo1	2600014C22Rik	pygopus 1	protein-coding	1.236155187	6.117365948
YAP_WT_common_Mst_1741	chr6	44204475	44204765	+	0	NA	Intergenic	RLTR25A|LTR|ERVK	-538342	NM_001311111	29807	Mm.320979	NM_013861	ENSMUSG00000029735	Tpk1	-	thiamine pyrophosphokinase	protein-coding	4.699301292	4.204375222
YAP_Mst_unique_2500	chr3	103201149	103201359	+	0	NA	Intergenic	RLTR9D|LTR|ERVK	29599	NM_001356331	68183	Mm.104919	NM_026602	ENSMUSG00000005687	Bcas2	6430539P16Rik|AI132645|C76366|C80030	breast carcinoma amplified sequence 2	protein-coding	3.240513451	7.006461789
YAP_Mst_unique_1839	chr17	92608174	92608401	+	0	NA	Intergenic	RLTR13G|LTR|ERVK	-590730	NM_001315503	11516	Mm.3407	NM_009625	ENSMUSG00000024256	Adcyap1	PACAP	adenylate cyclase activating polypeptide 1	protein-coding	2.693923723	4.471758734
YAP_Mst_unique_3854	chr9	48713494	48713730	+	0	NA	intron (NM_001033324, intron 4 of 6)	intron (NM_001033324, intron 4 of 6)	-108489	NM_001311062	18113	Mm.8362	NM_010924	ENSMUSG00000032271	Nnmt	-	nicotinamide N-methyltransferase	protein-coding	0.586782526	4.445343281
YAP_Mst_unique_60	chr1	51429944	51430130	+	0	NA	Intergenic	Intergenic	48362	NM_001310548	109019	Mm.196290	NM_028696	ENSMUSG00000026107	Nabp1	4930434H03Rik|4930442A21Rik|4930488J04Rik|4933440J18Rik|5830411E10Rik|AI852561|Nbp1|Obfc2a|Ssb2	nucleic acid binding protein 1	protein-coding	2.169055727	3.81653847
YAP_Mst_unique_1550	chr16	20475471	20475639	+	0	NA	Intergenic	RMER10B|LTR|ERVL	-23262	NM_172265	224045	Mm.233855	NM_172265	ENSMUSG00000003235	Eif2b5	C81315	eukaryotic translation initiation factor 2B, subunit 5 epsilon	protein-coding	2.811521599	6.736744223
YAP_Mst_unique_3081	chr5	140515222	140515542	+	0	NA	intron (NM_021528, intron 1 of 1)	PB1D10|SINE|Alu	9773	NM_021528	59031	Mm.28934	NM_021528	ENSMUSG00000036599	Chst12	AI595374|C4S-2|C4ST2	carbohydrate sulfotransferase 12	protein-coding	2.635494412	5.823037853
YAP_Mst_unique_3543	chr7	126505123	126505321	+	0	NA	Intergenic	ORR1A2|LTR|ERVL-MaLR	-1785	NM_183020	233871	Mm.231450	NM_183020	ENSMUSG00000032637	Atxn2l	A2D|A2LG|A2RP|A2lp|Atxnl2	ataxin 2-like	protein-coding	2.562381984	5.635764274
YAP_Mst_unique_2715	chr4	105276458	105276722	+	0	NA	Intergenic	Intergenic	119243	NM_080555	67916	Mm.348326	NM_080555	ENSMUSG00000028517	Plpp3	1110003O22Rik|2610002D05Rik|AV025606|D4Bwg0538e|D4Bwg1535e|Lpp3|PRG-2|Ppab2b|Ppap2b	phospholipid phosphatase 3	protein-coding	3.717211943	7.310059938
YAP_WT_common_Mst_1486	chr4	85288969	85289389	+	0	NA	intron (NM_019535, intron 1 of 8)	LTRIS2|LTR|ERV1	83723	NM_019535	20404	Mm.143603	NM_019535	ENSMUSG00000028488	Sh3gl2	9530001L19Rik|AI120490|AW555077|B930049H17Rik|EEN-B1|SH3PA|Sh3d2a	SH3-domain GRB2-like 2	protein-coding	2.780248083	4.762794813
YAP_WT_common_Mst_753	chr15	67021419	67021766	+	0	NA	Intergenic	RLTR25B|LTR|ERVK	-51951	NM_008681	17988	Mm.30837	NM_008681	ENSMUSG00000005125	Ndrg1	CAP43|CMT4D|DRG1|HMSNL|NMSL|Ndr1|Ndrl|PROXY1|RTP|TDD5	N-myc downstream regulated gene 1	protein-coding	4.295905689	3.808704853
YAP_WT_common_Mst_2007	chr8	26063260	26063977	+	0	NA	intron (NM_207659, intron 13 of 21)	RLTR13D6|LTR|ERVK	-18991	NR_110583	76604	Mm.437190	NR_110583	ENSMUSG00000085437	1700047A11Rik	4930554C15Rik	RIKEN cDNA 1700047A11 gene	ncRNA	3.195839926	6.532006351
YAP_Mst_unique_363	chr10	41763761	41764091	+	0	NA	intron (NR_152819, intron 1 of 3)	RMER16A2|LTR|ERVK	17205	NR_152819	100196896	Mm.444764	NR_152819	NANA	BC048559	-	cDNA sequence BC048559	ncRNA	2.625896121	8.932709592
YAP_WT_common_Mst_1185	chr2	69301024	69301316	+	0	NA	intron (NM_001363492, intron 9 of 28)	RLTR13B1|LTR|ERVK	41446	NM_021022	27413	Mm.439855	NM_021022	ENSMUSG00000027048	Abcb11	ABC16|Bsep|Lith1|PFIC2|PGY4|SPGP	ATP-binding cassette, sub-family B (MDR/TAP), member 11	protein-coding	4.192591186	5.277591024
YAP_Mst_unique_3660	chr8	36177904	36178138	+	0	NA	Intergenic	MLTR14|LTR|ERV1	22011	NR_151736	330738	Mm.128075	NR_151736	ENSMUSG00000109704	Gm38414	A230084N10|Gm45568	predicted gene, 38414	ncRNA	1.479441049	4.917031731
YAP_WT_common_Mst_1603	chr5	28038052	28038358	+	0	NA	Intergenic	Intergenic	-33207	NM_153526	231070	Mm.30221	NM_153526	ENSMUSG00000045294	Insig1	1810013C12Rik|Insig-1	insulin induced gene 1	protein-coding	2.113946167	7.472352542
YAP_Mst_unique_244	chr1	165614012	165614281	+	0	NA	intron (NM_001001880, intron 1 of 4)	intron (NM_001001880, intron 1 of 4)	20395	NM_001001880	68481	Mm.46438	NM_001001880	ENSMUSG00000026566	Mpzl1	1110007A10Rik|PZR	myelin protein zero-like 1	protein-coding	2.360713032	7.111752594
YAP_Mst_unique_2935	chr5	64610688	64610960	+	0	NA	promoter-TSS (NR_045078)	promoter-TSS (NR_045078)	-125	NR_045078	100042198	Mm.25191	NR_045078	ENSMUSG00000105402	Gm3716	Gm1683	predicted gene 3716	ncRNA	4.202588034	7.593799813
YAP_Mst_unique_1858	chr18	9108530	9108851	+	0	NA	Intergenic	RMER16B2|LTR|ERVK	-104166	NM_008058	14370	Mm.184289	NM_008058	ENSMUSG00000036904	Fzd8	Fz8	frizzled class receptor 8	protein-coding	1.835517699	3.957923103
YAP_Mst_unique_1062	chr13	42412642	42412957	+	0	NA	Intergenic	Intergenic	111323	NM_010104	13614	Mm.14543	NM_010104	ENSMUSG00000021367	Edn1	ET-1|PPET1|preproET	endothelin 1	protein-coding	2.090412748	9.141633361
YAP_WT_common_Mst_27	chr1	35961934	35962374	+	0	NA	Intergenic	Intergenic	-106246	NM_015818	50785	Mm.213566	NM_015818	ENSMUSG00000045216	Hs6st1	6Ost1	heparan sulfate 6-O-sulfotransferase 1	protein-coding	2.916947828	10.90460168
YAP_Mst_unique_400	chr10	64744412	64744848	+	0	NA	intron (NM_177612, intron 13 of 17)	RLTR13D6|LTR|ERVK	375737	NR_152621	102632700	NANA	NR_152621	ENSMUSG00000100528	Gm28881	-	predicted gene 28881	ncRNA	0.689503036	5.210571046
YAP_Mst_unique_2915	chr5	40089562	40089758	+	0	NA	Intergenic	LTRIS2|LTR|ERV1	-445029	NM_010474	15476	Mm.12559	NM_010474	ENSMUSG00000051022	Hs3st1	3-Ost|D5Wsu110e|Hsg3ost	heparan sulfate (glucosamine) 3-O-sulfotransferase 1	protein-coding	1.353025189	3.364033728
YAP_Mst_unique_2698	chr4	98865720	98865989	+	0	NA	Intergenic	Intergenic	-42014	NR_151512	545660	Mm.331722	NM_001033982	ENSMUSG00000073794	I0C0044D17Rik	-	RIKEN cDNA I0C0044D17 gene	ncRNA	1.93149248	5.790099457
YAP_Mst_unique_3995	chr9	119214229	119214585	+	0	NA	Intergenic	RLTR13C3|LTR|ERVK	-5302	NM_133980	102570	Mm.38775	NM_133980	ENSMUSG00000074028	Slc22a13	AI648912|OCTL1|OCTL3|ORCTL3	solute carrier family 22 (organic cation transporter), member 13	protein-coding	0.811551462	3.474694321
YAP_Mst_unique_3418	chr7	49933409	49933701	+	0	NA	intron (NM_148931, intron 6 of 14)	RLTR13G|LTR|ERVK	21855	NM_148931	104245	Mm.207053	NM_148931	ENSMUSG00000039728	Slc6a5	Glyt2|prestin	solute carrier family 6 (neurotransmitter transporter, glycine), member 5	protein-coding	1.858979111	5.33558653
YAP_Mst_unique_1940	chr18	80040577	80040848	+	0	NA	Intergenic	Intergenic	-6183	NM_053117	93737	Mm.24678	NM_053117	ENSMUSG00000056214	Pard6g	2410049N21Rik|Par6a	par-6 family cell polarity regulator gamma	protein-coding	3.280696787	7.121933395
YAP_WT_common_Mst_2158	chr9	61280970	61281546	+	0	NA	intron (NR_045334, intron 3 of 4)	intron (NR_045334, intron 3 of 4)	12551	NR_045334	622037	Mm.126243	NR_045334	ENSMUSG00000111658	B930092H01Rik	-	RIKEN cDNA B930092H01 gene	ncRNA	3.173405323	5.418810584
YAP_Mst_unique_2914	chr5	38696694	38696940	+	0	NA	Intergenic	Intergenic	-11991	NM_001081144	100515	Mm.38277	NM_001081144	ENSMUSG00000046572	Zfp518b	6820424L24Rik|AA410078|AI661722|Znf518b	zinc finger protein 518B	protein-coding	3.518913426	5.77888821
YAP_WT_unique_280	chr4	106910153	106910571	+	0	NA	Intergenic	Intergenic	-1108	NM_198438	72475	Mm.195635	NM_023672	ENSMUSG00000061887	Ssbp3	2610021L12Rik|2610200M23Rik|5730488C10Rik|AI854733|AW551939|LAST|SSDP1	single-stranded DNA binding protein 3	protein-coding	3.706252874	2.636096437
YAP_WT_common_Mst_1444	chr4	34912152	34912472	+	0	NA	promoter-TSS (NR_040652)	promoter-TSS (NR_040652)	-831	NR_040652	73696	Mm.1361	NR_040652	ENSMUSG00000085824	Platr9	2410114N07Rik	pluripotency associated transcript 9	ncRNA	3.032623708	4.817240405
YAP_WT_common_Mst_362	chr11	79752258	79752839	+	0	NA	Intergenic	Intergenic	26148	NR_029959	723853	NANA	NR_029959	ENSMUSG00000065489	Mir365-2	Mirn365-2|mir-365-2	microRNA 365-2	ncRNA	4.500178356	11.76641121
YAP_Mst_unique_4149	chrX	115030737	115031133	+	0	NA	Intergenic	RMER20B|LTR|ERVK	-49550	NM_001370953	664969	NANA	NM_001370953	NANA	Gm7429	EG664969	predicted pseudogene 7429	protein-coding	1.37199214	8.517742958
YAP_Mst_unique_2537	chr3	121826526	121826767	+	0	NA	Intergenic	Intergenic	-11344	NM_008991	19299	Mm.399042	NM_008991	ENSMUSG00000028127	Abcd3	AI313901|AU018866|AW146054|PMP68|PMP70|Pxmp1	ATP-binding cassette, sub-family D (ALD), member 3	protein-coding	2.107082706	4.774803541
YAP_Mst_unique_4205	chrX	163315351	163315535	+	0	NA	intron (NR_038088, intron 1 of 5)	intron (NR_038088, intron 1 of 5)	37121	NR_038088	100568459	NANA	NR_038088	ENSMUSG00000115783	Bc1	Gm24367	brain cytoplasmic RNA 1	ncRNA	1.064930989	3.398536638
YAP_Mst_unique_2485	chr3	101164905	101165226	+	0	NA	Intergenic	Intergenic	-54899	NM_011197	19221	Mm.24807	NM_011197	ENSMUSG00000027864	Ptgfrn	4833445A08Rik|AU042434|CD9P-1|EWI-F|FPRP|Trim45	prostaglandin F2 receptor negative regulator	protein-coding	3.23914888	6.649310813
YAP_WT_common_Mst_663	chr14	94796789	94797449	+	0	NA	Intergenic	RLTR13D6|LTR|ERVK	-906440	NM_001346722	211712	Mm.37126	NM_001081377	ENSMUSG00000055421	Pcdh9	-	protocadherin 9	protein-coding	4.558439137	6.709667643
YAP_Mst_unique_1246	chr14	27058677	27058961	+	0	NA	intron (NM_134437, intron 1 of 12)	intron (NM_134437, intron 1 of 12)	19818	NM_134437	171463	Mm.206726	NM_027265	ENSMUSG00000040717	Il17rd	2810004A10Rik|AI428510|Sef|Sef-S	interleukin 17 receptor D	protein-coding	2.805746972	5.008369782
YAP_Mst_unique_2411	chr3	58883048	58883244	+	0	NA	intron (NM_153384, intron 1 of 3)	intron (NM_153384, intron 1 of 3)	2066	NM_153384	229320	Mm.131502	NM_153384	ENSMUSG00000043850	Clrn1	A130002D11Rik|USH3|Ush3a|clarin-1	clarin 1	protein-coding	2.529568832	5.606722879
YAP_WT_common_Mst_614	chr14	31930341	31930554	+	0	NA	Intergenic	MLT1G1|LTR|ERVL-MaLR	-98656	NM_030166	78754	Mm.40681	NM_030166	ENSMUSG00000021903	Galnt15	4631401E18Rik|Galntl2|mpp-GalNAc-T15	polypeptide N-acetylgalactosaminyltransferase 15	protein-coding	4.494781567	7.622885916
YAP_Mst_unique_3578	chr7	141026120	141026329	+	0	NA	Intergenic	Intergenic	-9332	NM_001033632	213002	Mm.276440	NM_001033632	ENSMUSG00000059108	Ifitm6	A330075D07|Dspa2f|Fgls5|fragilis5	interferon induced transmembrane protein 6	protein-coding	2.372976476	6.716155736
YAP_WT_common_Mst_1869	chr7	3347968	3348287	+	0	NA	intron (NM_133189, intron 4 of 5)	intron (NM_133189, intron 4 of 5)	15302	NM_133189	81904	Mm.214994	NM_133189	ENSMUSG00000069806	Cacng7	-	calcium channel, voltage-dependent, gamma subunit 7	protein-coding	6.446356153	10.46112059
YAP_WT_common_Mst_1256	chr2	161177463	161177865	+	0	NA	Intergenic	Intergenic	-68578	NR_126509	71389	Mm.122738	NM_173368	ENSMUSG00000057133	Chd6	5430439G14Rik|6330406J24Rik|CHD-6	chromodomain helicase DNA binding protein 6	protein-coding	5.118694712	9.529395535
YAP_Mst_unique_2943	chr5	66783341	66783564	+	0	NA	intron (NM_001001980, intron 1 of 25)	intron (NM_001001980, intron 1 of 25)	37563	NM_001001980	77569	Mm.374778	NM_001001980	ENSMUSG00000037736	Limch1	3732412D22Rik|mKIAA1102	LIM and calponin homology domains 1	protein-coding	1.345146549	4.779192147
YAP_Mst_unique_1255	chr14	32801136	32801293	+	0	NA	intron (NM_001163616, intron 1 of 4)	intron (NM_001163616, intron 1 of 4)	15251	NM_001163616	69069	Mm.261609	NM_001163616	ENSMUSG00000041707	Tmem273	1810011H11Rik|4733401I05Rik	transmembrane protein 273	protein-coding	1.686999761	3.764201972
YAP_Mst_unique_766	chr11	115053029	115053392	+	0	NA	3' UTR (NM_172050, exon 4 of 4)	3' UTR (NM_172050, exon 4 of 4)	-4880	NM_199201	382551	Mm.424732	NM_199201	ENSMUSG00000069607	Cd300ld3	AY457049|Cd300lh|Clm3|Lmir7|clm-3	CD300 molecule like family member D3	protein-coding	0.923295856	9.710104679
YAP_Mst_unique_446	chr10	84389752	84389976	+	0	NA	intron (NM_001004363, intron 4 of 6)	intron (NM_001004363, intron 4 of 6)	50804	NM_001004363	77976	Mm.25874	NM_001004363	ENSMUSG00000020032	Nuak1	AU014801|AW494241|B230104P22Rik|Omphk1	NUAK family, SNF1-like kinase, 1	protein-coding	2.060258646	4.078243965
YAP_Mst_unique_2319	chr2	164433436	164433662	+	0	NA	intron (NM_011521, intron 1 of 4)	intron (NM_011521, intron 1 of 4)	9639	NM_011521	20971	Mm.3815	NM_011521	ENSMUSG00000017009	Sdc4	AA959608|AW108331|S4|Synd4|ryudocan|syndecan-4	syndecan 4	protein-coding	2.961054551	5.015461558
YAP_Mst_unique_950	chr12	102326775	102327128	+	0	NA	intron (NM_177620, intron 3 of 9)	intron (NM_177620, intron 3 of 9)	43310	NM_001161365	217835	Mm.24145	NM_177620	ENSMUSG00000044456	Rin3	6430500K07|C86933	Ras and Rab interactor 3	protein-coding	1.473172231	11.18444967
YAP_WT_common_Mst_1856	chr6	143164847	143165178	+	0	NA	Intergenic	B1_Mur1|SINE|Alu	-2218	NM_029250	75320	Mm.272548	NM_029250	ENSMUSG00000030275	Etnk1	1110061E11Rik|4930555L11Rik|AI195356|AI841245|C80956|D6Ertd3e|EKI1	ethanolamine kinase 1	protein-coding	6.946391631	13.30752298
YAP_Mst_unique_1179	chr13	97201214	97201476	+	0	NA	Intergenic	MLT1N2|LTR|ERVL-MaLR	-2988	NM_010422	15212	Mm.27816	NM_010422	ENSMUSG00000021665	Hexb	-	hexosaminidase B	protein-coding	3.084512706	5.685764717
YAP_WT_unique_103	chr13	91370968	91371168	+	0	NA	non-coding (NR_045161, exon 3 of 3)	non-coding (NR_045161, exon 3 of 3)	17017	NR_045161	320297	Mm.375866	NR_045161	ENSMUSG00000097182	A830009L08Rik	-	RIKEN cDNA A830009L08 gene	ncRNA	6.515183591	5.748768442
YAP_Mst_unique_3011	chr5	113379516	113379812	+	0	NA	Intergenic	B4A|SINE|B4	22370	NM_001012726	503692	Mm.348794	NM_001012726	ENSMUSG00000053873	Aym1	-	activator of yeast meiotic promoters 1	protein-coding	2.731403508	6.408015209
YAP_Mst_unique_2166	chr2	43365888	43366134	+	0	NA	Intergenic	Intergenic	-189314	NM_001289593	70789	Mm.105278	NM_027552	ENSMUSG00000026866	Kynu	4432411A05Rik	kynureninase	protein-coding	1.876753827	4.953332751
YAP_WT_common_Mst_748	chr15	65749521	65749982	+	0	NA	Intergenic	MER67C|LTR|ERV1	-37269	NM_133766	76740	Mm.260647	NM_133766	ENSMUSG00000015002	Efr3a	A130089M23Rik|BB071175|C76891|C920006C10Rik|D030063F01Rik|mKIAA0143	EFR3 homolog A	protein-coding	4.615514499	2.721771766
YAP_WT_common_Mst_197	chr10	33375557	33376202	+	0	NA	intron (NM_029726, intron 21 of 37)	RLTR13D6|LTR|ERVK	-119522	NR_040657	442820	Mm.490725	NR_040657	ENSMUSG00000112707	D830005E20Rik	-	RIKEN cDNA D830005E20 gene	ncRNA	10.2793671	11.28461469
YAP_Mst_unique_1374	chr14	121836657	121836933	+	0	NA	Intergenic	RLTR41|LTR|ERV1	-39061	NM_134074	105445	Mm.378591	NM_134074	ENSMUSG00000025558	Dock9	AA959601|AW538057|B230309H04Rik|D14Wsu89e|Zizimin1|mKIAA1058	dedicator of cytokinesis 9	protein-coding	0.711235498	2.699198774
YAP_WT_common_Mst_460	chr12	65347222	65347642	+	0	NA	Intergenic	RMER20B|LTR|ERVK	121915	NM_027614	70948	Mm.219475	NM_027614	ENSMUSG00000035560	Wdr20rt	4921538B03Rik|4930427E19Rik|Wdr20|Wdr20b	WD repeat domain 20, retrogene	protein-coding	2.917884127	7.991808245
YAP_WT_common_Mst_397	chr11	102430212	102430543	+	0	NA	promoter-TSS (NM_008175)	promoter-TSS (NM_008175)	-130	NM_008175	14824	Mm.1568	NM_008175	ENSMUSG00000034708	Grn	GP88|PCDGF|PEPI|Pgrn|epithelin	granulin	protein-coding	6.562420235	9.878276673
YAP_WT_common_Mst_1449	chr4	40187972	40188385	+	0	NA	exon (NM_007386, exon 16 of 21)	exon (NM_007386, exon 16 of 21)	44913	NM_007386	11428	Mm.331547	NM_007386	ENSMUSG00000028405	Aco1	Aco-1|Irebp|Irp1	aconitase 1	protein-coding	2.379374795	7.79857441
YAP_WT_common_Mst_1882	chr7	26786030	26786365	+	0	NA	Intergenic	RLTR13E|LTR|ERVK	-22730	NM_013809	13108	Mm.102312	NM_013809	ENSMUSG00000049685	Cyp2g1	-	cytochrome P450, family 2, subfamily g, polypeptide 1	protein-coding	2.310892789	4.04587695
YAP_Mst_unique_4066	chrX	52634096	52634291	+	0	NA	Intergenic	Intergenic	-20219	NM_016697	14734	Mm.22515	NM_016697	ENSMUSG00000055653	Gpc3	OCI-5	glypican 3	protein-coding	2.069456229	5.201841792
YAP_Mst_unique_2576	chr3	153582255	153582453	+	0	NA	intron (NM_011372, intron 1 of 4)	intron (NM_011372, intron 1 of 4)	142779	NM_011372	20447	Mm.296453	NM_011372	ENSMUSG00000052544	St6galnac3	Siat7c	ST6 (alpha-N-acetyl-neuraminyl-2,3-beta-galactosyl-1,3)-N-acetylgalactosaminide alpha-2,6-sialyltransferase 3	protein-coding	1.222955038	4.184128021
YAP_Mst_unique_3156	chr6	38083352	38083603	+	0	NA	intron (NM_080467, intron 7 of 20)	PB1D9|SINE|Alu	-25876	NM_029921	77522	Mm.387207	NM_029921	ENSMUSG00000029829	Tmem213	D630002J15Rik	transmembrane protein 213	protein-coding	2.621311223	4.652758492
YAP_WT_unique_323	chr5	134944286	134944493	+	0	NA	TTS (NM_009903)	TTS (NM_009903)	2545	NM_009903	12740	Mm.7339	NM_009903	ENSMUSG00000047501	Cldn4	Cep-r|Cpetr|Cpetr1	claudin 4	protein-coding	4.735870986	3.676301651
YAP_Mst_unique_632	chr11	62622293	62622459	+	0	NA	intron (NM_198861, intron 1 of 3)	intron (NM_198861, intron 1 of 3)	17846	NR_028541	100217444	NANA	NR_028541	NANA	Snord65	MBII-135|snoRNA135	small nucleolar RNA, C/D box 65	snoRNA	2.220638061	4.884124509
YAP_WT_common_Mst_160	chr1	186254451	186254901	+	0	NA	Intergenic	Intergenic	-137366	NM_146106	226791	Mm.257116	NM_146106	ENSMUSG00000039246	Lyplal1	BC027340|Q96AVO	lysophospholipase-like 1	protein-coding	8.299850171	10.02229208
YAP_Mst_unique_2729	chr4	109131366	109131744	+	0	NA	intron (NM_001355190, intron 2 of 21)	intron (NM_001355190, intron 2 of 21)	6358	NM_001355191	100273	Mm.366315	NM_133885	ENSMUSG00000028559	Osbpl9	2600011I06Rik|AU015843|Orp-9	oxysterol binding protein-like 9	protein-coding	2.20159565	4.842242175
YAP_Mst_unique_2770	chr4	127589239	127589499	+	0	NA	Intergenic	Intergenic	-231205	NM_010291	14622	Mm.26859	NM_010291	ENSMUSG00000042357	Gjb5	Cnx31.1|Cx31.1|Gjb-5	gap junction protein, beta 5	protein-coding	0.976846772	5.534015598
YAP_WT_common_Mst_1062	chr18	82971713	82972118	+	0	NA	intron (NM_183033, intron 2 of 5)	intron (NM_183033, intron 2 of 5)	-51355	NR_033307	75853	Mm.420737	NR_033307	ENSMUSG00000118339	4930592I03Rik	-	RIKEN cDNA 4930592I03 gene	ncRNA	5.423402531	8.454487695
YAP_WT_unique_149	chr15	76948333	76948519	+	0	NA	5' UTR (NM_001347540, exon 1 of 5)	5' UTR (NM_001347540, exon 1 of 5)	165	NM_001347540	117171	Mm.322968	NM_054099	ENSMUSG00000063236	1110038F14Rik	-	RIKEN cDNA 1110038F14 gene	protein-coding	3.904300308	1.999139199
YAP_Mst_unique_2894	chr5	31026609	31027185	+	0	NA	Intergenic	T-rich|Low_complexity|Low_complexity	21182	NM_177870	330064	Mm.205463	NM_177870	ENSMUSG00000006641	Slc5a6	E430023I20	solute carrier family 5 (sodium-dependent vitamin transporter), member 6	protein-coding	1.10466641	3.298406442
YAP_WT_common_Mst_774	chr15	80259708	80260097	+	0	NA	TTS (NM_175109)	TTS (NM_175109)	4404	NM_175109	66538	Mm.39485	NM_175109	ENSMUSG00000051518	Rps19bp1	2510038A11Rik|AI604923|S19BP	ribosomal protein S19 binding protein 1	protein-coding	3.981846036	12.06916216
YAP_Mst_unique_2244	chr2	109049832	109050052	+	0	NA	Intergenic	RLTR23|LTR|ERV1	228348	NM_029790	76894	Mm.330451	NM_029790	ENSMUSG00000057234	Mettl15	0610027B03Rik|AI303697|AW049952|Mett5d1	methyltransferase like 15	protein-coding	1.310967747	3.306268675
YAP_Mst_unique_1978	chr19	14792601	14792893	+	0	NA	Intergenic	Intergenic	-194564	NM_001302947	21888	Mm.103638	NM_011600	ENSMUSG00000024642	Tle4	5730411M05Rik|AA792082|Bce-1|Bce1|ESTM13|ESTM14|Grg4|X83332|X83333|grg-4	transducin-like enhancer of split 4	protein-coding	2.056742846	4.349662932
YAP_Mst_unique_645	chr11	63932312	63932522	+	0	NA	Intergenic	Intergenic	-10133	NM_018805	54710	Mm.274426	NM_018805	ENSMUSG00000070407	Hs3st3b1	3-OST-3B|3OST3B1|3Ost3b|AU041882|AW536289|Hs3st3b|m3-OST-3B	heparan sulfate (glucosamine) 3-O-sulfotransferase 3B1	protein-coding	2.471578055	4.026702177
YAP_Mst_unique_2084	chr2	6357419	6357592	+	0	NA	intron (NM_181399, intron 1 of 13)	MTD|LTR|ERVL-MaLR	4769	NM_181399	98910	Mm.40673	NM_181399	ENSMUSG00000039046	Usp6nl	AI316785|RNTRE|TRE2NL|mKIAA0019	USP6 N-terminal like	protein-coding	2.930540315	6.347841421
YAP_Mst_unique_3947	chr9	97247724	97247901	+	0	NA	Intergenic	MLTR25A|LTR|ERVK	122146	NM_030219	78911	Mm.108347	NM_030219	ENSMUSG00000032451	Trim42	4930486B16Rik	tripartite motif-containing 42	protein-coding	1.757875179	3.245793418
YAP_Mst_unique_3532	chr7	118240070	118240376	+	0	NA	intron (NM_001031814, intron 1 of 62)	ID_B1|SINE|B4	3414	NM_001031814	233789	Mm.309053	NM_177180	ENSMUSG00000030655	Smg1	2610207I05Rik|5430435M13Rik|C130002K18Rik|mKIAA0421	SMG1 homolog, phosphatidylinositol 3-kinase-related kinase (C. elegans)	protein-coding	2.189444245	7.250949504
YAP_WT_common_Mst_2149	chr9	53680838	53681190	+	0	NA	Intergenic	MLT2B4|LTR|ERVL	-13507	NM_027807	75717	Mm.218910	NM_027807	ENSMUSG00000032030	Cul5	4921514I20Rik|8430423K24Rik|AI852817|C030032G03Rik|C330021I08Rik|VACM-1|VACM1	cullin 5	protein-coding	3.217330251	7.028135256
YAP_Mst_unique_2862	chr5	12589630	12589843	+	0	NA	TTS (NM_028882)	TTS (NM_028882)	206570	NM_028882	108151	Mm.89313	NM_028882	ENSMUSG00000040254	Sema3d	4631426B19Rik	sema domain, immunoglobulin domain (Ig), short basic domain, secreted, (semaphorin) 3D	protein-coding	1.732927833	3.41441765
YAP_WT_unique_262	chr3	63295983	63296198	+	0	NA	promoter-TSS (NM_001289463)	promoter-TSS (NM_001289463)	-5	NM_001289463	17380	Mm.296022	NM_008604	ENSMUSG00000027820	Mme	6030454K05Rik|C85356|CALLA|CD10|NEP|SFE	membrane metallo endopeptidase	protein-coding	4.345858081	3.77615182
YAP_WT_unique_257	chr3	34035819	34036069	+	0	NA	intron (NM_001113188, intron 1 of 16)	intron (NM_001113188, intron 1 of 16)	15865	NM_001113189	14359	Mm.259021	NM_008053	ENSMUSG00000027680	Fxr1	1110050J02Rik|9530073J07Rik|AI851072|Fxr1h|Fxr1p	fragile X mental retardation gene 1, autosomal homolog	protein-coding	3.047294909	2.978797053
YAP_Mst_unique_1038	chr13	33078408	33078712	+	0	NA	Intergenic	Intergenic	-5543	NM_173052	282663	Mm.314490	NM_173052	ENSMUSG00000051029	Serpinb1b	6330533H24Rik|EIB|Serpin1b1|ovalbumin	serine (or cysteine) peptidase inhibitor, clade B, member 1b	protein-coding	1.557859509	3.955673791
YAP_Mst_unique_392	chr10	61627215	61627606	+	0	NA	3' UTR (NM_001177511, exon 4 of 4)	3' UTR (NM_001177511, exon 4 of 4)	-21211	NM_026438	67895	Mm.28897	NM_026438	ENSMUSG00000020089	Ppa1	2010317E03Rik|Pyp	pyrophosphatase (inorganic) 1	protein-coding	2.15814721	5.982118061
YAP_Mst_unique_3712	chr8	79483719	79483921	+	0	NA	Intergenic	MLTR14|LTR|ERV1	-84392	NM_008539	17125	Mm.223717	NM_008539	ENSMUSG00000031681	Smad1	AI528653|Mad1|Madh1|Madr1|Mlp1|MusMLP|dwf-A|mMad1	SMAD family member 1	protein-coding	2.22644946	4.352805546
YAP_Mst_unique_1047	chr13	37762311	37762482	+	0	NA	Intergenic	B1_Mur2|SINE|Alu	-63642	NM_026830	68750	Mm.491109	NM_026830	ENSMUSG00000039087	Rreb1	1110037N09Rik|AA414966|B930013M22Rik	ras responsive element binding protein 1	protein-coding	1.751818761	4.742144146
YAP_Mst_unique_782	chr11	118299110	118299315	+	0	NA	Intergenic	Intergenic	-8968	NM_001033528	72344	Mm.232293	NM_001033528	ENSMUSG00000033909	Usp36	2700002L06Rik|mKIAA1453	ubiquitin specific peptidase 36	protein-coding	2.250282501	3.299550134
YAP_Mst_unique_3344	chr7	13103484	13103737	+	0	NA	promoter-TSS (NM_001167536)	promoter-TSS (NM_001167536)	-663	NM_001167536	100312473	Mm.480296	NM_001167536	ENSMUSG00000070816	Vmn1r86	Gm10301	vomeronasal 1 receptor 86	protein-coding	1.368774199	4.950624236
YAP_WT_common_Mst_1115	chr19	42377238	42377644	+	0	NA	intron (NM_001356588, intron 2 of 14)	B4A|SINE|B4	54053	NM_001356588	72832	Mm.313558	NM_145123	ENSMUSG00000042401	Crtac1	2810454P21Rik|AW047536|Crtac1B|Lotus	cartilage acidic protein 1	protein-coding	8.029693555	19.41424492
YAP_Mst_unique_1301	chr14	57774044	57774402	+	0	NA	Intergenic	L1M3d|LINE|L1	-23966	NM_009119	20220	Mm.30173	NM_009119	ENSMUSG00000021963	Sap18	C530046K05Rik|D11Ertd539e|EMegR4|Sap18a|Sinbp1	Sin3-associated polypeptide 18	protein-coding	2.227403585	4.023337245
YAP_Mst_unique_2097	chr2	13471551	13471765	+	0	NA	intron (NM_001081084, intron 10 of 66)	intron (NM_001081084, intron 10 of 66)	20218	NM_001081084	65969	Mm.313915	NM_001081084	ENSMUSG00000026726	Cubn	AA408369|AL022750|D2Wsu88e	cubilin (intrinsic factor-cobalamin receptor)	protein-coding	1.940476166	3.951786788
YAP_WT_common_Mst_77	chr1	91537454	91537683	+	0	NA	Intergenic	LTRIS2|LTR|ERV1	-2997	NM_001039126	65247	Mm.234152	NM_023046	ENSMUSG00000026311	Asb1	1700029O08Rik|1700054C17Rik|AI426616|AI851378|mKIAA1146	ankyrin repeat and SOCS box-containing 1	protein-coding	3.275139423	3.5462991
YAP_Mst_unique_1085	chr13	51128424	51128860	+	0	NA	intron (NM_001283030, intron 2 of 4)	intron (NM_001283030, intron 2 of 4)	-5676	NM_011462	20729	Mm.188432	NM_011462	ENSMUSG00000021395	Spin1	Spin	spindlin 1	protein-coding	1.882873677	8.438014306
YAP_WT_common_Mst_1899	chr7	34721274	34722011	+	0	NA	intron (NM_175140, intron 2 of 3)	(CA)n|Simple_repeat|Simple_repeat	-66133	NM_001360818	233107	Mm.76761	NM_146188	ENSMUSG00000030499	Kctd15	BC031749	potassium channel tetramerisation domain containing 15	protein-coding	6.862294422	23.27859445
YAP_Mst_unique_2126	chr2	28430177	28430694	+	0	NA	Intergenic	LTRIS2|LTR|ERV1	-16411	NM_001005420	241289	Mm.330095	NM_001005420	ENSMUSG00000035829	Ppp1r26	Gm347|Kiaa0649|mKIAA0649	protein phosphatase 1, regulatory subunit 26	protein-coding	0.850154991	4.13335537
YAP_Mst_unique_578	chr11	34072216	34072515	+	0	NA	intron (NM_010696, intron 7 of 20)	intron (NM_010696, intron 7 of 20)	25437	NM_010696	16822	Mm.265350	NM_010696	ENSMUSG00000002699	Lcp2	AI323664|BB161688|SLP-76|SLP76|m1Khoe|twm	lymphocyte cytosolic protein 2	protein-coding	1.93149248	5.607585452
YAP_Mst_unique_1773	chr17	45945021	45945253	+	0	NA	Intergenic	Intergenic	-63685	NR_152136	75154	Mm.399341	NR_152136	NANA	4930542M03Rik	-	RIKEN cDNA 4930542M03 gene	ncRNA	2.088996159	4.521658188
YAP_Mst_unique_1431	chr15	55271937	55272334	+	0	NA	Intergenic	LTRIS2|LTR|ERV1	-35616	NM_001368422	12818	Mm.297859	NM_181277	ENSMUSG00000022371	Col14a1	5730412L22Rik|AW108078	collagen, type XIV, alpha 1	protein-coding	1.659724694	5.550373906
YAP_WT_common_Mst_2107	chr9	3439661	3440114	+	0	NA	intron (NM_027545, intron 8 of 17)	RLTR13D6|LTR|ERVK	35802	NM_027545	244672	Mm.245482	NM_027545	ENSMUSG00000025898	Cwf19l2	3230401L03Rik|9030209E10	CWF19-like 2, cell cycle control (S. pombe)	protein-coding	4.160792171	6.69975835
YAP_Mst_unique_2011	chr19	32344465	32344680	+	0	NA	intron (NM_001362423, intron 2 of 9)	HAL1|LINE|L1	4744	NM_001168525	208449	Mm.329810	NM_144792	ENSMUSG00000040451	Sgms1	9530058O11Rik|AI841905|C80702|Mob|Sms1|Sor1|Tmem23	sphingomyelin synthase 1	protein-coding	2.575323307	6.765605344
YAP_Mst_unique_1724	chr17	28231132	28231319	+	0	NA	intron (NR_039557, intron 3 of 3).2	B4A|SINE|B4	-1529	NM_011145	19015	Mm.328914	NM_011145	ENSMUSG00000002250	Ppard	NUC-1|NUC1|Nr1c2|PPAR-beta|PPAR-delta|PPAR[b]|PPARdelta|Pparb|Pparb/d	peroxisome proliferator activator receptor delta	protein-coding	4.499966523	6.598222727
YAP_Mst_unique_2550	chr3	135506161	135506350	+	0	NA	intron (NM_027288, intron 1 of 16)	RMER20A|LTR|ERVK	20644	NM_027288	110173	Mm.280536	NM_027288	ENSMUSG00000028164	Manba	2410030O07Rik|B930014J03Rik|Bmn	mannosidase, beta A, lysosomal	protein-coding	2.622763473	4.740064258
YAP_Mst_unique_4043	chrX	37701210	37701382	+	0	NA	Intergenic	RLTR13D5|LTR|ERVK	-28019	NM_001100465	622301	Mm.350896	NM_001100465	ENSMUSG00000079627	Rhox2h	Rhox2.8|Rhox2g	reproductive homeobox 2H	protein-coding	0.602893607	3.04493167
YAP_WT_common_Mst_543	chr13	48131680	48131986	+	0	NA	intron (NR_102303, intron 1 of 2)	intron (NR_102303, intron 1 of 2)	-113225	NR_038004	70971	Mm.158514	NR_038004	ENSMUSG00000047324	4931429P17Rik	-	RIKEN cDNA 4931429P17 gene	ncRNA	4.680880799	4.870866842
YAP_Mst_unique_928	chr12	87278417	87278660	+	0	NA	TTS (NM_001290302)	TTS (NM_001290302)	11810	NM_146036	217737	Mm.22626	NM_146036	ENSMUSG00000021037	Ahsa1	BC023857|p38	AHA1, activator of heat shock protein ATPase 1	protein-coding	3.039725871	4.666023662
YAP_WT_common_Mst_1590	chr5	13826768	13826965	+	0	NA	Intergenic	RMER20B|LTR|ERVK	35247	NM_027650	71026	Mm.158536	NM_027650	ENSMUSG00000067855	Speer3	4933405P08Rik|SPEER-3	spermatogenesis associated glutamate (E)-rich protein 3	protein-coding	3.453274435	3.175400394
YAP_WT_common_Mst_171	chr10	5215964	5216336	+	0	NA	intron (NM_001347711, intron 81 of 145)	intron (NM_001347711, intron 81 of 145)	-21443	NM_001079686	64009	Mm.331626	NM_022027	ENSMUSG00000096054	Syne1	8B|A330049M09Rik|BE692247|C130039F11Rik|CPG2|KASH1|Myne1|mKIAA1756|myne-1	spectrin repeat containing, nuclear envelope 1	protein-coding	3.541932591	7.926881702
YAP_Mst_unique_3103	chr5	148492833	148492996	+	0	NA	Intergenic	RMER16B3|LTR|ERVK	58759	NM_001359201	24109	Mm.21846	NM_011908	ENSMUSG00000001687	Ubl3	AW108023|HCG|MUB|mmMUB	ubiquitin-like 3	protein-coding	3.391889234	5.387923938
YAP_WT_unique_192	chr17	32295961	32296230	+	0	NA	Intergenic	RLTR11B|LTR|ERVK	-11962	NM_020508	57261	Mm.253518	NM_020508	ENSMUSG00000024002	Brd4	Brd5|HUNK1|MCAP|WI-11513	bromodomain containing 4	protein-coding	4.120517291	4.279638729
YAP_Mst_unique_3596	chr8	3956127	3956297	+	0	NA	Intergenic	Intergenic	-9349	NM_130903	170776	Mm.215729	NM_130903	ENSMUSG00000040165	Cd209c	SIGNR2|mSIGNR2	CD209c antigen	protein-coding	4.201843291	3.974896652
YAP_Mst_unique_3707	chr8	74970279	74970557	+	0	NA	Intergenic	LTRIS2|LTR|ERV1	-23232	NM_178017	70823	Mm.261739	NM_178017	ENSMUSG00000034518	Hmgxb4	4733401K04Rik|AI316803|Hmgb2l1	HMG box domain containing 4	protein-coding	2.658398253	4.507019914
YAP_Mst_unique_3155	chr6	38081811	38082062	+	0	NA	intron (NM_080467, intron 9 of 20)	intron (NM_080467, intron 9 of 20)	-27417	NM_029921	77522	Mm.387207	NM_029921	ENSMUSG00000029829	Tmem213	D630002J15Rik	transmembrane protein 213	protein-coding	2.483347475	6.540834402
YAP_Mst_unique_2587	chr3	159782322	159782680	+	0	NA	Intergenic	Intergenic	-57149	NM_026582	68151	Mm.6766	NM_026582	ENSMUSG00000028173	Wls	5031439A09Rik|AI173978|AI987742|EVI|Gpr177	wntless WNT ligand secretion mediator	protein-coding	1.323529666	3.124003037
YAP_Mst_unique_3017	chr5	116758761	116759040	+	0	NA	Intergenic	Intergenic	-167083	NM_026886	68955	Mm.146779	NM_026886	ENSMUSG00000063919	Srrm4	1500001A10Rik|B230202K19Rik|bv|mKIAA1853|nSR100	serine/arginine repetitive matrix 4	protein-coding	1.614175859	6.068815424
YAP_Mst_unique_1223	chr14	9672858	9673066	+	0	NA	intron (NM_001308286, intron 5 of 6)	intron (NM_001308286, intron 5 of 6)	-211133	NR_030680	100042415	Mm.235938	NR_030680	ENSMUSG00000089686	Mnd1-ps	Gm3833	Mnd1 retrotransposed pseudogene	pseudo	1.718935892	4.553063438
YAP_Mst_unique_484	chr10	108355017	108355297	+	0	NA	intron (NM_054056, intron 2 of 6)	intron (NM_054056, intron 2 of 6)	22968	NM_054056	114774	Mm.391419	NM_054056	ENSMUSG00000035873	Pawr	2310001G03Rik|PAR4|Par-4	PRKC, apoptosis, WT1, regulator	protein-coding	1.938366119	4.716830209
YAP_Mst_unique_3425	chr7	63914304	63914499	+	0	NA	intron (NM_021366, intron 1 of 1)	intron (NM_021366, intron 1 of 1)	-2456	NM_001256311	381994	Mm.425466	NM_001256311	ENSMUSG00000095061	E030018B13Rik	Gm1697	RIKEN cDNA E030018B13 gene	protein-coding	2.897238721	4.85505234
YAP_Mst_unique_4078	chrX	64181270	64181604	+	0	NA	Intergenic	Intergenic	7889	NM_027512	70696	Mm.54544	NM_027512	ENSMUSG00000031179	3830417A13Rik	-	RIKEN cDNA 3830417A13 gene	protein-coding	0.276751161	5.224616025
YAP_Mst_unique_4196	chrX	160047507	160047758	+	0	NA	intron (NM_001163085, intron 6 of 28)	RLTR13E|LTR|ERVK	59428	NM_001163085	270672	Mm.386889	NM_001163085	ENSMUSG00000031303	Map3k15	BC031147|MEKK15	mitogen-activated protein kinase kinase kinase 15	protein-coding	1.563589151	3.641289255
YAP_WT_common_Mst_967	chr18	14861851	14862233	+	0	NA	intron (NM_001369357, intron 14 of 14)	RLTR41|LTR|ERV1	78797	NM_001369358	72504	Mm.312233	NM_001100449	ENSMUSG00000054321	Taf4b	105kDa|2610524B04Rik|4932409F03Rik|AW987595|TAFII-105|TAFII105|Taf2c2	TATA-box binding protein associated factor 4b	protein-coding	6.142448671	10.82562584
YAP_Mst_unique_1398	chr15	19985185	19985382	+	0	NA	Intergenic	RLTR13D6|LTR|ERVK	681467	NM_022816	64833	Mm.352763	NM_022816	ENSMUSG00000047565	Acot10	Acate3|MT-ACT48|p48	acyl-CoA thioesterase 10	protein-coding	1.81443233	2.746292232
YAP_WT_unique_463	chr8	121374917	121375132	+	0	NA	Intergenic	Intergenic	166930	NM_001357259	76405	Mm.165697	NM_029597	ENSMUSG00000031809	1700018B08Rik	1700084O22Rik	RIKEN cDNA 1700018B08 gene	protein-coding	5.955435148	2.989453524
YAP_Mst_unique_4001	chr9	122285643	122285821	+	0	NA	intron (NM_133979, intron 1 of 12)	intron (NM_133979, intron 1 of 12)	8691	NM_001271873	102566	Mm.87676	NM_133979	ENSMUSG00000037949	Ano10	AI604832|Tmem16k	anoctamin 10	protein-coding	3.301881	4.176972404
YAP_Mst_unique_1701	chr17	12740297	12740614	+	0	NA	promoter-TSS (NR_002853)	promoter-TSS (NR_002853)	-856	NR_027772	104103	Mm.26553	NR_002853	ENSMUSG00000078247	Airn	2810051F02Rik|2810434M15Rik|AI256653|AI597500|AW049873|Air|B930018I07Rik|D17Ertd663e|IGF2RAS	antisense Igf2r RNA	ncRNA	1.348400411	6.946694385
YAP_Mst_unique_29	chr1	29978535	29978952	+	0	NA	Intergenic	RLTR13B2|LTR|ERVK	160093	NR_157039	102633704	NANA	NR_157037	NANA	Gm31465	-	predicted gene, 31465	ncRNA	1.802110209	2.805012297
YAP_Mst_unique_3286	chr6	125161604	125161773	+	0	NA	TTS (NR_126495)	TTS (NR_126495)	4085	NM_008084	14433	Mm.304088	NM_008084	ENSMUSG00000057666	Gapdh	Gapd	glyceraldehyde-3-phosphate dehydrogenase	protein-coding	6.953372929	8.996126394
YAP_Mst_unique_860	chr12	52337056	52337224	+	0	NA	Intergenic	MIRb|SINE|MIR	143469	NR_136881	102638611	Mm.363799	NR_136881	ENSMUSG00000111982	Gm35135	-	predicted gene, 35135	ncRNA	1.714342438	3.318097901
YAP_WT_common_Mst_1296	chr3	10917109	10917652	+	0	NA	Intergenic	Intergenic	-477250	NM_001127191	74718	Mm.440548	NM_029068	ENSMUSG00000027534	Snx16	4930522N22Rik|AI117577|AI747675	sorting nexin 16	protein-coding	2.471174203	4.498063197
YAP_WT_unique_402	chr7	118821338	118821582	+	0	NA	intron (NM_027815, intron 26 of 30)	intron (NM_027815, intron 26 of 30)	34153	NM_001168220	66356	Mm.482278	NM_023197	ENSMUSG00000030980	Knop1	2310008H09Rik|Tsg118	lysine rich nucleolar protein 1	protein-coding	3.97335596	4.161473434
YAP_Mst_unique_1843	chr17	94774174	94774445	+	0	NA	intron (NR_024720, intron 9 of 9)	RLTR13D6|LTR|ERVK	24209	NR_024720	77022	Mm.440259	NR_024720	ENSMUSG00000098090	2700099C18Rik	9430041D22Rik	NDC80 homolog, kinetochore complex component pseudogene	pseudo	0.937341939	4.560536297
YAP_Mst_unique_1509	chr15	100540808	100541110	+	0	NA	intron (NM_001355497, intron 2 of 15)	RLTR13B1|LTR|ERVK	11049	NM_033476	21422	Mm.219040	NM_033476	ENSMUSG00000009733	Tfcp2	CP-2|CP2|D230015P20Rik|LBP-1c|LBP-1d|LBP1|LSF|Tcfcp2|UBP-1	transcription factor CP2	protein-coding	2.256595175	4.430435551
YAP_Mst_unique_3860	chr9	53806479	53806743	+	0	NA	intron (NM_028060, intron 3 of 7)	intron (NM_028060, intron 3 of 7)	35076	NM_028060	72022	Mm.26159	NM_028060	ENSMUSG00000042195	Slc35f2	1500009K05Rik|AU019213	solute carrier family 35, member F2	protein-coding	3.061233365	7.310059938
YAP_WT_unique_55	chr11	61577996	61578180	+	0	NA	intron (NM_001362587, intron 1 of 11)	PB1D9|SINE|Alu	1599	NM_001362587	13855	Mm.139695	NM_010148	ENSMUSG00000001036	Epn2	9530051D10Rik|AA536924|Ibp2	epsin 2	protein-coding	3.883865961	5.87854986
YAP_Mst_unique_586	chr11	40159015	40159320	+	0	NA	Intergenic	RLTR13D6|LTR|ERVK	533515	NM_134017	108645	Mm.293771	NM_134017	ENSMUSG00000042032	Mat2b	1110064C04Rik|2410018D16Rik|AI182287|AU022853|MAT-II|MATIIbeta|TGR	methionine adenosyltransferase II, beta	protein-coding	1.780002874	6.164012529
YAP_WT_common_Mst_1890	chr7	28945645	28946011	+	0	NA	intron (NM_001360550, intron 1 of 21)	intron (NM_001360550, intron 1 of 21)	16504	NM_001360549	60595	Mm.81144	NM_021895	ENSMUSG00000054808	Actn4	C77391	actinin alpha 4	protein-coding	3.441951178	10.41785754
YAP_Mst_unique_2881	chr5	26476566	26476856	+	0	NA	intron (NR_029445, intron 3 of 4)	RLTR13D6|LTR|ERVK	16603	NR_029445	75942	Mm.50087	NR_029445	ENSMUSG00000029044	4930584F24Rik	1700001J09Rik|4930522C06Rik	RIKEN cDNA 4930584F24 gene	ncRNA	1.035439268	2.919705015
YAP_Mst_unique_2702	chr4	99675201	99675391	+	0	NA	Intergenic	RMER15-int|LTR|ERVL	18997	NM_010425	15221	Mm.4758	NM_010425	ENSMUSG00000067261	Foxd3	CWH3|Genesis|Hfh2	forkhead box D3	protein-coding	3.155108136	4.537313312
YAP_WT_unique_275	chr4	57794575	57794843	+	0	NA	intron (NM_001304544, intron 6 of 8)	intron (NM_001304544, intron 6 of 8)	-50539	NM_009649	11641	Mm.467752	NM_009649	ENSMUSG00000038729	Akap2	AA959716|AI649048|Akap-2|Akap-kl|B230340M18Rik|Prka2	A kinase (PRKA) anchor protein 2	protein-coding	3.575774183	4.295548167
YAP_Mst_unique_3740	chr8	95137772	95137946	+	0	NA	5' UTR (NM_001145831, exon 2 of 22)	5' UTR (NM_001145831, exon 2 of 22)	4681	NM_010631	16582	Mm.378951	NM_010631	ENSMUSG00000031788	Kifc3	AI325457|BB123200	kinesin family member C3	protein-coding	4.768027152	4.757951293
YAP_Mst_unique_693	chr11	83582282	83582512	+	0	NA	intron (NR_036452, intron 1 of 8)	RMER20B|LTR|ERVK	336	NR_036452	100504464	Mm.341706	NR_036452	ENSMUSG00000051832	E230016K23Rik	-	RIKEN cDNA E230016K23 gene	ncRNA	2.257588613	6.105596124
YAP_WT_common_Mst_60	chr1	74386823	74387235	+	0	NA	TTS (NM_013612)	TTS (NM_013612)	-4580	NM_153088	227292	Mm.165042	NM_153088	ENSMUSG00000026176	Ctdsp1	GIP|NLIIF|Nif3|SCP1	CTD (carboxy-terminal domain, RNA polymerase II, polypeptide A) small phosphatase 1	protein-coding	6.173293158	3.826439556
YAP_WT_unique_220	chr18	75223313	75223571	+	0	NA	intron (NM_027727, intron 14 of 16)	intron (NM_027727, intron 14 of 16)	73875	NR_045394	100503117	Mm.250517	NR_045393	ENSMUSG00000102047	2010010A06Rik	5033420E22Rik	RIKEN cDNA 2010010A06 gene	ncRNA	5.369399945	4.592617078
YAP_Mst_unique_1904	chr18	50069873	50070137	+	0	NA	intron (NM_134131, intron 1 of 1)	intron (NM_134131, intron 1 of 1)	-16343	NR_155293	102635912	Mm.440627	NR_155293	NANA	C030005K06Rik	-	RIKEN cDNA C030005K06 gene	ncRNA	2.01166764	3.206166639
YAP_Mst_unique_3668	chr8	40647281	40647752	+	0	NA	Intergenic	RLTR13C2|LTR|ERVK	-12724	NM_001040699	54384	Mm.294871	NM_019433	ENSMUSG00000039431	Mtmr7	-	myotubularin related protein 7	protein-coding	0.564716022	5.47222001
YAP_Mst_unique_2952	chr5	73367947	73368193	+	0	NA	Intergenic	ORR1C1|LTR|ERVL-MaLR	-29123	NM_001310636	433904	Mm.274892	NM_026950	ENSMUSG00000029153	Ociad2	1810027I20Rik	OCIA domain containing 2	protein-coding	3.988101883	7.567591703
YAP_WT_common_Mst_987	chr18	31248088	31248385	+	0	NA	intron (NM_009065, intron 1 of 4)	RMER10A|LTR|ERVL	68892	NM_009065	19762	Mm.5163	NM_009065	ENSMUSG00000057455	Rit2	RIBA|Rin|Roc2	Ras-like without CAAX 2	protein-coding	3.266685269	3.136233474
YAP_Mst_unique_3734	chr8	93038930	93039181	+	0	NA	intron (NM_001013764, intron 4 of 13)	intron (NM_001013764, intron 4 of 13)	9137	NM_001013764	244595	Mm.390089	NM_001013764	ENSMUSG00000071047	Ces1a	Ces1l|EG244595|Gm4976	carboxylesterase 1A	protein-coding	2.529335391	4.248170797
YAP_Mst_unique_3531	chr7	117686406	117686641	+	0	NA	Intergenic	Intergenic	305544	NM_175645	233781	Mm.461427	NM_175645	ENSMUSG00000030657	Xylt1	8030490L12	xylosyltransferase 1	protein-coding	1.718700936	4.032162113
YAP_WT_common_Mst_36	chr1	43571127	43571376	+	0	NA	TTS (NM_010879)	TTS (NM_010879)	125500	NM_010879	17974	Mm.389903	NM_010879	ENSMUSG00000066877	Nck2	4833426I10Rik|Grb4|NCKbeta|Nck-2	non-catalytic region of tyrosine kinase adaptor protein 2	protein-coding	5.562698344	5.641570819
YAP_Mst_unique_3839	chr9	43132389	43132606	+	0	NA	intron (NM_011139, intron 10 of 12)	intron (NM_011139, intron 10 of 12)	-15927	NM_001034863	235300	Mm.261326	NM_001034863	ENSMUSG00000048503	Tmem136	AA396355|Gm184	transmembrane protein 136	protein-coding	3.561743014	5.456366161
YAP_Mst_unique_3753	chr8	108606914	108607111	+	0	NA	Intergenic	Intergenic	-22335	NR_077224	109215	Mm.65282	NR_077224	ENSMUSG00000110613	Lncbate1	3010033K07Rik|Lnc-BATE1	brown adipose tissue enriched long non-coding RNA 1	ncRNA	2.399733082	4.376903246
YAP_WT_common_Mst_1677	chr5	127338848	127339274	+	0	NA	intron (NM_175432, intron 1 of 8)	intron (NM_175432, intron 1 of 8)	-57438	NR_038128	67351	Mm.320172	NR_038127	ENSMUSG00000087104	Tmem132cos	1700085B03Rik	transmembrane protein 132C, opposite strand	ncRNA	6.079451742	15.16208968
YAP_Mst_unique_1910	chr18	56744853	56745176	+	0	NA	intron (NM_010721, intron 8 of 10)	intron (NM_010721, intron 8 of 10)	37201	NM_010721	16906	Mm.4105	NM_010721	ENSMUSG00000024590	Lmnb1	-	lamin B1	protein-coding	4.685657684	5.192208752
YAP_WT_common_Mst_816	chr16	14021208	14021641	+	0	NA	intron (NM_144518, intron 1 of 5)	intron (NM_144518, intron 1 of 5)	-34557	NM_001270718	74482	Mm.484026	NM_028968	ENSMUSG00000065968	Ifitm7	4933438K12Rik|Mil4	interferon induced transmembrane protein 7	protein-coding	2.990698034	4.189440325
YAP_Mst_unique_1450	chr15	76619762	76620072	+	0	NA	Intergenic	Intergenic	-3047	NM_028064	72027	Mm.276829	NM_028064	ENSMUSG00000063354	Slc39a4	1600025H15Rik|AU041686|AWMS2|ZIP4	solute carrier family 39 (zinc transporter), member 4	protein-coding	4.397095422	7.594800525
YAP_Mst_unique_1267	chr14	40668650	40668838	+	0	NA	Intergenic	RLTR13B1|LTR|ERVK	224570	NM_001368700	328381	Mm.235694	NM_177816	ENSMUSG00000037833	Sh2d4b	A430109M18Rik|D030001E08	SH2 domain containing 4B	protein-coding	1.962151091	3.056884806
YAP_WT_common_Mst_421	chr11	117963425	117963907	+	0	NA	Intergenic	CpG	5700	NM_007707	12702	Mm.3468	NM_007707	ENSMUSG00000053113	Socs3	Cis3|Cish3|EF-10|Ef10|SSI-3|Ssi3	suppressor of cytokine signaling 3	protein-coding	17.65935982	29.0951325
YAP_Mst_unique_764	chr11	113960443	113960600	+	0	NA	intron (NM_172800, intron 1 of 44)	intron (NM_172800, intron 1 of 44)	106508	NM_172800	237979	Mm.130504	NM_172800	ENSMUSG00000041592	Sdk2	4632412F08Rik|5330435L01Rik|Sdk-2|mKIAA1514	sidekick cell adhesion molecule 2	protein-coding	1.320260683	5.054785505
YAP_WT_common_Mst_366	chr11	82251235	82251517	+	0	NA	Intergenic	Intergenic	-71564	NM_011329	20290	Mm.1283	NM_011329	ENSMUSG00000020702	Ccl1	BF534335|I-309|P500|Scya1|Tca-3|Tca3	chemokine (C-C motif) ligand 1	protein-coding	3.194128907	6.184616143
YAP_Mst_unique_739	chr11	101568557	101568849	+	0	NA	intron (NR_152788, intron 12 of 22)	intron (NR_152788, intron 12 of 22)	-13539	NM_001359326	217203	Mm.280559	NM_144830	ENSMUSG00000034947	Tmem106a	0610008L10Rik|AI043106|BC022145	transmembrane protein 106A	protein-coding	2.570928558	5.857546082
YAP_Mst_unique_3874	chr9	58203457	58203741	+	0	NA	non-coding (NR_033522, exon 2 of 3)	non-coding (NR_033522, exon 2 of 3)	702	NR_033522	665268	Mm.451475	NR_033522	ENSMUSG00000057818	1600029O15Rik	-	ribosomal protein L17 pseudogene	pseudo	3.171713968	5.246863581
YAP_WT_common_Mst_766	chr15	77888201	77888480	+	0	NA	Intergenic	Intergenic	40654	NM_019913	56551	Mm.291917	NM_019913	ENSMUSG00000005354	Txn2	2510006J11Rik|AI788873|Trx2	thioredoxin 2	protein-coding	5.463364445	4.066106334
YAP_Mst_unique_3990	chr9	117113687	117113960	+	0	NA	intron (NM_001172123, intron 1 of 14)	intron (NM_001172123, intron 1 of 14)	138660	NM_001172123	207181	Mm.326411	NM_178660	ENSMUSG00000039607	Rbms3	6720477E09Rik|8430436O14Rik	RNA binding motif, single stranded interacting protein	protein-coding	0.676727292	5.023384446
YAP_Mst_unique_1991	chr19	24225525	24225736	+	0	NA	promoter-TSS (NM_011597)	promoter-TSS (NM_011597)	-502	NM_001360392	21873	Mm.104744	NM_011597	ENSMUSG00000024812	Tjp2	ZO-2	tight junction protein 2	protein-coding	4.701179811	7.37418327
YAP_Mst_unique_974	chr12	110711325	110711655	+	0	NA	Intergenic	Intergenic	-15095	NM_010480	15519	Mm.1843	NM_010480	ENSMUSG00000021270	Hsp90aa1	86kDa|89kDa|AL024080|AL024147|Hsp86-1|Hsp89|Hsp90|Hspca|hsp4	heat shock protein 90, alpha (cytosolic), class A member 1	protein-coding	1.925657156	8.932709592
YAP_Mst_unique_340	chr10	27949119	27949364	+	0	NA	Intergenic	L1_Mus4|LINE|L1	-125579	NM_001359355	19272	Mm.332303	NM_008983	ENSMUSG00000019889	Ptprk	AI853699|PTPk|RPTPkappa	protein tyrosine phosphatase, receptor type, K	protein-coding	1.790163762	2.832113865
YAP_Mst_unique_2878	chr5	24750310	24750573	+	0	NA	TTS (NM_153076)	TTS (NM_153076)	7407	NM_153076	214301	Mm.63484	NM_153076	ENSMUSG00000038135	Crygn	-	crystallin, gamma N	protein-coding	2.633853382	6.951552213
YAP_Mst_unique_2686	chr4	86674029	86674487	+	0	NA	Intergenic	Intergenic	-4199	NM_007408	11520	Mm.381	NM_007408	ENSMUSG00000028494	Plin2	AA407157|ADPH|Adfp|Adrp	perilipin 2	protein-coding	1.565392598	5.9603965
YAP_WT_unique_376	chr6	146461125	146461360	+	0	NA	intron (NM_019923, intron 2 of 56)	intron (NM_019923, intron 2 of 56)	40981	NM_010586	16439	Mm.7800	NM_010586	ENSMUSG00000030287	Itpr2	AI649341|InsP3R-2|InsP3R-5|Ip3r2|Itpr5|insP3R2	inositol 1,4,5-triphosphate receptor 2	protein-coding	4.026670764	2.880115795
YAP_WT_unique_85	chr13	9390442	9390621	+	0	NA	intron (NM_001081426, intron 1 of 36)	intron (NM_001081426, intron 1 of 36)	114006	NM_001081426	208440	Mm.217326	NM_172459	ENSMUSG00000048264	Dip2c	2900024P20Rik|9630044M06|mKIAA0934	disco interacting protein 2 homolog C	protein-coding	3.154771051	2.643306274
YAP_WT_common_Mst_1735	chr6	37857471	37857879	+	0	NA	Intergenic	MER21C|LTR|ERVL	-13136	NM_001272064	21848	Mm.41063	NM_145076	ENSMUSG00000029833	Trim24	A130082H20Rik|AI447469|D430004I05Rik|TIF1|TIF1-alpha|TIF1alpha|Tif1a	tripartite motif-containing 24	protein-coding	5.978653986	7.935458408
YAP_Mst_unique_2039	chr19	44075123	44075345	+	0	NA	intron (NM_001162410, intron 20 of 20)	MTE2a|LTR|ERVL-MaLR	-5449	NM_001164360	226144	Mm.279865	NM_145502	ENSMUSG00000025198	Erlin1	2810439N09Rik|C80197|Keo4|Spfh1	ER lipid raft associated 1	protein-coding	2.54645197	5.943629097
YAP_WT_common_Mst_2212	chr9	108478883	108479091	+	0	NA	promoter-TSS (NM_008483)	promoter-TSS (NM_008483)	-875	NM_008483	16779	Mm.27560	NM_008483	ENSMUSG00000052911	Lamb2	AW211941|Lamb-2|Lams|npht	laminin, beta 2	protein-coding	5.434055399	7.967861017
YAP_WT_common_Mst_1382	chr3	104496120	104496531	+	0	NA	intron (NM_001025067, intron 2 of 17)	B1_Mm|SINE|Alu	15593	NM_001025067	269473	Mm.34855	NM_001025067	ENSMUSG00000032913	Lrig2	4632419I10Rik|BB096938|LIG-2	leucine-rich repeats and immunoglobulin-like domains 2	protein-coding	3.262909627	13.85811056
YAP_Mst_unique_844	chr12	33286032	33286245	+	0	NA	Intergenic	Intergenic	-16377	NM_001033436	380753	Mm.41540	NM_028139	ENSMUSG00000020564	Atxn7l1	2810423G08Rik|Atxn7l4	ataxin 7-like 1	protein-coding	1.24554188	2.858582219
YAP_WT_common_Mst_69	chr1	84860654	84861059	+	0	NA	intron (NM_025386, intron 1 of 3)	ID_B1|SINE|B4	21015	NM_025386	66153	Mm.381192	NM_025386	ENSMUSG00000073633	Fbxo36	0610008D19Rik|1110020F21Rik|2410002G19Rik|D1Ertd757e	F-box protein 36	protein-coding	4.509987368	9.082296187
YAP_WT_common_Mst_1801	chr6	94230097	94230489	+	0	NA	intron (NR_130996, intron 1 of 1)	intron (NR_130996, intron 1 of 1)	7149	NR_130996	78178	Mm.452749	NR_130996	ENSMUSG00000045095	4930511A08Rik	-	RIKEN cDNA 4930511A08 gene	ncRNA	4.482242092	15.39286314
YAP_WT_common_Mst_1174	chr2	59161627	59162104	+	0	NA	promoter-TSS (NM_001362996)	promoter-TSS (NM_001362996)	-4	NM_001362996	227937	Mm.260938	NM_026361	ENSMUSG00000026991	Pkp4	5031422I09Rik|9430019K17Rik|Armrp|p0071	plakophilin 4	protein-coding	12.02535904	16.99268319
YAP_Mst_unique_2018	chr19	37885910	37886223	+	0	NA	Intergenic	Intergenic	157511	NM_001099634	226101	Mm.34674	NM_177035	ENSMUSG00000048612	Myof	2310004N10Rik|2310051D19Rik|E030042N20Rik|Fer1l3	myoferlin	protein-coding	1.254854987	5.195215242
YAP_Mst_unique_505	chr10	127190242	127190399	+	0	NA	promoter-TSS (NM_001166413)	promoter-TSS (NM_001166413)	-237	NM_001358558	52666	Mm.272230	NM_028027	ENSMUSG00000019467	Arhgef25	2410008H17Rik|D10Ertd610e|GEFT	Rho guanine nucleotide exchange factor (GEF) 25	protein-coding	3.520695154	4.732139622
YAP_Mst_unique_139	chr1	88639957	88640398	+	0	NA	Intergenic	Intergenic	62014	NM_177305	320982	Mm.27968	NM_177305	ENSMUSG00000049866	Arl4c	A630084M22Rik|Arl7|LAK	ADP-ribosylation factor-like 4C	protein-coding	1.022554843	4.767178089
YAP_Mst_unique_2834	chr4	150041005	150041172	+	0	NA	Intergenic	B1_Mus2|SINE|Alu	-27366	NR_029751	723848	NANA	NR_029751	ENSMUSG00000065493	Mir34a	Mirn34a|mir-34a|mmu-mir-34a	microRNA 34a	ncRNA	3.518075589	5.967668501
YAP_Mst_unique_406	chr10	67459197	67459420	+	0	NA	Intergenic	Intergenic	-78561	NM_010118	13654	Mm.290421	NM_010118	ENSMUSG00000037868	Egr2	Egr-2|Krox-20|Krox20|NGF1-B|Zfp-25|Zfp-6	early growth response 2	protein-coding	2.121192635	5.461933882
YAP_Mst_unique_3292	chr6	127778534	127778788	+	0	NA	promoter-TSS (NR_153846)	promoter-TSS (NR_153846)	4	NR_153846	100504457	Mm.272027	NR_153846	NANA	4921513H07Rik	Gm42740	RIKEN cDNA 4921513H07 gene	ncRNA	1.68153463	3.865002451
YAP_Mst_unique_1360	chr14	107315068	107315445	+	0	NA	Intergenic	ORR1A2-int|LTR|ERVL-MaLR	-828736	NR_045938	73631	Mm.48862	NR_045938	ENSMUSG00000099794	1700128A07Rik	-	RIKEN cDNA 1700128A07 gene	ncRNA	1.440954708	8.001845523
YAP_Mst_unique_4119	chrX	99124378	99124545	+	0	NA	Intergenic	B1F|SINE|Alu	-11600	NM_010110	13641	Mm.3374	NM_010110	ENSMUSG00000031217	Efnb1	Cek5-L|EFL-3|Elk-L|Epl2|Eplg2|LERK-2|Lerk2|Stra1	ephrin B1	protein-coding	0.758800617	3.540142331
YAP_Mst_unique_3581	chr7	141373583	141373796	+	0	NA	Intergenic	MLTR14|LTR|ERV1	-8579	NR_033532	320871	Mm.475463	NM_177280	ENSMUSG00000086844	B230206H07Rik	-	RIKEN cDNA B230206H07 gene	ncRNA	5.361245483	7.146455547
YAP_Mst_unique_2001	chr19	29350913	29351263	+	0	NA	exon (NM_026362, exon 4 of 6)	exon (NM_026362, exon 4 of 6)	10783	NM_026362	67759	Mm.275511	NM_026362	ENSMUSG00000016495	Plgrkt	1110007H22Rik|5033414D02Rik|AI852040|Plg-R(KT)|Plg-RKT	plasminogen receptor, C-terminal lysine transmembrane protein	protein-coding	2.905492962	6.680883989
YAP_Mst_unique_942	chr12	100515462	100515641	+	0	NA	intron (NM_001033213, intron 1 of 19)	intron (NM_001033213, intron 1 of 19)	5271	NM_001033213	104718	Mm.295441	NM_001033213	ENSMUSG00000033530	Ttc7b	AA408451|Ttc7l1	tetratricopeptide repeat domain 7B	protein-coding	2.317790976	4.531382184
YAP_Mst_unique_786	chr11	119105283	119105473	+	0	NA	Intergenic	Intergenic	-19141	NM_007625	12418	Mm.268070	NM_007625	ENSMUSG00000039989	Cbx4	MPc2|PC2	chromobox 4	protein-coding	2.548356571	4.715247167
YAP_Mst_unique_1110	chr13	58598596	58598807	+	0	NA	intron (NM_022317, intron 1 of 17)	MLTR14|LTR|ERV1	12176	NM_022317	114304	Mm.18188	NM_022317	ENSMUSG00000021553	Slc28a3	Cnt3	solute carrier family 28 (sodium-coupled nucleoside transporter), member 3	protein-coding	2.897238721	5.129866623
YAP_Mst_unique_2408	chr3	57732291	57732829	+	0	NA	Intergenic	MLTR25A|LTR|ERVK	-3497	NM_011883	24017	Mm.274360	NM_011883	ENSMUSG00000036503	Rnf13	2010001H16Rik|Rzf	ring finger protein 13	protein-coding	2.107082706	3.215684017
YAP_WT_common_Mst_417	chr11	115945376	115945642	+	0	NA	intron (NM_020483, intron 3 of 10)	intron (NM_020483, intron 3 of 10)	11850	NM_020483	57230	Mm.267810	NM_020483	ENSMUSG00000020755	Sap30bp	2700016D05Rik|Hcngp	SAP30 binding protein	protein-coding	3.862984961	6.491586836
YAP_WT_common_Mst_143	chr1	164494197	164494490	+	0	NA	Intergenic	LTR73|LTR|ERV1	-8964	NR_151593	102635083	Mm.98705	NR_151593	ENSMUSG00000097281	Gm26685	-	predicted gene, 26685	ncRNA	4.454258169	8.611938079
YAP_Mst_unique_291	chr1	189923999	189924212	+	0	NA	Intergenic	PB1D10|SINE|Alu	-1814	NM_026796	226830	Mm.156895	NM_026796	ENSMUSG00000026603	Smyd2	1110020E07Rik|4930402C15|KMT3C|Zmynd14	SET and MYND domain containing 2	protein-coding	2.870161723	5.875974561
YAP_Mst_unique_4182	chrX	152732123	152732338	+	0	NA	intron (NM_172441, intron 1 of 9)	intron (NM_172441, intron 1 of 9)	37256	NM_001290684	110380	Mm.40796	NM_172441	ENSMUSG00000045180	Shroom2	4832440C16|Apxl|C630003H05Rik|Shrm2	shroom family member 2	protein-coding	1.019398809	3.933491479
YAP_Mst_unique_2720	chr4	106381175	106381440	+	0	NA	intron (NM_183225, intron 30 of 67)	MLTR18D_MM|LTR|ERVK	65094	NM_183225	329908	Mm.234544	NM_183225	ENSMUSG00000028514	Usp24	2700066K03Rik|2810030C21Rik|AI414051|B130021E18|C79851	ubiquitin specific peptidase 24	protein-coding	1.655564983	4.85505234
YAP_Mst_unique_1271	chr14	45477853	45478090	+	0	NA	intron (NM_001360525, intron 4 of 15)	intron (NM_001360525, intron 4 of 15)	52094	NM_001360526	218952	Mm.210018	NM_146054	ENSMUSG00000037712	Fermt2	AA960555|Kindlin-2|Mig2|Plekhc1	fermitin family member 2	protein-coding	1.899030422	4.640858854
YAP_WT_common_Mst_685	chr15	7115239	7116026	+	0	NA	Intergenic	Intergenic	-13940	NM_001113386	16880	Mm.149720	NM_013584	ENSMUSG00000054263	Lifr	A230075M04Rik|AW061234|LIF	LIF receptor alpha	protein-coding	4.706174572	5.369515373
YAP_Mst_unique_3034	chr5	122144902	122145108	+	0	NA	Intergenic	ID_B1|SINE|B4	-6943	NM_183307	330188	Mm.386907	NM_183307	ENSMUSG00000043036	Ccdc63	4921511C16Rik	coiled-coil domain containing 63	protein-coding	2.071455704	5.253776445
YAP_WT_common_Mst_1391	chr3	117310794	117311067	+	0	NA	Intergenic	Intergenic	49946	NM_177664	229791	Mm.140138	NM_177664	ENSMUSG00000044667	Plppr4	A330086D10|D3Bwg0562e|Lppr4|PRG-1|mKIAA0455	phospholipid phosphatase related 4	protein-coding	3.256750095	3.53497424
YAP_Mst_unique_854	chr12	46455924	46456401	+	0	NA	Intergenic	RLTR13D4|LTR|ERVK	362605	NM_001364635	664883	Mm.247195	NM_021361	ENSMUSG00000021047	Nova1	9430099M15Rik|G630039L02|Nova-1	neuro-oncological ventral antigen 1	protein-coding	1.212233774	2.417369157
YAP_Mst_unique_923	chr12	85793162	85793430	+	0	NA	intron (NM_145447, intron 3 of 9)	intron (NM_145447, intron 3 of 9)	31597	NM_001360451	58520	Mm.143795	NM_021446	ENSMUSG00000021252	Erg28	0610007P14Rik|1190004E09Rik|AU019315|C77855|ORF11	ergosterol biosynthesis 28	protein-coding	2.498733766	6.064303294
YAP_Mst_unique_1333	chr14	74948922	74949119	+	0	NA	Intergenic	Intergenic	-1143	NM_001033439	380916	Mm.288868	NM_001033439	ENSMUSG00000068015	Lrch1	4832412D13Rik|AI552548|AW215503|Chdc1|mKIAA1016	leucine-rich repeats and calponin homology (CH) domain containing 1	protein-coding	2.985033833	5.406762833
YAP_Mst_unique_4132	chrX	104461882	104462144	+	0	NA	Intergenic	Intergenic	-20790	NM_001081189	331487	Mm.40283	NM_001081189	ENSMUSG00000073016	Uprt	D830012I24Rik|Gm774	uracil phosphoribosyltransferase	protein-coding	1.321934017	4.587378351
YAP_Mst_unique_3414	chr7	46770819	46771072	+	0	NA	intron (NM_001005248, intron 16 of 22)	L1MB2|LINE|L1	19112	NM_001357491	20209	Mm.200941	NM_011314	ENSMUSG00000057465	Saa2	AW111173|Saa-2|Saa1	serum amyloid A 2	protein-coding	2.053161298	9.366045852
YAP_Mst_unique_1928	chr18	73947802	73948056	+	0	NA	intron (NM_172632, intron 2 of 5)	intron (NM_172632, intron 2 of 5)	-6900	NM_001360936	225724	Mm.254517	NM_172632	ENSMUSG00000024558	Mapk4	A330097D03Rik|Erk3|Prkm4|p63Mapk	mitogen-activated protein kinase 4	protein-coding	1.954215921	4.26483029
YAP_Mst_unique_2403	chr3	52325152	52325341	+	0	NA	intron (NM_019739, intron 1 of 2)	B1_Mur1|SINE|Alu	56909	NM_019739	56458	Mm.29891	NM_019739	ENSMUSG00000044167	Foxo1	AI876417|Afxh|FKHR|Fkhr1|Foxo1a	forkhead box O1	protein-coding	2.439779975	4.20345321
YAP_Mst_unique_3513	chr7	110865111	110865293	+	0	NA	Intergenic	Lx8|LINE|L1	-2249	NM_053247	114332	Mm.396078	NM_053247	ENSMUSG00000030787	Lyve1	1200012G08Rik|Crsbp-1|Lyve-1|Xlkd1	lymphatic vessel endothelial hyaluronan receptor 1	protein-coding	1.836501047	6.221364883
YAP_WT_common_Mst_1	chr1	4214007	4214252	+	0	NA	intron (NM_001370921, intron 15 of 22)	RLTR13E|LTR|ERVK	146174	NM_001370921	19888	Mm.294263	NM_011283	ENSMUSG00000025900	Rp1	Dcdc3|Gm38717|Orp1|Rp1h|mG145	retinitis pigmentosa 1 (human)	protein-coding	4.004313679	2.763037917
YAP_Mst_unique_2994	chr5	106802647	106802820	+	0	NA	Intergenic	Intergenic	-105903	NM_026856	52397	Mm.249474	NM_026856	ENSMUSG00000049606	Zfp644	1110068L01Rik|AA408882|BM-005|D5Ertd689e|Zep-2	zinc finger protein 644	protein-coding	3.529969016	4.882954939
YAP_WT_common_Mst_1092	chr19	23087536	23088031	+	0	NA	Intergenic	RLTR41|LTR|ERV1	-53443	NM_010638	16601	Mm.291595	NM_010638	ENSMUSG00000033863	Klf9	2310051E17Rik|AA589643|BTEB-1|Bteb1|Gm9971	Kruppel-like factor 9	protein-coding	5.444005015	7.023185592
YAP_Mst_unique_620	chr11	57913096	57913265	+	0	NA	Intergenic	Intergenic	-81033	NM_008213	15110	Mm.4746	NM_008213	ENSMUSG00000037335	Hand1	Ehand1|Hxt|Th1|Thing1|bHLHa27|eHAND	heart and neural crest derivatives expressed 1	protein-coding	1.908769039	3.698407518
YAP_Mst_unique_3617	chr8	14640011	14640300	+	0	NA	intron (NM_001145965, intron 3 of 14)	intron (NM_001145965, intron 3 of 14)	-248381	NM_012000	26889	Mm.254027	NM_012000	ENSMUSG00000026317	Cln8	mnd	ceroid-lipofuscinosis, neuronal 8	protein-coding	0.519504874	5.62516409
YAP_WT_common_Mst_1591	chr5	16968767	16969500	+	0	NA	Intergenic	RLTR13D6|LTR|ERVK	415232	NM_001289461	15234	Mm.267078	NM_010427	ENSMUSG00000028864	Hgf	C230052L06Rik|HGF/SF|NK1|NK2|SF|SF/HGF	hepatocyte growth factor	protein-coding	6.852324821	10.9966274
YAP_Mst_unique_3616	chr8	14090238	14090437	+	0	NA	promoter-TSS (NM_001034862)	promoter-TSS (NM_001034862)	-10	NM_001034862	234086	Mm.268896	NM_001034862	ENSMUSG00000051978	Erich1	-	glutamate rich 1	protein-coding	4.925305825	7.646707435
YAP_Mst_unique_4084	chrX	72240883	72241085	+	0	NA	Intergenic	LTRIS2|LTR|ERV1	18967	NM_020280	17140	Mm.377097	NM_020280	ENSMUSG00000033343	Magea4	Mage-a4	melanoma antigen, family A, 4	protein-coding	1.313034297	3.683143154
YAP_Mst_unique_3968	chr9	108226449	108226694	+	0	NA	intron (NM_001276485, intron 1 of 2)	B1_Mur1|SINE|Alu	-36188	NM_007567	12217	Mm.20425	NM_007567	ENSMUSG00000032589	Bsn	-	bassoon	protein-coding	1.648835044	4.351784719
YAP_WT_common_Mst_883	chr17	17059560	17059959	+	0	NA	Intergenic	MLTR25A|LTR|ERVK	-4344	NM_001163919	449000	Mm.483718	NM_001005358	ENSMUSG00000096696	Zfp960	-	zinc finger protein 960	protein-coding	2.346763364	6.159847656
YAP_Mst_unique_1607	chr16	36908955	36909119	+	0	NA	intron (NM_030035, intron 12 of 21)	Lx8|LINE|L1	-11848	NR_040476	68306	Mm.399193	NR_040476	ENSMUSG00000084834	4930565N06Rik	4930428L02Rik	RIKEN cDNA 4930565N06 gene	ncRNA	1.966610525	3.604508555
YAP_WT_common_Mst_348	chr11	62510963	62511765	+	0	NA	intron (NM_001039536, intron 5 of 6)	MLTR25A|LTR|ERVK	27897	NM_028448	73139	Mm.390409	NM_028448	ENSMUSG00000018509	Cenpv	3110013H01Rik|AA671303|Prr6	centromere protein V	protein-coding	4.777016272	7.766269901
YAP_WT_common_Mst_891	chr17	25756581	25757256	+	0	NA	Intergenic	MER54B|LTR|ERVL	-2540	NM_001356286	56047	Mm.17510	NM_018857	ENSMUSG00000063011	Msln	MPF	mesothelin	protein-coding	3.171533511	15.93692477
YAP_Mst_unique_1053	chr13	40010552	40010737	+	0	NA	intron (NM_172143, intron 17 of 18)	intron (NM_172143, intron 17 of 18)	277367	NM_172143	218165	Mm.364096	NM_172143	ENSMUSG00000047094	Ofcc1	opo	orofacial cleft 1 candidate 1	protein-coding	2.243023526	3.745698982
YAP_Mst_unique_2679	chr4	81429814	81430013	+	0	NA	intron (NM_010820, intron 1 of 46)	intron (NM_010820, intron 1 of 46)	12902	NM_010820	17475	Mm.153039	NM_010820	ENSMUSG00000028402	Mpdz	AI225843|B930003D11Rik|MUPP1	multiple PDZ domain protein	protein-coding	1.158895488	4.588024461
YAP_WT_common_Mst_164	chr1	189727777	189728208	+	0	NA	promoter-TSS (NM_008976)	promoter-TSS (NM_008976)	-276	NM_008976	19250	Mm.4498	NM_008976	ENSMUSG00000026604	Ptpn14	C130080N23Rik|PTP36	protein tyrosine phosphatase, non-receptor type 14	protein-coding	13.38631594	16.71733879
YAP_WT_common_Mst_448	chr12	31726590	31727155	+	0	NA	intron (NM_001163126, intron 6 of 22)	RLTR23|LTR|ERV1	-12989	NM_175191	73010	Mm.441517	NM_175191	ENSMUSG00000044067	Gpr22	2900068K05Rik|AW061316	G protein-coupled receptor 22	protein-coding	2.866525943	9.427036257
YAP_WT_common_Mst_1144	chr2	27505471	27505946	+	0	NA	Intergenic	Intergenic	-9439	NM_080848	140858	Mm.28265	NM_080848	ENSMUSG00000026917	Wdr5	2410008O07Rik|AA408785|AA960360|Big|Big-3	WD repeat domain 5	protein-coding	18.4790268	27.95224987
YAP_Mst_unique_2870	chr5	21373913	21374095	+	0	NA	intron (NM_008013, intron 1 of 1)	intron (NM_008013, intron 1 of 1)	1331	NM_008013	14190	Mm.292100	NM_008013	ENSMUSG00000039899	Fgl2	AI385601|musfiblp	fibrinogen-like protein 2	protein-coding	0.759931468	3.064254345
YAP_WT_common_Mst_88	chr1	113958374	113958823	+	0	NA	Intergenic	RLTR13G|LTR|ERVK	-1541680	NR_157044	102635484	NANA	NR_157044	NANA	Gm32810	Gm18406	predicted gene, 32810	ncRNA	7.777476388	9.931279286
YAP_Mst_unique_3041	chr5	123038301	123038509	+	0	NA	intron (NM_029112, intron 3 of 4)	B1_Mus1|SINE|Alu	8611	NM_029112	74890	Mm.141383	NM_029112	ENSMUSG00000029477	Morn3	4930438O03Rik	MORN repeat containing 3	protein-coding	2.439779975	5.040891664
YAP_Mst_unique_1401	chr15	25915181	25915440	+	0	NA	intron (NM_001034851, intron 3 of 8)	intron (NM_001034851, intron 3 of 8)	-18242	NM_001277318	66270	Mm.25311	NM_025459	ENSMUSG00000022270	Retreg1	1810015C04Rik|AU015349|Fam134b|Retreg1d	reticulophagy regulator 1	protein-coding	3.432113561	6.274221485
YAP_Mst_unique_186	chr1	131868110	131868335	+	0	NA	intron (NM_144875, intron 2 of 5)	intron (NM_144875, intron 2 of 5)	945	NM_144875	226422	Mm.34027	NM_144875	ENSMUSG00000026433	Rab29	Rab7l1	RAB29, member RAS oncogene family	protein-coding	2.307535264	6.691808866
YAP_Mst_unique_660	chr11	70182366	70182614	+	0	NA	Intergenic	RMER20A|LTR|ERVK	15867	NM_010796	17312	Mm.252405	NM_010796	ENSMUSG00000000318	Clec10a	CD301a|M-ASGP-BP-1|Mgl|Mgl1	C-type lectin domain family 10, member A	protein-coding	1.023923725	4.23110987
YAP_Mst_unique_153	chr1	98877872	98878039	+	0	NA	Intergenic	RLTR13B1|LTR|ERVK	456831	NM_027584	70866	Mm.389164	NM_027584	ENSMUSG00000026336	Slco6d1	4921511I05Rik	solute carrier organic anion transporter family, member 6d1	protein-coding	1.379637486	2.730966941
YAP_WT_common_Mst_493	chr12	104763991	104764336	+	0	NA	non-coding (NR_104435, exon 15 of 15)	non-coding (NR_104435, exon 15 of 15)	-12211	NM_148948	192119	Mm.21135	NM_148948	ENSMUSG00000041415	Dicer1	1110006F08Rik|D12Ertd7e|mKIAA0928	dicer 1, ribonuclease type III	protein-coding	3.382903015	6.482757748
YAP_Mst_unique_637	chr11	62967226	62967414	+	0	NA	intron (NM_025496, intron 1 of 1)	intron (NM_025496, intron 1 of 1)	16127	NM_025496	66338	Mm.46166	NM_025496	ENSMUSG00000042200	Cdrt4	1700019I23Rik	CMT1A duplicated region transcript 4	protein-coding	3.924302182	6.473403119
YAP_Mst_unique_3603	chr8	8861609	8861925	+	0	NA	Intergenic	Intergenic	-171230	NM_176849	234023	Mm.251655	NM_176849	ENSMUSG00000040459	Arglu1	9430010O03Rik|C130008N12	arginine and glutamate rich 1	protein-coding	2.412842341	4.395583664
YAP_WT_unique_278	chr4	83330441	83330701	+	0	NA	Intergenic	RMER10B|LTR|ERVL	-6382	NM_027238	69863	Mm.5540	NM_025782	ENSMUSG00000038172	Ttc39b	1810054D07Rik|9130422G05Rik|AI450603|AV103077|AW215585	tetratricopeptide repeat domain 39B	protein-coding	4.395810473	4.101682149
YAP_Mst_unique_2363	chr3	8123799	8124406	+	0	NA	Intergenic	RLTR13D6|LTR|ERVK	-169215	NR_040587	75476	Mm.491752	NR_040587	ENSMUSG00000100010	1700010I02Rik	-	RIKEN cDNA 1700010I02 gene	ncRNA	1.658287952	5.422007465
YAP_Mst_unique_1338	chr14	76680994	76681181	+	0	NA	intron (NR_015485, intron 4 of 4)	MLTR14|LTR|ERV1	3519	NR_015485	73272	Mm.116804	NR_015485	ENSMUSG00000101009	1700108F19Rik	1700020I02Rik|BB065030	RIKEN cDNA 1700108F19 gene	ncRNA	1.849301311	3.977010959
YAP_Mst_unique_2949	chr5	72501800	72502000	+	0	NA	intron (NM_001122756, intron 1 of 21)	intron (NM_001122756, intron 1 of 21)	2308	NM_016869	53419	Mm.332425	NM_016869	ENSMUSG00000005220	Corin	AV273130|Lrp4	corin, serine peptidase	protein-coding	0.980160363	4.565198469
YAP_WT_unique_491	chrY	90797831	90798062	+	0	NA	intron (NM_133362, intron 2 of 3)	intron (NM_133362, intron 2 of 3)	12504	NM_133362	170942	Mm.76062	NM_133362	ENSMUSG00000096768	Erdr1	edr	erythroid differentiation regulator 1	protein-coding	5.19504874	0.512710269
YAP_Mst_unique_2451	chr3	89457533	89457696	+	0	NA	intron (NM_001310640, intron 1 of 3)	intron (NM_001310640, intron 1 of 3)	-1504	NM_026784	68603	Mm.34242	NM_026784	ENSMUSG00000027952	Pmvk	1110011E12Rik|2900002L22Rik|AV001327|PMK|PMKA|PMKASE	phosphomevalonate kinase	protein-coding	2.19059513	6.320449235
YAP_Mst_unique_483	chr10	103346774	103347084	+	0	NA	Intergenic	MLTR18B_MM|LTR|ERVK	-20879	NM_001358821	103098	Mm.458408	NM_175328	ENSMUSG00000019894	Slc6a15	AA536730|AI326450|AI326451|v7-3	solute carrier family 6 (neurotransmitter transporter), member 15	protein-coding	1.639594903	7.813355936
YAP_Mst_unique_3763	chr8	115036060	115036290	+	0	NA	intron (NM_019573, intron 8 of 8)	RMER6C|LTR|ERVK	596523	NM_019573	80707	Mm.440420	NM_019573	ENSMUSG00000004637	Wwox	5330426P09Rik|9030416C10Rik|WOX1	WW domain-containing oxidoreductase	protein-coding	3.561973146	6.546964519
YAP_WT_common_Mst_1838	chr6	128300191	128300775	+	0	NA	5' UTR (NM_011567, exon 1 of 12)	5' UTR (NM_011567, exon 1 of 12)	330	NM_001080979	21679	Mm.14774	NM_011567	ENSMUSG00000030353	Tead4	ETFR-2|Etfr2|FR-19|Rtef1|TEAD-4|TEF-3|Tcf13r1|Tef3|Tefr|Tefr1|Tefr1a	TEA domain family member 4	protein-coding	18.62156853	31.10968153
YAP_Mst_unique_2854	chr5	3290105	3290285	+	0	NA	Intergenic	Intergenic	-53698	NM_009873	12571	Mm.31672	NM_009873	ENSMUSG00000040274	Cdk6	AI504062|Crk2	cyclin-dependent kinase 6	protein-coding	3.009286627	5.257404743
YAP_Mst_unique_1430	chr15	55208682	55209139	+	0	NA	exon (NM_145470, exon 5 of 9)	exon (NM_145470, exon 5 of 9)	75474	NM_001037937	97998	Mm.295397	NM_145470	ENSMUSG00000022419	Deptor	Depdc6	DEP domain containing MTOR-interacting protein	protein-coding	2.682159864	4.52643526
YAP_WT_common_Mst_55	chr1	66912399	66912849	+	0	NA	Intergenic	RMER16B2|LTR|ERVK	22742	NM_001113387	17901	Mm.1000	NM_021285	ENSMUSG00000061816	Myl1	AI325107|MLC1f|MLC3f|Mylf	myosin, light polypeptide 1	protein-coding	2.929358884	8.100724802
YAP_WT_common_Mst_2082	chr8	106609033	106609461	+	0	NA	intron (NM_009864, intron 2 of 15)	intron (NM_009864, intron 2 of 15)	5897	NM_009864	12550	Mm.35605	NM_009864	ENSMUSG00000000303	Cdh1	AA960649|ARC-1|E-cad|Ecad|L-CAM|UVO|Um	cadherin 1	protein-coding	9.130691725	13.2297347
YAP_Mst_unique_1583	chr16	29765888	29766307	+	0	NA	Intergenic	LTRIS2|LTR|ERV1	186763	NM_001199177	74143	Mm.274285	NM_133752	ENSMUSG00000038084	Opa1	1200011N24Rik|AI225888|AI847218|lilr3|mKIAA0567	OPA1, mitochondrial dynamin like GTPase	protein-coding	1.434822985	4.571840953
YAP_WT_common_Mst_803	chr15	100258652	100258998	+	0	NA	intron (NM_007497, intron 6 of 6)	RLTR13E|LTR|ERVK	-22012	NM_183109	75002	Mm.261400	NM_183109	ENSMUSG00000045631	Tmprss12	4930478A21Rik	transmembrane (C-terminal) protease, serine 12	protein-coding	3.573539402	5.09290793
YAP_Mst_unique_2416	chr3	60499962	60500221	+	0	NA	intron (NM_001253713, intron 2 of 9)	intron (NM_001253713, intron 2 of 9)	-1088	NM_001253710	56758	Mm.255723	NM_020007	ENSMUSG00000027763	Mbnl1	Mbnl|mKIAA0428	muscleblind like splicing factor 1	protein-coding	2.09492646	5.359230852
YAP_Mst_unique_891	chr12	76869717	76869891	+	0	NA	intron (NM_145927, intron 2 of 11)	intron (NM_145927, intron 2 of 11)	32337	NM_145927	110606	Mm.151174	NM_145927	ENSMUSG00000033373	Fntb	2010013E13Rik|AA409500	farnesyltransferase, CAAX box, beta	protein-coding	1.324451987	5.728961761
YAP_Mst_unique_3620	chr8	15843176	15843509	+	0	NA	Intergenic	Intergenic	325496	NR_037214	100526464	NANA	NR_037214	ENSMUSG00000093142	Mir3106	mir-3106|mmu-mir-3106	microRNA 3106	ncRNA	0.971529152	10.58226977
YAP_Mst_unique_1743	chr17	33858683	33858893	+	0	NA	Intergenic	LTRIS2|LTR|ERV1	15362	NM_001305169	54219	Mm.11175	NM_019421	ENSMUSG00000002308	Cd320	425O18-1|8D6|D17Ertd716e|NG29|TCblR|VLDL	CD320 antigen	protein-coding	1.263251006	3.946168134
YAP_Mst_unique_1325	chr14	69712440	69712790	+	0	NA	intron (NM_001301651, intron 1 of 7)	ORR1A2-int|LTR|ERVL-MaLR	2194	NM_001301651	71843	Mm.27738	NM_001146012	ENSMUSG00000034194	R3hcc1	1700020M16Rik|AA407796	R3H domain and coiled-coil containing 1	protein-coding	1.254644688	8.76260871
YAP_Mst_unique_729	chr11	97815888	97816208	+	0	NA	intron (NM_010688, intron 3 of 6)	intron (NM_010688, intron 3 of 6)	16483	NM_010688	16796	Mm.271967	NM_010688	ENSMUSG00000038366	Lasp1	AA408629|Def-4|LASP-1|MLN 50|SH3P6|Tg(Col1a1-lacZ)1Ngma	LIM and SH3 protein 1	protein-coding	2.852110392	5.611291022
YAP_WT_common_Mst_76	chr1	90519311	90519672	+	0	NA	Intergenic	Intergenic	-83934	NM_133805	108679	Mm.119177	NM_133805	ENSMUSG00000034432	Cops8	9430009J09Rik|AA408242|Csn8|Sgn8	COP9 signalosome subunit 8	protein-coding	6.818915442	11.12504397
YAP_Mst_unique_3870	chr9	56973267	56973443	+	0	NA	intron (NM_178374, intron 5 of 8)	intron (NM_178374, intron 5 of 8)	-21613	NM_019651	56294	Mm.325643	NM_019651	ENSMUSG00000032290	Ptpn9	MEG2	protein tyrosine phosphatase, non-receptor type 9	protein-coding	0.982114821	4.512181412
YAP_Mst_unique_53	chr1	43202319	43202525	+	0	NA	Intergenic	Intergenic	-5661	NM_001289533	14200	Mm.6799	NM_010212	ENSMUSG00000008136	Fhl2	FHL-2|SLIM-3|SLIM3	four and a half LIM domains 2	protein-coding	1.119705786	3.77615182
YAP_Mst_unique_158	chr1	105669831	105669988	+	0	NA	intron (NM_173187, intron 1 of 28)	PB1|SINE|Alu	6048	NM_029349	227446	Mm.337339	NM_029349	ENSMUSG00000026319	Relch	2310035C23Rik|6430401N10|Kiaa1468|mKIAA1468	RAB11 binding and LisH domain, coiled-coil and HEAT repeat containing	protein-coding	1.760347577	3.549104717
YAP_WT_unique_354	chr6	85010516	85010741	+	0	NA	intron (NM_177077, intron 2 of 21)	intron (NM_177077, intron 2 of 21)	58885	NM_177077	75914	Mm.159621	NM_177077	ENSMUSG00000033769	Exoc6b	4930569O18Rik|G430127E12Rik|Sec15b|Sec15l2|mKIAA0919	exocyst complex component 6B	protein-coding	5.845756003	4.135387502
YAP_Mst_unique_992	chr12	118678010	118678258	+	0	NA	Intergenic	RMER16B2|LTR|ERVK	-147941	NR_045947	100384890	Mm.484658	NR_045947	ENSMUSG00000113875	D230030E09Rik	Npe	Riken cDNA D230030E09 gene	ncRNA	1.861679499	4.845303238
YAP_Mst_unique_1375	chr14	121838096	121838399	+	0	NA	Intergenic	Intergenic	40023	NR_131002	78312	Mm.188743	NR_130999	ENSMUSG00000102112	1810041H14Rik	-	RIKEN cDNA 1810041H14 gene	ncRNA	1.410497798	5.533801433
YAP_WT_common_Mst_907	chr17	37080115	37080451	+	0	NA	Intergenic	RLTR23|LTR|ERV1	5953	NM_146477	258469	Mm.271392	NM_146477	ENSMUSG00000056600	Olfr90	MOR256-21|bM573K1.2	olfactory receptor 90	protein-coding	3.438859016	5.042339225
YAP_Mst_unique_4030	chrX	13025702	13025952	+	0	NA	Intergenic	Intergenic	-16188	NR_038158	70489	Mm.383563	NR_038158	ENSMUSG00000087424	5730405O15Rik	-	RIKEN cDNA 5730405O15 gene	ncRNA	1.56981859	4.400495646
YAP_WT_unique_207	chr18	40228669	40228931	+	0	NA	Intergenic	RLTR25A|LTR|ERVK	-9401	NM_023311	67180	Mm.270382	NM_023311	ENSMUSG00000024487	Yipf5	2610311I19Rik|AA408236|Yip1a	Yip1 domain family, member 5	protein-coding	2.996383772	3.165937172
YAP_Mst_unique_1507	chr15	100268333	100268580	+	0	NA	Intergenic	LTRIS3|LTR|ERV1	-12381	NM_183109	75002	Mm.261400	NM_183109	ENSMUSG00000045631	Tmprss12	4930478A21Rik	transmembrane (C-terminal) protease, serine 12	protein-coding	1.495349017	5.344472938
YAP_WT_common_Mst_658	chr14	76624853	76625188	+	0	NA	Intergenic	Intergenic	-52548	NR_015485	73272	Mm.116804	NR_015485	ENSMUSG00000101009	1700108F19Rik	1700020I02Rik|BB065030	RIKEN cDNA 1700108F19 gene	ncRNA	3.656039338	7.889460052
YAP_Mst_unique_2581	chr3	154546343	154546526	+	0	NA	Intergenic	MTEb|LTR|ERVL-MaLR	-50277	NM_009968	12972	Mm.374855	NM_009968	ENSMUSG00000028199	Cryz	Sez9	crystallin, zeta	protein-coding	2.960222171	3.139952328
YAP_WT_unique_294	chr4	135532134	135532311	+	0	NA	intron (NM_030189, intron 7 of 8)	intron (NM_030189, intron 7 of 8)	36235	NM_030189	78806	Mm.374844	NM_030189	ENSMUSG00000028801	Stpg1	4930403G18Rik|4930555I21Rik|Mapo2	sperm tail PG rich repeat containing 1	protein-coding	6.120009882	4.58229659
YAP_Mst_unique_1213	chr13	116443282	116443445	+	0	NA	Intergenic	Intergenic	-133675	NM_021459	16392	Mm.42242	NM_021459	ENSMUSG00000042258	Isl1	-	ISL1 transcription factor, LIM/homeodomain	protein-coding	0.918636668	3.730101188
YAP_Mst_unique_3556	chr7	131112554	131112713	+	0	NA	intron (NM_001347632, intron 45 of 47)	intron (NM_001347632, intron 45 of 47)	33650	NM_173409	233918	Mm.78341	NM_173409	ENSMUSG00000013668	4933402N03Rik	4930412O05	RIKEN cDNA 4933402N03 gene	protein-coding	3.042100657	4.035762257
YAP_WT_common_Mst_1936	chr7	99519022	99519337	+	0	NA	Intergenic	Intergenic	-16307	NM_178220	109689	Mm.260193	NM_177231	ENSMUSG00000018909	Arrb1	1200006I17Rik|AW208571|G430100A01Rik	arrestin, beta 1	protein-coding	2.933912628	5.108559819
YAP_WT_unique_52	chr11	30444315	30444746	+	0	NA	intron (NM_001100394, intron 3 of 4)	RLTR13B1|LTR|ERVK	27299	NM_001100394	75087	Mm.159422	NM_001100394	ENSMUSG00000040919	4930505A04Rik	-	RIKEN cDNA 4930505A04 gene	protein-coding	2.17292904	1.612731506
YAP_WT_common_Mst_1634	chr5	72902308	72902856	+	0	NA	Intergenic	Intergenic	-11780	NM_001113423	75991	Mm.121285	NM_153567	ENSMUSG00000036087	Slain2	5033405K12Rik|8030444K12Rik|AI596370	SLAIN motif family, member 2	protein-coding	3.651892886	3.621391499
YAP_Mst_unique_1893	chr18	37770808	37771087	+	0	NA	intron (NM_033595, intron 1 of 3)	intron (NM_033595, intron 1 of 3)	5367	NM_033595	93724	Mm.247203	NM_033595	ENSMUSG00000102428	Pcdhga12	Pcdh13|pc2c	protocadherin gamma subfamily A, 12	protein-coding	4.470025455	4.794364185
YAP_WT_common_Mst_759	chr15	76158674	76159045	+	0	NA	Intergenic	Intergenic	-32303	NM_001142968	271278	Mm.205253	NM_198172	ENSMUSG00000044361	BC024139	6230424I18Rik	cDNA sequence BC024139	protein-coding	4.486047051	5.481510706
YAP_WT_common_Mst_1221	chr2	113440432	113440718	+	0	NA	promoter-TSS (NM_001285459)	promoter-TSS (NM_001285459)	-489	NM_001285459	14260	Mm.4938	NM_010230	ENSMUSG00000044042	Fmn1	Fmn|formin-1|ld	formin 1	protein-coding	3.67454667	5.447131893
YAP_WT_common_Mst_1832	chr6	123810292	123810717	+	0	NA	intron (NM_001104639, intron 5 of 5)	RLTR13C1|LTR|ERVK	31533	NM_001104639	243628	Mm.469873	NM_001104639	ENSMUSG00000072780	Vmn2r24	EG243628	vomeronasal 2, receptor 24	protein-coding	1.877084242	4.906338104
YAP_WT_common_Mst_1314	chr3	29025013	29025477	+	0	NA	Intergenic	RLTR13D6|LTR|ERVK	-56542	NR_151636	75740	Mm.330948	NM_029412	ENSMUSG00000063600	Egfem1	6130401L20Rik|Efcab11	EGF-like and EMI domain containing 1	protein-coding	2.567015813	5.66422773
YAP_Mst_unique_2059	chr19	53064441	53064600	+	0	NA	Intergenic	Intergenic	-11732	NR_045320	78457	Mm.76932	NR_045320	ENSMUSG00000099988	1700054A03Rik	-	RIKEN cDNA 1700054A03 gene	ncRNA	2.607514849	6.372256196
YAP_WT_common_Mst_2264	chrX	127093128	127093399	+	0	NA	Intergenic	RLTR13G|LTR|ERVK	53291	NM_001033241	211208	Mm.300684	NM_001033241	ENSMUSG00000062791	Gm382	-	predicted gene 382	protein-coding	2.17292904	4.623009397
YAP_Mst_unique_2985	chr5	101902833	101903035	+	0	NA	intron (NM_172882, intron 30 of 66)	intron (NM_172882, intron 30 of 66)	137804	NM_173370	74596	Mm.46764	NM_173370	ENSMUSG00000029330	Cds1	4833409J18Rik|AI314024|AW125888	CDP-diacylglycerol synthase 1	protein-coding	1.998095669	4.352805546
YAP_Mst_unique_615	chr11	55146924	55147188	+	0	NA	intron (NM_001363468, intron 3 of 11)	intron (NM_001363468, intron 3 of 11)	4652	NM_001363468	215332	Mm.87054	NM_172258	ENSMUSG00000049491	Slc36a3	PAT3|TRAMD2|tramdorin2	solute carrier family 36 (proton/amino acid symporter), member 3	protein-coding	2.09913145	5.899346616
YAP_WT_common_Mst_857	chr16	50437299	50437674	+	0	NA	Intergenic	B1_Mus2|SINE|Alu	-5020	NM_001347240	70508	Mm.28940	NM_027444	ENSMUSG00000022641	Bbx	5530401J07Rik|5730403O13Rik	bobby sox HMG box containing	protein-coding	3.852711065	7.366508935
YAP_Mst_unique_138	chr1	88464563	88464834	+	0	NA	Intergenic	Intergenic	45368	NM_008132	14659	Mm.5187	NM_008132	ENSMUSG00000062310	Glrp1	GRP-1	glutamine repeat protein 1	protein-coding	3.025058076	5.185267297
YAP_WT_common_Mst_1404	chr3	139614729	139614995	+	0	NA	intron (NM_198659, intron 12 of 13)	RMER20B|LTR|ERVK	165897	NR_153353	102635321	Mm.121751	NR_153353	ENSMUSG00000106505	Gm32693	-	predicted gene, 32693	ncRNA	4.861284445	3.373079434
YAP_WT_common_Mst_643	chr14	63500275	63500563	+	0	NA	intron (NM_021480, intron 1 of 8)	intron (NM_021480, intron 1 of 8)	8673	NM_021480	58865	Mm.354229	NM_021480	ENSMUSG00000021953	Tdh	-	L-threonine dehydrogenase	protein-coding	4.972423548	5.997417596
YAP_Mst_unique_649	chr11	65379003	65379227	+	0	NA	Intergenic	RMER20B|LTR|ERVK	-91282	NR_040280	327946	Mm.383301	NR_040280	ENSMUSG00000085162	Gm12295	A730013G04	predicted gene 12295	ncRNA	2.369297443	4.304813074
YAP_Mst_unique_3542	chr7	126377718	126377894	+	0	NA	non-coding (NR_045537, exon 1 of 13)	non-coding (NR_045537, exon 1 of 13)	128	NM_023712	73658	Mm.11112	NM_023712	ENSMUSG00000030741	Spns1	2210013K02Rik|Spin1|Spinl	spinster homolog 1	protein-coding	3.208241747	6.432258608
YAP_Mst_unique_1111	chr13	58836921	58837386	+	0	NA	intron (NM_001025074, intron 2 of 17)	intron (NM_001025074, intron 2 of 17)	29456	NM_001025074	18212	Mm.130054	NM_008745	ENSMUSG00000055254	Ntrk2	GP145-TrkB/GP95-TrkB|Tkrb|trk-B|trkB	neurotrophic tyrosine kinase, receptor, type 2	protein-coding	2.23821017	9.189176317
YAP_Mst_unique_2307	chr2	155585657	155585825	+	0	NA	intron (NM_001291111, intron 1 of 11)	intron (NM_001291111, intron 1 of 11)	7069	NM_001291111	14854	Mm.252316	NM_008180	ENSMUSG00000027610	Gss	AI314904|GS-A/GS-B|GSH-S	glutathione synthetase	protein-coding	3.497258574	5.831808432
YAP_WT_unique_102	chr13	86345366	86345551	+	0	NA	Intergenic	RLTR9E|LTR|ERVK	-298663	NM_007749	12867	Mm.378898	NM_007749	ENSMUSG00000017778	Cox7c	COXVIIc|Cox7c1	cytochrome c oxidase subunit 7C	protein-coding	3.23992287	3.471623447
YAP_Mst_unique_279	chr1	183379335	183380038	+	0	NA	Intergenic	RLTR13D6|LTR|ERVK	-9199	NM_021466	21339	Mm.383556	NM_021466	ENSMUSG00000072258	Taf1a	TAFI48|mTAFI48	TATA-box binding protein associated factor, RNA polymerase I, A	protein-coding	1.020618186	4.56195614
YAP_WT_common_Mst_679	chr15	3676901	3677397	+	0	NA	Intergenic	RLTR13E|LTR|ERVK	-93797	NM_010284	14600	Mm.3986	NM_010284	ENSMUSG00000055737	Ghr	GHBP|GHR/BP	growth hormone receptor	protein-coding	4.780152416	3.624194
YAP_Mst_unique_3793	chr9	8537494	8537732	+	0	NA	Intergenic	RLTR13B2|LTR|ERVK	-6529	NM_013838	22068	Mm.325086	NM_013838	ENSMUSG00000031997	Trpc6	AV025995|LLHWJM002|LLHWJM003|LLHWJM004|TRP-6|Trrp6|mtrp6	transient receptor potential cation channel, subfamily C, member 6	protein-coding	1.066765721	3.270558271
YAP_Mst_unique_3169	chr6	54046486	54046699	+	0	NA	intron (NM_001163640, intron 1 of 12)	intron (NM_001163640, intron 1 of 12)	6660	NM_001163640	69993	Mm.321147	NM_023543	ENSMUSG00000004633	Chn2	1700026N20Rik|4930557O16Rik|ARHGAP3|Bch	chimerin 2	protein-coding	2.057851802	5.240734067
YAP_Mst_unique_2764	chr4	125583990	125584268	+	0	NA	intron (NM_001081097, intron 1 of 15)	RMER20A|LTR|ERVK	79380	NR_035409	100124641	NANA	NR_035409	ENSMUSG00000076033	Mir692-3	Mir692-2b|Mirn692-2b|mmu-mir-692-3	microRNA 692-3	ncRNA	2.824548143	6.029661777
YAP_WT_common_Mst_2279	chrX	159522429	159522802	+	0	NA	Intergenic	LTRIS2|LTR|ERV1	-10053	NM_001358941	382252	Mm.296254	NM_001033472	ENSMUSG00000044150	Bclaf3	2310067E24Rik|A830080D01Rik|Gm1146	Bclaf1 and Thrap3 family member 3	protein-coding	2.169055727	6.815247268
YAP_WT_common_Mst_485	chr12	86877055	86877325	+	0	NA	Intergenic	B1_Mur1|SINE|Alu	7624	NM_145836	238330	Mm.248358	NM_145836	ENSMUSG00000034168	Irf2bpl	6430527G18Rik|Eap1	interferon regulatory factor 2 binding protein-like	protein-coding	4.83229484	5.517919264
YAP_WT_common_Mst_1432	chr4	12770510	12770824	+	0	NA	Intergenic	Intergenic	-136170	NM_173746	208820	Mm.12057	NM_173746	ENSMUSG00000055963	Triqk	C130086A10|Gm11818	triple QxxK/R motif containing	protein-coding	2.391371642	2.6972513
YAP_WT_common_Mst_1352	chr3	84595298	84595546	+	0	NA	3' UTR (NM_207278, exon 1 of 1)	3' UTR (NM_207278, exon 1 of 1)	1848	NM_207278	403175	Mm.83086	NM_207278	ENSMUSG00000047819	Tigd4	C130063O11Rik|Gm418	tigger transposable element derived 4	protein-coding	2.839061236	3.207454256
YAP_WT_common_Mst_2075	chr8	104601864	104602206	+	0	NA	3' UTR (NM_001252628, exon 18 of 18)	3' UTR (NM_001252628, exon 18 of 18)	10563	NM_001024606	382051	Mm.290750	NM_001024606	ENSMUSG00000048371	Pdp2	4833426J09Rik|Gm1705|mKIAA1348	pyruvate dehyrogenase phosphatase catalytic subunit 2	protein-coding	6.45332473	6.588999604
YAP_Mst_unique_2391	chr3	32644831	32645118	+	0	NA	Intergenic	RMER15|LTR|ERVL	-28384	NM_013531	14696	Mm.139192	NM_013531	ENSMUSG00000027669	Gnb4	6720453A21Rik|G(beta)4	guanine nucleotide binding protein (G protein), beta 4	protein-coding	1.770534774	4.071163681
YAP_WT_common_Mst_165	chr1	189778303	189778739	+	0	NA	intron (NM_008976, intron 1 of 18)	intron (NM_008976, intron 1 of 18)	50253	NM_008976	19250	Mm.4498	NM_008976	ENSMUSG00000026604	Ptpn14	C130080N23Rik|PTP36	protein tyrosine phosphatase, non-receptor type 14	protein-coding	2.545857365	9.604560063
YAP_WT_unique_35	chr10	46733947	46734175	+	0	NA	Intergenic	MLTR18B_MM|LTR|ERVK	489313	NR_028274	100302593	NANA	NR_028274	ENSMUSG00000095118	Snord14d	Gm23710	small nucleolar RNA, C/D box 14D	snoRNA	2.783373443	2.374523415
YAP_Mst_unique_1579	chr16	28868951	28869178	+	0	NA	intron (NM_177718, intron 1 of 1)	MLTR18C_MM|LTR|ERVK	60634	NM_177718	239796	Mm.155887	NM_177718	ENSMUSG00000051065	Mb21d2	1600021P15Rik|A430031N04|C87006	Mab-21 domain containing 2	protein-coding	1.270718737	5.217051856
YAP_WT_common_Mst_714	chr15	36725648	36725936	+	0	NA	Intergenic	RMER20B|LTR|ERVK	65140	NM_001253807	22631	Mm.3360	NM_011740	ENSMUSG00000022285	Ywhaz	1110013I11Rik|14-3-3zeta|AI596267|AL022924|AU020854	tyrosine 3-monooxygenase/tryptophan 5-monooxygenase activation protein, zeta polypeptide	protein-coding	3.408516142	3.351498068
YAP_WT_common_Mst_1545	chr4	132594301	132594585	+	0	NA	Intergenic	Intergenic	30376	NM_001081211	19204	Mm.89389	NM_001081211	ENSMUSG00000056529	Ptafr	PAFR	platelet-activating factor receptor	protein-coding	4.269614957	14.4884983
YAP_WT_common_Mst_288	chr11	4299218	4299642	+	0	NA	Intergenic	Intergenic	32634	NM_001039537	16878	Mm.4964	NM_008501	ENSMUSG00000034394	Lif	-	leukemia inhibitory factor	protein-coding	10.17101217	14.43378501
YAP_WT_common_Mst_534	chr13	43740061	43740340	+	0	NA	Intergenic	Intergenic	23409	NR_046022	622552	Mm.375036	NR_046022	ENSMUSG00000110016	Gm20751	-	predicted gene, 20751	ncRNA	3.766410337	5.947439116
YAP_Mst_unique_1748	chr17	34911009	34911293	+	0	NA	intron (NM_145830, intron 22 of 26)	intron (NM_145830, intron 22 of 26)	-3315	NM_023557	70129	Mm.183126	NM_023557	ENSMUSG00000007034	Slc44a4	2210409B01Rik|NG22|mTPPT1	solute carrier family 44, member 4	protein-coding	3.537680964	6.141215328
YAP_Mst_unique_1492	chr15	96691650	96691809	+	0	NA	exon (NM_001355633, exon 12 of 15)	exon (NM_001355633, exon 12 of 15)	7999	NM_001355633	67760	Mm.46754	NM_175121	ENSMUSG00000022462	Slc38a2	5033402L14Rik|AI316867|ATA2|SAT2|mKIAA1382	solute carrier family 38, member 2	protein-coding	2.100498072	4.354375067
YAP_WT_common_Mst_2032	chr8	56550717	56551021	+	0	NA	promoter-TSS (NM_001009951)	promoter-TSS (NM_001009951)	-285	NM_015791	50753	Mm.251174	NM_015791	ENSMUSG00000038206	Fbxo8	Fbx8	F-box protein 8	protein-coding	4.635581953	4.178528653
YAP_Mst_unique_3069	chr5	136718116	136718291	+	0	NA	Intergenic	ID_B1|SINE|B4	24026	NM_001085387	59310	Mm.5178	NM_021611	ENSMUSG00000005474	Myl10	1700027I08Rik|Mylc2pl|PLRLC	myosin, light chain 10, regulatory	protein-coding	1.44861936	3.37922677
YAP_WT_common_Mst_1979	chr8	3394722	3395532	+	0	NA	intron (NM_133962, intron 1 of 19)	intron (NM_133962, intron 1 of 19)	2119	NM_133962	102098	Mm.170461	NM_133962	ENSMUSG00000004568	Arhgef18	A430078G23Rik|AI467246|D030053O22Rik	rho/rac guanine nucleotide exchange factor (GEF) 18	protein-coding	4.172595346	5.238188406
YAP_Mst_unique_2202	chr2	69544176	69544437	+	0	NA	intron (NM_001081088, intron 4 of 78)	intron (NM_001081088, intron 4 of 78)	41723	NM_001081088	14725	Mm.23847	NM_001081088	ENSMUSG00000027070	Lrp2	AI315343|AW536255|D230004K18Rik|Gp330|Megalin|b2b1625.2Clo	low density lipoprotein receptor-related protein 2	protein-coding	1.59237548	3.826596596
YAP_Mst_unique_15	chr1	16119653	16119974	+	0	NA	intron (NM_133832, intron 2 of 5)	intron (NM_133832, intron 2 of 5)	13931	NM_133832	98711	Mm.274376	NM_133832	ENSMUSG00000025921	Rdh10	3110069K09Rik|4921506A21Rik|AI875664|AW549993|D1Ertd762e|m366Asp	retinol dehydrogenase 10 (all-trans)	protein-coding	1.04372575	5.752181576
YAP_Mst_unique_3197	chr6	73759352	73759666	+	0	NA	Intergenic	RMER20B|LTR|ERVK	-150836	NR_157242	102634075	Mm.78553	NR_157242	ENSMUSG00000107441	Gm31747	-	predicted gene, 31747	ncRNA	2.391371642	5.232667522
YAP_WT_common_Mst_510	chr13	5695620	5695877	+	0	NA	Intergenic	MMERVK9C_I-int|LTR|ERVK	162344	NR_045891	71867	Mm.179181	NR_045891	ENSMUSG00000100625	1700016G22Rik	-	RIKEN cDNA 1700016G22 gene	ncRNA	3.413800663	3.754197449
YAP_WT_common_Mst_1499	chr4	106313902	106314198	+	0	NA	Intergenic	ID_B1|SINE|B4	-2163	NM_183225	329908	Mm.234544	NM_183225	ENSMUSG00000028514	Usp24	2700066K03Rik|2810030C21Rik|AI414051|B130021E18|C79851	ubiquitin specific peptidase 24	protein-coding	3.43376441	7.323445953
YAP_Mst_unique_3094	chr5	145064855	145065081	+	0	NA	Intergenic	Intergenic	-18901	NM_019767	56443	Mm.371610	NM_019767	ENSMUSG00000029621	Arpc1a	0610010H08Rik|1110030K07Rik|41kDa|AA407347|Sid32|Sid329	actin related protein 2/3 complex, subunit 1A	protein-coding	1.378421946	5.090319193
YAP_WT_common_Mst_1245	chr2	152792525	152792890	+	0	NA	intron (NM_001289716, intron 2 of 2)	intron (NM_001289716, intron 2 of 2)	35782	NR_149254	12048	Mm.238213	NM_009743	ENSMUSG00000007659	Bcl2l1	Bcl(X)L|Bcl-XL|Bcl2l|BclX|bcl-x|bcl2-L-1	BCL2-like 1	protein-coding	3.514683038	8.635625883
YAP_Mst_unique_308	chr10	6358226	6358454	+	0	NA	Intergenic	RLTR13C3|LTR|ERVK	-400253	NM_001302795	18390	Mm.438000	NM_011013	ENSMUSG00000000766	Oprm1	M-OR-1|MOP-R|MOR-1|MOR-1O|Oprm|mor|muOR	opioid receptor, mu 1	protein-coding	1.416990117	2.819746555
YAP_Mst_unique_4137	chrX	105937776	105938111	+	0	NA	Intergenic	RLTR23|LTR|ERV1	-8571	NM_009530	22589	Mm.10141	NM_009530	ENSMUSG00000031229	Atrx	4833408C14Rik|AI447451|ATR2|DXHXS6677E|HP1-BP38|Hp1bp2|Hp1bp38|MRXS3|RAD54L|Rad54|XH2|Xnp|ZNF-HX	ATRX, chromatin remodeler	protein-coding	1.034728114	4.096450412
YAP_Mst_unique_3150	chr6	35017849	35018061	+	0	NA	Intergenic	Intergenic	-39956	NM_001025573	243753	Mm.440221	NM_001025573	ENSMUSG00000029847	Slc23a4	2010107G12Rik|Gm468	solute carrier family 23 member 4	protein-coding	2.339554272	5.983339151
YAP_Mst_unique_3291	chr6	127375877	127376263	+	0	NA	Intergenic	Intergenic	-68103	NR_073373	232386	Mm.257367	NR_073373	ENSMUSG00000107153	Gm38404	D130058E03	predicted gene, 38404	ncRNA	1.107987934	7.288851187
YAP_Mst_unique_949	chr12	102261877	102262131	+	0	NA	intron (NM_172152, intron 14 of 16)	intron (NM_172152, intron 14 of 16)	-21070	NM_177620	217835	Mm.24145	NM_177620	ENSMUSG00000044456	Rin3	6430500K07|C86933	Ras and Rab interactor 3	protein-coding	2.090556567	6.797073275
YAP_WT_common_Mst_2217	chr9	117072392	117072708	+	0	NA	intron (NM_001172123, intron 2 of 14)	intron (NM_001172123, intron 2 of 14)	179933	NM_001172123	207181	Mm.326411	NM_178660	ENSMUSG00000039607	Rbms3	6720477E09Rik|8430436O14Rik	RNA binding motif, single stranded interacting protein	protein-coding	3.619263512	11.31058723
YAP_Mst_unique_450	chr10	84712529	84712844	+	0	NA	intron (NM_027423, intron 23 of 27)	intron (NM_027423, intron 23 of 27)	-43362	NM_001024918	71137	Mm.79070	NM_027689	ENSMUSG00000020037	Rfx4	4933412G19Rik|NYD-sp10	regulatory factor X, 4 (influences HLA class II expression)	protein-coding	1.576978038	5.646302958
YAP_WT_unique_335	chr6	33621940	33622239	+	0	NA	intron (NM_009148, intron 10 of 17)	intron (NM_009148, intron 10 of 17)	372961	NM_001347089	20336	Mm.265512	NM_009148	ENSMUSG00000029763	Exoc4	C78892|Sec8|Sec8l1	exocyst complex component 4	protein-coding	3.515316314	1.302772378
YAP_WT_unique_213	chr18	62708632	62709215	+	0	NA	intron (NM_001168423, intron 1 of 4)	RLTR13B1|LTR|ERVK	32464	NM_001168423	100038417	Mm.387557	NM_001168423	ENSMUSG00000073551	Spink13	Gm10534|Spink5l3	serine peptidase inhibitor, Kazal type 13	protein-coding	2.420980301	1.19297947
YAP_Mst_unique_1300	chr14	57753603	57753920	+	0	NA	Intergenic	Intergenic	-7638	NM_015771	50523	Mm.347899	NM_015771	ENSMUSG00000021959	Lats2	4932411G09Rik|AV277261|AW228608	large tumor suppressor 2	protein-coding	1.202627393	6.091716615
YAP_Mst_unique_3893	chr9	66118375	66118546	+	0	NA	intron (NM_019727, intron 1 of 14)	intron (NM_019727, intron 1 of 14)	6426	NM_019727	56440	Mm.271891	NM_019727	ENSMUSG00000032382	Snx1	-	sorting nexin 1	protein-coding	1.414930538	4.544554806
YAP_WT_common_Mst_1962	chr7	127225010	127225546	+	0	NA	Intergenic	LTRIS2|LTR|ERV1	-6833	NM_017461	54204	Mm.18	NM_017461	ENSMUSG00000000486	1-Sep	Diff6|Pnutl3	septin 1	protein-coding	2.568129667	6.170527415
YAP_WT_common_Mst_622	chr14	40891711	40892653	+	0	NA	intron (NM_177816, intron 1 of 7)	LTRIS2|LTR|ERV1	1132	NM_001368700	328381	Mm.235694	NM_177816	ENSMUSG00000037833	Sh2d4b	A430109M18Rik|D030001E08	SH2 domain containing 4B	protein-coding	3.600809948	5.676240938
YAP_Mst_unique_3310	chr6	140336483	140336687	+	0	NA	Intergenic	Intergenic	-87514	NM_144920	109135	Mm.247670	NM_144920	ENSMUSG00000030231	Plekha5	2810431N21Rik|AI428202|AK129423|AMH-Cre|Ayu21-9|Gt(pU21)9Imeg|Pepp2|Tg(AMH-cre)1Flor	pleckstrin homology domain containing, family A member 5	protein-coding	5.483554261	6.714182138
YAP_Mst_unique_141	chr1	88924311	88924493	+	0	NA	Intergenic	Intergenic	-91711	NR_040471	73475	Mm.491040	NR_040471	ENSMUSG00000099378	1700067G17Rik	-	RIKEN cDNA 1700067G17 gene	ncRNA	1.773173425	4.178528653
YAP_WT_common_Mst_1463	chr4	55134804	55135165	+	0	NA	Intergenic	RLTR41|LTR|ERV1	187039	NM_172867	242466	Mm.102904	NM_172867	ENSMUSG00000060206	Zfp462	6030417H05|9430078C22Rik|Gt4-2|Zfpip|Znf462	zinc finger protein 462	protein-coding	2.625122377	6.571755929
YAP_Mst_unique_1023	chr13	22308099	22308340	+	0	NA	Intergenic	LTRIS2|LTR|ERV1	15026	NM_001167541	100312484	Mm.480290	NM_001167541	ENSMUSG00000069295	Vmn1r196	V1rh19	vomeronasal 1 receptor 196	protein-coding	1.197206083	2.878925664
YAP_Mst_unique_3897	chr9	67607891	67608198	+	0	NA	Intergenic	Intergenic	-48341	NM_001081242	70549	Mm.33645	NM_027458	ENSMUSG00000052698	Tln2	5730421P04Rik|AI507121|AI787438|AL118320|mKIAA0320	talin 2	protein-coding	3.122997582	5.62744703
YAP_WT_common_Mst_1009	chr18	43221362	43221685	+	0	NA	intron (NM_178749, intron 2 of 12)	RLTR13G|LTR|ERVK	13826	NM_178749	269019	Mm.150401	NM_178749	ENSMUSG00000039954	Stk32a	A930015B13Rik|YANK1	serine/threonine kinase 32A	protein-coding	5.186414994	4.98242254
YAP_Mst_unique_2293	chr2	150400023	150400254	+	0	NA	Intergenic	RLTR13D5|LTR|ERVK	-37373	NM_027017	69277	Mm.272470	NM_027017	ENSMUSG00000063364	3300002I08Rik	2900016H11Rik	RIKEN cDNA 3300002I08 gene	protein-coding	1.348714577	3.881949177
YAP_Mst_unique_1499	chr15	98742720	98743055	+	0	NA	intron (NM_007478, intron 1 of 4)	intron (NM_007478, intron 1 of 4)	-14689	NM_024169	66120	Mm.30729	NM_024169	ENSMUSG00000003355	Fkbp11	1110002O23Rik|FKBP-11	FK506 binding protein 11	protein-coding	2.103947166	4.905625801
YAP_WT_common_Mst_1475	chr4	65679741	65680127	+	0	NA	intron (NM_207109, intron 13 of 22)	RLTR13G|LTR|ERVK	74948	NM_001161782	69807	Mm.22786	NM_053084	ENSMUSG00000051675	Trim32	1810045E12Rik|3f3|BBS11|Zfp117	tripartite motif-containing 32	protein-coding	4.192386779	7.288851187
YAP_Mst_unique_2617	chr4	26353590	26353751	+	0	NA	Intergenic	Intergenic	-7018	NM_172865	242362	Mm.245602	NM_172865	ENSMUSG00000040520	Manea	4932703L02Rik	mannosidase, endo-alpha	protein-coding	2.9330071	4.510403562
YAP_Mst_unique_1003	chr13	9142509	9142910	+	0	NA	intron (NM_001311117, intron 5 of 16)	intron (NM_001311117, intron 5 of 16)	48828	NM_172585	217980	Mm.234944	NM_172585	ENSMUSG00000033499	Larp4b	A630096F19|AI256361|D13Wsu64e|Larp5	La ribonucleoprotein domain family, member 4B	protein-coding	2.36391617	5.495146305
YAP_Mst_unique_2849	chr4	155150682	155151070	+	0	NA	Intergenic	CpG	64272	NM_001356327	76866	Mm.200590	NM_001081100	ENSMUSG00000029049	Morn1	2900057D20Rik|4930417P05Rik|AU042805	MORN repeat containing 1	protein-coding	5.660414981	5.198275834
YAP_Mst_unique_3038	chr5	122708772	122709051	+	0	NA	intron (NM_001310720, intron 1 of 10)	intron (NM_001310720, intron 1 of 10)	1367	NM_001310718	18438	Mm.290884	NM_011026	ENSMUSG00000029470	P2rx4	AI504491|AW555605|D5Ertd444e|P2X4	purinergic receptor P2X, ligand-gated ion channel 4	protein-coding	1.324451987	4.066106334
YAP_Mst_unique_1237	chr14	20702024	20702263	+	0	NA	promoter-TSS (NM_025366)	promoter-TSS (NM_025366)	-884	NM_025366	66121	Mm.246996	NM_025366	ENSMUSG00000063787	Chchd1	1110001O19Rik|2400010G13Rik|MRP-S37	coiled-coil-helix-coiled-coil-helix domain containing 1	protein-coding	2.752376785	5.805833423
YAP_WT_common_Mst_950	chr17	87973893	87974243	+	0	NA	promoter-TSS (NM_010830)	promoter-TSS (NM_010830)	-982	NM_010830	17688	Mm.18210	NM_010830	ENSMUSG00000005370	Msh6	AU044881|AW550279|GTBP|Gtmbp	mutS homolog 6	protein-coding	3.598849237	8.036425668
YAP_Mst_unique_1878	chr18	24002715	24002921	+	0	NA	exon (NM_011755, exon 3 of 3)	exon (NM_011755, exon 3 of 3)	13184	NM_011755	22694	Mm.290596	NM_011755	ENSMUSG00000063281	Zfp35	Zfp-35|Znf271|mszf13|mszf20-1|mszf28|mszf68	zinc finger protein 35	protein-coding	1.735543968	4.186603104
YAP_Mst_unique_981	chr12	112800403	112800725	+	0	NA	Intergenic	Intergenic	-8411	NM_145450	217887	Mm.186678	NM_145450	ENSMUSG00000037594	Clba1	AW050009|C130001I08Rik|Flj20080	clathrin binding box of aftiphilin containing 1	protein-coding	3.767307315	5.681764038
YAP_WT_common_Mst_1655	chr5	108052007	108052565	+	0	NA	Intergenic	Intergenic	-13388	NM_001359088	17765	Mm.257149	NM_013827	ENSMUSG00000029267	Mtf2	9230112N11Rik|AA537621|C76717|M96|Pcl2	metal response element binding transcription factor 2	protein-coding	8.769459598	14.37842424
YAP_Mst_unique_2697	chr4	98864183	98864363	+	0	NA	Intergenic	RMER10A|LTR|ERVL	-40433	NR_151512	545660	Mm.331722	NM_001033982	ENSMUSG00000073794	I0C0044D17Rik	-	RIKEN cDNA I0C0044D17 gene	ncRNA	3.201368752	5.820698109
YAP_Mst_unique_3012	chr5	113674983	113675211	+	0	NA	Intergenic	Intergenic	-24707	NM_008153	14747	Mm.5196	NM_008153	ENSMUSG00000042190	Cmklr1	ChemR23|DEZ|Gpcr27|mcmklr1	chemokine-like receptor 1	protein-coding	3.9979364	6.084716251
YAP_WT_common_Mst_765	chr15	77882881	77883268	+	0	NA	Intergenic	Intergenic	-40899	NM_022410	17886	Mm.29677	NM_022410	ENSMUSG00000022443	Myh9	Fltn|Myhn-1|Myhn1|NMHCIIA|NMMHC-A|NMMHC-IIA|TU72.6	myosin, heavy polypeptide 9, non-muscle	protein-coding	7.13855726	12.43794336
YAP_Mst_unique_3381	chr7	29708944	29709273	+	0	NA	intron (NM_029714, intron 16 of 28)	ORR1A2|LTR|ERVL-MaLR	17924	NM_029714	76718	Mm.69030	NM_029714	ENSMUSG00000049123	Catsperg2	1700067C01Rik|CATSPERG	cation channel sperm associated auxiliary subunit gamma 2	protein-coding	1.86125639	7.157524131
YAP_WT_common_Mst_1535	chr4	129742431	129742683	+	0	NA	promoter-TSS (NM_011317)	promoter-TSS (NM_011317)	-254	NR_045036	20218	Mm.8256	NM_011317	ENSMUSG00000028790	Khdrbs1	Sam68|p62|p68	KH domain containing, RNA binding, signal transduction associated 1	protein-coding	5.542543639	6.179157523
YAP_WT_common_Mst_1304	chr3	18696900	18697602	+	0	NA	Intergenic	Intergenic	-216774	NR_040544	73959	Mm.60616	NR_040544	ENSMUSG00000102699	4930433B08Rik	-	RIKEN cDNA 4930433B08 gene	ncRNA	1.664984983	2.562196896
YAP_WT_common_Mst_1474	chr4	63420564	63420953	+	0	NA	intron (NM_001008792, intron 7 of 11)	intron (NM_001008792, intron 7 of 11)	-17313	NM_001045514	100182	Mm.387725	NM_001045514	ENSMUSG00000039158	Akna	AI597013	AT-hook transcription factor	protein-coding	6.65622024	11.93844921
YAP_WT_unique_330	chr6	6139129	6139399	+	0	NA	intron (NM_015829, intron 4 of 17)	RLTR41A2|LTR|ERV1	77909	NM_015829	50799	Mm.24513	NM_015829	ENSMUSG00000015112	Slc25a13	AI785475|Ctrn	solute carrier family 25 (mitochondrial carrier, adenine nucleotide translocator), member 13	protein-coding	5.602040921	4.138439448
YAP_WT_unique_128	chr15	25769721	25769928	+	0	NA	intron (NM_001353142, intron 1 of 20)	B1F1|SINE|Alu	-4189	NM_001353141	17909	Mm.60590	NM_019472	ENSMUSG00000022272	Myo10	AW048724|D15Ertd600e|mKIAA0799|myosin-X	myosin X	protein-coding	4.958735503	4.166475205
YAP_WT_common_Mst_630	chr14	54575576	54576059	+	0	NA	intron (NM_010590, intron 1 of 7)	CpG	1844	NM_010590	16475	Mm.100253	NM_010590	ENSMUSG00000022178	Ajuba	Jub	ajuba LIM protein	protein-coding	19.46657091	30.36915487
YAP_WT_common_Mst_1772	chr6	72862711	72863012	+	0	NA	intron (NM_019715, intron 1 of 6)	intron (NM_019715, intron 1 of 6)	36431	NM_001347231	74287	Mm.29194	NM_019715	ENSMUSG00000055239	Kcmf1	1700094M07Rik|Debt91|Pmcf	potassium channel modulatory factor 1	protein-coding	4.144394461	7.708601314
YAP_Mst_unique_2435	chr3	79967218	79967777	+	0	NA	Intergenic	Intergenic	81567	NM_133187	68659	Mm.427274	NM_133187	ENSMUSG00000027955	Gask1b	1110032E23Rik|2210419I08Rik|AV011458|Ened|Fam198b|GaskbB	golgi associated kinase 1B	protein-coding	0.951949865	6.372256196
YAP_WT_unique_127	chr15	25762170	25762476	+	0	NA	intron (NM_001353142, intron 1 of 20)	PB1D10|SINE|Alu	9117	NM_001353142	17909	Mm.60590	NM_019472	ENSMUSG00000022272	Myo10	AW048724|D15Ertd600e|mKIAA0799|myosin-X	myosin X	protein-coding	6.077595231	4.040605449
YAP_Mst_unique_3388	chr7	30757938	30758195	+	0	NA	Intergenic	PB1D11|SINE|Alu	-5690	NM_001166173	73712	Mm.30138	NM_028618	ENSMUSG00000060962	Dmkn	1110014F24Rik|AW561900|C130074A08|SK30|SK89|cI-36	dermokine	protein-coding	1.527226612	4.017649901
YAP_WT_common_Mst_1108	chr19	36235190	36235464	+	0	NA	Intergenic	RLTR41|LTR|ERV1	-113002	NM_001368692	76073	Mm.259180	NM_029508	ENSMUSG00000024805	Pcgf5	0610009F02Rik|1110054A01Rik|5830406C17Rik|5830443C21Rik|9530023M17Rik|AI324127	polycomb group ring finger 5	protein-coding	2.612782555	6.549906974
YAP_WT_common_Mst_152	chr1	177719044	177719466	+	0	NA	Intergenic	Intergenic	-10559	NM_027077	69428	Mm.84467	NM_027077	ENSMUSG00000015962	1700016C15Rik	-	RIKEN cDNA 1700016C15 gene	protein-coding	3.397235001	7.431788156
YAP_WT_common_Mst_2173	chr9	67753850	67754150	+	0	NA	Intergenic	RLTR41A2|LTR|ERV1	-5437	NM_001081314	75697	Mm.105353	NM_001081314	ENSMUSG00000091956	C2cd4b	3300001A09Rik|Fam148b	C2 calcium-dependent domain containing 4B	protein-coding	3.542139034	6.097042473
YAP_Mst_unique_1622	chr16	46356783	46357024	+	0	NA	Intergenic	L1MD2|LINE|L1	140064	NM_021496	58998	Mm.40477	NM_021495	ENSMUSG00000022656	Nectin3	2610301B19Rik|3000002N23Rik|4921513D19Rik|AA407785|AU016832|AW538082|CD113|Pvrl3	nectin cell adhesion molecule 3	protein-coding	1.340870813	4.00240885
YAP_WT_unique_133	chr15	38077453	38077797	+	0	NA	intron (NM_001081359, intron 1 of 58)	intron (NM_001081359, intron 1 of 58)	1229	NM_001112721	70790	Mm.476840	NM_027553	ENSMUSG00000037487	Ubr5	Edd|Edd1	ubiquitin protein ligase E3 component n-recognin 5	protein-coding	3.997349655	3.694061563
YAP_Mst_unique_2641	chr4	46628820	46628992	+	0	NA	intron (NM_198664, intron 4 of 12)	ID_B1|SINE|B4	21293	NM_198664	381605	Mm.331595	NM_198664	ENSMUSG00000039813	Tbc1d2	A630005A06Rik|BC022630|Gm1037|PARIS-1|PARIS1	TBC1 domain family, member 2	protein-coding	1.875668998	4.911180112
YAP_WT_common_Mst_1704	chr6	4982667	4982861	+	0	NA	intron (NM_001363809, intron 2 of 15)	intron (NM_001363809, intron 2 of 15)	79453	NR_156747	243725	Mm.332901	NM_181595	ENSMUSG00000032827	Ppp1r9a	2810430P21Rik|4930518N04Rik|5330407E15|A230094E16Rik|BB181831|NRB|neurabin-I	protein phosphatase 1, regulatory subunit 9A	protein-coding	7.131664543	4.618524149
YAP_Mst_unique_2066	chr19	56990453	56990861	+	0	NA	intron (NM_146102, intron 1 of 20)	intron (NM_146102, intron 1 of 20)	17918	NM_146102	226250	Mm.226284	NM_146102	ENSMUSG00000025083	Afap1l2	AU041783|C86904|mKIAA1914	actin filament associated protein 1-like 2	protein-coding	2.295123094	14.70760354
YAP_WT_unique_134	chr15	40955402	40955597	+	0	NA	intron (NM_001356998, intron 4 of 6)	intron (NM_001356998, intron 4 of 6)	-218202	NR_151516	100418302	NANA	NR_151516	NANA	4930555K19Rik	-	leucine rich repeat and sterile alpha motif containing 1 pseudogene	pseudo	3.665893891	1.387157811
YAP_Mst_unique_1245	chr14	25567354	25567530	+	0	NA	intron (NM_183208, intron 3 of 23)	intron (NM_183208, intron 3 of 23)	-19362	NR_033492	77592	Mm.444871	NM_175264	NANA	4931406H21Rik	-	RIKEN cDNA 4931406H21 gene	ncRNA	3.928459282	6.432258608
YAP_Mst_unique_3884	chr9	62368334	62368526	+	0	NA	intron (NM_009672, intron 1 of 6)	intron (NM_009672, intron 1 of 6)	27087	NM_009672	11737	Mm.269088	NM_009672	ENSMUSG00000032249	Anp32a	Anp32|I1PP2A|LANP|PHAP1|W91701|pp32	acidic (leucine-rich) nuclear phosphoprotein 32 family, member A	protein-coding	4.02310869	5.546834409
YAP_Mst_unique_3071	chr5	137417257	137417722	+	0	NA	intron (NM_011741, intron 46 of 87)	ZP3AR|Satellite|Satellite	59575	NM_011741	22635	Mm.7984	NM_011741	ENSMUSG00000079173	Zan	Zan-test	zonadhesin	protein-coding	0.497380038	7.58471696
YAP_Mst_unique_2814	chr4	142067519	142067774	+	0	NA	intron (NM_145402, intron 1 of 2)	intron (NM_145402, intron 1 of 2)	-16652	NR_027137	100038693	Mm.402714	NR_027137	ENSMUSG00000073728	Tmem51os1	Gm10565|Tmem51as1	Tmem51 opposite strand 1	ncRNA	3.304662916	5.64210184
YAP_WT_unique_59	chr11	75621446	75621784	+	0	NA	intron (NM_008850, intron 10 of 11)	intron (NM_008850, intron 10 of 11)	-9405	NM_008916	19062	Mm.1458	NM_008916	ENSMUSG00000006127	Inpp5k	C62|Pps|SKIP	inositol polyphosphate 5-phosphatase K	protein-coding	3.657870715	3.258184092
YAP_Mst_unique_469	chr10	95566823	95567011	+	0	NA	Intergenic	B1_Mus1|SINE|Alu	-2771	NM_027722	71207	Mm.24397	NM_027722	ENSMUSG00000020029	Nudt4	4933436C10Rik|DIPP-2|DIPP2|DIPP2alpha|DIPP2beta|HDCMB47P	nudix (nucleoside diphosphate linked moiety X)-type motif 4	protein-coding	2.207419978	4.85505234
YAP_Mst_unique_2311	chr2	157601577	157601817	+	0	NA	Intergenic	MER70B|LTR|ERVL	-35336	NM_016916	53619	Mm.480461	NM_016916	ENSMUSG00000067787	Blcap	AI462828|Bc10	bladder cancer associated protein	protein-coding	1.538782391	3.172907649
YAP_WT_common_Mst_2252	chrX	85076917	85077211	+	0	NA	intron (NM_001314035, intron 2 of 15)	intron (NM_001314035, intron 2 of 15)	28769	NM_001314034	13405	Mm.275608	NM_007868	ENSMUSG00000045103	Dmd	DXSmh7|DXSmh9|Dp427|Dp71|dys|mdx|pke	dystrophin, muscular dystrophy	protein-coding	3.260621204	12.09648634
YAP_WT_common_Mst_1424	chr4	4550384	4550704	+	0	NA	Intergenic	RLTR13E|LTR|ERVK	-21086	NM_001277919	622019	Mm.246123	NM_001277919	NANA	Gm11780	-	predicted gene 11780	protein-coding	5.379296815	6.564151761
YAP_Mst_unique_289	chr1	189854759	189854935	+	0	NA	intron (NM_008976, intron 13 of 18)	intron (NM_008976, intron 13 of 18)	67444	NM_026796	226830	Mm.156895	NM_026796	ENSMUSG00000026603	Smyd2	1110020E07Rik|4930402C15|KMT3C|Zmynd14	SET and MYND domain containing 2	protein-coding	1.113063463	4.800192991
YAP_Mst_unique_2124	chr2	27572219	27572533	+	0	NA	Intergenic	Intergenic	57229	NM_080848	140858	Mm.28265	NM_080848	ENSMUSG00000026917	Wdr5	2410008O07Rik|AA408785|AA960360|Big|Big-3	WD repeat domain 5	protein-coding	1.949887647	4.801107314
YAP_Mst_unique_1730	chr17	29465545	29466149	+	0	NA	Intergenic	Intergenic	-24938	NM_008842	18712	Mm.328931	NM_008842	ENSMUSG00000024014	Pim1	Pim-1	proviral integration site 1	protein-coding	1.915529733	4.01645239
YAP_Mst_unique_723	chr11	94748812	94748976	+	0	NA	Intergenic	Intergenic	12288	NM_001105561	217122	Mm.24063	NM_183153	NANA	Gm11545	A430060F13Rik|C86086	predicted gene 11545	protein-coding	2.668971427	4.634368142
YAP_Mst_unique_2198	chr2	68250127	68250421	+	0	NA	intron (NM_016866, intron 16 of 17)	intron (NM_016866, intron 16 of 17)	145602	NM_020283	26877	Mm.226435	NM_020283	ENSMUSG00000034780	B3galt1	beta3Gal-T1	UDP-Gal:betaGlcNAc beta 1,3-galactosyltransferase, polypeptide 1	protein-coding	2.592783126	8.179528857
YAP_WT_common_Mst_2014	chr8	33992986	33993379	+	0	NA	Intergenic	Intergenic	-63319	NM_001042675	19663	Mm.323997	NM_019733	ENSMUSG00000031586	Rbpms	2010300K22Rik|2700019M19Rik|AU017537|RBP-MS|hermes	RNA binding protein gene with multiple splicing	protein-coding	5.559168713	8.323827044
YAP_Mst_unique_741	chr11	102702243	102702622	+	0	NA	Intergenic	RLTR13B2|LTR|ERVK	-4707	NM_025918	52715	Mm.277638	NM_025918	ENSMUSG00000020925	Ccdc43	2610001E01Rik|D11Ertd707e	coiled-coil domain containing 43	protein-coding	1.768840482	4.158735622
YAP_Mst_unique_1018	chr13	20384831	20385143	+	0	NA	intron (NM_080288, intron 15 of 21)	RLTR41|LTR|ERV1	-88003	NM_198093	140580	Mm.342392	NM_080288	ENSMUSG00000041112	Elmo1	6330578D22Rik|C230095H21Rik|CED-12	engulfment and cell motility 1	protein-coding	2.739880707	4.288888089
YAP_Mst_unique_4045	chrX	40707247	40707465	+	0	NA	Intergenic	LTRIS2|LTR|ERV1	-693498	NM_001358361	53623	Mm.327681	NM_016886	ENSMUSG00000001986	Gria3	2900064I19Rik|GluA3|GluR-C|GluR-K3|Glur-3|Glur3|Gluralpha3	glutamate receptor, ionotropic, AMPA3 (alpha 3)	protein-coding	1.852116077	3.026094266
YAP_Mst_unique_3262	chr6	113396849	113397046	+	0	NA	intron (NM_133923, intron 4 of 12)	intron (NM_133923, intron 4 of 12)	4484	NM_133923	101100	Mm.388573	NM_133923	ENSMUSG00000030276	Ttll3	4833441J24Rik|AI450050	tubulin tyrosine ligase-like family, member 3	protein-coding	4.506815788	7.466482007
YAP_Mst_unique_1224	chr14	10169013	10169177	+	0	NA	intron (NM_001308286, intron 2 of 6)	LTRIS2|LTR|ERV1	284363	NM_001308286	14198	Mm.397619	NM_010210	ENSMUSG00000060579	Fhit	AW045638|Fra14A2	fragile histidine triad gene	protein-coding	1.404721804	3.398536638
YAP_Mst_unique_3116	chr6	10544255	10544545	+	0	NA	Intergenic	LTRIS2|LTR|ERV1	429978	NR_033776	57866	Mm.4397	NR_033776	NANA	AA545190	-	EST AA545190	ncRNA	1.792106425	2.978099116
YAP_Mst_unique_3461	chr7	80111133	80111400	+	0	NA	intron (NM_173011, intron 1 of 10)	intron (NM_173011, intron 1 of 10)	4084	NM_173011	269951	Mm.246432	NM_173011	ENSMUSG00000030541	Idh2	E430004F23|IDPm|Idh-2	isocitrate dehydrogenase 2 (NADP+), mitochondrial	protein-coding	1.68645239	4.501792934
YAP_WT_common_Mst_1333	chr3	57471114	57471361	+	0	NA	intron (NM_133784, intron 4 of 6)	intron (NM_133784, intron 4 of 6)	45827	NM_145539	229302	Mm.26618	NM_145539	ENSMUSG00000027801	Tm4sf4	Iltmp	transmembrane 4 superfamily member 4	protein-coding	3.411264945	4.179651913
YAP_WT_common_Mst_1310	chr3	26608539	26608954	+	0	NA	Intergenic	MTEa|LTR|ERVL-MaLR	-28885	NM_029150	70862	Mm.330943	NM_027583	ENSMUSG00000039335	Spata16	4921511F01Rik|4930503K02Rik|Nyd-sp12	spermatogenesis associated 16	protein-coding	2.730090333	4.860887739
YAP_WT_common_Mst_850	chr16	37790499	37791207	+	0	NA	intron (NM_008047, intron 2 of 10)	intron (NM_008047, intron 2 of 10)	13798	NM_008047	14314	Mm.182434	NM_008047	ENSMUSG00000022816	Fstl1	AI316791|AW107808|Fstl|TSC-36	follistatin-like 1	protein-coding	3.089298269	6.998397025
YAP_Mst_unique_232	chr1	156080819	156081019	+	0	NA	intron (NM_177838, intron 3 of 4)	MIRb|SINE|MIR	40058	NM_022329	240832	Mm.253335	NM_022329	ENSMUSG00000050565	Tor1aip2	1110020D10Rik|15kDa|A130072J07|AA103493|AW060462|AW610675|C77739|Ifrg15|Lull1	torsin A interacting protein 2	protein-coding	2.709855122	4.311576331
YAP_WT_common_Mst_1599	chr5	25554710	25555026	+	0	NA	Intergenic	RLTR25A|LTR|ERVK	24850	NR_027388	73571	Mm.105263	NR_027388	ENSMUSG00000101856	1700096K18Rik	-	RIKEN cDNA 1700096K18 gene	ncRNA	3.728938164	7.611864394
YAP_Mst_unique_2760	chr4	123161336	123161549	+	0	NA	Intergenic	RLTR41|LTR|ERV1	-21491	NM_019489	56031	Mm.126873	NM_019489	ENSMUSG00000028651	Ppie	2010010D16Rik|Cyp33	peptidylprolyl isomerase E (cyclophilin E)	protein-coding	2.274467781	4.36727839
YAP_Mst_unique_1932	chr18	75531558	75531795	+	0	NA	intron (NM_201354, intron 7 of 11)	intron (NM_201354, intron 7 of 11)	17031	NR_045879	100038353	Mm.440724	NR_045879	ENSMUSG00000097712	Gm10532	-	predicted gene 10532	ncRNA	5.453625827	6.068815424
YAP_WT_common_Mst_385	chr11	96963774	96964080	+	0	NA	non-coding (NR_003293, exon 6 of 6)	non-coding (NR_003293, exon 6 of 6)	4738	NM_001363226	78912	Mm.491183	NM_030220	ENSMUSG00000018678	Sp2	4930480I16Rik|mKIAA0048	Sp2 transcription factor	protein-coding	4.37888849	7.638404821
YAP_Mst_unique_3687	chr8	61228021	61228345	+	0	NA	intron (NM_021506, intron 2 of 11)	intron (NM_021506, intron 2 of 11)	4012	NM_021506	59009	Mm.27949	NM_021506	ENSMUSG00000031642	Sh3rf1	2200003J05Rik|Posh|R75531|Sh3md2	SH3 domain containing ring finger 1	protein-coding	1.71159949	6.274221485
YAP_WT_common_Mst_902	chr17	36253172	36253633	+	0	NA	Intergenic	RMER16B2|LTR|ERVK	4444	NM_026308	67676	Mm.27131	NM_026308	ENSMUSG00000024446	Rpp21	0610037N01Rik	ribonuclease P 21 subunit	protein-coding	3.235877013	11.36523616
YAP_WT_common_Mst_507	chr12	119777529	119777885	+	0	NA	Intergenic	RLTR13E|LTR|ERVK	-168255	NM_001294154	217951	Mm.387395	NM_001160385	ENSMUSG00000048004	Tmem196	Gm528	transmembrane protein 196	protein-coding	2.889123206	5.235840758
YAP_Mst_unique_85	chr1	63115554	63115714	+	0	NA	intron (NR_045914, intron 1 of 3)	intron (NR_045914, intron 1 of 3)	894	NR_045914	100380944	Mm.392955	NR_045914	ENSMUSG00000084799	Ino80dos	Gm11602	INO80 complex subunit D, opposite strand	ncRNA	3.023205621	5.488320036
YAP_WT_unique_23	chr1	156268671	156268871	+	0	NA	intron (NM_001134741, intron 13 of 17)	RLTR13E|LTR|ERVK	34577	NM_001134741	214575	Mm.252800	NM_001134741	ENSMUSG00000060985	Tdrd5	Gm103	tudor domain containing 5	protein-coding	3.113450565	2.367139947
YAP_Mst_unique_4038	chrX	35894385	35894606	+	0	NA	intron (NM_001009947, intron 1 of 52)	PB1D10|SINE|Alu	5663	NM_001009947	75974	Mm.32873	NM_177745	ENSMUSG00000031093	Dock11	5033414A21Rik|8030476J24|Zizimin2|sph238	dedicator of cytokinesis 11	protein-coding	0.887442491	3.597550044
YAP_Mst_unique_3365	chr7	26251688	26251850	+	0	NA	Intergenic	RLTR13B1|LTR|ERVK	-15062	NM_001167540	100312477	Mm.480246	NM_001167540	ENSMUSG00000046130	Vmn1r184	-	vomeronasal 1 receptor, 184	protein-coding	0.995370358	4.586981965
YAP_Mst_unique_3076	chr5	139133559	139133794	+	0	NA	intron (NM_001359097, intron 1 of 10)	intron (NM_001359097, intron 1 of 10)	-3199	NM_001359099	19085	Mm.306163	NM_008923	ENSMUSG00000025855	Prkar1b	AI385716|RIbeta	protein kinase, cAMP dependent regulatory, type I beta	protein-coding	3.732036318	5.32821422
YAP_Mst_unique_611	chr11	54775775	54775936	+	0	NA	intron (NM_178626, intron 1 of 5)	intron (NM_178626, intron 1 of 5)	11848	NM_178626	72729	Mm.29476	NM_178626	ENSMUSG00000052298	Cdc42se2	2810404F18Rik|AA408783|AA536669|SPEC2	CDC42 small effector 2	protein-coding	2.360713032	3.671258714
YAP_Mst_unique_1792	chr17	64559235	64559501	+	0	NA	Intergenic	Intergenic	-3778	NR_045899	100043582	Mm.11170	NR_045899	ENSMUSG00000073377	AU016765	-	expressed sequence AU016765	ncRNA	2.64766385	5.473298705
YAP_WT_common_Mst_1061	chr18	82235091	82235587	+	0	NA	Intergenic	RLTR13B1|LTR|ERVK	171438	NM_008082	14427	Mm.6219	NM_008082	ENSMUSG00000024553	Galr1	Galnr1	galanin receptor 1	protein-coding	6.435717399	6.291053736
YAP_Mst_unique_230	chr1	155013923	155014125	+	0	NA	Intergenic	Intergenic	69240	NR_151545	671336	Mm.393476	NR_151545	ENSMUSG00000096950	Gm9530	-	predicted gene 9530	ncRNA	1.712653431	3.683143154
YAP_Mst_unique_2087	chr2	6810867	6811122	+	0	NA	intron (NM_001110230, intron 2 of 14)	intron (NM_001110230, intron 2 of 14)	61041	NM_001347094	14007	Mm.398543	NM_010160	ENSMUSG00000002107	Celf2	B230218O03|B230345P09Rik|C88023|CELF-2|CUG-BP2|Cugbp2|D230046B21Rik|Etr-3|Napor|Napor-2|mETR-3	CUGBP, Elav-like family member 2	protein-coding	1.222272585	4.580059141
YAP_WT_common_Mst_131	chr1	153191423	153191918	+	0	NA	Intergenic	Intergenic	-5223	NM_008485	16782	Mm.329272	NM_008485	ENSMUSG00000026479	Lamc2	AA589349	laminin, gamma 2	protein-coding	4.50941188	5.241694613
YAP_WT_common_Mst_1149	chr2	30918731	30919059	+	0	NA	Intergenic	Intergenic	-15598	NM_022415	64292	Mm.28768	NM_022415	ENSMUSG00000050737	Ptges	2410099E23Rik|D2Ertd369e|Pges|mPGES|mPGES-1	prostaglandin E synthase	protein-coding	5.6359659	10.38154809
YAP_WT_common_Mst_795	chr15	96634808	96635054	+	0	NA	intron (NM_001166458, intron 1 of 15)	intron (NM_001166458, intron 1 of 15)	7031	NM_134086	105727	Mm.103568	NM_134086	ENSMUSG00000023169	Slc38a1	AA408026|AA409865|AL022800|AU015942|NAT2	solute carrier family 38, member 1	protein-coding	4.926478796	4.058981005
YAP_Mst_unique_2292	chr2	149866111	149866324	+	0	NA	intron (NM_001363094, intron 2 of 4)	ORR1D1-int|LTR|ERVL-MaLR	35434	NM_001085521	433485	Mm.330649	NM_001085521	ENSMUSG00000074736	Syndig1	AW123113|DSPC2|Gm14134|H2C20orf39|Tmem90b	synapse differentiation inducing 1	protein-coding	2.978469713	4.526088513
YAP_Mst_unique_1946	chr18	82600726	82601011	+	0	NA	intron (NM_177832, intron 28 of 29)	B4|SINE|B4	46360	NM_001025254	17196	Mm.252063	NM_010777	ENSMUSG00000041607	Mbp	C76307|Hmbpr|R75289|golli-mbp|jve|mld|shi	myelin basic protein	protein-coding	3.079582416	6.53564738
YAP_WT_common_Mst_2146	chr9	49751444	49751923	+	0	NA	intron (NM_001081445, intron 1 of 17)	intron (NM_001081445, intron 1 of 17)	47386	NM_001113204	17967	Mm.4974	NM_010875	ENSMUSG00000039542	Ncam1	CD56|E-NCAM|NCAM-1|Ncam	neural cell adhesion molecule 1	protein-coding	4.056134209	7.575904588
YAP_Mst_unique_2966	chr5	84019149	84019435	+	0	NA	Intergenic	RLTR13C3|LTR|ERVK	398090	NM_007937	13839	Mm.137991	NM_007937	ENSMUSG00000029245	Epha5	AI854630|AW125296|Cek7|Ehk1|Els1|Hek7|Rek7|bsk	Eph receptor A5	protein-coding	1.736324251	3.3156455
YAP_Mst_unique_3139	chr6	31630003	31630301	+	0	NA	Intergenic	Intergenic	35979	NR_152155	434003	Mm.332979	NR_152155	ENSMUSG00000084973	Gm13848	-	predicted gene 13848	ncRNA	1.201530439	3.353071265
YAP_Mst_unique_280	chr1	184824704	184824990	+	0	NA	intron (NM_001368286, intron 4 of 7)	intron (NM_001368286, intron 4 of 7)	-2359	NR_035502	100316821	NANA	NR_035502	ENSMUSG00000088559	Mir1981	mir-1981|mmu-mir-1981	microRNA 1981	ncRNA	3.795685571	9.177233081
YAP_Mst_unique_3494	chr7	100502114	100502408	+	0	NA	TTS (NM_153527)	TTS (NM_153527)	8903	NM_011671	22228	Mm.171378	NM_011671	ENSMUSG00000033685	Ucp2	Slc25a8|UCP 2|UCPH	uncoupling protein 2 (mitochondrial, proton carrier)	protein-coding	3.417759575	5.933038537
YAP_Mst_unique_2372	chr3	14191410	14191790	+	0	NA	Intergenic	RLTR13D6|LTR|ERVK	-171517	NR_033591	622229	Mm.486084	NR_033591	NANA	Gm6300	EG622229	solute carrier family 7 (cationic amino acid transporter, y+ system), member pseudogene	pseudo	1.733780652	4.281620961
YAP_Mst_unique_2321	chr2	164510624	164510803	+	0	NA	Intergenic	Intergenic	13188	NM_001362644	78928	Mm.28228	NM_133779	ENSMUSG00000017721	Pigt	2510012P17Rik|4930534E15Rik|CGI-06|NDAP|Ndap7	phosphatidylinositol glycan anchor biosynthesis, class T	protein-coding	2.961621803	3.77615182
YAP_WT_common_Mst_257	chr10	93188538	93189075	+	0	NA	intron (NM_146239, intron 1 of 16)	intron (NM_146239, intron 1 of 16)	26021	NR_035452	100316689	NANA	NR_035452	ENSMUSG00000089214	Mir1931	mir-1931|mmu-mir-1931	microRNA 1931	ncRNA	3.058794783	9.064870028
YAP_WT_common_Mst_1530	chr4	129050917	129051222	+	0	NA	Intergenic	MER94|DNA|hAT-Blackjack	-7075	NM_001368763	75234	Mm.259672	NM_029219	ENSMUSG00000028793	Rnf19b	4930534K13Rik|4930555L03Rik|Ibrdc3	ring finger protein 19B	protein-coding	3.825112559	6.164012529
YAP_Mst_unique_1467	chr15	82733316	82733561	+	0	NA	Intergenic	RLTR13D6|LTR|ERVK	30684	NM_023623	71754	Mm.443024	NM_023623	ENSMUSG00000068083	Cyp2d40	1300013D18Rik|CYPIID3|P450-DB3	cytochrome P450, family 2, subfamily d, polypeptide 40	protein-coding	2.167040344	3.039341709
YAP_WT_common_Mst_1412	chr3	147121837	147122141	+	0	NA	Intergenic	Intergenic	269622	NM_001302957	70892	Mm.187793	NM_027594	ENSMUSG00000036745	Ttll7	1110049N09Rik|4921517B04Rik|C630030B20|mTTLL7	tubulin tyrosine ligase-like family, member 7	protein-coding	3.343698458	5.682798968
YAP_WT_common_Mst_880	chr17	12047453	12047912	+	0	NA	intron (NM_016694, intron 10 of 11)	intron (NM_016694, intron 10 of 11)	-71602	NM_026644	68262	Mm.258300	NM_026644	ENSMUSG00000023827	Agpat4	1500003P24Rik	1-acylglycerol-3-phosphate O-acyltransferase 4 (lysophosphatidic acid acyltransferase, delta)	protein-coding	2.242210836	5.651914191
YAP_Mst_unique_2802	chr4	137058668	137058908	+	0	NA	Intergenic	Tigger1|DNA|TcMar-Tigger	-10093	NM_198248	230848	Mm.31068	NM_198248	ENSMUSG00000060862	Zbtb40	BC059177|C230087D24|Gm571|mKIAA0478	zinc finger and BTB domain containing 40	protein-coding	1.63495629	3.595962003
YAP_Mst_unique_2349	chr2	174261379	174261594	+	0	NA	Intergenic	Intergenic	5639	NR_029646	723906	NANA	NR_029646	ENSMUSG00000065521	Mir296	Mirn296|mir-296|mmu-mir-296	microRNA 296	ncRNA	4.023942667	7.47363381
YAP_Mst_unique_2330	chr2	166947909	166948123	+	0	NA	non-coding (NR_111895, exon 12 of 12)	non-coding (NR_111895, exon 12 of 12)	16701	NR_111895	20853	Mm.73276	NM_011490	ENSMUSG00000039536	Stau1	5830401L18Rik|AW549911|C85792|Stau	staufen double-stranded RNA binding protein 1	protein-coding	2.048280398	4.426001203
YAP_Mst_unique_1295	chr14	54229441	54229643	+	0	NA	Intergenic	Intergenic	24387	NM_001113358	13135	Mm.319038	NM_010015	ENSMUSG00000022174	Dad1	AI323713	defender against cell death 1	protein-coding	2.740245489	4.85505234
YAP_Mst_unique_1768	chr17	43866116	43866334	+	0	NA	intron (NM_001286653, intron 2 of 4)	intron (NM_001286653, intron 2 of 4)	62222	NM_001286653	53901	Mm.251242	NM_030598	ENSMUSG00000039601	Rcan2	Csp2|Dscr1l1|MCIP2|ZAKI-4	regulator of calcineurin 2	protein-coding	0.423340818	3.569239391
YAP_Mst_unique_327	chr10	20091417	20091885	+	0	NA	intron (NM_008580, intron 14 of 29)	intron (NM_008580, intron 14 of 29)	-57269	NM_008635	17761	Mm.20928	NM_008635	ENSMUSG00000019996	Map7	E-MAP-115|MAP-7|Mtap7|R75000|mshi|mste|ste	microtubule-associated protein 7	protein-coding	2.545122288	6.920261171
YAP_Mst_unique_3362	chr7	24946339	24946609	+	0	NA	Intergenic	Intergenic	-1703	NM_001370804	232974	NANA	NM_001370804	ENSMUSG00000108367	Gm4881	EG232974	predicted gene 4881	protein-coding	2.095419886	4.013032192
YAP_Mst_unique_1341	chr14	79135057	79135328	+	0	NA	intron (NM_027906, intron 37 of 44)	intron (NM_027906, intron 37 of 44)	63998	NR_152203	100043765	Mm.435553	NR_152203	ENSMUSG00000115111	Gm4632	-	predicted gene 4632	ncRNA	1.746864523	3.748385997
YAP_WT_common_Mst_1036	chr18	65593010	65593437	+	0	NA	intron (NM_001361051, intron 1 of 8)	intron (NM_001361051, intron 1 of 8)	10022	NM_001361051	328977	Mm.286232	NM_207255	ENSMUSG00000042439	Zfp532	C530030I18Rik|Znf532|mKIAA1629	zinc finger protein 532	protein-coding	9.774796057	19.65275275
YAP_WT_common_Mst_887	chr17	21375355	21375788	+	0	NA	Intergenic	MMSAT4|Satellite|Satellite	-8177	NM_172486	210503	Mm.33443	NM_172486	ENSMUSG00000062743	Zfp677	A830058L05Rik|Tce8	zinc finger protein 677	protein-coding	4.219020441	3.876211142
YAP_WT_unique_276	chr4	59558388	59558596	+	0	NA	Intergenic	Intergenic	-9128	NM_144904	230257	Mm.331640	NM_144904	ENSMUSG00000028382	Ptbp3	5830471K22Rik|AA407443|AI462022|AW107884|C86549|Rod1	polypyrimidine tract binding protein 3	protein-coding	4.103266322	4.553063438
YAP_WT_common_Mst_2104	chr8	126559124	126559378	+	0	NA	Intergenic	B4|SINE|B4	34735	NM_001164598	270110	Mm.334918	NM_001164598	ENSMUSG00000051495	Irf2bp2	E130305N23Rik|IRF-2BP2	interferon regulatory factor 2 binding protein 2	protein-coding	3.953878725	3.998278397
YAP_Mst_unique_3735	chr8	94089626	94089908	+	0	NA	exon (NM_026116, exon 3 of 17)	exon (NM_026116, exon 3 of 17)	8742	NM_026116	67378	Mm.292107	NM_026116	ENSMUSG00000031755	Bbs2	2410125H22Rik|AI447581	Bardet-Biedl syndrome 2 (human)	protein-coding	2.088468901	4.443316452
YAP_Mst_unique_1547	chr16	19946720	19946903	+	0	NA	3' UTR (NM_183390, exon 7 of 7)	3' UTR (NM_183390, exon 7 of 7)	36238	NM_183390	239743	Mm.86699	NM_183390	ENSMUSG00000043008	Klhl6	-	kelch-like 6	protein-coding	1.38563591	3.786413102
YAP_Mst_unique_3445	chr7	73535334	73535518	+	0	NA	intron (NM_001081345, intron 2 of 38)	intron (NM_001081345, intron 2 of 38)	6320	NM_001081345	244059	Mm.34539	NM_001081345	ENSMUSG00000078671	Chd2	2810013C04Rik|2810040A01Rik|5630401D06Rik|AI851092|BC029703|CHD-2	chromodomain helicase DNA binding protein 2	protein-coding	2.881577971	5.511140494
YAP_Mst_unique_4024	chrX	12329434	12329648	+	0	NA	Intergenic	MTEa|LTR|ERVL-MaLR	25455	NR_045321	100043946	Mm.211985	NR_045321	ENSMUSG00000087591	Gm14635	-	predicted gene 14635	ncRNA	1.13194443	4.426001203
YAP_WT_common_Mst_525	chr13	25639941	25640373	+	0	NA	Intergenic	MTD|LTR|ERVL-MaLR	326159	NR_045062	100503530	Mm.86763	NR_045062	ENSMUSG00000086531	Gm11351	-	predicted gene 11351	ncRNA	3.827299187	5.729634516
YAP_WT_common_Mst_2202	chr9	102726254	102726698	+	0	NA	intron (NM_019764, intron 5 of 9)	intron (NM_019764, intron 5 of 9)	8672	NM_019764	56332	Mm.21145	NM_019764	ENSMUSG00000032531	Amotl2	AW549739|C79691|Lccp|MASCOT|mKIAA0989	angiomotin-like 2	protein-coding	12.99525503	18.6346728
YAP_Mst_unique_1956	chr19	6820676	6821170	+	0	NA	Intergenic	Intergenic	9021	NR_039555	100628576	NANA	NR_039555	ENSMUSG00000104884	Mir5046	mmu-mir-5046|mu-mir-5046	microRNA 5046	ncRNA	2.224142856	6.625430011
YAP_Mst_unique_777	chr11	117254871	117255031	+	0	NA	intron (NM_001113486, intron 2 of 11)	intron (NM_001113486, intron 2 of 11)	-11295	NM_001113487	53860	Mm.38450	NM_017380	ENSMUSG00000059248	9-Sep	MSF1|Msf|PNUTL4|Sint1	septin 9	protein-coding	4.318865174	4.643963107
YAP_WT_common_Mst_2233	chrX	39721259	39721694	+	0	NA	Intergenic	RLTR13E|LTR|ERVK	142128	NM_001191032	100504400	Mm.373409	NM_001191032	ENSMUSG00000095240	Cypt14	-	cysteine-rich perinuclear theca 14	protein-coding	1.940352538	5.183547853
YAP_WT_common_Mst_1439	chr4	21745741	21746135	+	0	NA	intron (NM_001290420, intron 9 of 11)	RLTR18|LTR|ERVK	18237	NM_001290420	51813	Mm.278584	NM_016746	ENSMUSG00000028252	Ccnc	AI451004|AU020987|CG1C	cyclin C	protein-coding	6.249233899	16.04625526
YAP_Mst_unique_937	chr12	98069166	98069370	+	0	NA	Intergenic	MER21B|LTR|ERVL	190191	NM_008079	14420	Mm.5120	NM_008079	ENSMUSG00000021003	Galc	2310068B06Rik|A930008M05Rik|AW212969|AW413532|Gacy|twi|twitcher	galactosylceramidase	protein-coding	1.187161232	4.061665738
YAP_WT_common_Mst_180	chr10	17579388	17579882	+	0	NA	Intergenic	B1_Mur3|SINE|Alu	-143593	NM_010828	17684	Mm.272321	NM_010828	ENSMUSG00000039910	Cited2	AI835299|ER154-like|Mrg1|Msg2|p35srj	Cbp/p300-interacting transactivator, with Glu/Asp-rich carboxy-terminal domain, 2	protein-coding	11.30801052	20.66584905
YAP_Mst_unique_3375	chr7	28953454	28953650	+	0	NA	intron (NM_001360550, intron 1 of 21)	ID_B1|SINE|B4	8780	NM_001360549	60595	Mm.81144	NM_021895	ENSMUSG00000054808	Actn4	C77391	actinin alpha 4	protein-coding	2.176605739	4.916664679
YAP_Mst_unique_1972	chr19	12004590	12004823	+	0	NA	Intergenic	Intergenic	32034	NM_146680	258675	Mm.271517	NM_146680	ENSMUSG00000067529	Olfr1423	MOR239-3	olfactory receptor 1423	protein-coding	1.733390688	4.502334862
YAP_Mst_unique_1181	chr13	97433800	97434101	+	0	NA	Intergenic	RMER10B|LTR|ERVL	-1020	NR_110432	100039691	Mm.219358	NR_110430	ENSMUSG00000078952	Lncenc1	Gm11019|Gm2373|Lincenc1|Platr18|linc-Enc1	long non-coding RNA, embryonic stem cells expressed 1	ncRNA	2.532685504	5.064044659
YAP_Mst_unique_1761	chr17	37863974	37864310	+	0	NA	Intergenic	ORR1A4|LTR|ERVL-MaLR	13548	NM_146890	258892	Mm.377736	NM_146890	ENSMUSG00000109212	Olfr126	MOR218-1	olfactory receptor 126	protein-coding	2.475978491	4.941492441
YAP_Mst_unique_3983	chr9	114533861	114534134	+	0	NA	intron (NM_001042503, intron 1 of 3)	intron (NM_001042503, intron 1 of 3)	30372	NM_001042503	636931	Mm.17857	NM_001042503	ENSMUSG00000079259	Trim71	2610206G21Rik|AL022943|Gm1127|Lin41|lin-41|mLin41|mlin-41	tripartite motif-containing 71	protein-coding	3.425931918	4.899350262
YAP_WT_common_Mst_1201	chr2	87515564	87516159	+	0	NA	Intergenic	Intergenic	8436	NM_178249	347711	Mm.21815	NM_178249	ENSMUSG00000025838	Pramel6	C80453|C80515	preferentially expressed antigen in melanoma like 6	protein-coding	3.850021924	6.500556656
YAP_Mst_unique_2047	chr19	46836113	46836327	+	0	NA	intron (NM_033569, intron 1 of 7)	Lx9|LINE|L1	74611	NM_001102471	94219	Mm.306903	NM_033569	ENSMUSG00000064105	Cnnm2	AU015877|AW048635|Acdp2|Clp2	cyclin M2	protein-coding	3.503637523	6.639001804
YAP_Mst_unique_2718	chr4	106202510	106202716	+	0	NA	Intergenic	Intergenic	-38600	NR_151521	105244641	Mm.404914	NR_151521	NANA	Gm12724	-	predicted gene 12724	ncRNA	0.78379405	3.365700535
YAP_Mst_unique_1950	chr18	84639101	84639352	+	0	NA	intron (NM_177450, intron 2 of 11)	intron (NM_177450, intron 2 of 11)	10869	NM_177450	338403	Mm.23278	NM_177450	ENSMUSG00000056162	Cndp1	AI746433|Cn1	carnosine dipeptidase 1 (metallopeptidase M20 family)	protein-coding	2.483347475	3.911014385
YAP_WT_common_Mst_2247	chrX	72987004	72987408	+	0	NA	promoter-TSS (NM_001109043)	promoter-TSS (NM_001109043)	-133	NM_009549	22673	Mm.1161	NM_009549	ENSMUSG00000031351	Zfp185	P1|Znf185	zinc finger protein 185	protein-coding	5.350949538	16.69898249
YAP_Mst_unique_2563	chr3	145702790	145703059	+	0	NA	Intergenic	Intergenic	-52939	NM_010516	16007	Mm.1231	NM_010516	ENSMUSG00000028195	Ccn1	AI325051|Cyr61|Igfbp10	cellular communication network factor 1	protein-coding	1.93149248	5.16074082
YAP_WT_common_Mst_1275	chr2	179792547	179792784	+	0	NA	intron (NM_001316723, intron 3 of 5)	PB1D11|SINE|Alu	183981	NM_001081092	228980	Mm.235542	NM_001081092	ENSMUSG00000039117	Taf4	135kDa|AI450312|TAFII130|TAFII135|Taf2c1|Taf4a	TATA-box binding protein associated factor 4	protein-coding	3.408516142	4.069676226
YAP_WT_common_Mst_121	chr1	139412229	139412735	+	0	NA	intron (NR_151522, intron 2 of 2)	RLTR13D6|LTR|ERVK	4202	NR_151522	102638197	Mm.115721	NR_151522	ENSMUSG00000102661	Gm34816	-	predicted gene, 34816	ncRNA	3.108674288	9.987809843
YAP_Mst_unique_4053	chrX	47971044	47971321	+	0	NA	Intergenic	RLTR25B|LTR|ERVK	58726	NM_177215	320634	Mm.210343	NM_177215	ENSMUSG00000001173	Ocrl	9530014D17Rik|BB143339|OCRL1	OCRL, inositol polyphosphate-5-phosphatase	protein-coding	1.917596851	5.012230293
YAP_Mst_unique_2893	chr5	29723489	29723725	+	0	NA	Intergenic	LTRIS2|LTR|ERV1	-12291	NM_001359198	23950	Mm.290110	NM_011847	ENSMUSG00000029131	Dnajb6	HSJ-2|Mrj|mDj4	DnaJ heat shock protein family (Hsp40) member B6	protein-coding	1.662550489	4.947236878
YAP_WT_common_Mst_1422	chr3	159847566	159847987	+	0	NA	intron (NM_001356350, intron 1 of 12)	intron (NM_001356350, intron 1 of 12)	8126	NM_001356350	68151	Mm.6766	NM_026582	ENSMUSG00000028173	Wls	5031439A09Rik|AI173978|AI987742|EVI|Gpr177	wntless WNT ligand secretion mediator	protein-coding	4.064372802	7.852069246
YAP_Mst_unique_296	chr1	192779195	192779355	+	0	NA	Intergenic	Intergenic	-8056	NM_144881	226861	Mm.145857	NM_144881	ENSMUSG00000037375	Hhat	2810432O22Rik|AI462858|AP-2CRE|Skn|Tg(TFAP2A-cre)1Will	hedgehog acyltransferase	protein-coding	1.655564983	4.538418491
YAP_Mst_unique_3278	chr6	121526250	121526436	+	0	NA	Intergenic	Intergenic	-52665	NM_001289685	243621	Mm.299442	NM_001033354	ENSMUSG00000040797	Iqsec3	AK122446|BRAG3|mKIAA1110|synarfGEF	IQ motif and Sec7 domain 3	protein-coding	2.107082706	3.634798543
YAP_Mst_unique_568	chr11	28852438	28852643	+	0	NA	promoter-TSS (NM_146015)	promoter-TSS (NM_146015)	-665	NM_146015	216616	Mm.44176	NM_146015	ENSMUSG00000020467	Efemp1	-	epidermal growth factor-containing fibulin-like extracellular matrix protein 1	protein-coding	1.462683626	5.279280214
YAP_WT_common_Mst_124	chr1	140429207	140429647	+	0	NA	intron (NM_001081027, intron 11 of 27)	intron (NM_001081027, intron 11 of 27)	183709	NM_001081027	240776	Mm.483845	NM_001081027	ENSMUSG00000052726	Kcnt2	E330038N15Rik|Slick	potassium channel, subfamily T, member 2	protein-coding	3.153457111	4.508262887
YAP_Mst_unique_3294	chr6	128142392	128142804	+	0	NA	intron (NM_175414, intron 1 of 8)	intron (NM_175414, intron 1 of 8)	980	NM_175414	109246	Mm.21814	NM_175414	ENSMUSG00000030352	Tspan9	6720474K14Rik|9430079M16Rik|AU018597|Tspan-9	tetraspanin 9	protein-coding	2.890223615	6.500832794
YAP_Mst_unique_498	chr10	117729574	117729740	+	0	NA	Intergenic	Intergenic	16701	NM_029875	215436	Mm.256753	NM_029875	ENSMUSG00000060181	Slc35e3	9330166G04Rik|AI481200	solute carrier family 35, member E3	protein-coding	1.596083607	4.273608946
YAP_Mst_unique_1916	chr18	61328486	61328725	+	0	NA	intron (NM_133249, intron 1 of 11)	intron (NM_133249, intron 1 of 11)	69295	NR_029879	723889	NANA	NR_029879	ENSMUSG00000105200	Mir378a	Mir378|Mirn378|mmu-mir-378|mmu-mir-378a	microRNA 378a	ncRNA	2.17292904	5.02700211
YAP_Mst_unique_3561	chr7	133576965	133577148	+	0	NA	Intergenic	MTEa|LTR|ERVL-MaLR	25059	NM_028654	73808	Mm.159067	NM_028654	ENSMUSG00000030976	Tex36	4930404H21Rik	testis expressed 36	protein-coding	2.645304919	4.617576953
YAP_WT_common_Mst_2269	chrX	136789499	136789975	+	0	NA	intron (NR_033324, intron 9 of 9)	RMER20B|LTR|ERVK	-10016	NM_010297	14657	Mm.215168	NM_010297	ENSMUSG00000018595	Glra4	-	glycine receptor, alpha 4 subunit	protein-coding	3.328483897	8.941642516
YAP_WT_common_Mst_430	chr12	4358333	4359088	+	0	NA	intron (NM_010881, intron 2 of 22)	RLTR13D6|LTR|ERVK	118472	NM_010881	17977	Mm.301039	NM_010881	ENSMUSG00000020647	Ncoa1	KAT13A|NCoA-1|NRC-1|SRC-1|SRC-a|SRC1|bHLHe74|mNRC-1	nuclear receptor coactivator 1	protein-coding	8.216507694	12.04772247
YAP_Mst_unique_2857	chr5	6795208	6795578	+	0	NA	intron (NM_001163223, intron 2 of 3)	RLTR13D6|LTR|ERVK	-508771	NM_027603	70920	Mm.158494	NM_027603	ENSMUSG00000040514	Tex47	4921511H03Rik	testis expressed 47	protein-coding	1.155771781	4.259621392
YAP_WT_common_Mst_1226	chr2	118179574	118179963	+	0	NA	Intergenic	Intergenic	67892	NM_001313914	21825	Mm.4159	NM_011580	ENSMUSG00000040152	Thbs1	TSP-1|TSP1|Thbs-1|tbsp1	thrombospondin 1	protein-coding	7.012803467	22.13405913
YAP_Mst_unique_2159	chr2	37918007	37918206	+	0	NA	intron (NM_001362973, intron 13 of 22)	intron (NM_001362973, intron 13 of 22)	141857	NM_001163566	241324	Mm.392369	NM_001163566	ENSMUSG00000035403	Crb2	5930402A21|BC043114	crumbs family member 2	protein-coding	1.680398458	4.163207381
YAP_Mst_unique_3568	chr7	137426715	137427068	+	0	NA	Intergenic	Intergenic	-10682	NM_001348093	30926	Mm.267692	NM_023140	ENSMUSG00000031068	Glrx3	PICOT|Txnl2	glutaredoxin 3	protein-coding	1.964229641	8.688349314
YAP_Mst_unique_2027	chr19	39889976	39890296	+	0	NA	Intergenic	RLTR13D6|LTR|ERVK	-3367	NM_001104525	100043108	Mm.482331	NM_001104525	ENSMUSG00000092008	Cyp2c69	AI098658	cytochrome P450, family 2, subfamily c, polypeptide 69	protein-coding	2.38277577	4.817240405
YAP_WT_common_Mst_672	chr14	118977565	118977809	+	0	NA	intron (NM_008929, intron 11 of 11)	intron (NM_008929, intron 11 of 11)	39755	NM_008929	100037258	Mm.12616	NM_008929	ENSMUSG00000022136	Dnajc3	AA408985|AU067833|Dnajc3a|Dnajc3b|Prkri|mp58|p58|p58IPK	DnaJ heat shock protein family (Hsp40) member C3	protein-coding	3.83145039	6.519641713
YAP_Mst_unique_812	chr12	8978868	8979030	+	0	NA	intron (NM_172470, intron 4 of 27)	RSINE1|SINE|B4	4948	NM_172470	74682	Mm.87389	NM_172470	ENSMUSG00000066643	Wdr35	4930459M12Rik|4931430C06|mKIAA1336	WD repeat domain 35	protein-coding	1.635251302	3.648735654
YAP_Mst_unique_2364	chr3	9082175	9082395	+	0	NA	Intergenic	Intergenic	20321	NR_040597	75149	Mm.399324	NR_040597	ENSMUSG00000103116	4930539M17Rik	-	RIKEN cDNA 4930539M17 gene	ncRNA	3.408516142	6.920097226
YAP_Mst_unique_457	chr10	85648720	85648885	+	0	NA	intron (NM_001017525, intron 12 of 14)	intron (NM_001017525, intron 12 of 14)	50391	NM_001017525	74007	Mm.36544	NM_028709	ENSMUSG00000020042	Btbd11	6330404E16Rik	BTB (POZ) domain containing 11	protein-coding	2.652893286	4.913546946
YAP_WT_common_Mst_461	chr12	65593538	65594121	+	0	NA	Intergenic	RLTR13D6|LTR|ERVK	368312	NM_027614	70948	Mm.219475	NM_027614	ENSMUSG00000035560	Wdr20rt	4921538B03Rik|4930427E19Rik|Wdr20|Wdr20b	WD repeat domain 20, retrogene	protein-coding	2.897238721	3.666229592
YAP_Mst_unique_1740	chr17	32442378	32442603	+	0	NA	Intergenic	Intergenic	-10233	NM_177307	320997	Mm.130900	NM_177307	ENSMUSG00000061126	Cyp4f39	4732474A20Rik	cytochrome P450, family 4, subfamily f, polypeptide 39	protein-coding	1.487078281	4.360954093
YAP_Mst_unique_998	chr13	4046861	4047072	+	0	NA	Intergenic	Intergenic	-12625	NM_134072	105387	Mm.26838	NM_134072	ENSMUSG00000033715	Akr1c14	9030611N15Rik|AW557061	aldo-keto reductase family 1, member C14	protein-coding	0.546648815	4.328324963
YAP_WT_common_Mst_411	chr11	106573518	106573832	+	0	NA	intron (NM_198292, intron 1 of 11)	intron (NM_198292, intron 1 of 11)	39255	NM_198292	21763	Mm.102407	NM_198292	ENSMUSG00000040548	Tex2	4930568E07Rik|AI553404|Def-5|Taz4	testis expressed gene 2	protein-coding	6.033614605	9.332489497
YAP_Mst_unique_2238	chr2	103372411	103372784	+	0	NA	intron (NR_040332, intron 1 of 2)	intron (NR_040332, intron 1 of 2)	167	NR_040332	319854	Mm.403818	NR_040332	ENSMUSG00000087278	A930006I01Rik	-	RIKEN cDNA A930006I01 gene	ncRNA	1.735244581	5.997417596
YAP_WT_common_Mst_456	chr12	52835481	52835753	+	0	NA	intron (NM_198111, intron 2 of 13)	intron (NM_198111, intron 2 of 13)	136234	NM_198111	238161	Mm.310822	NM_198111	ENSMUSG00000061603	Akap6	AI482140|Akapalpha|Akapbeta|PRKA	A kinase (PRKA) anchor protein 6	protein-coding	3.608282656	7.780532595
YAP_Mst_unique_2793	chr4	135379646	135379927	+	0	NA	intron (NM_001243305, intron 1 of 3)	ID_B1|SINE|B4	5886	NM_001168498	230822	Mm.35548	NM_145555	ENSMUSG00000043924	Ncmap	A330049M08Rik|AA545175|Mp11	noncompact myelin associated protein	protein-coding	1.273963125	3.133402574
YAP_Mst_unique_2247	chr2	117946949	117947194	+	0	NA	intron (NR_126479, intron 8 of 9)	RLTR13C2|LTR|ERVK	125143	NR_040631	73938	Mm.399107	NR_040631	ENSMUSG00000086221	4930412B13Rik	-	RIKEN cDNA 4930412B13 gene	ncRNA	1.790163762	3.868253084
YAP_Mst_unique_3480	chr7	90007044	90007294	+	0	NA	Intergenic	Intergenic	-21990	NR_110365	319711	Mm.31753	NR_015614	ENSMUSG00000097585	E230029C05Rik	AI452102|B230337J15|Gm26529|Gm32094	RIKEN cDNA E230029C05 gene	ncRNA	2.770268099	5.077494977
YAP_Mst_unique_1168	chr13	89423595	89423815	+	0	NA	Intergenic	Intergenic	-116931	NM_013500	12950	Mm.266790	NM_013500	ENSMUSG00000021613	Hapln1	BB099155|CLP|Crtl1|Crtl1l|LP|LP-1	hyaluronan and proteoglycan link protein 1	protein-coding	2.517058074	3.921388428
YAP_WT_common_Mst_651	chr14	70773083	70773332	+	0	NA	Intergenic	MLTR25A|LTR|ERVK	-1174	NM_010071	13449	Mm.243323	NM_010071	ENSMUSG00000022102	Dok2	DokR|Frip|dok-R	docking protein 2	protein-coding	3.291263187	5.845483017
YAP_Mst_unique_1133	chr13	63927482	63927649	+	0	NA	Intergenic	Intergenic	112325	NM_023507	76251	Mm.186610	NM_023507	ENSMUSG00000021470	Ercc6l2	0610007P08Rik|1700019D06Rik|9330134C04Rik|Rad26l|Sr278	excision repair cross-complementing rodent repair deficiency, complementation group 6 like 2	protein-coding	2.828256846	4.04587695
YAP_WT_common_Mst_726	chr15	47007551	47007899	+	0	NA	Intergenic	RMER20B|LTR|ERVK	384420	NR_045811	75281	Mm.159487	NR_045811	ENSMUSG00000051198	4930548G14Rik	-	RIKEN cDNA 4930548G14 gene	ncRNA	2.224813688	6.573100947
YAP_Mst_unique_3939	chr9	90685688	90685869	+	0	NA	Intergenic	RMER20A|LTR|ERVK	-415009	NM_194334	67016	Mm.335347	NM_194334	ENSMUSG00000037410	Tbc1d2b	1810061M12Rik|AI480956|AV021536|AV023399|AW491493|mKIAA1055	TBC1 domain family, member 2B	protein-coding	1.591889407	3.547922864
YAP_Mst_unique_682	chr11	78449431	78449786	+	0	NA	Intergenic	MLTR18_MM|LTR|ERVK	-16093	NM_026740	52466	Mm.131618	NM_026740	ENSMUSG00000020829	Slc46a1	1110002C08Rik|D11Ertd18e|HCP1|Pcft	solute carrier family 46, member 1	protein-coding	1.595108959	8.496341594
YAP_Mst_unique_2509	chr3	105666574	105666753	+	0	NA	intron (NM_001039347, intron 5 of 6)	intron (NM_001039347, intron 5 of 6)	20908	NM_017397	53975	Mm.272826	NM_017397	ENSMUSG00000027905	Ddx20	GEMIN3|dp103	DEAD (Asp-Glu-Ala-Asp) box polypeptide 20	protein-coding	1.867109398	3.681748024
YAP_Mst_unique_1206	chr13	113477852	113478120	+	0	NA	intron (NR_045501, intron 3 of 6)	MLTR11B|LTR|ERVK	24858	NR_045501	70917	Mm.491036	NR_045501	ENSMUSG00000114790	4921509O07Rik	-	RIKEN cDNA 4921509O07 gene	ncRNA	1.335530117	3.790189559
YAP_Mst_unique_123	chr1	83841839	83842000	+	0	NA	Intergenic	Intergenic	377042	NR_105771	102465181	NANA	NR_105771	ENSMUSG00000098851	Mir6353	Gm27391|mmu-mir-6353	microRNA 6353	ncRNA	2.217639515	3.985938032
YAP_Mst_unique_2946	chr5	67667301	67667567	+	0	NA	intron (NM_001038999, intron 26 of 36)	intron (NM_001038999, intron 26 of 36)	59551	NM_001033415	330096	Mm.442747	NM_001033415	ENSMUSG00000050010	Shisa3	D830007B15Rik	shisa family member 3	protein-coding	0.781277857	3.627651467
YAP_Mst_unique_2665	chr4	58534968	58535227	+	0	NA	intron (NM_010336, intron 1 of 3)	intron (NM_010336, intron 1 of 3)	18196	NM_172989	14745	Mm.4772	NM_010336	ENSMUSG00000038668	Lpar1	AI326300|Edg2|Gpcr26|Kdt2|lpA1|vzg-1	lysophosphatidic acid receptor 1	protein-coding	1.961207749	4.836379061
YAP_Mst_unique_3520	chr7	113048485	113048646	+	0	NA	Intergenic	Intergenic	93450	NR_045978	75239	Mm.381688	NR_045978	ENSMUSG00000110009	4930543E12Rik	4930545H14Rik	RIKEN cDNA 4930543E12 gene	ncRNA	3.219154134	6.18869326
YAP_WT_common_Mst_1370	chr3	95687594	95687951	+	0	NA	intron (NM_001301705, intron 1 of 17)	intron (NM_001301705, intron 1 of 17)	145	NM_144899	229595	Mm.490574	NM_144899	ENSMUSG00000015850	Adamtsl4	ADAMTSL-4|Tsrc1	ADAMTS-like 4	protein-coding	3.107652706	5.2686811
YAP_WT_common_Mst_119	chr1	136695857	136696801	+	0	NA	non-coding (NR_037986, exon 1 of 5)	non-coding (NR_037986, exon 1 of 5)	118	NR_037986	100503474	Mm.428276	NR_037986	NANA	Platr22	Gm16880	pluripotency associated transcript 22	ncRNA	6.340200713	12.33542928
YAP_Mst_unique_2972	chr5	92905564	92905748	+	0	NA	intron (NM_001077596, intron 1 of 9)	intron (NM_001077596, intron 1 of 9)	7663	NM_001077596	27428	Mm.46014	NM_015756	ENSMUSG00000029381	Shroom3	AL022960|D5Ertd287e|Shrm|Shrm3	shroom family member 3	protein-coding	4.071794959	6.521516251
YAP_WT_common_Mst_1915	chr7	73403676	73403884	+	0	NA	intron (NM_177740, intron 2 of 3)	MIRb|SINE|MIR	-28006	NR_040324	319783	Mm.349813	NR_040324	ENSMUSG00000097756	A730056A06Rik	C76391	RIKEN cDNA A730056A06 gene	ncRNA	3.936917687	5.040891664
YAP_Mst_unique_2528	chr3	116480975	116481184	+	0	NA	Intergenic	Lx8|LINE|L1	27096	NM_025517	66368	Mm.251228	NM_025517	ENSMUSG00000000339	Rtca	2310009A18Rik|AI450277|RPC|Rtcd1	RNA 3'-terminal phosphate cyclase	protein-coding	2.097048979	4.935969879
YAP_WT_common_Mst_1110	chr19	37312250	37312578	+	0	NA	intron (NM_031156, intron 8 of 23)	PB1D11|SINE|Alu	18199	NM_031156	15925	Mm.28366	NM_031156	ENSMUSG00000056999	Ide	1300012G03Rik|4833415K22Rik|AA675336|AI507533	insulin degrading enzyme	protein-coding	2.536184655	7.902372425
YAP_Mst_unique_1670	chr16	94006882	94007162	+	0	NA	intron (NM_019500, intron 1 of 2)	intron (NM_019500, intron 1 of 2)	1815	NM_019500	56173	Mm.328716	NM_019500	ENSMUSG00000047109	Cldn14	AI851731	claudin 14	protein-coding	3.093137424	5.563440759
YAP_Mst_unique_2080	chr2	4983593	4983902	+	0	NA	intron (NM_026754, intron 3 of 3)	MIRb|SINE|MIR	7625	NM_026754	68527	Mm.27791	NM_026754	ENSMUSG00000026668	Ucma	1110017I16Rik|AW121955|Grp	upper zone of growth plate and cartilage matrix associated	protein-coding	2.467325878	3.891872601
YAP_Mst_unique_1631	chr16	56799417	56799691	+	0	NA	Intergenic	Intergenic	-3696	NM_172825	239853	Mm.258979	NM_172825	ENSMUSG00000022755	Adgrg7	9130020O16Rik|Gpr128	adhesion G protein-coupled receptor G7	protein-coding	1.474957894	3.954660815
YAP_WT_common_Mst_1520	chr4	120815146	120815652	+	0	NA	intron (NM_001048168, intron 1 of 9)	intron (NM_001048168, intron 1 of 9)	314	NM_001357192	18046	Mm.318389	NM_008692	ENSMUSG00000032897	Nfyc	-	nuclear transcription factor-Y gamma	protein-coding	2.925811095	10.32297125
YAP_Mst_unique_378	chr10	52264199	52264552	+	0	NA	intron (NM_025705, intron 2 of 10)	intron (NM_025705, intron 2 of 10)	30756	NM_025705	66686	Mm.62982	NM_025705	ENSMUSG00000019891	Dcbld1	4631413K11Rik	discoidin, CUB and LCCL domain containing 1	protein-coding	1.374960749	6.336254748
YAP_WT_common_Mst_1374	chr3	96418125	96418437	+	0	NA	Intergenic	MERV1_LTR|LTR|ERV1	-3448	NR_001579	21748	NANA	NR_001579	ENSMUSG00000064796	Terc	mTER|mTR	telomerase RNA component	ncRNA	2.702855292	5.971869491
YAP_WT_common_Mst_1581	chr4	152097881	152098283	+	0	NA	intron (NM_001285999, intron 1 of 20)	intron (NM_001285999, intron 1 of 20)	1363	NM_001285999	269608	Mm.332102	NM_001004156	ENSMUSG00000039713	Plekhg5	BC023181|Syx	pleckstrin homology domain containing, family G (with RhoGef domain) member 5	protein-coding	3.795885966	5.945330843
YAP_WT_common_Mst_1646	chr5	91470491	91470887	+	0	NA	Intergenic	RLTR13B1|LTR|ERVK	-47011	NM_145562	231440	Mm.5002	NM_145562	ENSMUSG00000034981	Parm1	2210012L08Rik|9130213B05Rik|W91666	prostate androgen-regulated mucin-like protein 1	protein-coding	4.349506996	1.883320051
YAP_Mst_unique_2111	chr2	20936816	20937196	+	0	NA	intron (NM_001128084, intron 1 of 24)	MLT1F2|LTR|ERVL-MaLR	30715	NM_001081364	71435	Mm.28507	NM_001081364	ENSMUSG00000036591	Arhgap21	5530401C11Rik|AA416458|ARHGAP10	Rho GTPase activating protein 21	protein-coding	1.916283878	9.009244105
YAP_Mst_unique_3423	chr7	58146417	58146630	+	0	NA	Intergenic	RMER1A|Other|Other	-511679	NM_009728	11982	Mm.135129	NM_009728	ENSMUSG00000025324	Atp10a	Atp10c|pfatp	ATPase, class V, type 10A	protein-coding	0.974771906	3.652632835
YAP_Mst_unique_3191	chr6	72694611	72694802	+	0	NA	intron (NM_009332, intron 3 of 11)	intron (NM_009332, intron 3 of 11)	64875	NR_040421	100038714	Mm.321330	NR_040421	NANA	Gm15401	-	predicted gene 15401	ncRNA	3.923344101	5.398717055
YAP_Mst_unique_309	chr10	6820907	6821143	+	0	NA	intron (NM_001039652, intron 1 of 5)	RLTR13D6|LTR|ERVK	32449	NM_001039652	18390	Mm.438000	NM_011013	ENSMUSG00000000766	Oprm1	M-OR-1|MOP-R|MOR-1|MOR-1O|Oprm|mor|muOR	opioid receptor, mu 1	protein-coding	1.41805777	3.441556089
YAP_WT_common_Mst_2028	chr8	48578979	48579200	+	0	NA	intron (NM_011857, intron 2 of 28)	intron (NM_011857, intron 2 of 28)	95601	NM_001145937	23965	Mm.42191	NM_011857	ENSMUSG00000031561	Tenm3	2610100B16Rik|Odz1|Odz3|Ten-m3|mKIAA1455	teneurin transmembrane protein 3	protein-coding	3.96738996	3.444462808
YAP_WT_common_Mst_1216	chr2	104604672	104605104	+	0	NA	intron (NM_177253, intron 1 of 2)	B3A|SINE|B2	14404	NM_001037326	228410	Mm.259876	NM_145529	ENSMUSG00000027176	Cstf3	4732468G05Rik|C79532|CstF-77	cleavage stimulation factor, 3' pre-RNA, subunit 3	protein-coding	3.532891558	10.83136388
YAP_WT_common_Mst_874	chr16	94551855	94552177	+	0	NA	Intergenic	Intergenic	-18190	NM_007890	13548	Mm.310973	NM_007890	ENSMUSG00000022897	Dyrk1a	2310043O08Rik|D16Ertd272e|D16Ertd493e|Dyrk|Gm10783|Mnbh|Mp86|mmb	dual-specificity tyrosine-(Y)-phosphorylation regulated kinase 1a	protein-coding	4.771922599	6.418289006
YAP_Mst_unique_3160	chr6	47294401	47294584	+	0	NA	intron (NM_001004357, intron 22 of 23)	LTRIS2|LTR|ERV1	50096	NM_025771	66797	Mm.440084	NM_025771	ENSMUSG00000039419	Cntnap2	5430425M22Rik|Caspr2|mKIAA0868	contactin associated protein-like 2	protein-coding	3.338122874	4.617576953
YAP_Mst_unique_2008	chr19	32210900	32211069	+	0	NA	promoter-TSS (NM_001168526)	promoter-TSS (NM_001168526)	29	NM_001168526	208449	Mm.329810	NM_144792	ENSMUSG00000040451	Sgms1	9530058O11Rik|AI841905|C80702|Mob|Sms1|Sor1|Tmem23	sphingomyelin synthase 1	protein-coding	4.908263244	6.897030235
YAP_WT_common_Mst_134	chr1	153376551	153376914	+	0	NA	Intergenic	Intergenic	37501	NR_033736	626058	Mm.31556	NM_001177359	NANA	E330020D12Rik	EG626058|F430003O07Rik|Gm6648	Riken cDNA E330020D12 gene	ncRNA	4.170750246	6.722380162
YAP_WT_common_Mst_2048	chr8	78493178	78493439	+	0	NA	Intergenic	Intergenic	15260	NM_001358975	19656	Mm.24718	NM_009033	ENSMUSG00000037070	Rbmxl1	Hnrpg|Rbmx|Rbmxrt	RNA binding motif protein, X-linked like-1	protein-coding	3.892473396	4.021169304
YAP_WT_common_Mst_1156	chr2	34835596	34835951	+	0	NA	Intergenic	RMER16_Mm|LTR|ERVK	-9538	NM_001164772	30050	Mm.4465	NM_013890	ENSMUSG00000035949	Fbxw2	2700071L08Rik|FBW2|Fwd2|MD6	F-box and WD-40 domain protein 2	protein-coding	3.092558185	11.16934794
YAP_WT_common_Mst_1893	chr7	29981743	29982281	+	0	NA	Intergenic	RLTR53B_Mm|LTR|ERVK	-1943	NM_001167873	243905	Mm.322432	NM_001033355	ENSMUSG00000074221	Zfp568	C80731|Gm1691|Znf568|chato	zinc finger protein 568	protein-coding	6.837268372	16.80352531
YAP_WT_common_Mst_472	chr12	76901551	76901955	+	0	NA	intron (NM_145927, intron 7 of 11)	intron (NM_145927, intron 7 of 11)	60495	NM_008558	17187	Mm.268548	NM_008558	ENSMUSG00000059436	Max	AA960152|AI875693|bHLHd4|bHLHd5|bHLHd6|bHLHd7|bHLHd8	Max protein	protein-coding	5.923243607	9.188636095
YAP_WT_common_Mst_1877	chr7	19686874	19687243	+	0	NA	Intergenic	RMER20A|LTR|ERVK	-5598	NM_001309799	105886299	Mm.28394	NM_001309799	ENSMUSG00000109350	Gm44805	Apoc4-apoc2	predicted gene 44805	protein-coding	8.112268418	14.9260055
YAP_Mst_unique_3529	chr7	116444543	116444889	+	0	NA	Intergenic	Intergenic	-1258	NM_011083	18704	Mm.3810	NM_011083	ENSMUSG00000030660	Pik3c2a	Cpk-m|PI3KC2	phosphatidylinositol-4-phosphate 3-kinase catalytic subunit type 2 alpha	protein-coding	2.37122708	12.48741848
YAP_Mst_unique_1141	chr13	67491824	67492083	+	0	NA	exon (NM_001007575, exon 4 of 4)	exon (NM_001007575, exon 4 of 4)	-7700	NM_001076791	408067	Mm.315879	NM_001076791	ENSMUSG00000059839	Zfp874b	9630025I21Rik|Rslcan16	zinc finger protein 874b	protein-coding	1.248041295	2.614258952
YAP_Mst_unique_676	chr11	77653806	77654132	+	0	NA	Intergenic	RMER16B2|LTR|ERVK	-32170	NM_001024205	68564	Mm.428996	NM_001024205	ENSMUSG00000037857	Nufip2	1110001M19Rik|9530056D24Rik|AI256692|AI461731|PIG1|mKIAA1321	nuclear fragile X mental retardation protein interacting protein 2	protein-coding	2.268174656	7.48301645
YAP_Mst_unique_4090	chrX	73928662	73928969	+	0	NA	intron (NM_023132, intron 6 of 10)	ID_B1|SINE|B4	2035	NM_023132	19703	Mm.236969	NM_023132	ENSMUSG00000031387	Renbp	Age|Rnbp	renin binding protein	protein-coding	1.053541353	6.841210115
YAP_WT_common_Mst_1397	chr3	127257470	127258039	+	0	NA	intron (NM_001327938, intron 1 of 47)	intron (NM_001327938, intron 1 of 47)	96449	NR_105029	100862268	Mm.444603	NR_105029	ENSMUSG00000097456	LOC100862268	-	uncharacterized LOC100862268	ncRNA	11.18232489	31.60042839
YAP_WT_common_Mst_1909	chr7	63889231	63889566	+	0	NA	3' UTR (NM_021366, exon 2 of 2)	3' UTR (NM_021366, exon 2 of 2)	-27459	NM_001256311	381994	Mm.425466	NM_001256311	ENSMUSG00000095061	E030018B13Rik	Gm1697	RIKEN cDNA E030018B13 gene	protein-coding	4.690767452	4.298744259
YAP_WT_unique_210	chr18	53043164	53043725	+	0	NA	Intergenic	RLTR13B1|LTR|ERVK	-132848	NM_001357463	67804	Mm.252171	NM_026386	ENSMUSG00000034484	Snx2	0610030A03Rik	sorting nexin 2	protein-coding	2.866307346	0.514013548
YAP_WT_common_Mst_68	chr1	84332496	84333129	+	0	NA	Intergenic	RLTR13E|LTR|ERVK	-48167	NM_001003948	98496	Mm.187470	NM_001003948	ENSMUSG00000045658	Pid1	5033414K04Rik|NYGGF4|P-CLI1	phosphotyrosine interaction domain containing 1	protein-coding	1.919306408	6.271747423
YAP_Mst_unique_3725	chr8	87538432	87538615	+	0	NA	Intergenic	RLTR13C3|LTR|ERVK	-25384	NM_177901	330820	Mm.212913	NM_177901	ENSMUSG00000069971	4933402J07Rik	-	RIKEN cDNA 4933402J07 gene	protein-coding	3.023205621	4.248170797
YAP_WT_common_Mst_839	chr16	30687593	30688093	+	0	NA	Intergenic	Intergenic	88120	NM_177632	224093	Mm.28244	NM_177632	ENSMUSG00000046546	Fam43a	Tuf1	family with sequence similarity 43, member A	protein-coding	9.345185175	31.47546906
YAP_WT_common_Mst_295	chr11	6773290	6773754	+	0	NA	Intergenic	MLTR18_MM|LTR|ERVK	-53485	NR_046025	626419	Mm.390334	NR_046025	ENSMUSG00000086808	Gm11981	-	predicted gene 11981	ncRNA	4.037442346	14.7269921
YAP_Mst_unique_2442	chr3	87034524	87034739	+	0	NA	Intergenic	RLTR13B1|LTR|ERVK	-35291	NM_007639	12479	Mm.1894	NM_007639	ENSMUSG00000028076	Cd1d1	AI747460|CD1.1|Cd1a|Cd1d|Ly-38	CD1d1 antigen	protein-coding	1.93149248	3.77615182
YAP_Mst_unique_1522	chr16	8838964	8839172	+	0	NA	intron (NM_001081400, intron 2 of 3)	intron (NM_001081400, intron 2 of 3)	8968	NM_001081400	69053	Mm.390868	NM_001081400	ENSMUSG00000022507	1810013L24Rik	1110017P05Rik|3010002C02Rik|AA792997|AW124177|Gm19906|R74903	RIKEN cDNA 1810013L24 gene	protein-coding	1.885284526	3.983930508
YAP_WT_common_Mst_771	chr15	79951916	79952241	+	0	NA	Intergenic	Intergenic	-19432	NM_144811	52609	Mm.323442	NM_144811	ENSMUSG00000053411	Cbx7	1600014J01Rik|AI851678|D15Ertd417e	chromobox 7	protein-coding	4.941302849	8.079343234
YAP_WT_unique_476	chr9	55216147	55216375	+	0	NA	intron (NM_028049, intron 4 of 6)	ORR1C2|LTR|ERVL-MaLR	7326	NM_028049	71999	Mm.276429	NM_028049	ENSMUSG00000032309	Fbxo22	0610033L19Rik|1600016C16Rik	F-box protein 22	protein-coding	5.313712937	5.120066114
YAP_Mst_unique_17	chr1	17207625	17207829	+	0	NA	Intergenic	RLTR9F|LTR|ERVK	62354	NM_010267	14545	Mm.18218	NM_010267	ENSMUSG00000025777	Gdap1	-	ganglioside-induced differentiation-associated-protein 1	protein-coding	2.996168823	4.559012563
YAP_Mst_unique_1420	chr15	39473525	39473736	+	0	NA	intron (NM_053271, intron 13 of 26)	intron (NM_053271, intron 13 of 26)	-185881	NM_001256384	116838	Mm.309296	NM_053271	ENSMUSG00000037386	Rims2	2810036I15Rik|AW048769|RIM2|Rab3ip2|Rim2(+40A)|Rim2(+44A)|Rim2(+4A)|Serg2|Syt3-rs|mKIAA0751	regulating synaptic membrane exocytosis 2	protein-coding	2.186595261	5.290174955
YAP_Mst_unique_1692	chr17	7533662	7533897	+	0	NA	Intergenic	MER21C|LTR|ERVL	-148474	NM_001142539	667055	Mm.327371	NM_001142539	ENSMUSG00000056133	Unc93a2	Gm9992	unc-93 homolog A2	protein-coding	3.535613354	5.32821422
YAP_Mst_unique_3307	chr6	136532604	136532831	+	0	NA	intron (NM_019426, intron 1 of 14)	intron (NM_019426, intron 1 of 14)	13866	NM_019426	54343	Mm.173271	NM_019426	ENSMUSG00000030213	Atf7ip	2610204M12Rik|AM|Mcaf1	activating transcription factor 7 interacting protein	protein-coding	5.641991193	6.484050164
YAP_Mst_unique_491	chr10	111369130	111369438	+	0	NA	Intergenic	LTRIS2|LTR|ERV1	70605	NM_027914	71769	Mm.45256	NM_027914	ENSMUSG00000035759	Bbs10	1300007O09Rik|AI452285	Bardet-Biedl syndrome 10 (human)	protein-coding	1.500188334	5.169295209
YAP_WT_common_Mst_246	chr10	76439526	76439914	+	0	NA	intron (NM_008787, intron 2 of 41)	intron (NM_008787, intron 2 of 41)	3192	NM_001282992	18541	Mm.251794	NM_008787	ENSMUSG00000001151	Pcnt	AW476095|C86676|KEN|Pcnt2|kendrin|m239Asp|m275Asp	pericentrin (kendrin)	protein-coding	6.107289848	11.70704137
YAP_WT_common_Mst_1823	chr6	118770423	118770831	+	0	NA	intron (NM_001256000, intron 5 of 46)	intron (NM_001256000, intron 5 of 46)	-12653	NM_001290335	12288	Mm.41628	NM_009781	ENSMUSG00000051331	Cacna1c	Cav1.2|Cchl1a1|D930026N18Rik|MBC|MELC-CC	calcium channel, voltage-dependent, L type, alpha 1C subunit	protein-coding	4.561911335	9.015677878
YAP_Mst_unique_837	chr12	31232233	31232465	+	0	NA	Intergenic	Intergenic	-32944	NM_008482	16777	Mm.172674	NM_008482	ENSMUSG00000002900	Lamb1	C77966|C80098|C81607|D130003D08Rik|Lamb-1|Lamb1-1	laminin B1	protein-coding	1.44240211	4.521658188
YAP_Mst_unique_2817	chr4	144905284	144905493	+	0	NA	intron (NM_001172424, intron 2 of 6)	intron (NM_001172424, intron 2 of 6)	12251	NM_001357277	20148	Mm.14063	NM_011303	ENSMUSG00000066026	Dhrs3	Rsdr1|retSDR1	dehydrogenase/reductase (SDR family) member 3	protein-coding	1.655564983	5.583310191
YAP_WT_common_Mst_1512	chr4	118229424	118229779	+	0	NA	intron (NM_011213, intron 13 of 32)	intron (NM_011213, intron 13 of 32)	-19037	NR_106085	102466820	NANA	NR_106085	ENSMUSG00000098596	Mir7226	Gm27630|mmu-mir-7226	microRNA 7226	ncRNA	6.575755298	11.50347373
YAP_Mst_unique_2745	chr4	117484089	117484269	+	0	NA	intron (NM_025739, intron 2 of 14)	intron (NM_025739, intron 2 of 14)	12873	NM_025739	66743	Mm.318331	NM_025739	ENSMUSG00000028677	Rnf220	4732477A13|4931406I20Rik|5730503K05Rik|AV302541	ring finger protein 220	protein-coding	3.329423502	6.196227019
YAP_WT_common_Mst_879	chr17	7261964	7262439	+	0	NA	exon (NM_011299, exon 10 of 21)	exon (NM_011299, exon 10 of 21)	-62459	NM_011553	21461	Mm.264651	NM_011553	ENSMUSG00000071322	Tcp10a	D17Leh66A|D17Leh66aa|Gm10326|T66A-a|Tcp-10a	t-complex protein 10a	protein-coding	2.678119826	7.639567652
YAP_Mst_unique_1021	chr13	21901238	21901519	+	0	NA	Intergenic	LTRIS2|LTR|ERV1	-4329	NR_035500	100316716	NANA	NR_035500	ENSMUSG00000088148	Mir1983	mmu-mir-1983	microRNA 1983	ncRNA	2.301352743	4.880877086
YAP_Mst_unique_216	chr1	138974910	138975126	+	0	NA	intron (NM_181347, intron 1 of 20)	intron (NM_181347, intron 1 of 20)	-2639	NR_108103	78229	Mm.437838	NR_108103	ENSMUSG00000104900	4930596I21Rik	-	RIKEN cDNA 4930596I21 gene	ncRNA	1.335133051	3.445521015
YAP_Mst_unique_1011	chr13	16807252	16807459	+	0	NA	Intergenic	LTRIS2|LTR|ERV1	-783932	NR_155430	100503142	Mm.359204	NR_155430	NANA	B230303A05Rik	B230303A05|EG328191	U1 small nuclear ribonucleoprotein 1C pseudogene	pseudo	1.170038714	3.594606059
YAP_WT_common_Mst_1289	chr3	8001153	8001474	+	0	NA	Intergenic	RLTR13E|LTR|ERVK	-46426	NR_040587	75476	Mm.491752	NR_040587	ENSMUSG00000100010	1700010I02Rik	-	RIKEN cDNA 1700010I02 gene	ncRNA	3.81499757	4.696735415
YAP_Mst_unique_355	chr10	38850074	38850236	+	0	NA	Intergenic	RLTR9E|LTR|ERVK	-28376	NM_001177783	215919	Mm.294313	NM_001177783	ENSMUSG00000094311	Rfpl4b	100040915|Gm3037|Gm62	ret finger protein-like 4B	protein-coding	2.417328012	4.065734014
YAP_Mst_unique_3934	chr9	86238846	86239055	+	0	NA	Intergenic	Intergenic	225966	NM_027394	70348	Mm.53469	NM_027394	ENSMUSG00000032415	Ube2cbp	2610018I03Rik|Ube3d	ubiquitin-conjugating enzyme E2C binding protein	protein-coding	1.545193984	3.722206794
YAP_Mst_unique_2515	chr3	107986496	107986688	+	0	NA	promoter-TSS (NM_008183)	promoter-TSS (NM_008183)	-172	NM_008183	14863	Mm.440086	NM_008183	ENSMUSG00000040562	Gstm2	Gstb-2|Gstb2	glutathione S-transferase, mu 2	protein-coding	1.561206357	4.050069568
YAP_Mst_unique_1169	chr13	92147084	92147381	+	0	NA	Intergenic	RLTR13D4|LTR|ERVK	-15404	NM_009027	19418	Mm.248630	NM_009027	ENSMUSG00000021708	Rasgrf2	6330417G04Rik|AW048350|Grf2|Ras-GRF2	RAS protein-specific guanine nucleotide-releasing factor 2	protein-coding	0.894449538	3.763480169
YAP_Mst_unique_1460	chr15	78908596	78908756	+	0	NA	intron (NR_133564, intron 16 of 18)	L2a|LINE|L2	-5243	NM_020271	57028	Mm.263169	NM_020271	ENSMUSG00000116165	Pdxp	1600027H05Rik|AB041662|PLPP	pyridoxal (pyridoxine, vitamin B6) phosphatase	protein-coding	2.447356932	3.905150795
YAP_WT_common_Mst_601	chr14	19988401	19988862	+	0	NA	Intergenic	RMER20A|LTR|ERVK	-11382	NM_001285909	14702	Mm.41737	NM_010315	ENSMUSG00000043004	Gng2	-	guanine nucleotide binding protein (G protein), gamma 2	protein-coding	2.759274972	13.02036764
YAP_Mst_unique_464	chr10	93184435	93184668	+	0	NA	intron (NM_146239, intron 1 of 16)	intron (NM_146239, intron 1 of 16)	21766	NR_035452	100316689	NANA	NR_035452	ENSMUSG00000089214	Mir1931	mir-1931|mmu-mir-1931	microRNA 1931	ncRNA	1.832441584	5.809464338
YAP_Mst_unique_3215	chr6	85818399	85818737	+	0	NA	intron (NM_023493, intron 2 of 2)	RLTR9B|LTR|ERVK	2404	NM_023493	69049	Mm.441449	NM_023493	ENSMUSG00000079494	Nat8f5	1810018F03Rik|Cml5	N-acetyltransferase 8 (GCN5-related) family member 5	protein-coding	2.734856609	6.015109093
YAP_WT_common_Mst_1342	chr3	69391972	69392257	+	0	NA	intron (NM_178726, intron 1 of 3)	intron (NM_178726, intron 1 of 3)	75196	NM_178726	242083	Mm.40577	NM_178726	ENSMUSG00000027784	Ppm1l	3222401G13|5930404J21Rik|AI481720|AW045850|PP2C|PP2Cepsilon|Pp2ce|Ppp2ce|mKIAA4175	protein phosphatase 1 (formerly 2C)-like	protein-coding	2.188124348	3.208408714
YAP_Mst_unique_1798	chr17	70738578	70738787	+	0	NA	intron (NM_001347414, intron 5 of 10)	intron (NM_001347414, intron 5 of 10)	108095	NM_001164077	21815	Mm.101034	NM_009372	ENSMUSG00000047407	Tgif1	AA959811|AI462167|Tgif	TGFB-induced factor homeobox 1	protein-coding	4.801138451	6.311568041
YAP_WT_common_Mst_1988	chr8	10961945	10962457	+	0	NA	Intergenic	L3|LINE|CR1	-33744	NR_135302	665306	Mm.358758	NR_030715	ENSMUSG00000038917	3930402G23Rik	-	RIKEN cDNA 3930402G23 gene	ncRNA	3.975937737	13.11715895
YAP_Mst_unique_414	chr10	69860082	69860274	+	0	NA	intron (NM_146005, intron 8 of 42)	intron (NM_146005, intron 8 of 42)	-65354	NM_009670	11735	Mm.235960	NM_009670	ENSMUSG00000069601	Ank3	2900054D09Rik|AI314020|Ank-3|AnkG|Ankyrin-3|Ankyrin-G	ankyrin 3, epithelial	protein-coding	3.302551909	4.31420454
YAP_WT_common_Mst_112	chr1	133863681	133864018	+	0	NA	Intergenic	Intergenic	43324	NM_054076	269120	Mm.59985	NM_054076	ENSMUSG00000010311	Optc	-	opticin	protein-coding	2.811521599	3.670017375
YAP_WT_common_Mst_1153	chr2	32653820	32654165	+	0	NA	intron (NM_001146348, intron 1 of 14)	intron (NM_001146348, intron 1 of 14)	1663	NR_035479	100316776	NANA	NR_035479	ENSMUSG00000093336	Mir1954	mmu-mir-1954	microRNA 1954	ncRNA	4.856642942	10.95193165
YAP_Mst_unique_1650	chr16	73836008	73836218	+	0	NA	Intergenic	Intergenic	505954	NR_030464	751561	NANA	NR_030464	ENSMUSG00000104758	Mir691	Mirn691|mir-691|mmu-mir-691	microRNA 691	ncRNA	1.208327049	3.62403196
YAP_Mst_unique_3248	chr6	100452731	100452937	+	0	NA	Intergenic	RMER5|LTR|ERV1	-74566	NR_040525	73395	Mm.69413	NR_040525	ENSMUSG00000101553	1700049E22Rik	-	RIKEN cDNA 1700049E22 gene	ncRNA	4.590793722	7.962754924
YAP_WT_common_Mst_2274	chrX	151123889	151124360	+	0	NA	Intergenic	RMER16_Mm|LTR|ERVK	-27581	NR_028392	69499	Mm.8142	NM_175146	ENSMUSG00000025264	Tsr2	2310007F12Rik	TSR2 20S rRNA accumulation	protein-coding	3.707483448	9.828395149
YAP_Mst_unique_3315	chr6	143013279	143013436	+	0	NA	intron (NM_001286578, intron 23 of 24)	intron (NM_001286578, intron 23 of 24)	-48905	NM_011374	20449	Mm.260838	NM_011374	ENSMUSG00000030283	St8sia1	9330109E03Rik|GD3S|Sia-T|Siat8|Siat8a	ST8 alpha-N-acetyl-neuraminide alpha-2,8-sialyltransferase 1	protein-coding	2.860564813	4.624590994
YAP_Mst_unique_2757	chr4	119631334	119631681	+	0	NA	Intergenic	Intergenic	-6225	NM_008190	14915	Mm.2614	NM_008190	ENSMUSG00000023247	Guca2a	Guca2	guanylate cyclase activator 2a (guanylin)	protein-coding	3.130349882	5.420079983
YAP_Mst_unique_252	chr1	170877080	170877291	+	0	NA	intron (NM_001356485, intron 4 of 4)	PB1D10|SINE|Alu	8355	NR_151476	80915	Mm.34365	NM_023173	ENSMUSG00000026659	Dusp12	1190004O14Rik|AA027408|AW049275|ESTM36|LMW-DSP4|T-DSP4|VH1|mVH1	dual specificity phosphatase 12	protein-coding	2.131930379	5.771099951
YAP_Mst_unique_3954	chr9	102718772	102718934	+	0	NA	intron (NM_019764, intron 1 of 9)	CpG	1049	NM_019764	56332	Mm.21145	NM_019764	ENSMUSG00000032531	Amotl2	AW549739|C79691|Lccp|MASCOT|mKIAA0989	angiomotin-like 2	protein-coding	3.483796253	6.671973767
YAP_WT_common_Mst_2163	chr9	63959162	63959437	+	0	NA	intron (NM_008542, intron 3 of 3)	intron (NM_008542, intron 3 of 3)	62760	NM_008542	17130	Mm.325757	NM_008542	ENSMUSG00000036867	Smad6	Madh6|b2b390Clo	SMAD family member 6	protein-coding	4.28287463	5.602660037
YAP_Mst_unique_4143	chrX	110268301	110268549	+	0	NA	Intergenic	RLTR13C3|LTR|ERVK	-104328	NR_033597	634340	Mm.66709	NR_033597	ENSMUSG00000082853	Gm7134	EG634340	kinesin family member 18B pseudogene	pseudo	1.023923725	4.981790654
YAP_Mst_unique_1614	chr16	38996943	38997193	+	0	NA	intron (NM_170599, intron 1 of 6)	RLTR13D6|LTR|ERVK	94723	NM_170599	207683	Mm.245564	NM_170599	ENSMUSG00000022790	Igsf11	1700025L02Rik|BT-IgSF|Igsf13	immunoglobulin superfamily, member 11	protein-coding	1.01576497	3.858896182
YAP_WT_unique_426	chr8	36613952	36614312	+	0	NA	promoter-TSS (NM_015802)	promoter-TSS (NM_015802)	-189	NM_015802	50768	Mm.125155	NM_015802	ENSMUSG00000031523	Dlc1	A730069N07Rik|Arhgap7|HP|STARD12|dlc-1	deleted in liver cancer 1	protein-coding	4.590638638	3.671549276
YAP_WT_unique_397	chr7	70239703	70239901	+	0	NA	intron (NR_131145, intron 1 of 3)	RLTR13B1|LTR|ERVK	98020	NR_131145	624549	Mm.116344	NR_131144	ENSMUSG00000109097	Gm29683	Gm44536	predicted gene, 29683	ncRNA	3.20297748	0.512342207
YAP_Mst_unique_2888	chr5	28947577	28947749	+	0	NA	Intergenic	Intergenic	-248330	NM_001289757	56874	Mm.87352	NM_021470	ENSMUSG00000029130	Rnf32	1700009J01Rik|2700025B22Rik|4930542N22Rik|Lmbr2	ring finger protein 32	protein-coding	2.277598069	3.634273283
YAP_WT_common_Mst_782	chr15	84314728	84314944	+	0	NA	3' UTR (NM_133167, exon 13 of 13)	3' UTR (NM_133167, exon 13 of 13)	-9884	NM_022321	64099	Mm.251356	NM_022321	ENSMUSG00000022439	Parvg	AI413459	parvin, gamma	protein-coding	4.859884305	4.228593973
YAP_WT_common_Mst_1012	chr18	45000300	45000717	+	0	NA	Intergenic	RMER20B|LTR|ERVK	171843	NM_001163013	240255	Mm.244482	NM_001163013	ENSMUSG00000034653	Ythdc2	3010002F02Rik|BC037178|mYTHDC2	YTH domain containing 2	protein-coding	2.994275424	5.691329298
YAP_Mst_unique_46	chr1	37684762	37684946	+	0	NA	intron (NM_028096, intron 1 of 9)	RMER6D|LTR|ERVK	34957	NM_028096	72097	Mm.142607	NM_028096	ENSMUSG00000026090	2010300C02Rik	-	RIKEN cDNA 2010300C02 gene	protein-coding	2.00457598	3.674093662
YAP_Mst_unique_2704	chr4	101301142	101301326	+	0	NA	Intergenic	Intergenic	-35952	NM_146145	16451	Mm.289657	NM_013567	ENSMUSG00000028530	Jak1	AA960307|BAP004|C130039L05Rik	Janus kinase 1	protein-coding	1.754003982	4.041503029
YAP_Mst_unique_830	chr12	21134296	21134505	+	0	NA	intron (NM_001004364, intron 1 of 26)	intron (NM_001004364, intron 1 of 26)	22644	NM_001135192	211914	Mm.358946	NM_001004364	ENSMUSG00000052632	Asap2	6530401G17Rik|Ddef2|Gm1523|Gm592|PAG3|PAP	ArfGAP with SH3 domain, ankyrin repeat and PH domain 2	protein-coding	3.642242963	6.230650502
YAP_WT_common_Mst_310	chr11	20138467	20138794	+	0	NA	Intergenic	MLTR11A|LTR|ERVK	-25679	NM_146243	66713	Mm.259045	NM_146243	ENSMUSG00000020152	Actr2	4921510D23Rik|AA409782|Arp2|D6Ertd746e	ARP2 actin-related protein 2	protein-coding	3.497885772	6.216835313
YAP_Mst_unique_1159	chr13	75799801	75799961	+	0	NA	Intergenic	RLTR13D6|LTR|ERVK	-40004	NM_001360151	93692	Mm.25844	NM_053108	ENSMUSG00000021591	Glrx	C86710|D13Wsu156e|Glrx1|Grx1|TTase	glutaredoxin	protein-coding	1.223678466	3.060793866
YAP_Mst_unique_349	chr10	35835244	35835548	+	0	NA	Intergenic	RLTR13E|LTR|ERVK	-671411	NM_001253355	319415	Mm.332442	NM_001081208	ENSMUSG00000044499	Hs3st5	D930005L05Rik|Gm1151|Hs3ost5	heparan sulfate (glucosamine) 3-O-sulfotransferase 5	protein-coding	3.191712164	4.568524661
YAP_Mst_unique_1187	chr13	98679638	98679940	+	0	NA	Intergenic	Intergenic	15042	NM_001025606	380863	Mm.28264	NM_001025606	ENSMUSG00000052485	Tmem171	Gm905	transmembrane protein 171	protein-coding	2.065358296	7.402753072
YAP_Mst_unique_4097	chrX	76054382	76054664	+	0	NA	Intergenic	Intergenic	-179341	NM_001346519	102866	Mm.28777	NM_145629	ENSMUSG00000016382	Pls3	AI115446|AL024105	plastin 3 (T-isoform)	protein-coding	0.450454077	2.702016761
YAP_WT_common_Mst_2041	chr8	69027780	69028117	+	0	NA	Intergenic	Intergenic	-60788	NM_007509	11966	Mm.249096	NM_007509	ENSMUSG00000006273	Atp6v1b2	AI194269|AI790362|Atp6b2|HO57|R74844	ATPase, H+ transporting, lysosomal V1 subunit B2	protein-coding	4.080135003	6.083179485
YAP_WT_common_Mst_1742	chr6	44210886	44211258	+	0	NA	Intergenic	ORR1A4-int|LTR|ERVL-MaLR	-544794	NM_001311111	29807	Mm.320979	NM_013861	ENSMUSG00000029735	Tpk1	-	thiamine pyrophosphokinase	protein-coding	4.225463442	3.143418606
YAP_WT_common_Mst_554	chr13	57549735	57550068	+	0	NA	intron (NM_001166466, intron 6 of 11)	intron (NM_001166466, intron 6 of 11)	358431	NM_009262	20745	Mm.379020	NM_009262	ENSMUSG00000056222	Spock1	Spock|Ticn1|testican	sparc/osteonectin, cwcv and kazal-like domains proteoglycan 1	protein-coding	3.296259622	4.324485243
YAP_WT_common_Mst_2072	chr8	98626266	98626626	+	0	NA	Intergenic	RLTR13C2|LTR|ERVK	-385441	NR_110579	100873092	Mm.414599	NR_110579	ENSMUSG00000089819	Gm15679	-	predicted gene 15679	ncRNA	2.792906024	5.130754758
YAP_Mst_unique_3965	chr9	103861145	103861304	+	0	NA	Intergenic	Intergenic	-99387	NM_178638	81907	Mm.384704	NM_178638	ENSMUSG00000042757	Tmem108	AI462967|B130017P16Rik|R74726	transmembrane protein 108	protein-coding	1.521050328	3.929557987
YAP_Mst_unique_3827	chr9	34871797	34871989	+	0	NA	intron (NM_001190912, intron 1 of 15)	intron (NM_001190912, intron 1 of 15)	-244835	NR_029475	78934	Mm.391688	NR_029475	ENSMUSG00000070315	4930581F22Rik	-	RIKEN cDNA 4930581F22 gene	ncRNA	2.822180723	5.458789418
YAP_Mst_unique_4173	chrX	150478258	150478547	+	0	NA	Intergenic	Intergenic	-19252	NR_152724	382245	Mm.277309	NM_001164683	ENSMUSG00000041353	Tmem29	2700081K05Rik|6330540D07Rik|CXorf44-like	transmembrane protein 29	protein-coding	1.718362276	4.511850364
YAP_WT_common_Mst_1540	chr4	130307804	130308102	+	0	NA	promoter-TSS (NM_010174)	promoter-TSS (NM_010174)	-785	NM_010174	14077	Mm.388886	NM_010174	ENSMUSG00000028773	Fabp3	Fabph-1|Fabph-4|Fabph1|Fabph4|H-FABP|Mdgi	fatty acid binding protein 3, muscle and heart	protein-coding	5.465025547	8.070103722
YAP_Mst_unique_1355	chr14	103509559	103509830	+	0	NA	Intergenic	Intergenic	-3647	NM_022886	64929	Mm.244003	NM_022886	ENSMUSG00000022123	Scel	9230114I02Rik	sciellin	protein-coding	2.045109685	5.497632796
YAP_WT_common_Mst_590	chr13	115090551	115090932	+	0	NA	promoter-TSS (NM_134058)	promoter-TSS (NM_134058)	-583	NM_134058	105083	Mm.486295	NM_134058	ENSMUSG00000042275	Pelo	AA409897|AI852218	pelota mRNA surveillance and ribosome rescue factor	protein-coding	5.400088924	9.563944727
YAP_WT_common_Mst_2164	chr9	64085156	64085408	+	0	NA	intron (NR_040743, intron 1 of 2)	intron (NR_040743, intron 1 of 2)	4521	NR_040743	76814	Mm.243771	NR_040743	NANA	Scarletltr	2600006L11Rik	Scarletltr, erythroid developmental long intergenic non-protein coding transcript	ncRNA	4.443196141	12.22398553
YAP_Mst_unique_3086	chr5	142909811	142910003	+	0	NA	Intergenic	Intergenic	-3153	NM_007393	11461	Mm.328431	NM_007393	ENSMUSG00000029580	Actb	Actx|E430023M04Rik|beta-actin	actin, beta	protein-coding	3.242505511	6.691419287
YAP_WT_unique_300	chr5	18358250	18358462	+	0	NA	intron (NM_010305, intron 1 of 7)	MER20|DNA|hAT-Charlie	2057	NM_010305	14677	Mm.254629	NM_010305	ENSMUSG00000057614	Gnai1	AU046200|Gialpha1|Gnai-1	guanine nucleotide binding protein (G protein), alpha inhibiting 1	protein-coding	3.373310811	2.792224937
YAP_WT_common_Mst_1163	chr2	42995863	42996467	+	0	NA	Intergenic	RLTR13D6|LTR|ERVK	-342567	NM_053011	94217	Mm.441398	NM_053011	ENSMUSG00000049252	Lrp1b	9630004P12Rik|LRP-DIT	low density lipoprotein-related protein 1B	protein-coding	2.317790976	4.213061948
YAP_Mst_unique_175	chr1	120204858	120205172	+	0	NA	Intergenic	B4|SINE|B4	60265	NM_133186	68428	Mm.181033	NM_133186	ENSMUSG00000026389	Steap3	1010001D01Rik|Tsap6|pHyde	STEAP family member 3	protein-coding	1.36124232	6.041842911
YAP_WT_common_Mst_148	chr1	170871352	170871923	+	0	NA	Intergenic	Intergenic	-3866	NM_001081304	226641	Mm.377046	NM_001081304	ENSMUSG00000026663	Atf6	9130025P16Rik|9630036G24|AA789574|Atf6alpha|ESTM49	activating transcription factor 6	protein-coding	8.408070413	23.05301076
YAP_Mst_unique_2384	chr3	22005513	22005757	+	0	NA	Intergenic	RLTR41A2|LTR|ERV1	-71017	NM_030732	81004	Mm.202966	NM_030732	ENSMUSG00000027630	Tbl1xr1	8030499H02Rik|A630076E03Rik|AW539987|C21|C230089I12Rik|DC42|Ira1|TBLR1	transducin (beta)-like 1X-linked receptor 1	protein-coding	2.743507686	5.756704917
YAP_WT_common_Mst_1193	chr2	76805103	76805550	+	0	NA	intron (NM_028004, intron 68 of 191)	intron (NM_028004, intron 68 of 191)	130011	NM_031256	83435	Mm.41636	NM_031256	ENSMUSG00000002733	Plekha3	FAPP1	pleckstrin homology domain-containing, family A (phosphoinositide binding specific) member 3	protein-coding	4.475199095	6.979137738
YAP_Mst_unique_2701	chr4	99636073	99636519	+	0	NA	Intergenic	Intergenic	-20003	NM_010425	15221	Mm.4758	NM_010425	ENSMUSG00000067261	Foxd3	CWH3|Genesis|Hfh2	forkhead box D3	protein-coding	3.629650299	5.66422773
YAP_WT_common_Mst_443	chr12	19192956	19193197	+	0	NA	Intergenic	RLTR13B4|LTR|ERVK	678566	NM_001201330	236366	Mm.352227	NM_001033157	ENSMUSG00000073197	5730507C01Rik	-	RIKEN cDNA 5730507C01 gene	protein-coding	3.160624059	4.774803541
YAP_WT_unique_416	chr8	24571260	24571495	+	0	NA	intron (NM_145949, intron 1 of 9)	RMER10A|LTR|ERVL	4956	NM_145949	209176	Mm.219580	NM_145949	ENSMUSG00000031549	Ido2	AI265623|C230043N17Rik|Ido-2|Indol1	indoleamine 2,3-dioxygenase 2	protein-coding	3.191873167	1.872075267
YAP_WT_common_Mst_2116	chr9	19093445	19093764	+	0	NA	Intergenic	RLTR9D|LTR|ERVK	-27353	NM_146564	258557	Mm.377566	NM_146564	ENSMUSG00000059303	Olfr836	MOR152-3	olfactory receptor 836	protein-coding	5.649615505	4.991600687
YAP_Mst_unique_247	chr1	167270059	167270264	+	0	NA	intron (NM_030724, intron 1 of 6)	L2|LINE|L2	14966	NM_030724	80914	Mm.280895	NM_030724	ENSMUSG00000026558	Uck2	AA407809|AI481316|AU018180|AU020720|TSA903|UK|UMK|Umpk	uridine-cytidine kinase 2	protein-coding	2.981624314	5.279280214
YAP_Mst_unique_475	chr10	96630238	96630488	+	0	NA	Intergenic	Intergenic	13362	NM_007569	12226	Mm.23811	NM_007569	ENSMUSG00000036478	Btg1	AI426953|AW546738	B cell translocation gene 1, anti-proliferative	protein-coding	3.370492854	5.889894173
YAP_Mst_unique_545	chr11	20127268	20127447	+	0	NA	Intergenic	Intergenic	-14406	NM_146243	66713	Mm.259045	NM_146243	ENSMUSG00000020152	Actr2	4921510D23Rik|AA409782|Arp2|D6Ertd746e	ARP2 actin-related protein 2	protein-coding	2.189024811	6.419458093
YAP_Mst_unique_2825	chr4	147880007	147880165	+	0	NA	exon (NM_001285920, exon 17 of 20)	exon (NM_001285920, exon 17 of 20)	11107	NM_010244	14349	Mm.422607	NM_010244	ENSMUSG00000070583	Fv1	Fv-1|Rv-1|Rv1	Friend virus susceptibility 1	protein-coding	2.76968733	4.274888852
YAP_WT_common_Mst_1567	chr4	141565262	141565744	+	0	NA	Intergenic	Intergenic	19341	NR_030695	320456	Mm.32859	NM_177163	NANA	B330016D10Rik	-	RIKEN cDNA B330016D10 gene	ncRNA	7.653988835	10.20264622
YAP_Mst_unique_107	chr1	72739899	72740121	+	0	NA	Intergenic	Intergenic	28750	NM_009084	19981	Mm.21529	NM_009084	ENSMUSG00000046330	Rpl37a	-	ribosomal protein L37a	protein-coding	1.974799487	4.26722089
YAP_WT_common_Mst_865	chr16	78265162	78265460	+	0	NA	Intergenic	Intergenic	-9857	NR_045698	100503619	Mm.387531	NR_045698	ENSMUSG00000109841	E330011O21Rik	-	RIKEN cDNA E330011O21 gene	ncRNA	4.379772247	4.148715294
YAP_WT_unique_360	chr6	100378162	100378479	+	0	NA	Intergenic	Intergenic	-90962	NM_019743	56353	Mm.321633	NM_019743	ENSMUSG00000072872	Rybp	2410018J24Rik|DEDAF|YEAF1	RING1 and YY1 binding protein	protein-coding	5.903807204	6.358897168
YAP_WT_common_Mst_1571	chr4	142070713	142071116	+	0	NA	intron (NM_145402, intron 1 of 2)	intron (NM_145402, intron 1 of 2)	-13384	NR_027137	100038693	Mm.402714	NR_027137	ENSMUSG00000073728	Tmem51os1	Gm10565|Tmem51as1	Tmem51 opposite strand 1	ncRNA	5.794477441	8.496341594
YAP_WT_common_Mst_106	chr1	130737724	130737967	+	0	NA	intron (NM_177604, intron 2 of 3)	intron (NM_177604, intron 2 of 3)	5869	NM_177604	212439	Mm.268547	NM_177604	ENSMUSG00000042510	AA986860	E030025M07|Sarg	expressed sequence AA986860	protein-coding	3.657170188	4.45709723
YAP_Mst_unique_1571	chr16	24331492	24331726	+	0	NA	Intergenic	Intergenic	-61741	NM_178665	210126	Mm.209385	NM_178665	ENSMUSG00000033306	Lpp	9430020K16Rik|AA959454|AU024130|B130055L10Rik|C79715|D630048H16	LIM domain containing preferred translocation partner in lipoma	protein-coding	2.021902767	4.772413151
YAP_Mst_unique_699	chr11	85241278	85241500	+	0	NA	Intergenic	RMER16|LTR|ERVK	6223	NR_028329	654810	Mm.209580	NR_028329	ENSMUSG00000085628	Appbp2os	D630032N06Rik	amyloid beta precursor protein (cytoplasmic tail) binding protein 2, opposite strand	ncRNA	2.54645197	4.572022383
YAP_Mst_unique_1277	chr14	47574641	47574817	+	0	NA	Intergenic	RLTR41|LTR|ERV1	-6295	NM_172599	100504663	Mm.287279	NM_172599	ENSMUSG00000037526	Atg14	4832427M01|Atg14L|D14Ertd114e|D14Ertd436e	autophagy related 14	protein-coding	1.374960749	5.66422773
YAP_Mst_unique_3927	chr9	82348325	82348733	+	0	NA	Intergenic	RLTR13C1|LTR|ERVK	-481277	NM_022986	65099	Mm.41415	NM_022986	ENSMUSG00000032251	Irak1bp1	4921528N06Rik|AI851240|Aabp3|Aip70|Simpl	interleukin-1 receptor-associated kinase 1 binding protein 1	protein-coding	0.963385002	2.451267257
YAP_Mst_unique_3772	chr8	120334394	120334621	+	0	NA	Intergenic	Intergenic	-106277	NR_110496	434353	Mm.411793	NR_110496	ENSMUSG00000097960	A330074K22Rik	-	RIKEN cDNA A330074K22 gene	ncRNA	4.472929955	6.036874291
YAP_WT_common_Mst_2054	chr8	84021598	84022004	+	0	NA	intron (NM_028877, intron 1 of 6)	intron (NM_028877, intron 1 of 6)	327	NM_028877	74337	Mm.250943	NM_028877	ENSMUSG00000047986	Palm3	4432412L15Rik|AL024300	paralemmin 3	protein-coding	8.029693555	20.08226195
YAP_Mst_unique_1808	chr17	78710337	78710625	+	0	NA	intron (NM_011500, intron 1 of 17)	RMER3D-int|LTR|ERVK	26080	NM_011500	268980	Mm.311915	NM_011500	ENSMUSG00000024077	Strn	AU022939|D130055P19	striatin, calmodulin binding protein	protein-coding	1.283206077	4.057076609
YAP_WT_unique_177	chr16	32312480	32312718	+	0	NA	Intergenic	RLTR41|LTR|ERV1	-19653	NM_177633	224111	Mm.31275	NM_177633	ENSMUSG00000053774	Ubxn7	A630090P18|AI196514|Ubxd7|mKIAA0794	UBX domain protein 7	protein-coding	4.364041587	6.25672017
YAP_Mst_unique_1196	chr13	106925996	106926189	+	0	NA	intron (NM_029665, intron 1 of 29)	RLTR13C1|LTR|ERVK	10866	NM_001360897	76582	Mm.132208	NM_029665	ENSMUSG00000042590	Ipo11	1700081H05Rik|2510001A17Rik|AI314624|AW555235|E330021B14Rik|Ranbp11	importin 11	protein-coding	1.971317068	3.591237169
YAP_WT_common_Mst_219	chr10	56431705	56432047	+	0	NA	promoter-TSS (NR_152769)	promoter-TSS (NR_152769)	-105	NR_152769	102640560	Mm.417249	NR_152768	NANA	Gm36595	-	predicted gene, 36595	ncRNA	3.243555885	7.678909313
YAP_Mst_unique_3843	chr9	44726477	44726769	+	0	NA	intron (NM_153537, intron 3 of 21)	intron (NM_153537, intron 3 of 21)	8575	NM_153537	102693	Mm.28639	NM_153537	ENSMUSG00000048537	Phldb1	AU041016|D330037A14Rik|Ll5a	pleckstrin homology like domain, family B, member 1	protein-coding	0.830607688	4.813626978
YAP_Mst_unique_1346	chr14	84248287	84248525	+	0	NA	Intergenic	RLTR13D6|LTR|ERVK	-173116	NR_153783	102635012	Mm.399509	NR_153783	ENSMUSG00000115043	Gm32455	-	predicted gene, 32455	ncRNA	2.182020794	3.483855549
YAP_Mst_unique_1964	chr19	9061497	9061912	+	0	NA	intron (NM_001286518, intron 6 of 6)	intron (NM_001286518, intron 6 of 6)	26252	NM_011681	22287	Mm.2258	NM_011681	ENSMUSG00000024653	Scgb1a1	CC10|CC16|CCSP|PCB-BP|UG|UGB|Utg	secretoglobin, family 1A, member 1 (uteroglobin)	protein-coding	1.643625813	7.679385672
YAP_WT_common_Mst_831	chr16	23097963	23098480	+	0	NA	Intergenic	LTRIS2|LTR|ERV1	-9247	NR_152586	13682	Mm.260084	NM_013506	ENSMUSG00000022884	Eif4a2	4833432N07Rik|BM-010|Ddx2b|Eif4|eIF-4A-II|eIF4A-II	eukaryotic translation initiation factor 4A2	protein-coding	4.653479953	8.365123963
YAP_Mst_unique_1074	chr13	46975360	46975585	+	0	NA	Intergenic	Intergenic	39378	NM_175340	105193	Mm.25593	NM_175340	ENSMUSG00000044231	Nhlrc1	AI505271|B230309E09Rik|EPM2B	NHL repeat containing 1	protein-coding	2.769042317	4.962465002
YAP_WT_unique_26	chr1	176644124	176644566	+	0	NA	Intergenic	Intergenic	-117076	NR_151528	102640488	Mm.415515	NR_151528	ENSMUSG00000104021	Gm36536	-	predicted gene, 36536	ncRNA	2.903778763	2.800148697
YAP_WT_common_Mst_1189	chr2	71744892	71745421	+	0	NA	intron (NR_039557, intron 2 of 3)	intron (NR_039557, intron 2 of 3)	25739	NR_037979	381371	Mm.330284	NM_201366	ENSMUSG00000064263	Platr26	Gm1631	pluripotency associated transcript 26	ncRNA	3.935871469	5.771099951
YAP_Mst_unique_2281	chr2	132006515	132006727	+	0	NA	intron (NM_001362866, intron 4 of 10)	intron (NM_001362866, intron 4 of 10)	23367	NM_175445	215653	Mm.204737	NM_175445	ENSMUSG00000027339	Rassf2	3830431H01Rik|9030412M04Rik|AI852669|AW495050	Ras association (RalGDS/AF-6) domain family member 2	protein-coding	1.795471883	3.43044778
YAP_Mst_unique_2017	chr19	37340996	37341335	+	0	NA	Intergenic	ID_B1|SINE|B4	-10552	NM_031156	15925	Mm.28366	NM_031156	ENSMUSG00000056999	Ide	1300012G03Rik|4833415K22Rik|AA675336|AI507533	insulin degrading enzyme	protein-coding	2.385961299	4.298149277
YAP_Mst_unique_324	chr10	19009365	19009560	+	0	NA	intron (NM_001166402, intron 1 of 7)	intron (NM_001166402, intron 1 of 7)	2501	NM_001166402	21929	Mm.116683	NM_009397	ENSMUSG00000019850	Tnfaip3	A20|Tnfip3	tumor necrosis factor, alpha-induced protein 3	protein-coding	1.4190557	3.467894528
YAP_Mst_unique_876	chr12	70559269	70559482	+	0	NA	intron (NR_037248, intron 2 of 4)	intron (NR_037248, intron 2 of 4)	106221	NM_028339	72736	Mm.204670	NM_028339	ENSMUSG00000021072	Tmx1	2810425A04Rik|Txndc1	thioredoxin-related transmembrane protein 1	protein-coding	1.462157859	3.652632835
YAP_Mst_unique_2174	chr2	49363596	49363757	+	0	NA	Intergenic	RLTR23|LTR|ERV1	-87810	NM_172663	227867	Mm.29167	NM_172663	ENSMUSG00000069495	Epc2	5830499L14|D2Ertd694e	enhancer of polycomb homolog 2	protein-coding	1.859955722	4.405510456
YAP_WT_common_Mst_1839	chr6	128301994	128302231	+	0	NA	Intergenic	PB1|SINE|Alu	-1299	NM_011567	21679	Mm.14774	NM_011567	ENSMUSG00000030353	Tead4	ETFR-2|Etfr2|FR-19|Rtef1|TEAD-4|TEF-3|Tcf13r1|Tef3|Tefr|Tefr1|Tefr1a	TEA domain family member 4	protein-coding	5.940556704	7.639567652
YAP_WT_common_Mst_381	chr11	95544899	95545232	+	0	NA	Intergenic	Intergenic	-30500	NM_130858	104079	Mm.22970	NM_130858	ENSMUSG00000046719	Nxph3	-	neurexophilin 3	protein-coding	4.337183713	10.88752755
YAP_WT_common_Mst_1659	chr5	110227508	110228026	+	0	NA	Intergenic	Intergenic	-3237	NM_001253814	71782	Mm.288442	NM_027922	ENSMUSG00000029501	Ankle2	1110001J12Rik|AI661024|D5Ertd585e	ankyrin repeat and LEM domain containing 2	protein-coding	5.537689424	15.61755276
YAP_Mst_unique_3941	chr9	92583988	92584275	+	0	NA	intron (NM_011961, intron 4 of 18)	intron (NM_011961, intron 4 of 18)	-41262	NR_029474	78575	Mm.407669	NR_029474	ENSMUSG00000103622	B430319G15Rik	D530025C14Rik	RIKEN cDNA B430319G15 gene	ncRNA	2.092450187	4.130166053
YAP_Mst_unique_3046	chr5	125374414	125374712	+	0	NA	Intergenic	LTRIS2|LTR|ERV1	15454	NM_019639	22190	Mm.331	NM_019639	ENSMUSG00000008348	Ubc	2700054O04Rik|AI194771|Rps27a|TI-225|Uba52|Ubb	ubiquitin C	protein-coding	1.356566625	5.285349621
YAP_WT_common_Mst_772	chr15	80159377	80159689	+	0	NA	intron (NM_025609, intron 10 of 10)	intron (NM_025609, intron 10 of 10)	-14188	NM_010795	17309	Mm.299693	NM_010795	ENSMUSG00000042428	Mgat3	1110038J12Rik|AI848272|GnT-III	mannoside acetylglucosaminyltransferase 3	protein-coding	6.368371373	7.38340228
YAP_Mst_unique_1292	chr14	51903215	51903471	+	0	NA	Intergenic	Intergenic	8646	NM_001360269	29811	Mm.26722	NM_013864	ENSMUSG00000004558	Ndrg2	AI182517|AU040374|Ndr2|SYLD	N-myc downstream regulated gene 2	protein-coding	2.570312951	6.810297153
YAP_Mst_unique_973	chr12	110523512	110523725	+	0	NA	intron (NM_001364210, intron 2 of 11)	intron (NM_001364210, intron 2 of 11)	37821	NM_012023	26931	Mm.240396	NM_012023	ENSMUSG00000017843	Ppp2r5c	2610043M05Rik|2700063L20Rik|AI060890|AW545884|C85228|D12Bwg0916e	protein phosphatase 2, regulatory subunit B', gamma	protein-coding	2.816007728	6.193594807
YAP_WT_common_Mst_2065	chr8	89063503	89064131	+	0	NA	Intergenic	Intergenic	-19655	NM_021390	58198	Mm.214361	NM_021390	ENSMUSG00000031665	Sall1	Msal-3	spalt like transcription factor 1	protein-coding	3.887550843	3.53901669
YAP_Mst_unique_1772	chr17	45873222	45873420	+	0	NA	Intergenic	Intergenic	8131	NR_152136	75154	Mm.399341	NR_152136	NANA	4930542M03Rik	-	RIKEN cDNA 4930542M03 gene	ncRNA	4.367696564	7.258181261
YAP_Mst_unique_3711	chr8	78201400	78201575	+	0	NA	Intergenic	Intergenic	-11855	NM_183096	73301	Mm.61243	NM_183096	ENSMUSG00000037101	Ttc29	1700031F13Rik	tetratricopeptide repeat domain 29	protein-coding	3.02893139	3.765424116
YAP_WT_unique_420	chr8	27908371	27908565	+	0	NA	Intergenic	Intergenic	176385	NR_033590	666422	Mm.484413	NR_033590	ENSMUSG00000110372	Gm8096	EG666422	3-phosphoglycerate dehydrogenase pseudogene	pseudo	5.408178945	1.917123232
YAP_Mst_unique_3598	chr8	5003344	5003599	+	0	NA	Intergenic	MERVL_2A-int|LTR|ERVL	101816	NM_011388	20494	Mm.3500	NM_011388	ENSMUSG00000023073	Slc10a2	9130221J18Rik|AI605518|ASBT|IBAT|ISBT	solute carrier family 10, member 2	protein-coding	0.950656455	2.787862086
YAP_Mst_unique_2571	chr3	152484308	152484472	+	0	NA	intron (NM_001081277, intron 10 of 13)	intron (NM_001081277, intron 10 of 13)	87706	NM_001287139	108946	Mm.379292	NM_198416	ENSMUSG00000039068	Zzz3	3110065C23Rik|6430567E01Rik|AA408566|AI481057|AW556059|R75514	zinc finger, ZZ domain containing 3	protein-coding	1.545193984	4.943326018
YAP_Mst_unique_1155	chr13	74316472	74316629	+	0	NA	intron (NM_011051, intron 1 of 5)	intron (NM_011051, intron 1 of 5)	776	NM_011051	18570	Mm.24254	NM_011051	ENSMUSG00000021576	Pdcd6	AV299538|Alg2|MA-3|PS2|alg-2	programmed cell death 6	protein-coding	3.520695154	4.83968825
YAP_Mst_unique_100	chr1	71635417	71635761	+	0	NA	intron (NM_001276411, intron 12 of 43)	intron (NM_001276411, intron 12 of 43)	17645	NM_001276410	14268	Mm.193099	NM_010233	ENSMUSG00000026193	Fn1	E330027I09|Fn|Fn-1	fibronectin 1	protein-coding	1.444420464	6.994089892
YAP_WT_common_Mst_194	chr10	28493309	28493651	+	0	NA	intron (NM_001359355, intron 12 of 33)	intron (NM_001359355, intron 12 of 33)	-174880	NM_001305663	210757	Mm.123021	NM_178666	ENSMUSG00000049109	Themis	E430004N04Rik|Gasp|Spot|Tsepa|thylex	thymocyte selection associated	protein-coding	3.513852209	7.926616065
YAP_WT_common_Mst_1784	chr6	85377313	85377720	+	0	NA	Intergenic	Intergenic	-2882	NM_001003955	52055	Mm.220334	NM_177466	ENSMUSG00000051343	Rab11fip5	9130206P09Rik|C75969|D6Ertd32e|GAF1|RIP11	RAB11 family interacting protein 5 (class I)	protein-coding	6.390967766	7.954908061
YAP_WT_common_Mst_1898	chr7	34133215	34133518	+	0	NA	promoter-TSS (NM_207212)	promoter-TSS (NM_207212)	-98	NM_207212	101543	Mm.422738	NM_207212	ENSMUSG00000036459	Wtip	-	WT1-interacting protein	protein-coding	6.213814624	11.40298477
YAP_Mst_unique_2668	chr4	59447486	59447648	+	0	NA	Intergenic	Intergenic	-8934	NM_001163288	634731	Mm.483589	NM_001163288	ENSMUSG00000038578	Susd1	A530080P10|Gm12528	sushi domain containing 1	protein-coding	2.63062166	4.795481145
YAP_Mst_unique_817	chr12	12983086	12983479	+	0	NA	Intergenic	Intergenic	-41446	NM_008709	18109	Mm.16469	NM_008709	ENSMUSG00000037169	Mycn	N-myc|Nmyc|Nmyc-1|Nmyc1|bHLHe37|c-nmyc	v-myc avian myelocytomatosis viral related oncogene, neuroblastoma derived	protein-coding	1.705988282	4.312863753
YAP_Mst_unique_3119	chr6	13846037	13846498	+	0	NA	Intergenic	RLTR13C3|LTR|ERVK	-6325	NM_145066	64450	Mm.167625	NM_145066	ENSMUSG00000048216	Gpr85	2900026B03Rik	G protein-coupled receptor 85	protein-coding	1.178962943	3.898754151
YAP_Mst_unique_1476	chr15	84881635	84881799	+	0	NA	Intergenic	Intergenic	-25588	NR_030731	271305	Mm.101022	NM_001081166	ENSMUSG00000016624	Phf21b	A730032D07Rik	PHD finger protein 21B	protein-coding	2.739207518	5.046311977
YAP_WT_unique_430	chr8	43320669	43321287	+	0	NA	Intergenic	Intergenic	-13969	NM_009556	22702	Mm.285848	NM_009556	ENSMUSG00000051176	Zfp42	Rex-1|Rex1|Zfp-42	zinc finger protein 42	protein-coding	4.530738419	1.427495195
YAP_Mst_unique_613	chr11	54846138	54846647	+	0	NA	intron (NR_156460, intron 4 of 7)	MT2B|LTR|ERVL	14205	NM_029327	75530	Mm.83578	NM_029327	ENSMUSG00000020268	Lyrm7	1700024C24Rik|9330147L21Rik	LYR motif containing 7	protein-coding	1.726981512	6.763754289
YAP_WT_common_Mst_747	chr15	63988948	63989325	+	0	NA	intron (NM_144846, intron 1 of 11)	intron (NM_144846, intron 1 of 11)	8930	NM_001360035	223601	Mm.246108	NM_144846	ENSMUSG00000022378	Fam49b	0910001A06Rik|AW122079	family with sequence similarity 49, member B	protein-coding	5.825136052	10.11469237
YAP_Mst_unique_1242	chr14	24757852	24758205	+	0	NA	Intergenic	Intergenic	267275	NM_001360586	20088	Mm.16775	NM_011297	ENSMUSG00000025290	Rps24	-	ribosomal protein S24	protein-coding	1.767806677	4.512181412
YAP_WT_unique_75	chr12	63695285	63695466	+	0	NA	Intergenic	L1Md_T|LINE|L1	779523	NM_001163271	623046	Mm.189552	NM_001163271	ENSMUSG00000043060	Fscb	EG623046	fibrous sheath CABYR binding protein	protein-coding	2.674374204	0.093366391
YAP_WT_unique_160	chr15	99264426	99264682	+	0	NA	Intergenic	Intergenic	-12593	NM_016766	51812	Mm.383472	NM_016766	ENSMUSG00000037570	Mcrs1	C78274|ICP22BP|MSP58|P78	microspherule protein 1	protein-coding	5.366091949	2.578656204
YAP_Mst_unique_3748	chr8	105646482	105646701	+	0	NA	intron (NM_181322, intron 2 of 11)	intron (NM_181322, intron 2 of 11)	-9117	NR_151742	546100	Mm.471801	NR_151742	ENSMUSG00000098120	Gm5914	-	predicted gene 5914	ncRNA	2.001728571	4.01645239
YAP_WT_common_Mst_1665	chr5	115008523	115008858	+	0	NA	Intergenic	Intergenic	-2834	NM_029012	74585	Mm.355894	NM_029012	ENSMUSG00000029550	Sppl3	4833416I09Rik|Psl4|Usmg3	signal peptide peptidase 3	protein-coding	3.380111841	10.82272084
YAP_Mst_unique_1483	chr15	88682311	88682646	+	0	NA	Intergenic	LTRIS2|LTR|ERV1	51741	NM_001033274	223770	Mm.254438	NM_001033274	ENSMUSG00000022387	Brd1	1110059H06Rik|AI316859|mKIAA4191	bromodomain containing 1	protein-coding	2.276401852	4.804478878
YAP_Mst_unique_4216	chrX	169472133	169472547	+	0	NA	Intergenic	Intergenic	151945	NM_001361166	101055907	NANA	NM_001361166	NANA	Gm15246	-	predicted gene 15246	protein-coding	1.507960394	8.107352461
YAP_Mst_unique_1866	chr18	12437553	12437799	+	0	NA	intron (NM_010680, intron 12 of 74)	intron (NM_010680, intron 12 of 74)	-66521	NM_001347461	16774	Mm.42012	NM_010680	ENSMUSG00000024421	Lama3	Lama3B|[a]3B	laminin, alpha 3	protein-coding	3.049724969	4.127777293
YAP_Mst_unique_704	chr11	86646598	86646844	+	0	NA	intron (NM_029478, intron 5 of 11)	intron (NM_029478, intron 5 of 11)	24554	NM_001356531	75909	Mm.390398	NM_029478	ENSMUSG00000018171	Vmp1	3110098I04Rik|4930579A11Rik|AI787464|Tango5|Tmem49|mir-21a|ni-2	vacuole membrane protein 1	protein-coding	2.533617667	4.953332751
YAP_Mst_unique_2263	chr2	127109074	127109257	+	0	NA	intron (NM_144818, intron 13 of 17)	intron (NM_144818, intron 13 of 17)	24789	NM_144818	215387	Mm.29786	NM_144818	ENSMUSG00000034906	Ncaph	A730011O11Rik|Brrn1|CAP-H|HCAP-H|mCAP-H	non-SMC condensin I complex, subunit H	protein-coding	2.582321468	5.356389266
YAP_Mst_unique_3254	chr6	106820702	106820910	+	0	NA	Intergenic	Intergenic	-20719	NM_175357	58799	Mm.290085	NM_021449	ENSMUSG00000005362	Crbn	2610203G15Rik|2900045O07Rik|AF229032|AW108261|piL	cereblon	protein-coding	2.827926789	3.333492874
YAP_WT_common_Mst_581	chr13	94829946	94830268	+	0	NA	intron (NM_009321, intron 1 of 3)	intron (NM_009321, intron 1 of 3)	41187	NM_009321	21371	Mm.379025	NM_009321	ENSMUSG00000042043	Tbca	Tbca13	tubulin cofactor A	protein-coding	2.798571148	5.734372965
YAP_WT_common_Mst_531	chr13	40649231	40649751	+	0	NA	Intergenic	Intergenic	-78317	NR_125899	102633805	NANA	NR_125899	ENSMUSG00000097752	Gm26688	Tfap2a-as1	predicted gene, 26688	ncRNA	3.04738353	5.153251332
YAP_WT_common_Mst_595	chr14	7851628	7852074	+	0	NA	intron (NM_001081427, intron 1 of 45)	intron (NM_001081427, intron 1 of 45)	33894	NM_134080	286940	Mm.489652	NM_134080	ENSMUSG00000025278	Flnb	AL024016|Fln-b	filamin, beta	protein-coding	2.592607356	5.930332388
YAP_Mst_unique_835	chr12	25169486	25169937	+	0	NA	Intergenic	Intergenic	40537	NR_045844	432641	Mm.112955	NR_045844	NANA	Gm17746	-	predicted gene, 17746	ncRNA	1.281964036	10.18809103
YAP_Mst_unique_226	chr1	153098601	153098876	+	0	NA	intron (NM_175460, intron 8 of 10)	intron (NM_175460, intron 8 of 10)	87709	NM_008485	16782	Mm.329272	NM_008485	ENSMUSG00000026479	Lamc2	AA589349	laminin, gamma 2	protein-coding	2.519338018	6.403040042
YAP_Mst_unique_413	chr10	69786734	69786896	+	0	NA	intron (NM_170730, intron 1 of 17)	intron (NM_170730, intron 1 of 17)	-138717	NM_009670	11735	Mm.235960	NM_009670	ENSMUSG00000069601	Ank3	2900054D09Rik|AI314020|Ank-3|AnkG|Ankyrin-3|Ankyrin-G	ankyrin 3, epithelial	protein-coding	1.421957654	3.127487703
YAP_WT_unique_9	chr1	72172886	72173061	+	0	NA	intron (NM_001005423, intron 2 of 4)	intron (NM_001005423, intron 2 of 4)	39334	NM_001005423	381269	Mm.422636	NM_001005423	ENSMUSG00000039395	Mreg	Gm974|Wdt2|dsu	melanoregulin	protein-coding	4.675089754	2.993029425
YAP_Mst_unique_1322	chr14	67664294	67664467	+	0	NA	Intergenic	Intergenic	51230	NM_001110162	108912	Mm.33831	NM_175384	ENSMUSG00000048922	Cdca2	2610311M19Rik|AI586158	cell division cycle associated 2	protein-coding	0.932444646	3.125091161
YAP_WT_unique_381	chr7	19094160	19094348	+	0	NA	promoter-TSS (NM_011383)	promoter-TSS (NM_011383)	-290	NM_011383	20475	Mm.3410	NM_011383	ENSMUSG00000040841	Six5	Dmahp|MDMAHP|TrexBF	sine oculis-related homeobox 5	protein-coding	4.108253847	4.31560208
YAP_Mst_unique_2324	chr2	165906436	165906746	+	0	NA	Intergenic	L2|LINE|L2	-21753	NM_001252587	228880	Mm.227598	NM_027230	ENSMUSG00000039671	Zmynd8	1110013E22Rik|2010005I16Rik|3632413B07Rik|AI316811|AL024039|Prkcbp1|RACK7	zinc finger, MYND-type containing 8	protein-coding	3.130135724	5.737079533
YAP_Mst_unique_2840	chr4	150482021	150482279	+	0	NA	intron (NM_001085492, intron 7 of 22)	intron (NM_001085492, intron 7 of 22)	170024	NM_001355737	242773	Mm.29280	NM_173774	ENSMUSG00000039838	Slc45a1	C230078B22|Dnb5	solute carrier family 45, member 1	protein-coding	0.894899991	4.330181816
YAP_Mst_unique_1256	chr14	33312453	33312648	+	0	NA	intron (NM_153800, intron 4 of 10)	intron (NM_153800, intron 4 of 10)	95727	NM_153800	239027	Mm.318350	NM_153800	ENSMUSG00000063506	Arhgap22	B230341L19Rik|RHOGAP2|p68RacGAP	Rho GTPase activating protein 22	protein-coding	1.478183021	3.554591891
YAP_Mst_unique_3157	chr6	38362039	38362225	+	0	NA	Intergenic	MLTR25A|LTR|ERVK	-7529	NM_028864	78781	Mm.25243	NM_028421	ENSMUSG00000029826	Zc3hav1	1200014N16Rik|2900058M19Rik|9130009D18Rik|9830115L13Rik|ARTD13|D6Bwg1452e|PARP13|ZAP	zinc finger CCCH type, antiviral 1	protein-coding	4.524030516	5.906547632
YAP_Mst_unique_286	chr1	186922791	186923147	+	0	NA	Intergenic	Intergenic	-44447	NM_033077	110957	Mm.108054	NM_033077	ENSMUSG00000039224	D1Pas1	Pl10	DNA segment, Chr 1, Pasteur Institute 1	protein-coding	2.239882036	3.23670156
YAP_WT_common_Mst_1720	chr6	26776745	26777342	+	0	NA	Intergenic	RLTR13E|LTR|ERVK	845617	NR_040771	626904	Mm.126787	NR_040771	ENSMUSG00000106799	Gm20756	-	predicted gene, 20756	ncRNA	3.759627504	2.64267481
YAP_Mst_unique_684	chr11	78668753	78668945	+	0	NA	intron (NM_008702, intron 1 of 10)	intron (NM_008702, intron 1 of 10)	28576	NM_008702	18099	Mm.9001	NM_008702	ENSMUSG00000017376	Nlk	AI194375	nemo like kinase	protein-coding	3.242505511	4.842474484
YAP_WT_common_Mst_506	chr12	117684072	117684351	+	0	NA	intron (NM_175930, intron 11 of 27)	MER21B|LTR|ERVL	-159650	NM_146040	217946	Mm.281149	NM_146040	ENSMUSG00000021175	Cdca7l	BC006933|JPO2	cell division cycle associated 7 like	protein-coding	4.180301583	4.369547106
YAP_Mst_unique_3496	chr7	100817407	100817714	+	0	NA	intron (NM_178764, intron 4 of 8)	intron (NM_178764, intron 4 of 8)	45853	NM_001358914	320100	Mm.40336	NM_177073	ENSMUSG00000008318	Relt	E430021K24Rik|Tnfrsf19l	RELT tumor necrosis factor receptor	protein-coding	2.746732813	5.241249685
YAP_WT_common_Mst_1385	chr3	108881201	108881547	+	0	NA	exon (NM_001165965, exon 4 of 12)	exon (NM_001165965, exon 4 of 12)	8634	NM_177091	320181	Mm.244233	NM_177091	ENSMUSG00000045326	Fndc7	E230011A21Rik	fibronectin type III domain containing 7	protein-coding	4.709056595	11.50801311
YAP_WT_unique_462	chr8	113537517	113537690	+	0	NA	intron (NR_110476, intron 2 of 2)	RMER20A|LTR|ERVK	20321	NR_110476	78048	Mm.252797	NR_110476	NANA	4930571O06Rik	-	RIKEN cDNA 4930571O06 gene	ncRNA	4.462413662	3.027432062
YAP_Mst_unique_2978	chr5	97299737	97299912	+	0	NA	Intergenic	Intergenic	92506	NM_001033191	97243	Mm.11746	NM_001033191	ENSMUSG00000046000	Naa11	Ard1b|Ard2|C80008	N(alpha)-acetyltransferase 11, NatA catalytic subunit	protein-coding	3.358163062	4.248170797
YAP_WT_common_Mst_302	chr11	12522053	12522680	+	0	NA	Intergenic	RLTR13B1|LTR|ERVK	-57406	NM_001282993	12808	Mm.22847	NM_172496	ENSMUSG00000020173	Cobl	-	cordon-bleu WH2 repeat	protein-coding	2.657339973	2.435257145
YAP_WT_unique_109	chr14	8174692	8174875	+	0	NA	Intergenic	Intergenic	-1791	NM_024221	68263	Mm.301527	NM_024221	ENSMUSG00000021748	Pdhb	2610103L06Rik|AL024199|C81408	pyruvate dehydrogenase (lipoamide) beta	protein-coding	3.338122874	3.324655406
YAP_WT_common_Mst_1371	chr3	96175318	96175567	+	0	NA	intron (NM_153053, intron 4 of 5)	B1_Mus2|SINE|Alu	2936	NM_153053	107701	Mm.219671	NM_153053	ENSMUSG00000068856	Sf3b4	SF3b49|SF3b50|Sap49	splicing factor 3b, subunit 4	protein-coding	3.754821382	5.981424482
YAP_Mst_unique_2085	chr2	6403513	6403700	+	0	NA	intron (NM_001080548, intron 5 of 14)	intron (NM_001080548, intron 5 of 14)	50870	NM_181399	98910	Mm.40673	NM_181399	ENSMUSG00000039046	Usp6nl	AI316785|RNTRE|TRE2NL|mKIAA0019	USP6 N-terminal like	protein-coding	4.5616099	5.603969988
YAP_Mst_unique_3669	chr8	41132556	41132977	+	0	NA	intron (NM_001005863, intron 1 of 13)	intron (NM_001005863, intron 1 of 13)	960	NM_001005863	102103	Mm.149438	NM_001005863	ENSMUSG00000045636	Mtus1	AI481402|ATBP135|Atip1|B430010I23Rik|B430305I03Rik|C85752|Cctsg1-440|MD44|MTSG1|mKIAA1288	mitochondrial tumor suppressor 1	protein-coding	1.977262444	3.301895785
YAP_Mst_unique_2068	chr19	57103359	57103525	+	0	NA	intron (NM_001362445, intron 6 of 20)	intron (NM_001362445, intron 6 of 20)	15582	NM_001347459	226251	Mm.217161	NM_178688	ENSMUSG00000025085	Ablim1	2210411C18Rik|2610209L21Rik|4833406P10Rik|9330196J19Rik|AV079770|AW060987|AW215784|Limab1|mKIAA0059	actin-binding LIM protein 1	protein-coding	1.17971397	4.782371915
YAP_Mst_unique_44	chr1	37006558	37006788	+	0	NA	Intergenic	RMER5|LTR|ERV1	-22640	NM_001370829	70853	Mm.148848	NM_027580	ENSMUSG00000050122	Vwa3b	4921511C04Rik|A230074B11Rik|Gm555	von Willebrand factor A domain containing 3B	protein-coding	3.010118151	4.487245344
YAP_Mst_unique_2215	chr2	80538304	80538685	+	0	NA	intron (NM_001355410, intron 13 of 31)	RMER4B|LTR|ERVK	42688	NM_001290745	50884	Mm.25203	NM_016965	ENSMUSG00000027002	Nckap1	C79304|H19|Hem-2|Hem2|Nap1|mKIAA0587|mh19|p125Nap1	NCK-associated protein 1	protein-coding	1.334853442	4.62628024
YAP_Mst_unique_752	chr11	107022291	107022711	+	0	NA	Intergenic	Intergenic	-5722	NM_001163473	69066	Mm.40679	NM_001163473	ENSMUSG00000078607	1810010H24Rik	-	RIKEN cDNA 1810010H24 gene	protein-coding	1.816795777	5.812224178
YAP_Mst_unique_726	chr11	95963562	95963766	+	0	NA	promoter-TSS (NR_037223)	promoter-TSS (NR_037223)	-281	NR_037223	100526468	NANA	NR_037223	ENSMUSG00000093358	Mir3063	mmu-mir-3063	microRNA 3063	ncRNA	4.974770876	5.719488488
YAP_Mst_unique_898	chr12	79681706	79681931	+	0	NA	intron (NM_009014, intron 8 of 10)	intron (NM_009014, intron 8 of 10)	242915	NR_131075	77290	Mm.395042	NR_131073	ENSMUSG00000112765	9430078K24Rik	-	RIKEN cDNA 9430078K24 gene	ncRNA	1.487078281	3.383498865
YAP_Mst_unique_2258	chr2	122660779	122661068	+	0	NA	Intergenic	RLTR13B1|LTR|ERVK	20120	NR_030547	387165	NANA	NR_030547	ENSMUSG00000076309	Mir147	Mirn147|mmu-mir-147	microRNA 147	ncRNA	0.879162095	3.22275026
YAP_WT_unique_169	chr16	15958842	15959051	+	0	NA	intron (NM_001355731, intron 9 of 18)	intron (NM_001355731, intron 9 of 18)	71660	NM_007679	12609	Mm.347407	NM_007679	ENSMUSG00000071637	Cebpd	c/EBPdelta	CCAAT/enhancer binding protein (C/EBP), delta	protein-coding	3.421500965	3.398536638
YAP_WT_common_Mst_349	chr11	63952785	63953044	+	0	NA	Intergenic	Intergenic	-11312	NR_131111	78883	Mm.410764	NR_131111	ENSMUSG00000086359	9630013K17Rik	-	RIKEN cDNA 9630013K17 gene	ncRNA	4.635581953	6.927786223
YAP_WT_common_Mst_2088	chr8	111789275	111789609	+	0	NA	intron (NM_001368335, intron 5 of 6)	intron (NM_001368335, intron 5 of 6)	-45593	NM_009954	12927	Mm.3758	NM_009954	ENSMUSG00000031955	Bcar1	AI385681|Cas|Crkas	breast cancer anti-estrogen resistance 1	protein-coding	3.528577307	6.289829001
YAP_WT_common_Mst_2	chr1	7125080	7125513	+	0	NA	intron (NM_183028, intron 2 of 5)	RLTR13E|LTR|ERVK	36376	NM_183028	319263	Mm.21539	NM_183028	ENSMUSG00000051285	Pcmtd1	8430411F12Rik|A030012M09Rik	protein-L-isoaspartate (D-aspartate) O-methyltransferase domain containing 1	protein-coding	5.714369458	7.360885805
YAP_Mst_unique_3477	chr7	89773929	89774199	+	0	NA	intron (NM_181407, intron 3 of 13)	intron (NM_181407, intron 3 of 13)	129565	NM_001162979	70884	Mm.252823	NM_001162979	ENSMUSG00000039391	Ccdc81	4921513D09Rik	coiled-coil domain containing 81	protein-coding	2.565820269	5.267104752
YAP_Mst_unique_757	chr11	108051010	108051213	+	0	NA	intron (NM_011101, intron 5 of 16)	intron (NM_011101, intron 5 of 16)	54263	NR_106082	102465705	NANA	NR_106082	ENSMUSG00000098989	Mir7223	Gm28009|mmu-mir-7223	microRNA 7223	ncRNA	1.306597854	3.248601198
YAP_Mst_unique_3582	chr7	141476491	141476783	+	0	NA	intron (NM_001252588, intron 1 of 7)	intron (NM_001252588, intron 1 of 7)	257	NM_001252588	64540	Mm.489619	NM_053082	ENSMUSG00000025511	Tspan4	AI325509|AI746565|D130042I01Rik|NAG-2|Tm4sf7|Tspan-4	tetraspanin 4	protein-coding	2.096295593	7.713402266
YAP_WT_common_Mst_97	chr1	120461569	120461871	+	0	NA	Intergenic	LTRIS2|LTR|ERV1	43304	NM_010766	17167	Mm.1856	NM_010766	ENSMUSG00000026390	Marco	AI323439|Ly112|Scara2	macrophage receptor with collagenous structure	protein-coding	2.48607943	9.141278415
YAP_Mst_unique_2924	chr5	53552024	53552356	+	0	NA	Intergenic	Intergenic	-3589	NM_001080928	19664	Mm.209292	NM_009035	ENSMUSG00000039191	Rbpj	AI843960|CBF1|Igkjrb|Igkrsbp|RBP-J|RBP-J kappa|RBP-Jkappa|RBPjk|Rbpsuh	recombination signal binding protein for immunoglobulin kappa J region	protein-coding	2.92333997	7.501274561
YAP_Mst_unique_1368	chr14	118878367	118878727	+	0	NA	intron (NM_001360413, intron 18 of 18)	MLTR14|LTR|ERV1	23597	NM_001160099	58187	Mm.390755	NM_021386	ENSMUSG00000022132	Cldn10	6720456I16Rik|Cldn10a|Cldn10b|D14Ertd728e	claudin 10	protein-coding	1.091480515	5.46025277
YAP_WT_common_Mst_2117	chr9	20990899	20991208	+	0	NA	Intergenic	Intergenic	-11684	NM_023167	66163	Mm.427576	NM_023167	ENSMUSG00000003299	Mrpl4	1110017G11Rik	mitochondrial ribosomal protein L4	protein-coding	4.037442346	4.275578351
YAP_WT_common_Mst_1997	chr8	20394509	20394781	+	0	NA	intron (NR_028428, intron 5 of 5)	LTRIS2|LTR|ERV1	30169	NR_028428	381598	Mm.359054	NM_001024708	ENSMUSG00000071793	2610005L07Rik	2810038F24Rik|6720476A01Rik	cadherin 11 pseudogene	pseudo	3.947885729	5.415250686
YAP_WT_common_Mst_1948	chr7	112842016	112842208	+	0	NA	intron (NM_001166585, intron 4 of 11)	intron (NM_001166585, intron 4 of 11)	-111850	NM_175279	78748	Mm.349943	NM_175279	ENSMUSG00000098132	Rassf10	4632411J06Rik	Ras association (RalGDS/AF-6) domain family (N-terminal) member 10	protein-coding	5.524268649	5.810969381
YAP_Mst_unique_1097	chr13	54488445	54488602	+	0	NA	Intergenic	MIR|SINE|MIR	-15282	NM_176987	319719	Mm.376151	NM_176987	ENSMUSG00000043183	Simc1	4732471D19Rik	SUMO-interacting motifs containing 1	protein-coding	1.760347577	4.517042367
YAP_WT_unique_423	chr8	34080221	34080497	+	0	NA	Intergenic	Intergenic	27455	NM_001293758	22428	Mm.150373	NM_011722	ENSMUSG00000031516	Dctn6	AU044699|WS-3|p27	dynactin 6	protein-coding	4.769461576	4.539561574
YAP_Mst_unique_3437	chr7	65873554	65873783	+	0	NA	intron (NM_011048, intron 1 of 21)	intron (NM_011048, intron 1 of 21)	11532	NM_011048	18553	Mm.294007	NM_011048	ENSMUSG00000030513	Pcsk6	C86343|Pace4|SPC4|b2b2830Clo	proprotein convertase subtilisin/kexin type 6	protein-coding	4.786742234	7.018716969
YAP_Mst_unique_2273	chr2	129224577	129224879	+	0	NA	intron (NR_045838, intron 1 of 4)	B1_Mus2|SINE|Alu	5759	NR_045838	329513	Mm.473529	NM_177847	ENSMUSG00000056738	A730036I17Rik	-	RIKEN cDNA A730036I17 gene	ncRNA	3.327521699	7.458834535
YAP_Mst_unique_1783	chr17	49746589	49746946	+	0	NA	intron (NM_177052, intron 10 of 22)	LTRIS2|LTR|ERV1	131595	NM_177052	319991	Mm.441340	NM_177052	ENSMUSG00000023999	Kif6	D130004B10Rik|D130084M03Rik	kinesin family member 6	protein-coding	1.424340824	3.132729303
YAP_Mst_unique_525	chr11	5496058	5496305	+	0	NA	Intergenic	MT2B2|LTR|ERVL	-24460	NM_013842	22433	Mm.469937	NM_013842	ENSMUSG00000020484	Xbp1	D11Ertd39e|TREB-5|TREB5|XBP-1	X-box binding protein 1	protein-coding	3.317805632	4.6592841
YAP_WT_common_Mst_1687	chr5	137630281	137630531	+	0	NA	intron (NM_146164, intron 1 of 17)	intron (NM_146164, intron 1 of 17)	1283	NR_033148	100316903	Mm.200763	NR_033148	NANA	Gm20605	Lrch4-sap25	predicted gene 20605	ncRNA	7.202697058	4.874395178
YAP_WT_common_Mst_939	chr17	80801427	80801663	+	0	NA	Intergenic	Intergenic	-73520	NM_001360278	225028	Mm.311948	NM_001081357	ENSMUSG00000024242	Map4k3	4833416M01Rik|4833416M07Rik|9530052P13Rik|Glk|MAPKKKK3|MEKKK 3|MEKKK3|RAB8IPL1	mitogen-activated protein kinase kinase kinase kinase 3	protein-coding	4.743158749	6.166121326
YAP_Mst_unique_2993	chr5	105306894	105307336	+	0	NA	Intergenic	RLTR13C3|LTR|ERVK	-13416	NM_194336	100702	Mm.491210	NM_194336	ENSMUSG00000104713	Gbp6	AI595338|Mpa2l	guanylate binding protein 6	protein-coding	0.81096524	3.682387328
YAP_Mst_unique_315	chr10	13116915	13117198	+	0	NA	intron (NM_001364644, intron 5 of 7)	intron (NM_001364644, intron 5 of 7)	26211	NR_131912	338438	NANA	NR_131912	NANA	Hymai	-	hydatidiform mole associated and imprinted transcript	ncRNA	1.713859525	4.308004189
YAP_Mst_unique_1750	chr17	35165032	35165275	+	0	NA	promoter-TSS (NM_020027)	promoter-TSS (NM_020027)	-276	NM_020027	53761	Mm.272462	NM_020027	ENSMUSG00000024393	Prrc2a	3110039B05Rik|Bat-2|Bat2|D17H6S51E|G2|Wbp12|mKIAA4178	proline-rich coiled-coil 2A	protein-coding	4.702075956	7.451709431
YAP_Mst_unique_1349	chr14	93533038	93533307	+	0	NA	intron (NM_001271798, intron 2 of 3)	RMER20A|LTR|ERVK	357497	NM_001271800	211712	Mm.37126	NM_001081377	ENSMUSG00000055421	Pcdh9	-	protocadherin 9	protein-coding	1.201817543	3.839087683
YAP_WT_common_Mst_2057	chr8	84976494	84976855	+	0	NA	TTS (NM_008416)	TTS (NM_008416)	2074	NM_008416	16477	Mm.1167	NM_008416	ENSMUSG00000052837	Junb	-	jun B proto-oncogene	protein-coding	5.346285816	5.163522516
YAP_Mst_unique_2936	chr5	64788202	64788384	+	0	NA	Intergenic	MERVL_2A-int|LTR|ERVL	-15230	NM_008453	16599	Mm.392759	NM_008453	ENSMUSG00000029178	Klf3	9930027G08Rik|AL024007|Bklf|Tef-2	Kruppel-like factor 3 (basic)	protein-coding	1.836501047	5.29280296
YAP_Mst_unique_4204	chrX	163308416	163308629	+	0	NA	intron (NR_038088, intron 1 of 5)	intron (NR_038088, intron 1 of 5)	44042	NR_038088	100568459	NANA	NR_038088	ENSMUSG00000115783	Bc1	Gm24367	brain cytoplasmic RNA 1	ncRNA	0.704001932	3.652632835
YAP_WT_common_Mst_1058	chr18	77210147	77210385	+	0	NA	intron (NM_153124, intron 1 of 6)	RLTR13B1|LTR|ERVK	24419	NM_013666	225742	Mm.365178	NM_013666	ENSMUSG00000025425	St8sia5	ST8SiaV|Siat8e	ST8 alpha-N-acetyl-neuraminide alpha-2,8-sialyltransferase 5	protein-coding	4.267062886	3.554954642
YAP_Mst_unique_1498	chr15	98692302	98692533	+	0	NA	Intergenic	Intergenic	-14956	NM_172612	223881	Mm.274010	NM_172612	ENSMUSG00000054855	Rnd1	A830014L09Rik|Arhs	Rho family GTPase 1	protein-coding	2.547571978	4.321415121
YAP_Mst_unique_3591	chr7	144579149	144579335	+	0	NA	3' UTR (NM_010175, exon 2 of 2)	3' UTR (NM_010175, exon 2 of 2)	3199	NM_010175	14082	Mm.5126	NM_010175	ENSMUSG00000031077	Fadd	Mort1/FADD	Fas (TNFRSF6)-associated via death domain	protein-coding	1.549325519	3.543928579
YAP_Mst_unique_1997	chr19	28571178	28571358	+	0	NA	intron (NM_175459, intron 2 of 10)	intron (NM_175459, intron 2 of 10)	-106956	NR_045330	320176	Mm.406716	NR_045330	ENSMUSG00000097735	D930032P07Rik	-	RIKEN cDNA D930032P07 gene	ncRNA	1.984848626	3.755289102
YAP_WT_unique_313	chr5	105182872	105183096	+	0	NA	Intergenic	LTRIS2|LTR|ERV1	-43398	NM_001359080	17472	Mm.440525	NM_008620	ENSMUSG00000079363	Gbp4	AW228052|Mag-2|Mpa-2|Mpa2	guanylate binding protein 4	protein-coding	3.296413833	3.096444492
YAP_Mst_unique_2633	chr4	43092218	43092432	+	0	NA	intron (NM_021468, intron 3 of 39)	intron (NM_021468, intron 3 of 39)	33372	NM_001310758	22249	Mm.128892	NM_021468	ENSMUSG00000028456	Unc13b	Munc13-1|Munc13-2|Unc13a|Unc13h1|Unc13h2	unc-13 homolog B	protein-coding	2.587301555	4.821179881
YAP_Mst_unique_196	chr1	132595815	132596046	+	0	NA	intron (NM_001160318, intron 22 of 26)	intron (NM_001160318, intron 22 of 26)	46928	NM_001160316	269116	Mm.326702	NM_182716	ENSMUSG00000026442	Nfasc	AA387016|D430023G06Rik|NF|mKIAA0756	neurofascin	protein-coding	1.898190886	3.955193501
YAP_WT_common_Mst_966	chr18	14676422	14676844	+	0	NA	intron (NM_001161371, intron 2 of 8)	intron (NM_001161371, intron 2 of 8)	6281	NM_001161369	268996	Mm.31761	NM_009280	ENSMUSG00000037013	Ss18	D130059H17|Ssxt|Syt	SS18, nBAF chromatin remodeling complex subunit	protein-coding	7.698572865	11.16776815
YAP_Mst_unique_796	chr11	121951791	121952039	+	0	NA	Intergenic	RMER16A2|LTR|ERVK	121697	NM_029049	74675	Mm.61213	NM_029049	ENSMUSG00000039198	Ptchd3	4930451E13Rik|4933440L20Rik|RNDEu-3	patched domain containing 3	protein-coding	1.675511549	5.527740314
YAP_Mst_unique_792	chr11	120663750	120664067	+	0	NA	Intergenic	L1MB5|LINE|L1	-3071	NM_175263	77583	Mm.32839	NM_175263	ENSMUSG00000042988	Notum	5730593N15Rik	notum palmitoleoyl-protein carboxylesterase	protein-coding	2.077265498	5.66422773
YAP_WT_common_Mst_1186	chr2	69893135	69893458	+	0	NA	Intergenic	ID_B1|SINE|B4	-3950	NM_001303033	68795	Mm.314576	NM_177783	ENSMUSG00000044308	Ubr3	1110059H15Rik|4833421P10Rik|A130030D10Rik|AA409735|AA414972|AA422631|AI646861|AU016126|Zfp650|Znf650	ubiquitin protein ligase E3 component n-recognin 3	protein-coding	5.401025269	10.85643648
YAP_WT_unique_288	chr4	127004466	127004677	+	0	NA	Intergenic	RLTR23|LTR|ERV1	-16730	NR_045010	71514	Mm.257276	NM_023603	ENSMUSG00000028820	Sfpq	1110004P21Rik|2810416M14Rik|5730453G22Rik|9030402K04Rik|AU021830|D4Ertd314e|Gm12940|PSF|REP1	splicing factor proline/glutamine rich (polypyrimidine tract binding protein associated)	protein-coding	3.826541706	4.568787461
YAP_Mst_unique_34	chr1	34102776	34102978	+	0	NA	intron (NM_001276764, intron 5 of 102)	RMER4B|LTR|ERVK	-14482	NR_105861	102466987	NANA	NR_105861	ENSMUSG00000105982	Mir6896	mmu-mir-6896	microRNA 6896	ncRNA	3.425306862	5.106175736
YAP_Mst_unique_1270	chr14	44994453	44994672	+	0	NA	intron (NM_008964, intron 1 of 1)	intron (NM_008964, intron 1 of 1)	6451	NM_008964	19217	Mm.4630	NM_008964	ENSMUSG00000037759	Ptger2	EP2|Ptgerep2	prostaglandin E receptor 2 (subtype EP2)	protein-coding	2.212436841	3.553015576
YAP_WT_common_Mst_1146	chr2	29122517	29122744	+	0	NA	Intergenic	Lx8|LINE|L1	-2362	NM_198033	269254	Mm.41867	NM_198033	ENSMUSG00000043535	Setx	A130090N03|A930037J23Rik|AOA2|AW060766|Als4|SCAR1|Sen1|mKIAA0625	senataxin	protein-coding	4.727073702	4.695346671
YAP_Mst_unique_521	chr11	4629043	4629239	+	0	NA	intron (NR_027797, intron 2 of 3)	B4A|SINE|B4	870	NR_027797	327860	Mm.186065	NM_177799	ENSMUSG00000056288	Gm11961	-	predicted gene 11961	ncRNA	1.117716461	5.347951054
YAP_Mst_unique_770	chr11	115958035	115958205	+	0	NA	intron (NM_020483, intron 5 of 10)	intron (NM_020483, intron 5 of 10)	-16605	NM_001005608	192897	Mm.213873	NM_133663	ENSMUSG00000020758	Itgb4	AA407042|C230078O20|CD104	integrin beta 4	protein-coding	2.439779975	5.564855313
YAP_WT_common_Mst_273	chr10	117342377	117342869	+	0	NA	Intergenic	Intergenic	34350	NM_001013391	432508	Mm.478881	NM_001013391	ENSMUSG00000055531	Cpsf6	4733401N12Rik|AI256641|CFIM|CFIM68|HPBRII-4|HPBRII-7	cleavage and polyadenylation specific factor 6	protein-coding	4.583866536	10.34037517
YAP_WT_common_Mst_1232	chr2	131096581	131096817	+	0	NA	Intergenic	MIR|SINE|MIR	-9934	NM_011426	20612	Mm.1374	NM_011426	ENSMUSG00000027322	Siglec1	Cd169|Siglec-1|Sn	sialic acid binding Ig-like lectin 1, sialoadhesin	protein-coding	4.449767486	5.592528644
YAP_Mst_unique_1970	chr19	10835697	10835919	+	0	NA	Intergenic	Intergenic	-5750	NM_009852	12511	Mm.290897	NM_009852	ENSMUSG00000024670	Cd6	-	CD6 antigen	protein-coding	4.105504196	6.705632828
YAP_Mst_unique_516	chr11	3586128	3586322	+	0	NA	Intergenic	Intergenic	-46933	NM_001284428	29856	Mm.188516	NM_013870	ENSMUSG00000020439	Smtn	smsmo	smoothelin	protein-coding	1.604624522	5.402801834
YAP_Mst_unique_3353	chr7	19256695	19256855	+	0	NA	TTS (NM_001282021)	TTS (NM_001282021)	7340	NM_001370864	102637572	Mm.239583	NM_001370864	NANA	Gm38499	-	predicted gene, 38499	protein-coding	2.447356932	4.221784643
YAP_Mst_unique_1279	chr14	48329219	48330012	+	0	NA	Intergenic	Intergenic	-116508	NM_001310584	218989	Mm.85211	NM_172600	ENSMUSG00000036339	Tmem260	5930435P15|6720456H20Rik	transmembrane protein 260	protein-coding	0.729783053	4.430082393
YAP_WT_unique_67	chr11	89100389	89100615	+	0	NA	Intergenic	Intergenic	26661	NM_001033266	217071	Mm.342127	NM_001033266	ENSMUSG00000072553	Gm525	-	predicted gene 525	protein-coding	3.471581198	4.266885206
YAP_Mst_unique_2333	chr2	168289997	168290193	+	0	NA	Intergenic	Intergenic	-20764	NM_001081134	241794	Mm.425102	NM_001081134	ENSMUSG00000074575	Kcng1	AW536275	potassium voltage-gated channel, subfamily G, member 1	protein-coding	1.294198007	4.399121029
YAP_Mst_unique_397	chr10	62855100	62855342	+	0	NA	intron (NM_001253857, intron 3 of 12)	PB1D11|SINE|Alu	32103	NM_001253857	52463	Mm.17774	NM_027384	ENSMUSG00000047146	Tet1	2510010B09Rik|AA517754|BB001228|Cxxc6|D10Ertd17e|LCX|mKIAA1676	tet methylcytosine dioxygenase 1	protein-coding	3.052235031	4.265652981
YAP_Mst_unique_3502	chr7	101866913	101867246	+	0	NA	intron (NM_001252552, intron 3 of 6)	RMER10A|LTR|ERVL	3709	NM_001252554	14275	Mm.2135	NM_008034	ENSMUSG00000001827	Folr1	FBP1|Folbp-1|Folbp1	folate receptor 1 (adult)	protein-coding	2.983982395	7.326186764
YAP_WT_common_Mst_777	chr15	81561490	81561910	+	0	NA	Intergenic	Intergenic	-24514	NM_177821	328572	Mm.258397	NM_177821	ENSMUSG00000055024	Ep300	A430090G16|A730011L11|KAT3B|p300|p300 HAT	E1A binding protein p300	protein-coding	5.202642453	18.64755257
YAP_Mst_unique_2061	chr19	53412294	53412512	+	0	NA	Intergenic	Intergenic	-21769	NM_172429	76479	Mm.313687	NM_172429	ENSMUSG00000025024	Smndc1	-	survival motor neuron domain containing 1	protein-coding	2.16962169	4.112384516
YAP_Mst_unique_1657	chr16	86094552	86094789	+	0	NA	Intergenic	RMER15|LTR|ERVL	-193545	NM_011782	23794	Mm.112933	NM_011782	ENSMUSG00000022894	Adamts5	9530092O11Rik|ADAM-TS5|ADAMTS1|ADAMTS11|ADMP-2|AI481094|ASMP-2	a disintegrin-like and metallopeptidase (reprolysin type) with thrombospondin type 1 motif, 5 (aggrecanase-2)	protein-coding	1.94772351	3.427095769
YAP_WT_unique_176	chr16	31424392	31424681	+	0	NA	intron (NM_175177, intron 1 of 6)	intron (NM_175177, intron 1 of 6)	2239	NM_175177	71911	Mm.293470	NM_175177	ENSMUSG00000046598	Bdh1	2310032J20Rik|AI327223|Bdh	3-hydroxybutyrate dehydrogenase, type 1	protein-coding	4.795429606	3.925895771
YAP_WT_common_Mst_832	chr16	25026169	25026607	+	0	NA	Intergenic	RMER20B|LTR|ERVK	-33251	NR_040374	319487	Mm.137341	NR_040374	ENSMUSG00000096960	A230028O05Rik	-	RIKEN cDNA A230028O05 gene	ncRNA	8.605920938	18.46357604
YAP_Mst_unique_1838	chr17	91862334	91862512	+	0	NA	Intergenic	RMER16B2|LTR|ERVK	-769621	NM_020252	18189	Mm.478418	NM_020252	ENSMUSG00000024109	Nrxn1	1700062G21Rik|9330127H16Rik|A230068P09Rik|mKIAA0578	neurexin I	protein-coding	1.748054647	3.79724764
YAP_Mst_unique_880	chr12	72050375	72050610	+	0	NA	Intergenic	LTRIS2|LTR|ERV1	20609	NM_181752	238252	Mm.390508	NM_181752	ENSMUSG00000043398	Gpr135	PAFR	G protein-coupled receptor 135	protein-coding	1.866018159	3.888156323
YAP_Mst_unique_3213	chr6	84893119	84893298	+	0	NA	intron (NM_177077, intron 7 of 21)	intron (NM_177077, intron 7 of 21)	176305	NM_177077	75914	Mm.159621	NM_177077	ENSMUSG00000033769	Exoc6b	4930569O18Rik|G430127E12Rik|Sec15b|Sec15l2|mKIAA0919	exocyst complex component 6B	protein-coding	2.124641728	3.398536638
YAP_Mst_unique_228	chr1	153202236	153202419	+	0	NA	Intergenic	Intergenic	-15880	NM_008485	16782	Mm.329272	NM_008485	ENSMUSG00000026479	Lamc2	AA589349	laminin, gamma 2	protein-coding	3.149172522	5.264037727
YAP_WT_common_Mst_206	chr10	41997580	41997989	+	0	NA	intron (NM_001034858, intron 4 of 17)	intron (NM_001034858, intron 4 of 17)	20598	NM_001034858	213402	Mm.211320	NM_001034858	ENSMUSG00000071324	Armc2	2610018I05Rik	armadillo repeat containing 2	protein-coding	5.455288518	6.175389744
YAP_Mst_unique_4083	chrX	71800656	71800927	+	0	NA	Intergenic	Intergenic	-15289	NM_001290781	67048	Mm.41102	NM_001081356	ENSMUSG00000073131	Vma21	2610030H06Rik|AI840175	VMA21 vacuolar H+-ATPase homolog (S. cerevisiae)	protein-coding	1.19298065	4.248170797
YAP_WT_unique_235	chr2	6098935	6099174	+	0	NA	3' UTR (NM_001159657, exon 4 of 4)	3' UTR (NM_001159657, exon 4 of 4)	31131	NM_144883	227545	Mm.133542	NM_144883	ENSMUSG00000045319	Proser2	5430407P10Rik|AU067770	proline and serine rich 2	protein-coding	4.490720017	4.531382184
YAP_Mst_unique_458	chr10	86441224	86441530	+	0	NA	intron (NM_001164495, intron 3 of 6)	RMER20A|LTR|ERVK	57519	NM_001164495	27204	Mm.394931	NM_013722	ENSMUSG00000059602	Syn3	-	synapsin III	protein-coding	1.509961548	5.535075957
YAP_WT_common_Mst_1207	chr2	92982870	92983241	+	0	NA	intron (NM_001177536, intron 5 of 6)	intron (NM_001177536, intron 5 of 6)	-46293	NR_110333	433456	Mm.235231	NM_001002794	ENSMUSG00000075027	4631405J19Rik	-	RIKEN cDNA 4631405J19 gene	ncRNA	2.95954493	9.364247456
YAP_Mst_unique_1413	chr15	37187226	37187465	+	0	NA	Intergenic	RMER6C|LTR|ERVK	-45691	NM_026496	252973	Mm.244612	NM_026496	ENSMUSG00000022286	Grhl2	0610015A08Rik|BOM|Tcfcp2l3|clft3	grainyhead like transcription factor 2	protein-coding	1.400332048	3.469339484
YAP_Mst_unique_887	chr12	74271040	74271251	+	0	NA	Intergenic	Intergenic	-13131	NR_030734	74284	Mm.287421	NR_030733	ENSMUSG00000071265	1700086L19Rik	1700006L05Rik|AU016007	RIKEN cDNA 1700086L19 gene	ncRNA	1.257292275	3.927554133
YAP_Mst_unique_1676	chr16	97235950	97236328	+	0	NA	Intergenic	LTRIS2|LTR|ERV1	-65404	NM_031174	13508	Mm.102437	NM_031174	ENSMUSG00000050272	Dscam	4932410A21Rik	DS cell adhesion molecule	protein-coding	1.559463586	5.963131567
YAP_WT_unique_338	chr6	48866342	48866563	+	0	NA	TTS (NM_001358003)	TTS (NM_001358003)	6123	NM_001358003	666105	Mm.379315	NM_001358003	NANA	Gm7932	EG666105	predicted gene 7932	protein-coding	4.646022453	0.612348944
YAP_WT_common_Mst_486	chr12	86912368	86912707	+	0	NA	Intergenic	Intergenic	-27723	NM_145836	238330	Mm.248358	NM_145836	ENSMUSG00000034168	Irf2bpl	6430527G18Rik|Eap1	interferon regulatory factor 2 binding protein-like	protein-coding	5.112774213	7.746664395
YAP_Mst_unique_1809	chr17	79133723	79133986	+	0	NA	Intergenic	RLTR41A2|LTR|ERV1	81948	NM_001316729	70536	Mm.293870	NM_027455	ENSMUSG00000024084	Qpct	5730422A13Rik	glutaminyl-peptide cyclotransferase (glutaminyl cyclase)	protein-coding	0.395078007	4.055072125
YAP_Mst_unique_3719	chr8	84539612	84539847	+	0	NA	intron (NM_001252059, intron 9 of 45)	intron (NM_001252059, intron 9 of 45)	123123	NM_010499	15936	Mm.399	NM_010499	ENSMUSG00000053560	Ier2	AI317238|Ch1|Pip92	immediate early response 2	protein-coding	3.8302478	5.040202641
YAP_WT_common_Mst_826	chr16	20478548	20478935	+	0	NA	Intergenic	Intergenic	-20076	NM_172265	224045	Mm.233855	NM_172265	ENSMUSG00000003235	Eif2b5	C81315	eukaryotic translation initiation factor 2B, subunit 5 epsilon	protein-coding	4.480266063	10.37955133
YAP_Mst_unique_1414	chr15	37198048	37198250	+	0	NA	Intergenic	Intergenic	-34887	NM_026496	252973	Mm.244612	NM_026496	ENSMUSG00000022286	Grhl2	0610015A08Rik|BOM|Tcfcp2l3|clft3	grainyhead like transcription factor 2	protein-coding	2.626068594	4.352805546
YAP_Mst_unique_39	chr1	35697970	35698144	+	0	NA	Intergenic	Intergenic	-370343	NM_015818	50785	Mm.213566	NM_015818	ENSMUSG00000045216	Hs6st1	6Ost1	heparan sulfate 6-O-sulfotransferase 1	protein-coding	2.847571771	4.078243965
YAP_Mst_unique_3462	chr7	80158564	80158885	+	0	NA	Intergenic	ID_B1|SINE|B4	-28117	NM_013659	20352	Mm.275909	NM_013659	ENSMUSG00000030539	Sema4b	SemC|Semac|mKIAA1745	sema domain, immunoglobulin domain (Ig), transmembrane domain (TM) and short cytoplasmic domain, (semaphorin) 4B	protein-coding	2.087451501	6.279904657
YAP_Mst_unique_2654	chr4	56850822	56851117	+	0	NA	intron (NM_018761, intron 1 of 18)	PB1D7|SINE|Alu	14242	NM_018761	54366	Mm.218891	NM_018761	ENSMUSG00000038816	Ctnnal1	ACRP|AI616177|AW545119|C86009|Catnal1	catenin (cadherin associated protein), alpha-like 1	protein-coding	1.566074984	4.420393938
YAP_Mst_unique_2012	chr19	32486662	32486873	+	0	NA	intron (NM_010799, intron 1 of 4)	intron (NM_010799, intron 1 of 4)	998	NM_010799	17330	Mm.255116	NM_010799	ENSMUSG00000024896	Minpp1	AA408516	multiple inositol polyphosphate histidine phosphatase 1	protein-coding	3.115898247	5.049712457
YAP_WT_common_Mst_2198	chr9	100605829	100606242	+	0	NA	Intergenic	Intergenic	-34950	NM_001101483	245020	Mm.236289	NM_001101483	ENSMUSG00000070287	Slc35g2	Gm519|Tmem22	solute carrier family 35, member G2	protein-coding	4.562801077	13.46280214
YAP_Mst_unique_1409	chr15	36004182	36004448	+	0	NA	Intergenic	Intergenic	-66069	NM_053071	12864	Mm.548	NM_053071	ENSMUSG00000014313	Cox6c	-	cytochrome c oxidase subunit 6C	protein-coding	2.257024921	4.073152525
YAP_Mst_unique_255	chr1	172350669	172350938	+	0	NA	intron (NM_001039484, intron 1 of 1)	intron (NM_001039484, intron 1 of 1)	9593	NM_001039484	16513	Mm.254563	NM_020269	ENSMUSG00000044708	Kcnj10	BIR10|BIRK-1|Kir1.2|Kir4.1	potassium inwardly-rectifying channel, subfamily J, member 10	protein-coding	3.991751126	4.342574593
YAP_Mst_unique_3082	chr5	140549784	140549953	+	0	NA	Intergenic	L1MC4|LINE|L1	15199	NM_030022	77998	Mm.160040	NM_030022	ENSMUSG00000036586	Grifin	E130101O17Rik	galectin-related inter-fiber protein	protein-coding	2.999494205	6.097374556
YAP_Mst_unique_967	chr12	108443449	108443677	+	0	NA	intron (NM_001364196, intron 1 of 22)	intron (NM_001364196, intron 1 of 22)	19526	NM_001364196	68519	Mm.236645	NM_001043335	ENSMUSG00000058070	Eml1	1110008N23Rik|A930030P13Rik|AA171013|AI847476|AI853955|ELP79|EMAP|EMAP-1|EMAPL|heco	echinoderm microtubule associated protein like 1	protein-coding	1.720630856	3.784396693
YAP_WT_common_Mst_563	chr13	68573042	68573274	+	0	NA	intron (NR_131892, intron 4 of 13)	intron (NR_131892, intron 4 of 13)	8946	NM_001308475	210009	Mm.205514	NM_172480	ENSMUSG00000034617	Mtrr	4732420G08|MSR	5-methyltetrahydrofolate-homocysteine methyltransferase reductase	protein-coding	4.227730322	3.79235848
YAP_WT_common_Mst_512	chr13	11030695	11031137	+	0	NA	Intergenic	RLTR13E|LTR|ERVK	-491136	NR_027813	664793	Mm.410565	NR_027813	ENSMUSG00000113593	Zp4-ps	EG664793|Zp4|Zpb	zona pellucida glycoprotein 4, pseudogene	pseudo	2.537536396	5.753730199
YAP_WT_common_Mst_1354	chr3	85274978	85275509	+	0	NA	Intergenic	Intergenic	-42276	NR_040542	73283	Mm.489084	NR_040542	ENSMUSG00000099995	1700036G14Rik	-	RIKEN cDNA 1700036G14 gene	ncRNA	6.186584937	9.071282003
YAP_Mst_unique_669	chr11	75286950	75287208	+	0	NA	Intergenic	B1_Mus1|SINE|Alu	61304	NM_001164223	68275	Mm.102574	NM_026653	ENSMUSG00000000751	Rpa1	5031405K23Rik|70kDa|AA589576|AW557552|RF-A|RP-A|Rpa	replication protein A1	protein-coding	1.879289981	5.642358124
YAP_Mst_unique_1216	chr14	5962778	5963011	+	0	NA	Intergenic	Intergenic	-154955	NM_001291094	100041515	Mm.443041	NM_001205306	ENSMUSG00000096629	Gm3383	-	predicted gene 3383	protein-coding	3.61535772	10.09394429
YAP_Mst_unique_3444	chr7	73154521	73154717	+	0	NA	Intergenic	Intergenic	-52551	NR_046024	625243	Mm.261798	NR_046024	ENSMUSG00000108383	Gm6567	-	predicted gene 6567	ncRNA	2.706050379	3.795320103
YAP_WT_common_Mst_1885	chr7	27647097	27647479	+	0	NA	Intergenic	B1_Mus1|SINE|Alu	-6636	NM_028417	73032	Mm.44095	NM_028417	ENSMUSG00000007944	Ttc9b	2900074C18Rik	tetratricopeptide repeat domain 9B	protein-coding	3.600745773	6.167057345
YAP_WT_common_Mst_2138	chr9	40731486	40731727	+	0	NA	intron (NM_133733, intron 1 of 6)	intron (NM_133733, intron 1 of 6)	45587	NM_133733	71566	Mm.280560	NM_133733	ENSMUSG00000032024	Clmp	9030425E11Rik|ACAM|ASP5|AW557819	CXADR-like membrane protein	protein-coding	3.400065275	5.125892036
YAP_Mst_unique_3803	chr9	15794541	15794758	+	0	NA	Intergenic	RMER20B|LTR|ERVK	79907	NM_145712	244701	Mm.222631	NM_145712	ENSMUSG00000050901	Mtnr1b	Mel-1B-R|Mel1b|Mt2	melatonin receptor 1B	protein-coding	1.116367213	3.741508225
YAP_Mst_unique_1589	chr16	30731710	30731868	+	0	NA	Intergenic	Intergenic	132066	NM_177632	224093	Mm.28244	NM_177632	ENSMUSG00000046546	Fam43a	Tuf1	family with sequence similarity 43, member A	protein-coding	1.967935735	3.526783303
YAP_Mst_unique_633	chr11	62636511	62636830	+	0	NA	intron (NM_198861, intron 1 of 3)	intron (NM_198861, intron 1 of 3)	11379	NM_001357955	192976	Mm.339972	NM_198861	ENSMUSG00000046417	Lrrc75a	Fam211a	leucine rich repeat containing 75A	protein-coding	1.557265812	5.310213496
YAP_WT_unique_388	chr7	37307963	37308143	+	0	NA	Intergenic	Intergenic	461699	NM_172385	243937	Mm.322505	NM_172385	ENSMUSG00000043456	Zfp536	9630010P11Rik|Znf536|mKIAA0390	zinc finger protein 536	protein-coding	5.122190003	3.285877965
YAP_Mst_unique_1029	chr13	25052748	25053045	+	0	NA	Intergenic	ORR1B2|LTR|ERVL-MaLR	-3108	NM_001195617	195208	Mm.284719	NM_177577	ENSMUSG00000035910	Dcdc2a	AW492955|Dcdc2|RU2	doublecortin domain containing 2a	protein-coding	0.816671317	9.066565862
YAP_WT_unique_15	chr1	93197707	93197956	+	0	NA	intron (NM_001310428, intron 15 of 31)	RLTR13G|LTR|ERVK	29408	NM_001310428	381284	Mm.193346	NM_001310428	ENSMUSG00000084989	Crocc2	E030010N08Rik|Gm976	ciliary rootlet coiled-coil, rootletin family member 2	protein-coding	4.589226133	2.514917112
YAP_Mst_unique_3909	chr9	73071014	73071231	+	0	NA	intron (NM_001301232, intron 1 of 5)	intron (NM_001301232, intron 1 of 5)	6974	NM_001301232	11891	Mm.34867	NM_023635	ENSMUSG00000032202	Rab27a	2210402C08Rik|2410003M20Rik|4933437C11Rik|ash	RAB27A, member RAS oncogene family	protein-coding	4.040186106	5.378418073
YAP_Mst_unique_3394	chr7	37746221	37746460	+	0	NA	intron (NM_172385, intron 1 of 5)	intron (NM_172385, intron 1 of 5)	23412	NM_172385	243937	Mm.322505	NM_172385	ENSMUSG00000043456	Zfp536	9630010P11Rik|Znf536|mKIAA0390	zinc finger protein 536	protein-coding	0.676022368	5.02700211
YAP_WT_common_Mst_2211	chr9	108385076	108385508	+	0	NA	intron (NM_001311157, intron 18 of 20)	PB1D10|SINE|Alu	-7542	NM_053216	112418	Mm.78287	NM_053216	ENSMUSG00000032611	1700102P08Rik	AI593206	RIKEN cDNA 1700102P08 gene	protein-coding	3.318776918	11.45926903
YAP_WT_common_Mst_1963	chr7	127895597	127895871	+	0	NA	promoter-TSS (NM_178600)	promoter-TSS (NM_178600)	-117	NM_178600	27973	Mm.29703	NM_178600	ENSMUSG00000096145	Vkorc1	D7Wsu86e	vitamin K epoxide reductase complex, subunit 1	protein-coding	4.888431878	9.948443612
YAP_WT_common_Mst_1425	chr4	5648368	5648646	+	0	NA	intron (NM_173426, intron 1 of 2)	intron (NM_173426, intron 1 of 2)	4417	NM_173426	242297	Mm.331470	NM_173426	ENSMUSG00000049119	Fam110b	1700012H17Rik|5031405P22|AW049855	family with sequence similarity 110, member B	protein-coding	5.441408923	8.10045471
YAP_Mst_unique_3479	chr7	89938657	89938822	+	0	NA	non-coding (NR_111916, exon 1 of 1)	non-coding (NR_111916, exon 1 of 1)	2465	NM_001291289	67669	Mm.28679	NM_026304	ENSMUSG00000062797	Hikeshi	0610007P06Rik|1110002N09Rik|l(7)6Rn|l7Rn6	heat shock protein nuclear import factor	protein-coding	2.932145211	3.889891332
YAP_Mst_unique_2167	chr2	43735079	43735324	+	0	NA	Intergenic	RLTR13C3|LTR|ERVK	-13623	NM_001301832	76117	Mm.217350	NM_153820	ENSMUSG00000049744	Arhgap15	5830480G12Rik	Rho GTPase activating protein 15	protein-coding	2.402588207	3.522873344
YAP_WT_common_Mst_1048	chr18	73704161	73704364	+	0	NA	promoter-TSS (NM_001364968)	promoter-TSS (NM_001364968)	336	NR_155448	105246496	Mm.109270	NR_155448	NANA	4930578L24Rik	-	RIKEN cDNA 4930578L24 gene	ncRNA	5.964903248	5.497632796
YAP_Mst_unique_2031	chr19	40720493	40720755	+	0	NA	intron (NM_001304721, intron 3 of 9)	intron (NM_001304721, intron 3 of 9)	60854	NM_009848	12495	Mm.2824	NM_009848	ENSMUSG00000048120	Entpd1	2610206B08Rik|AA408691|Cd39|E130009M23Rik|NTPDase-1	ectonucleoside triphosphate diphosphohydrolase 1	protein-coding	1.233805083	3.35977006
YAP_Mst_unique_1017	chr13	19385361	19385556	+	0	NA	intron (NM_024270, intron 1 of 8)	PB1D10|SINE|Alu	10355	NM_024270	76205	Mm.41940	NM_024270	ENSMUSG00000003062	Stard3nl	0610035N01Rik|6530409L22Rik|AW124774|MENTHO	STARD3 N-terminal like	protein-coding	3.488511929	4.59496025
YAP_Mst_unique_3443	chr7	72632792	72632966	+	0	NA	Intergenic	RMER15|LTR|ERVL	-326284	NM_001024703	244049	Mm.217412	NM_001024703	ENSMUSG00000032776	Mctp2	Gm489	multiple C2 domains, transmembrane 2	protein-coding	2.119123178	4.466648152
YAP_Mst_unique_1131	chr13	63293734	63293953	+	0	NA	intron (NR_045794, intron 1 of 2)	intron (NR_045794, intron 1 of 2)	3304	NR_045794	100504114	Mm.437070	NR_045794	ENSMUSG00000097242	Gm16907	-	predicted gene, 16907	ncRNA	4.846290224	5.252283895
YAP_Mst_unique_982	chr12	113052037	113052288	+	0	NA	intron (NM_001081170, intron 7 of 23)	intron (NM_001081170, intron 7 of 23)	-22340	NM_001361919	75671	Mm.23377	NM_029381	ENSMUSG00000012211	Tex22	1700028O09Rik|AV210422|Tep22	testis expressed gene 22	protein-coding	2.391371642	4.720189775
YAP_WT_common_Mst_426	chr11	120252540	120253193	+	0	NA	intron (NM_198423, intron 2 of 27)	intron (NM_198423, intron 2 of 27)	19919	NM_198423	268515	Mm.309498	NM_198423	ENSMUSG00000039741	Bahcc1	B930044J06|BC060615	BAH domain and coiled-coil containing 1	protein-coding	22.16786324	41.31248665
YAP_Mst_unique_389	chr10	60762281	60762507	+	0	NA	TTS (NM_029770)	TTS (NM_029770)	-9612	NM_023596	71279	Mm.284462	NM_023596	ENSMUSG00000020100	Slc29a3	4933435C21Rik|AW987637|Ent3	solute carrier family 29 (nucleoside transporters), member 3	protein-coding	1.582632605	3.817739395
YAP_Mst_unique_1595	chr16	32571352	32571664	+	0	NA	Intergenic	RMER16B2|LTR|ERVK	-37388	NM_011638	22042	Mm.28683	NM_011638	ENSMUSG00000022797	Tfrc	2610028K12Rik|CD71|E430033M20Rik|Mtvr1|TFR|TFR1|TR|Trfr|p90	transferrin receptor	protein-coding	0.888609959	4.831785316
YAP_Mst_unique_2036	chr19	41848721	41848911	+	0	NA	promoter-TSS (NM_177603)	promoter-TSS (NM_177603)	-684	NM_177603	212398	Mm.222723	NM_177603	ENSMUSG00000047604	Frat2	-	frequently rearranged in advanced T cell lymphomas 2	protein-coding	2.427006258	4.893181023
YAP_Mst_unique_2547	chr3	132877649	132877919	+	0	NA	intron (NR_102297, intron 1 of 3)	intron (NR_102297, intron 1 of 3)	812	NR_102297	101243624	Mm.306256	NR_102297	ENSMUSG00000106230	Gm29811	-	predicted gene, 29811	ncRNA	0.940800765	5.64332652
YAP_Mst_unique_3287	chr6	125491656	125492039	+	0	NA	intron (NM_007657, intron 1 of 7)	intron (NM_007657, intron 1 of 7)	2913	NM_007657	12527	Mm.210676	NM_007657	ENSMUSG00000030342	Cd9	Tspan29	CD9 antigen	protein-coding	3.229213991	14.60308712
YAP_WT_common_Mst_908	chr17	40495587	40495958	+	0	NA	Intergenic	RLTR13D6|LTR|ERVK	-24250	NM_001177584	100126778	Mm.422023	NM_001177584	ENSMUSG00000090747	Esp8	Gm17495	exocrine gland secreted peptide 8	protein-coding	1.993798689	8.359303827
YAP_Mst_unique_3755	chr8	109369285	109369526	+	0	NA	Intergenic	ID_B1|SINE|B4	-28497	NR_002928	384864	Mm.390083	NR_002928	NANA	Gm1943	-	WD repeat domain 70 pseudogene	pseudo	1.484535543	4.774803541
YAP_Mst_unique_3657	chr8	34578149	34578395	+	0	NA	Intergenic	Intergenic	62044	NR_040706	330734	Mm.149998	NR_040706	ENSMUSG00000109819	B930018H19Rik	B930018H19	RIKEN cDNA B930018H19 gene	ncRNA	1.219889988	5.572499345
YAP_Mst_unique_931	chr12	89395633	89395791	+	0	NA	intron (NM_172544, intron 8 of 19)	intron (NM_172544, intron 8 of 19)	-416771	NM_001252074	18191	Mm.425766	NM_172544	ENSMUSG00000066392	Nrxn3	-	neurexin III	protein-coding	2.25948177	3.313038861
YAP_WT_common_Mst_48	chr1	61095401	61095958	+	0	NA	Intergenic	Intergenic	117765	NM_017480	54167	Mm.42044	NM_017480	ENSMUSG00000026009	Icos	AILIM|CCLP|CRP-1|H4|Ly115	inducible T cell co-stimulator	protein-coding	5.275259032	10.74985155
YAP_Mst_unique_3922	chr9	78500429	78500659	+	0	NA	Intergenic	PB1D11|SINE|Alu	-18820	NM_010106	13627	Mm.138471	NM_010106	ENSMUSG00000037742	Eef1a1	-	eukaryotic translation elongation factor 1 alpha 1	protein-coding	1.655564983	4.707929541
YAP_Mst_unique_4009	chrX	7415405	7415689	+	0	NA	intron (NR_027924, intron 1 of 1)	intron (NR_027924, intron 1 of 1)	5500	NR_027925	68355	Mm.45111	NR_027924	NANA	2010204K13Rik	0610010M13Rik|Cip7	RIKEN cDNA 2010204K13 gene	ncRNA	0.813259992	5.187240131
YAP_Mst_unique_3554	chr7	130253545	130253728	+	0	NA	intron (NM_010207, intron 2 of 17)	intron (NM_010207, intron 2 of 17)	13172	NM_010207	14183	Mm.16340	NM_010207	ENSMUSG00000030849	Fgfr2	AU043015|AW556123|Bek|Fgfr-2|Fgfr-7|Fgfr7|KGFR|KGFRTr|svs	fibroblast growth factor receptor 2	protein-coding	2.204420766	4.894631571
YAP_Mst_unique_217	chr1	140205401	140205617	+	0	NA	Intergenic	Intergenic	-22098	NM_009888	12628	Mm.8655	NM_009888	ENSMUSG00000026365	Cfh	Mud-1|NOM|Sas-1|Sas1	complement component factor h	protein-coding	2.136212882	3.132291832
YAP_Mst_unique_3023	chr5	118575267	118575428	+	0	NA	intron (NM_172424, intron 1 of 30)	intron (NM_172424, intron 1 of 30)	14628	NM_172424	76199	Mm.206238	NM_172424	ENSMUSG00000018076	Med13l	2210413I17Rik|6330591G05Rik|9030618F05Rik|Thrap2|Trap240L|mKIAA1025	mediator complex subunit 13-like	protein-coding	2.861470341	5.139762199
YAP_Mst_unique_3958	chr9	102766813	102767126	+	0	NA	Intergenic	Intergenic	27321	NR_033301	434510	Mm.387937	NM_001034892	ENSMUSG00000093812	Gm5627	EG434510	predicted gene 5627	ncRNA	2.325172476	4.329346035
YAP_Mst_unique_264	chr1	180302322	180302500	+	0	NA	Intergenic	Intergenic	-28065	NM_001081175	320404	Mm.132535	NM_001081175	ENSMUSG00000038855	Itpkb	1110033J02Rik|E130307H12Rik	inositol 1,4,5-trisphosphate 3-kinase B	protein-coding	5.179421176	5.506009078
YAP_WT_unique_351	chr6	73003699	73003892	+	0	NA	Intergenic	Intergenic	-45047	NM_001190327	19240	Mm.3532	NM_025284	ENSMUSG00000079523	Tmsb10	Ptmb10|Tb10	thymosin, beta 10	protein-coding	4.420529182	2.802916815
YAP_Mst_unique_9	chr1	12572862	12573044	+	0	NA	Intergenic	Intergenic	-94610	NR_045297	329096	Mm.417782	NR_045297	ENSMUSG00000097171	Gm17644	4932411L15	predicted gene, 17644	ncRNA	1.203224824	4.178528653
YAP_WT_common_Mst_683	chr15	6564987	6565187	+	0	NA	Intergenic	Intergenic	-14760	NM_001278269	23880	Mm.170905	NM_011815	ENSMUSG00000022148	Fyb	ADAP|B630013F22Rik|FYB-120/130|Fyb1|Slap130|p120/130|p120/p130	FYN binding protein	protein-coding	5.419710243	4.649739181
YAP_Mst_unique_3618	chr8	14922978	14923190	+	0	NA	intron (NM_172751, intron 1 of 28)	RLTR31B2|LTR|ERVK	11421	NM_001037736	234094	Mm.240298	NM_172751	ENSMUSG00000071176	Arhgef10	6430549H08Rik|mKIAA0294	Rho guanine nucleotide exchange factor (GEF) 10	protein-coding	2.666003705	3.43044778
YAP_WT_common_Mst_1497	chr4	105195301	105195722	+	0	NA	intron (NM_080555, intron 2 of 5)	intron (NM_080555, intron 2 of 5)	38164	NM_080555	67916	Mm.348326	NM_080555	ENSMUSG00000028517	Plpp3	1110003O22Rik|2610002D05Rik|AV025606|D4Bwg0538e|D4Bwg1535e|Lpp3|PRG-2|Ppab2b|Ppap2b	phospholipid phosphatase 3	protein-coding	6.453564923	13.44918527
YAP_WT_common_Mst_1311	chr3	27154862	27155544	+	0	NA	intron (NR_040548, intron 2 of 2)	intron (NR_040548, intron 2 of 2)	1177	NR_040548	76657	Mm.417839	NR_040548	ENSMUSG00000097584	1700125G22Rik	-	RIKEN cDNA 1700125G22 gene	ncRNA	26.72416389	40.13059734
YAP_Mst_unique_1399	chr15	25046661	25046853	+	0	NA	Intergenic	Intergenic	367007	NM_027395	70350	Mm.29586	NM_027395	ENSMUSG00000045763	Basp1	2610024P12Rik|CAP-23|CAP23|Ckap3|NAP-22|NAP22	brain abundant, membrane attached signal protein 1	protein-coding	2.822180723	3.433754634
YAP_WT_common_Mst_1955	chr7	119898342	119898837	+	0	NA	intron (NM_029610, intron 1 of 3)	intron (NM_029610, intron 1 of 3)	-1522	NR_126475	73919	Mm.46381	NM_029610	ENSMUSG00000030922	Lyrm1	1110065L10Rik|2310004B22Rik|4930404J24Rik	LYR motif containing 1	protein-coding	2.289753182	4.008354704
YAP_WT_common_Mst_1663	chr5	113330231	113330568	+	0	NA	Intergenic	ORR1B1-int|LTR|ERVL-MaLR	-5854	NR_106088	102465709	NANA	NR_106088	ENSMUSG00000105778	Mir7229	mmu-mir-7229	microRNA 7229	ncRNA	5.074453617	7.742228435
YAP_Mst_unique_634	chr11	62645664	62645973	+	0	NA	intron (NM_198861, intron 1 of 3)	intron (NM_198861, intron 1 of 3)	2231	NM_001357955	192976	Mm.339972	NM_198861	ENSMUSG00000046417	Lrrc75a	Fam211a	leucine rich repeat containing 75A	protein-coding	3.02808176	7.071148811
YAP_Mst_unique_3918	chr9	77966860	77967182	+	0	NA	intron (NM_134255, intron 3 of 7)	intron (NM_134255, intron 3 of 7)	49656	NM_134255	68801	Mm.430736	NM_134255	ENSMUSG00000032349	Elovl5	1110059L23Rik|AI747313|AU043003|HELO1	ELOVL family member 5, elongation of long chain fatty acids (yeast)	protein-coding	1.542802043	6.155244375
YAP_Mst_unique_2687	chr4	86841216	86841444	+	0	NA	intron (NM_184088, intron 29 of 31)	PB1D9|SINE|Alu	16037	NM_009096	20104	Mm.379007	NM_009096	ENSMUSG00000028495	Rps6	S6R	ribosomal protein S6	protein-coding	2.935193813	5.491085397
YAP_Mst_unique_2879	chr5	25526128	25526405	+	0	NA	Intergenic	Intergenic	-3752	NR_027388	73571	Mm.105263	NR_027388	ENSMUSG00000101856	1700096K18Rik	-	RIKEN cDNA 1700096K18 gene	ncRNA	4.210375695	6.723723564
YAP_WT_common_Mst_1390	chr3	116807815	116808152	+	0	NA	intron (NM_001081326, intron 1 of 33)	CpG	183	NM_001362367	77559	Mm.237099	NM_001081326	ENSMUSG00000033400	Agl	1110061O17Rik|9430004C13Rik|9630046L06Rik|AI850929|C77197	amylo-1,6-glucosidase, 4-alpha-glucanotransferase	protein-coding	4.834445676	8.043873699
YAP_Mst_unique_1418	chr15	38115769	38115954	+	0	NA	Intergenic	Charlie24|DNA|hAT-Charlie	-37007	NM_001081359	70790	Mm.476840	NM_027553	ENSMUSG00000037487	Ubr5	Edd|Edd1	ubiquitin protein ligase E3 component n-recognin 5	protein-coding	1.744573853	3.471623447
YAP_Mst_unique_1715	chr17	23838850	23839172	+	0	NA	intron (NM_027644, intron 5 of 6)	L1M4|LINE|L1	-3244	NM_001081399	353130	Mm.261689	NM_178370	ENSMUSG00000049620	Prss33	Eos|mT6|tryptase-6	protease, serine 33	protein-coding	0.78934058	4.892630144
YAP_Mst_unique_1361	chr14	107791825	107792071	+	0	NA	Intergenic	RLTR13C2|LTR|ERVK	1122291	NM_199065	76965	Mm.257268	NM_199065	ENSMUSG00000075478	Slitrk1	3200001I04Rik	SLIT and NTRK-like family, member 1	protein-coding	1.313727679	3.027036681
YAP_WT_common_Mst_1666	chr5	116382500	116383322	+	0	NA	Intergenic	RLTR13C3|LTR|ERVK	39953	NM_030704	80888	Mm.21549	NM_030704	ENSMUSG00000041548	Hspb8	AU018630|AW413033|Cryac|D5Ucla4|E2IG1|H11|H11K|HSP20-like|HSP22	heat shock protein 8	protein-coding	3.140142088	5.967053999
YAP_WT_common_Mst_2258	chrX	102304971	102305370	+	0	NA	intron (NM_027382, intron 10 of 10)	intron (NM_027382, intron 10 of 10)	52519	NR_040285	434825	Mm.447373	NR_040285	ENSMUSG00000085568	Gm14858	-	predicted gene 14858	ncRNA	2.086011879	10.53546358
YAP_Mst_unique_2822	chr4	147128349	147128521	+	0	NA	Intergenic	Intergenic	-59999	NR_045446	71270	Mm.460830	NR_045446	ENSMUSG00000093617	4933438K21Rik	-	RIKEN cDNA 4933438K21 gene	ncRNA	3.014468033	4.518285703
YAP_Mst_unique_1231	chr14	18342558	18342727	+	0	NA	Intergenic	Intergenic	-10798	NM_009455	22194	Mm.4429	NM_009455	ENSMUSG00000021774	Ube2e1	UbcM3|Ubce5|ubcM2	ubiquitin-conjugating enzyme E2E 1	protein-coding	1.499747102	4.398106237
YAP_WT_common_Mst_1619	chr5	38698051	38698326	+	0	NA	Intergenic	L1MA4A|LINE|L1	-13362	NM_001081144	100515	Mm.38277	NM_001081144	ENSMUSG00000046572	Zfp518b	6820424L24Rik|AA410078|AI661722|Znf518b	zinc finger protein 518B	protein-coding	3.065194588	5.110118495
YAP_WT_common_Mst_2150	chr9	53754790	53755165	+	0	NA	Intergenic	L1MA6|LINE|L1	-16558	NM_028060	72022	Mm.26159	NM_028060	ENSMUSG00000042195	Slc35f2	1500009K05Rik|AU019213	solute carrier family 35, member F2	protein-coding	4.438323146	9.671367559
YAP_WT_unique_454	chr8	95830353	95830681	+	0	NA	Intergenic	Intergenic	22974	NM_172758	234595	Mm.29267	NM_172758	ENSMUSG00000036534	Slc38a7	D430050E18	solute carrier family 38, member 7	protein-coding	4.297423999	3.150619071
YAP_WT_common_Mst_922	chr17	54707888	54708249	+	0	NA	Intergenic	RLTR13C3|LTR|ERVK	-337994	NR_045825	69418	Mm.391004	NR_045825	ENSMUSG00000099747	1700025K24Rik	-	RIKEN cDNA 1700025K24 gene	ncRNA	2.753177127	3.285877965
YAP_Mst_unique_3896	chr9	67046263	67046541	+	0	NA	intron (NM_001164249, intron 2 of 8)	intron (NM_001164249, intron 2 of 8)	-2531	NM_001164256	22003	Mm.121878	NM_024427	ENSMUSG00000032366	Tpm1	AA986836|AI854628|TM2|TPM1kappa|Tm3|Tmpa|Tpm-1|alpha-TM	tropomyosin 1, alpha	protein-coding	2.658398253	4.689736937
YAP_WT_common_Mst_2051	chr8	79794738	79795337	+	0	NA	Intergenic	RLTR13B1|LTR|ERVK	83188	NM_001357236	68999	Mm.257445	NM_026904	ENSMUSG00000036977	Anapc10	1500026N15Rik|A830003M23Rik|APC10	anaphase promoting complex subunit 10	protein-coding	9.193904207	2.832113865
YAP_WT_unique_247	chr2	153346508	153346894	+	0	NA	promoter-TSS (NR_040318)	promoter-TSS (NR_040318)	871	NM_001039939	228790	Mm.330677	NM_001039939	ENSMUSG00000042548	Asxl1	-	additional sex combs like 1	protein-coding	3.413800663	2.985794462
YAP_Mst_unique_3424	chr7	60003023	60003244	+	0	NA	intron (NM_001082962, intron 2 of 10)	intron (NM_001082962, intron 2 of 10)	2066	NM_001349694	20646	Mm.274995	NM_013670	ENSMUSG00000102252	Snrpn	2410045I01Rik|HCERN3|Peg4|SMN|sm-D|snRNP-N	small nuclear ribonucleoprotein N	protein-coding	2.818934971	4.822247932
YAP_Mst_unique_74	chr1	58690191	58690369	+	0	NA	intron (NM_175370, intron 4 of 14)	RLTR9B2|LTR|ERVK	2165	NM_001347056	108812	Mm.442063	NM_175370	ENSMUSG00000047528	Flacc1	4933405P16Rik|4933425F06Rik|Als2cr12	flagellum associated containing coiled-coil domains 1	protein-coding	2.071768471	4.841490741
YAP_Mst_unique_185	chr1	131562058	131562356	+	0	NA	Intergenic	RLTR23|LTR|ERV1	34304	NM_175382	108900	Mm.31278	NM_175382	ENSMUSG00000055184	Fam72a	2700049P18Rik|P17	family with sequence similarity 72, member A	protein-coding	1.976711368	4.376042159
YAP_WT_common_Mst_1280	chr2	180708967	180709386	+	0	NA	intron (NM_177852, intron 1 of 14)	intron (NM_177852, intron 1 of 14)	823	NM_177852	23856	Mm.253836	NM_011805	ENSMUSG00000038914	Dido1	6720461J16Rik|D130048F08Rik|DATF-1|DIO-1|Datf1|dido	death inducer-obliterator 1	protein-coding	10.12653915	14.60561579
YAP_WT_common_Mst_285	chr10	130005011	130005398	+	0	NA	Intergenic	RLTR13E|LTR|ERVK	-12159	NM_146675	258670	Mm.271512	NM_146675	ENSMUSG00000048745	Olfr820	MOR116-1	olfactory receptor 820	protein-coding	4.98802955	5.167877877
YAP_Mst_unique_2880	chr5	25751787	25752072	+	0	NA	Intergenic	Intergenic	-8044	NM_001310504	242894	Mm.150319	NM_001004365	ENSMUSG00000056367	Actr3b	9630005C02|ARP11|AW047569|Arp3b|Arp3beta	ARP3 actin-related protein 3B	protein-coding	0.931978889	5.703837714
YAP_WT_common_Mst_1589	chr5	8848734	8849036	+	0	NA	intron (NM_011075, intron 22 of 27)	intron (NM_011075, intron 22 of 27)	-44836	NM_008830	18670	Mm.297825	NM_008830	ENSMUSG00000042476	Abcb4	Mdr2|Pgy-2|Pgy2|mdr-2	ATP-binding cassette, sub-family B (MDR/TAP), member 4	protein-coding	3.251026947	4.093946775
YAP_WT_unique_54	chr11	58171489	58171676	+	0	NA	promoter-TSS (NM_175001)	promoter-TSS (NM_175001)	-72	NM_175001	216767	Mm.259907	NM_175001	ENSMUSG00000020514	Mrpl22	E030011D16Rik|HSPC158|L22mt|MRP-L22|MRP-L25|Rpml25	mitochondrial ribosomal protein L22	protein-coding	5.979407572	6.236676277
YAP_WT_common_Mst_1135	chr2	16811493	16812186	+	0	NA	Intergenic	RLTR13G|LTR|ERVK	201887	NR_040632	75069	Mm.50378	NR_040632	NANA	4930515L03Rik	-	RIKEN cDNA 4930515L03 gene	ncRNA	7.430958102	11.23867663
YAP_Mst_unique_3237	chr6	93757839	93757996	+	0	NA	intron (NM_001029850, intron 8 of 23)	intron (NM_001029850, intron 8 of 23)	155046	NR_104594	14924	Mm.217216	NM_010367	ENSMUSG00000045095	Magi1	AIP3|BAP1|Baiap1|Gukmi1|MAGI1c|Magi-1|TNRC19|WWP3|mKIAA4129	membrane associated guanylate kinase, WW and PDZ domain containing 1	protein-coding	5.207694915	7.098209433
YAP_WT_common_Mst_1703	chr6	4892464	4892989	+	0	NA	Intergenic	RLTR41A2|LTR|ERV1	-10249	NM_001363809	243725	Mm.332901	NM_181595	ENSMUSG00000032827	Ppp1r9a	2810430P21Rik|4930518N04Rik|5330407E15|A230094E16Rik|BB181831|NRB|neurabin-I	protein phosphatase 1, regulatory subunit 9A	protein-coding	3.018416005	4.910433165
YAP_Mst_unique_3838	chr9	43115532	43115721	+	0	NA	intron (NM_001034863, intron 1 of 2)	intron (NM_001034863, intron 1 of 2)	944	NR_153341	235300	Mm.261326	NM_001034863	ENSMUSG00000048503	Tmem136	AA396355|Gm184	transmembrane protein 136	protein-coding	3.293702967	5.366110481
YAP_WT_unique_349	chr6	71626049	71626322	+	0	NA	intron (NM_001362200, intron 2 of 25)	intron (NM_001362200, intron 2 of 25)	6501	NM_173001	104263	Mm.260479	NM_173001	ENSMUSG00000053470	Kdm3a	1700105C21Rik|C230043E16Rik|JHDM2a|Jmjd1|Jmjd1a|KDM2A|TGSA|Tsga	lysine (K)-specific demethylase 3A	protein-coding	4.314136489	3.472957148
YAP_Mst_unique_1707	chr17	17061938	17062202	+	0	NA	Intergenic	RLTR13B1|LTR|ERVK	-2033	NM_001163919	449000	Mm.483718	NM_001005358	ENSMUSG00000096696	Zfp960	-	zinc finger protein 960	protein-coding	2.842573839	6.797073275
YAP_Mst_unique_1523	chr16	9121884	9122043	+	0	NA	Intergenic	Intergenic	291863	NM_001081400	69053	Mm.390868	NM_001081400	ENSMUSG00000022507	1810013L24Rik	1110017P05Rik|3010002C02Rik|AA792997|AW124177|Gm19906|R74903	RIKEN cDNA 1810013L24 gene	protein-coding	3.042100657	5.097804957
YAP_Mst_unique_373	chr10	49904733	49904918	+	0	NA	Intergenic	MMERVK9C_I-int|LTR|ERVK	-116059	NM_001111268	14806	Mm.185993	NM_010349	ENSMUSG00000056073	Grik2	AW124492|C130030K03Rik|GluK2|Glur-6|Glur6|Glurbeta2	glutamate receptor, ionotropic, kainate 2 (beta 2)	protein-coding	1.183817972	3.197547912
YAP_Mst_unique_1700	chr17	12045749	12046063	+	0	NA	intron (NM_016694, intron 10 of 11)	intron (NM_016694, intron 10 of 11)	-73378	NM_026644	68262	Mm.258300	NM_026644	ENSMUSG00000023827	Agpat4	1500003P24Rik	1-acylglycerol-3-phosphate O-acyltransferase 4 (lysophosphatidic acid acyltransferase, delta)	protein-coding	1.949887647	6.311568041
YAP_WT_common_Mst_875	chr16	95767292	95767650	+	0	NA	Intergenic	Intergenic	65064	NM_011809	23872	Mm.290207	NM_011809	ENSMUSG00000022895	Ets2	AU022856|Ets-2	E26 avian leukemia oncogene 2, 3' domain	protein-coding	4.357963535	12.68534567
YAP_Mst_unique_843	chr12	33129563	33129765	+	0	NA	intron (NR_015602, intron 4 of 5)	intron (NR_015602, intron 4 of 5)	17922	NR_015602	320046	Mm.208337	NR_015602	ENSMUSG00000052125	F730043M19Rik	-	RIKEN cDNA F730043M19 gene	ncRNA	3.939102891	4.85505234
YAP_Mst_unique_3900	chr9	70817456	70817717	+	0	NA	intron (NM_001324472, intron 5 of 9)	intron (NM_001324472, intron 5 of 9)	117222	NM_008280	15450	Mm.390187	NM_008280	ENSMUSG00000032207	Lipc	AI256194|HL|Hpl	lipase, hepatic	protein-coding	3.538612178	6.874902359
YAP_WT_common_Mst_1171	chr2	52958825	52959074	+	0	NA	intron (NM_172409, intron 1 of 26)	intron (NM_172409, intron 1 of 26)	101081	NM_172409	71409	Mm.394427	NM_172409	ENSMUSG00000036053	Fmnl2	5430425K04Rik|Man	formin-like 2	protein-coding	4.125667938	7.612722068
YAP_Mst_unique_1203	chr13	111326200	111326409	+	0	NA	Intergenic	Intergenic	71291	NM_175497	238880	Mm.107293	NM_175497	ENSMUSG00000055194	Actbl2	4732495G21Rik	actin, beta-like 2	protein-coding	2.704089473	5.906980346
YAP_WT_common_Mst_314	chr11	22620928	22621177	+	0	NA	Intergenic	Intergenic	108769	NM_153596	103765	Mm.221274	NM_153596	ENSMUSG00000049904	Tmem17	AI503894|AW049890	transmembrane protein 17	protein-coding	4.403802855	9.855756249
YAP_Mst_unique_3605	chr8	10786612	10786863	+	0	NA	Intergenic	Intergenic	95717	NR_040705	320014	Mm.403203	NR_040705	ENSMUSG00000109473	B930025P03Rik	-	RIKEN cDNA B930025P03 gene	ncRNA	1.287661654	3.371564125
YAP_WT_unique_84	chr13	6642754	6643035	+	0	NA	intron (NM_019703, intron 1 of 21)	intron (NM_019703, intron 1 of 21)	5877	NM_019703	56421	Mm.273874	NM_019703	ENSMUSG00000021196	Pfkp	1200015H23Rik|9330125N24Rik|ATP-PFK|PFK-C|PFK-P	phosphofructokinase, platelet	protein-coding	4.315036392	3.193660316
YAP_Mst_unique_537	chr11	16591589	16591807	+	0	NA	Intergenic	Intergenic	-83214	NM_001109971	20335	Mm.325350	NM_011343	ENSMUSG00000078974	Sec61g	-	SEC61, gamma subunit	protein-coding	3.968820165	7.060886622
YAP_WT_unique_439	chr8	70522522	70522903	+	0	NA	intron (NM_029366, intron 1 of 4)	intron (NM_029366, intron 1 of 4)	468	NM_029366	75620	Mm.482129	NM_029366	ENSMUSG00000055553	Kxd1	0610030B01Rik|2810422J05Rik|C78305	KxDL motif containing 1	protein-coding	3.974222748	2.31314012
YAP_Mst_unique_119	chr1	82787534	82787725	+	0	NA	Intergenic	Intergenic	-19168	NM_025453	66261	Mm.46325	NM_025453	ENSMUSG00000026149	Tm4sf20	1810018L02Rik	transmembrane 4 L six family member 20	protein-coding	3.017957001	5.575724171
YAP_Mst_unique_1458	chr15	77873647	77873845	+	0	NA	Intergenic	Intergenic	-31571	NM_022410	17886	Mm.29677	NM_022410	ENSMUSG00000022443	Myh9	Fltn|Myhn-1|Myhn1|NMHCIIA|NMMHC-A|NMMHC-IIA|TU72.6	myosin, heavy polypeptide 9, non-muscle	protein-coding	3.785337022	5.038031699
YAP_Mst_unique_2837	chr4	150309651	150309921	+	0	NA	intron (NM_001085492, intron 1 of 22)	intron (NM_001085492, intron 1 of 22)	27870	NM_001085492	68703	Mm.291274	NM_001085492	ENSMUSG00000039852	Rere	1110033A15Rik|AI414665|ARG|ARP|ATN1L|AW742570|Atr2|DNB1|eye<m03Jus>|eyes3|mKIAA0458	arginine glutamic acid dipeptide (RE) repeats	protein-coding	2.2237109	5.455215636
YAP_Mst_unique_290	chr1	189913259	189913417	+	0	NA	intron (NM_026796, intron 1 of 11)	ID_B1|SINE|B4	8953	NM_026796	226830	Mm.156895	NM_026796	ENSMUSG00000026603	Smyd2	1110020E07Rik|4930402C15|KMT3C|Zmynd14	SET and MYND domain containing 2	protein-coding	2.186595261	5.66422773
YAP_WT_common_Mst_420	chr11	117665203	117665437	+	0	NA	intron (NM_198022, intron 1 of 21)	intron (NM_198022, intron 1 of 21)	11031	NM_198022	217351	Mm.40272	NM_198022	ENSMUSG00000025571	Tnrc6c	9930033H14Rik|mKIAA1582	trinucleotide repeat containing 6C	protein-coding	3.599973219	3.687773798
YAP_Mst_unique_245	chr1	165652504	165652916	+	0	NA	intron (NM_178593, intron 6 of 6)	intron (NM_178593, intron 6 of 6)	-18169	NM_001083897	68481	Mm.46438	NM_001001880	ENSMUSG00000026566	Mpzl1	1110007A10Rik|PZR	myelin protein zero-like 1	protein-coding	2.497377687	11.68504122
YAP_Mst_unique_3577	chr7	141025041	141025199	+	0	NA	Intergenic	RMER17C|LTR|ERVK	-8228	NM_001033632	213002	Mm.276440	NM_001033632	ENSMUSG00000059108	Ifitm6	A330075D07|Dspa2f|Fgls5|fragilis5	interferon induced transmembrane protein 6	protein-coding	3.425665909	7.053566607
YAP_Mst_unique_3412	chr7	45892154	45892432	+	0	NA	intron (NM_021482, intron 2 of 4)	intron (NM_021482, intron 2 of 4)	4418	NM_001291064	58867	Mm.214217	NM_021482	ENSMUSG00000040231	Syngr4	1700016O14Rik	synaptogyrin 4	protein-coding	0.581524618	5.116076659
YAP_Mst_unique_238	chr1	161451734	161451980	+	0	NA	Intergenic	Intergenic	-42800	NM_183391	240873	Mm.276823	NM_183391	ENSMUSG00000066755	Tnfsf18	Gitrl|Tnlg2a	tumor necrosis factor (ligand) superfamily, member 18	protein-coding	1.454484216	3.921388428
YAP_Mst_unique_200	chr1	134099342	134099602	+	0	NA	Intergenic	Intergenic	-11770	NM_001284525	71884	Mm.328268	NM_027979	ENSMUSG00000026450	Chit1	2300002L19Rik	chitinase 1 (chitotriosidase)	protein-coding	3.596572205	5.403803466
YAP_Mst_unique_3042	chr5	123116137	123116374	+	0	NA	exon (NM_001039723, exon 11 of 12)	exon (NM_001039723, exon 11 of 12)	16374	NM_175092	23912	Mm.253876	NM_175092	ENSMUSG00000029449	Rhof	AI845056|AV026554|Arhf|Ifld1|Rif	ras homolog family member F (in filopodia)	protein-coding	1.704258071	4.640858854
YAP_Mst_unique_1071	chr13	46291165	46291543	+	0	NA	intron (NM_001005422, intron 3 of 4)	MTE2b|LTR|ERVL-MaLR	17633	NM_001005422	380842	Mm.188108	NM_001005422	ENSMUSG00000063529	Stmnd1	Gm1574	stathmin domain containing 1	protein-coding	1.559463586	5.514775811
YAP_WT_common_Mst_893	chr17	26584538	26584982	+	0	NA	intron (NM_026170, intron 1 of 9)	intron (NM_026170, intron 1 of 9)	23248	NM_026170	67458	Mm.30496	NM_026170	ENSMUSG00000001576	Ergic1	1200007D18Rik|maa-136	endoplasmic reticulum-golgi intermediate compartment (ERGIC) 1	protein-coding	5.41685981	8.019019033
YAP_Mst_unique_4131	chrX	104114938	104115704	+	0	NA	TTS (NR_030430)	TTS (NR_030430)	953	NR_030430	751535	NANA	NR_030430	ENSMUSG00000076286	Mir672	Mirn672|mir-672|mmu-mir-672	microRNA 672	ncRNA	1.23897562	3.345365269
YAP_Mst_unique_3875	chr9	58279322	58279657	+	0	NA	Intergenic	MLTR25A|LTR|ERVK	26325	NM_026942	69106	Mm.216502	NM_026942	ENSMUSG00000032333	Stoml1	1810015E19Rik|AI847431|SLP1|STORP|UNC24|WPB72	stomatin-like 1	protein-coding	5.001185887	5.967668501
YAP_WT_common_Mst_87	chr1	112452710	112453078	+	0	NA	Intergenic	LTRIS2|LTR|ERV1	-35976	NR_157044	102635484	NANA	NR_157044	NANA	Gm32810	Gm18406	predicted gene, 32810	ncRNA	2.041414817	3.868253084
YAP_Mst_unique_4184	chrX	153220085	153220443	+	0	NA	Intergenic	Intergenic	-17484	NM_173780	245671	Mm.260751	NM_173780	ENSMUSG00000041649	Klf8	BKLF3|ZNF74	Kruppel-like factor 8	protein-coding	0.548780593	4.638671177
YAP_Mst_unique_2318	chr2	164077116	164077273	+	0	NA	intron (NM_021420, intron 1 of 10)	intron (NM_021420, intron 1 of 10)	3056	NM_021420	58231	Mm.234472	NM_021420	ENSMUSG00000018209	Stk4	AI447339|AU020804|Kas-2|Mst1|Ysk3	serine/threonine kinase 4	protein-coding	1.173565051	3.8717506
YAP_Mst_unique_1758	chr17	36245014	36245237	+	0	NA	Intergenic	LTRIS2|LTR|ERV1	12721	NM_026308	67676	Mm.27131	NM_026308	ENSMUSG00000024446	Rpp21	0610037N01Rik	ribonuclease P 21 subunit	protein-coding	1.500355766	3.944730026
YAP_WT_common_Mst_1500	chr4	106847985	106848572	+	0	NA	Intergenic	Intergenic	-43271	NM_001347159	329910	Mm.222956	NM_025590	ENSMUSG00000034853	Acot11	1110020M10Rik|2010309H15Rik|AW060409|BFIT|BFIT1|Thea|Them1|mKIAA0707	acyl-CoA thioesterase 11	protein-coding	4.96669495	10.92386776
YAP_WT_common_Mst_433	chr12	4558656	4559028	+	0	NA	Intergenic	Intergenic	-34166	NM_001198969	20403	Mm.341204	NM_011365	ENSMUSG00000020640	Itsn2	AI327390|Ese2|Sh3d1B|Sh3p18|mKIAA1256	intersectin 2	protein-coding	4.722576789	7.744654536
YAP_WT_common_Mst_1592	chr5	18082111	18082400	+	0	NA	Intergenic	RLTR41|LTR|ERV1	119685	NM_001081143	242851	Mm.332230	NM_001081143	ENSMUSG00000028777	Gnat3	Ggust|Gtn	guanine nucleotide binding protein, alpha transducing 3	protein-coding	4.275924732	4.277468527
YAP_WT_unique_375	chr6	144250912	144251106	+	0	NA	Intergenic	Intergenic	-41441	NM_001243163	20678	Mm.1752	NM_011444	ENSMUSG00000041540	Sox5	A730017D01Rik|AI528773	SRY (sex determining region Y)-box 5	protein-coding	4.576151415	3.572820568
YAP_Mst_unique_1667	chr16	92336336	92336593	+	0	NA	Intergenic	Intergenic	-3243	NM_001370888	108168308	NANA	NM_001370888	NANA	Smim34	Gm46568	small integral membrane protein 34	protein-coding	3.279045374	4.873870372
YAP_Mst_unique_787	chr11	119239517	119239967	+	0	NA	intron (NM_001364767, intron 8 of 20)	intron (NM_001364767, intron 8 of 20)	11170	NM_001364767	207607	Mm.189885	NM_175430	ENSMUSG00000039963	Ccdc40	B930008I02Rik	coiled-coil domain containing 40	protein-coding	2.621005317	6.66896879
YAP_Mst_unique_3967	chr9	106208565	106208752	+	0	NA	intron (NM_011876, intron 2 of 8)	intron (NM_011876, intron 2 of 8)	5550	NM_011876	23999	Mm.274346	NM_011876	ENSMUSG00000023277	Twf2	A6-related|AU014993|Ptk9l|Ptk9r	twinfilin actin binding protein 2	protein-coding	2.034231442	4.971263699
YAP_Mst_unique_1577	chr16	25818305	25818504	+	0	NA	intron (NM_001127262, intron 1 of 10)	intron (NM_001127262, intron 1 of 10)	16488	NM_001127264	22061	Mm.20894	NM_011641	ENSMUSG00000022510	Trp63	AI462811|Ket|P51/P63|P63|P73l|Tp63|Trp53rp1	transformation related protein 63	protein-coding	1.854232781	3.313573222
YAP_Mst_unique_855	chr12	46630502	46630677	+	0	NA	Intergenic	Intergenic	188178	NM_001364635	664883	Mm.247195	NM_021361	ENSMUSG00000021047	Nova1	9430099M15Rik|G630039L02|Nova-1	neuro-oncological ventral antigen 1	protein-coding	1.44861936	3.089578762
YAP_Mst_unique_2930	chr5	61117567	61117890	+	0	NA	Intergenic	RLTR13D6|LTR|ERVK	-691115	NM_019468	14380	Mm.347430	NM_019468	ENSMUSG00000089992	G6pd2	G6pdx-ps1|Gpd-2|Gpd2	glucose-6-phosphate dehydrogenase 2	protein-coding	1.538040308	5.611781176
YAP_WT_common_Mst_1736	chr6	38299182	38299620	+	0	NA	promoter-TSS (NM_172467)	promoter-TSS (NM_172467)	-142	NM_172467	209032	Mm.101389	NM_172467	ENSMUSG00000047749	Zc3hav1l	B130055L09Rik|E430016P22Rik	zinc finger CCCH-type, antiviral 1-like	protein-coding	9.424275383	13.85735896
YAP_Mst_unique_3333	chr7	4821057	4821337	+	0	NA	Intergenic	ID_B1|SINE|B4	-8857	NM_133777	77891	Mm.389787	NM_133777	ENSMUSG00000060860	Ube2s	0910001J09Rik|6720465F12Rik|AA409170|E2-EPF	ubiquitin-conjugating enzyme E2S	protein-coding	3.258104753	7.196189678
YAP_WT_common_Mst_1168	chr2	52071218	52071692	+	0	NA	Intergenic	PB1D7|SINE|Alu	-1382	NM_001355415	51869	Mm.254530	NM_175238	ENSMUSG00000036202	Rif1	5730435J01Rik|6530403D07Rik|AU016181|AW549474|D2Ertd145e	replication timing regulatory factor 1	protein-coding	8.710014512	13.52259841
YAP_Mst_unique_1608	chr16	37665583	37665758	+	0	NA	Intergenic	Intergenic	-11302	NM_026610	68194	Mm.379154	NM_026610	ENSMUSG00000022820	Ndufb4	0610006N12Rik|1300010H20Rik	NADH:ubiquinone oxidoreductase subunit B4	protein-coding	1.580312029	4.248170797
YAP_Mst_unique_661	chr11	70510510	70510719	+	0	NA	exon (NM_029360, exon 4 of 5)	exon (NM_029360, exon 4 of 5)	4002	NM_001013607	327956	Mm.244514	NM_001013607	ENSMUSG00000020830	Vmo1	Gm741	vitelline membrane outer layer 1 homolog (chicken)	protein-coding	2.372976476	3.884041872
YAP_Mst_unique_553	chr11	23079940	23080210	+	0	NA	Intergenic	Lx8|LINE|L1	66688	NM_028672	73873	Mm.252406	NM_028672	ENSMUSG00000049811	Fam161a	4930430E16Rik	family with sequence similarity 161, member A	protein-coding	3.378330021	7.775249872
YAP_Mst_unique_941	chr12	100280019	100280222	+	0	NA	intron (NR_045741, intron 1 of 3)	intron (NR_045741, intron 1 of 3)	3511	NR_045741	100038713	Mm.470751	NR_045741	ENSMUSG00000113679	Gm10432	-	predicted gene 10432	ncRNA	1.306597854	4.081575864
YAP_Mst_unique_2512	chr3	105989375	105989875	+	0	NA	Intergenic	RLTR13D6|LTR|ERVK	11872	NM_029604	100503311	Mm.386825	NM_029604	ENSMUSG00000010136	Pifo	1700027A23Rik	primary cilia formation	protein-coding	1.457293728	4.578866727
YAP_WT_common_Mst_416	chr11	115841849	115842456	+	0	NA	intron (NM_001252532, intron 2 of 25)	intron (NM_001252532, intron 2 of 25)	18094	NM_001252532	217325	Mm.290450	NM_145438	ENSMUSG00000020782	Llgl2	9130006H11Rik|Llglh2	LLGL2 scribble cell polarity complex component	protein-coding	8.062710387	30.46385637
YAP_Mst_unique_2109	chr2	20924996	20925217	+	0	NA	intron (NM_001128084, intron 1 of 24)	B4|SINE|B4	42615	NM_001081364	71435	Mm.28507	NM_001081364	ENSMUSG00000036591	Arhgap21	5530401C11Rik|AA416458|ARHGAP10	Rho GTPase activating protein 21	protein-coding	2.401314976	5.511140494
YAP_WT_common_Mst_86	chr1	112225536	112225800	+	0	NA	Intergenic	LTRIS2|LTR|ERV1	191250	NR_157044	102635484	NANA	NR_157044	NANA	Gm32810	Gm18406	predicted gene, 32810	ncRNA	2.798841934	4.937496625
YAP_Mst_unique_2114	chr2	23589971	23590144	+	0	NA	Intergenic	LTRIS2|LTR|ERV1	-17953	NM_001165997	76857	Mm.276415	NM_029773	ENSMUSG00000026771	Spopl	4921517N04Rik|AU014935|BB233739|E430033K04Rik	speckle-type BTB/POZ protein-like	protein-coding	1.465270158	3.027432062
YAP_Mst_unique_1390	chr15	8698068	8698328	+	0	NA	intron (NM_148938, intron 2 of 9)	intron (NM_148938, intron 2 of 9)	12609	NM_148938	20512	Mm.204834	NM_148938	ENSMUSG00000005360	Slc1a3	AI504299|B430115D02Rik|Eaat1|GLAST|GLAST-1|GLU-T|GluT-1|Gmt1|MGluT1	solute carrier family 1 (glial high affinity glutamate transporter), member 3	protein-coding	1.820487165	6.380394454
YAP_Mst_unique_1030	chr13	26004972	26005257	+	0	NA	Intergenic	RLTR13D6|LTR|ERVK	-38798	NR_045062	100503530	Mm.86763	NR_045062	ENSMUSG00000086531	Gm11351	-	predicted gene 11351	ncRNA	2.066561885	4.693783119
YAP_WT_common_Mst_1928	chr7	82794584	82795012	+	0	NA	Intergenic	Intergenic	-39154	NR_046004	77800	Mm.444811	NR_046004	ENSMUSG00000086690	4933406J10Rik	A930009F24Rik	RIKEN cDNA 4933406J10 gene	ncRNA	3.403748986	13.66544452
YAP_Mst_unique_2424	chr3	67608373	67608751	+	0	NA	Intergenic	RLTR13C2|LTR|ERVK	25794	NM_025813	66868	Mm.491153	NM_025813	ENSMUSG00000027775	Mfsd1	1200003O06Rik	major facilitator superfamily domain containing 1	protein-coding	1.16195326	3.54201048
YAP_Mst_unique_1316	chr14	64595460	64595633	+	0	NA	Intergenic	Intergenic	4361	NR_037239	100526520	NANA	NR_037239	ENSMUSG00000092972	Mir3078	mmu-mir-3078	microRNA 3078	ncRNA	6.060890197	4.78529584
YAP_Mst_unique_4181	chrX	152289078	152289529	+	0	NA	Intergenic	LTRIS2|LTR|ERV1	38190	NR_040269	72997	Mm.254833	NR_040269	ENSMUSG00000087403	Kantr	2810454L23Rik|2900056M20Rik|Spasm	Kdm5c adjacent non-coding transcript	ncRNA	0.794817702	3.759443183
YAP_WT_common_Mst_1129	chr19	61308573	61308971	+	0	NA	Intergenic	RMER16A3|LTR|ERVK	-80354	NM_009970	12982	Mm.287228	NM_009970	ENSMUSG00000059326	Csf2ra	CD116|Csfgmra|GM-CSF-Ra|GM-CSFR	colony stimulating factor 2 receptor, alpha, low-affinity (granulocyte-macrophage)	protein-coding	2.381689976	6.98446126
YAP_WT_common_Mst_1489	chr4	97241688	97241920	+	0	NA	Intergenic	RLTR13B1|LTR|ERVK	-340139	NM_001122952	18027	Mm.31274	NM_010905	ENSMUSG00000028565	Nfia	1110047K16Rik|9430022M17Rik|CTF|NF1-A|NF1A	nuclear factor I/A	protein-coding	2.685852204	3.281848684
YAP_WT_common_Mst_1017	chr18	46937459	46937956	+	0	NA	Intergenic	MLTR25A|LTR|ERVK	15892	NM_001033446	381142	Mm.329423	NM_001033446	ENSMUSG00000073568	Arl14epl	Gm949	ADP-ribosylation factor-like 14 effector protein-like	protein-coding	3.932797942	7.711538957
YAP_Mst_unique_1332	chr14	74947890	74948053	+	0	NA	promoter-TSS (NM_001252132)	promoter-TSS (NM_001252132)	-94	NM_001033439	380916	Mm.288868	NM_001033439	ENSMUSG00000068015	Lrch1	4832412D13Rik|AI552548|AW215503|Chdc1|mKIAA1016	leucine-rich repeats and calponin homology (CH) domain containing 1	protein-coding	5.653148723	7.874658063
YAP_Mst_unique_3861	chr9	53838918	53839123	+	0	NA	Intergenic	Intergenic	-11231	NM_025540	66402	Mm.29132	NM_025540	ENSMUSG00000042045	Sln	2310045A07Rik	sarcolipin	protein-coding	1.406426563	5.444257721
YAP_Mst_unique_3604	chr8	10775583	10776026	+	0	NA	Intergenic	Intergenic	106650	NR_040705	320014	Mm.403203	NR_040705	ENSMUSG00000109473	B930025P03Rik	-	RIKEN cDNA B930025P03 gene	ncRNA	1.383366236	13.66303581
YAP_Mst_unique_300	chr10	3174794	3175105	+	0	NA	Intergenic	Intergenic	-41756	NR_045946	619314	Mm.145928	NR_045946	ENSMUSG00000110909	B020014A21Rik	-	RIKEN cDNA B020014A21 gene	ncRNA	1.151466671	5.718691458
YAP_WT_common_Mst_1239	chr2	148826034	148826426	+	0	NA	intron (NM_027024, intron 2 of 3)	RLTR18|LTR|ERVK	6131	NM_027024	69294	Mm.46167	NM_027024	ENSMUSG00000036924	Cst13	1700006C19Rik|Cymg1|Mtcg1	cystatin 13	protein-coding	2.32958635	4.54002986
YAP_WT_common_Mst_890	chr17	23601362	23601643	+	0	NA	intron (NM_001289481, intron 1 of 6)	intron (NM_001289481, intron 1 of 6)	676	NM_001289482	332221	Mm.270315	NM_001033425	ENSMUSG00000023902	Zscan10	BC068284|Zfp206|Zkscan10|Znf206	zinc finger and SCAN domain containing 10	protein-coding	4.5616099	7.833506434
YAP_Mst_unique_3419	chr7	52170103	52170518	+	0	NA	Intergenic	RLTR13C2|LTR|ERVK	-154594	NM_001195601	100503036	Mm.279725	NM_001195601	ENSMUSG00000094445	1700015G11Rik	Ccdc179	RIKEN cDNA 1700015G11 gene	protein-coding	0.222864517	4.084779613
YAP_Mst_unique_3415	chr7	48917448	48917730	+	0	NA	Intergenic	Intergenic	-35993	NM_001360812	108961	Mm.240566	NM_001013368	ENSMUSG00000046179	E2f8	4432406C08Rik|AA410048	E2F transcription factor 8	protein-coding	1.064709636	5.704257607
YAP_Mst_unique_1703	chr17	13920753	13921127	+	0	NA	Intergenic	Intergenic	-27433	NM_001122977	635895	Mm.388844	NM_001122977	ENSMUSG00000067941	Gm7168	EG635895	predicted gene 7168	protein-coding	1.205251308	8.247115574
YAP_Mst_unique_621	chr11	58334835	58335005	+	0	NA	intron (NM_024480, intron 2 of 6)	intron (NM_024480, intron 2 of 6)	4130	NM_001308168	79566	Mm.290534	NM_024480	ENSMUSG00000013646	Sh3bp5l	2310074E09Rik|BC003251|mKIAA1720	SH3 binding domain protein 5 like	protein-coding	1.219889988	3.875524236
YAP_WT_common_Mst_363	chr11	79776538	79776987	+	0	NA	Intergenic	PB1D10|SINE|Alu	50362	NR_029959	723853	NANA	NR_029959	ENSMUSG00000065489	Mir365-2	Mirn365-2|mir-365-2	microRNA 365-2	ncRNA	3.837231728	19.78703554
YAP_Mst_unique_2542	chr3	129335487	129335751	+	0	NA	Intergenic	Intergenic	-2870	NM_007934	13809	Mm.1193	NM_007934	ENSMUSG00000028024	Enpep	6030431M22Rik|APA|Bp-1/6C3|Ly-51|Ly51	glutamyl aminopeptidase	protein-coding	0.962101915	4.745126626
YAP_Mst_unique_1513	chr15	102762526	102762690	+	0	NA	Intergenic	Intergenic	-15699	NR_104334	102216269	NANA	NR_104334	NANA	Cistr	Cistr-act|Gm38436	chondrogenesis associated transcript	ncRNA	3.792748871	4.01645239
YAP_WT_common_Mst_671	chr14	116933766	116934218	+	0	NA	intron (NM_001079844, intron 1 of 9)	intron (NM_001079844, intron 1 of 9)	8695	NM_011821	23888	Mm.440025	NM_011821	ENSMUSG00000058571	Gpc6	-	glypican 6	protein-coding	8.39111965	12.49131016
YAP_Mst_unique_3102	chr5	148214446	148214658	+	0	NA	intron (NM_001359503, intron 5 of 14)	RMER20A|LTR|ERVK	-50665	NM_001359511	77521	Mm.244177	NM_029920	ENSMUSG00000029651	Mtus2	5730592G18Rik|A730013O20Rik|AU067634|C130038G02Rik|Cazip|Gm763|mKIAA0774	microtubule associated tumor suppressor candidate 2	protein-coding	1.632247167	3.270892069
YAP_Mst_unique_3661	chr8	36218278	36218516	+	0	NA	intron (NM_001081150, intron 11 of 11)	intron (NM_001081150, intron 11 of 11)	30962	NM_001081150	244421	Mm.324032	NM_001081150	ENSMUSG00000039633	Lonrf1	-	LON peptidase N-terminal domain and ring finger 1	protein-coding	2.4729569	6.114521984
YAP_Mst_unique_3130	chr6	29204300	29204572	+	0	NA	intron (NM_001302933, intron 9 of 14)	intron (NM_001302933, intron 9 of 14)	7861	NM_011829	23917	Mm.260707	NM_011829	ENSMUSG00000003500	Impdh1	B930086D20Rik|IMPDH-I	inosine monophosphate dehydrogenase 1	protein-coding	4.032786498	5.415250686
YAP_Mst_unique_3868	chr9	56505853	56506089	+	0	NA	Intergenic	Intergenic	87352	NM_025812	66867	Mm.150856	NM_025812	ENSMUSG00000032329	Hmg20a	1200004E06Rik|5730490E10Rik|Hmgxb1|Ibraf	high mobility group 20A	protein-coding	2.836115541	6.452917667
YAP_WT_common_Mst_170	chr10	4333311	4333665	+	0	NA	intron (NM_031185, intron 2 of 3)	intron (NM_031185, intron 2 of 3)	53987	NM_001359811	381990	Mm.262466	NM_001033466	ENSMUSG00000075327	Zbtb2	Gm1103	zinc finger and BTB domain containing 2	protein-coding	5.255835876	8.568141664
YAP_WT_common_Mst_754	chr15	67071023	67071487	+	0	NA	Intergenic	Intergenic	-101614	NM_008681	17988	Mm.30837	NM_008681	ENSMUSG00000005125	Ndrg1	CAP43|CMT4D|DRG1|HMSNL|NMSL|Ndr1|Ndrl|PROXY1|RTP|TDD5	N-myc downstream regulated gene 1	protein-coding	4.037442346	3.435080042
YAP_Mst_unique_401	chr10	65033621	65033920	+	0	NA	Intergenic	RLTR13C1|LTR|ERVK	86597	NR_152621	102632700	NANA	NR_152621	ENSMUSG00000100528	Gm28881	-	predicted gene 28881	ncRNA	1.158895488	2.71882931
YAP_WT_unique_195	chr17	70866676	70866883	+	0	NA	Intergenic	Intergenic	-6179	NR_035427	100316676	NANA	NR_035427	ENSMUSG00000080468	Mir1195	Mirn1195|mmu-mir-1195	microRNA 1195	ncRNA	4.345858081	3.676301651
YAP_Mst_unique_4100	chrX	77616107	77616313	+	0	NA	intron (NM_020601, intron 1 of 15)	intron (NM_020601, intron 1 of 15)	59242	NM_001101585	628893	Mm.477437	NM_001101585	NANA	Cldn34-ps	EG628893|Gm6927	claudin 34, pseudogene	protein-coding	1.455617521	4.84332516
YAP_WT_common_Mst_1132	chr2	9856071	9856369	+	0	NA	TTS (NM_008091)	TTS (NM_008091)	22380	NM_001355110	14462	Mm.313866	NM_008091	ENSMUSG00000015619	Gata3	Gata-3|jal	GATA binding protein 3	protein-coding	3.720868457	14.20792909
YAP_WT_unique_370	chr6	122744576	122744804	+	0	NA	Intergenic	Intergenic	-1945	NM_011401	20527	Mm.395108	NM_011401	ENSMUSG00000003153	Slc2a3	AA408729|AL023014|AL024341|AU040424|C78366|Glut-3|Glut3	solute carrier family 2 (facilitated glucose transporter), member 3	protein-coding	6.072814786	5.787900824
YAP_Mst_unique_2717	chr4	105603691	105603986	+	0	NA	Intergenic	RMER20A|LTR|ERVK	446491	NM_080555	67916	Mm.348326	NM_080555	ENSMUSG00000028517	Plpp3	1110003O22Rik|2610002D05Rik|AV025606|D4Bwg0538e|D4Bwg1535e|Lpp3|PRG-2|Ppab2b|Ppap2b	phospholipid phosphatase 3	protein-coding	1.761834357	6.257440769
YAP_Mst_unique_1469	chr15	83323197	83323363	+	0	NA	intron (NM_001357756, intron 8 of 15)	MTB_Mm|LTR|ERVL-MaLR	18578	NR_162786	114483639	NANA	NR_162786	NANA	Mir12186	mmu-mir-12186	microRNA mir-12186	ncRNA	3.469746971	4.171856352
YAP_Mst_unique_1859	chr18	9562655	9563009	+	0	NA	Intergenic	RMER20A|LTR|ERVK	56637	NM_007593	26369	Mm.195831	NM_007593	ENSMUSG00000050996	Cetn1	caltractin	centrin 1	protein-coding	1.436377507	7.802274253
YAP_Mst_unique_4042	chrX	36805127	36805489	+	0	NA	Intergenic	Intergenic	9711	NM_007451	11740	Mm.371544	NM_007451	ENSMUSG00000016319	Slc25a5	Ant2	solute carrier family 25 (mitochondrial carrier, adenine nucleotide translocator), member 5	protein-coding	1.819753246	5.804663128
YAP_WT_common_Mst_54	chr1	66699862	66700333	+	0	NA	promoter-TSS (NM_001310644)	promoter-TSS (NM_001310644)	-734	NM_025683	66646	Mm.240912	NM_025683	ENSMUSG00000026005	Rpe	2810429B02Rik|5730518J08Rik	ribulose-5-phosphate-3-epimerase	protein-coding	2.209758346	3.996160665
YAP_Mst_unique_4153	chrX	122875825	122876075	+	0	NA	Intergenic	RLTR13D6|LTR|ERVK	-227573	NM_001310652	73061	Mm.292979	NM_028426	ENSMUSG00000079450	Cldn34c1	3110007F17Rik	claudin 34C1	protein-coding	1.061936105	2.978797053
YAP_Mst_unique_1600	chr16	33818836	33819059	+	0	NA	3' UTR (NM_010739, exon 13 of 13)	3' UTR (NM_010739, exon 13 of 13)	-10718	NM_010580	16419	Mm.6424	NM_010580	ENSMUSG00000022817	Itgb5	AA475909|AI874634|ESTM23|[b]-5|[b]5|[b]5A|[b]5B|beta-5|beta5	integrin beta 5	protein-coding	2.224665446	3.944730026
YAP_Mst_unique_2538	chr3	122471678	122471848	+	0	NA	intron (NM_013867, intron 3 of 11)	MTE2a|LTR|ERVL-MaLR	-11806	NM_001355264	29815	Mm.45815	NM_013867	ENSMUSG00000028121	Bcar3	AI131758|AND-34	breast cancer anti-estrogen resistance 3	protein-coding	3.185268301	7.452931223
YAP_Mst_unique_2805	chr4	138690612	138690817	+	0	NA	Intergenic	Intergenic	34142	NM_001285930	212190	Mm.292226	NM_178671	ENSMUSG00000043621	Ubxn10	5730509E04Rik|A830047D02|Ubxd3	UBX domain protein 10	protein-coding	3.600452002	9.238740374
YAP_WT_common_Mst_763	chr15	77827216	77827727	+	0	NA	intron (NM_022410, intron 1 of 40)	intron (NM_022410, intron 1 of 40)	14704	NM_022410	17886	Mm.29677	NM_022410	ENSMUSG00000022443	Myh9	Fltn|Myhn-1|Myhn1|NMHCIIA|NMMHC-A|NMMHC-IIA|TU72.6	myosin, heavy polypeptide 9, non-muscle	protein-coding	5.477591956	19.68097877
YAP_WT_common_Mst_1032	chr18	64188797	64189268	+	0	NA	intron (NR_045366, intron 2 of 5)	intron (NR_045366, intron 2 of 5)	-65327	NM_009182	20451	Mm.252110	NM_009182	ENSMUSG00000056812	St8sia3	AI847333|ST8SiaIII|Siat8c	ST8 alpha-N-acetyl-neuraminide alpha-2,8-sialyltransferase 3	protein-coding	5.401631513	5.760231589
YAP_Mst_unique_1646	chr16	70915218	70915424	+	0	NA	Intergenic	Intergenic	-215755	NR_040561	70972	Mm.399391	NR_040561	ENSMUSG00000116750	4931420L22Rik	-	RIKEN cDNA 4931420L22 gene	ncRNA	0.839779339	3.283610278
YAP_Mst_unique_714	chr11	88173046	88173277	+	0	NA	intron (NM_198013, intron 2 of 10)	intron (NM_198013, intron 2 of 10)	3596	NM_001172099	103841	Mm.374846	NM_198013	ENSMUSG00000018378	Cuedc1	AI841487|C330016O16Rik	CUE domain containing 1	protein-coding	3.047095896	4.614392418
YAP_Mst_unique_1860	chr18	10532362	10532538	+	0	NA	intron (NM_001083628, intron 18 of 32)	intron (NM_001083628, intron 18 of 32)	77902	NM_001081222	77805	Mm.210996	NM_144542	ENSMUSG00000024293	Esco1	A930014I12Rik	establishment of sister chromatid cohesion N-acetyltransferase 1	protein-coding	3.011818783	6.528262468
YAP_Mst_unique_3336	chr7	6316771	6316942	+	0	NA	exon (NM_001033249, exon 5 of 5)	exon (NM_001033249, exon 5 of 5)	13578	NM_001033249	213011	Mm.333558	NM_001033249	ENSMUSG00000030443	Zfp583	BC056221|Znf583	zinc finger protein 583	protein-coding	1.078042315	3.16142943
YAP_Mst_unique_2441	chr3	86884354	86884865	+	0	NA	intron (NM_001357460, intron 2 of 16)	intron (NM_001357460, intron 2 of 16)	36275	NM_001195499	70762	Mm.44490	NM_027539	ENSMUSG00000028078	Dclk2	6330415M09Rik|AU044875|CL2|CLICK2|Click-II|Dcamkl2	doublecortin-like kinase 2	protein-coding	2.17292904	3.58439411
YAP_WT_common_Mst_984	chr18	24070559	24071205	+	0	NA	Intergenic	RLTR13E|LTR|ERVK	-50069	NM_021559	59057	Mm.417427	NM_021559	ENSMUSG00000051469	Zfp24	3526401F17Rik|5033419P20Rik|AI480505|AI642085|AL024422|KOX17|ZF-12|Zfp191|Znf24	zinc finger protein 24	protein-coding	4.621252488	5.96188421
YAP_Mst_unique_2625	chr4	39380901	39381138	+	0	NA	Intergenic	MLT1E3|LTR|ERVL-MaLR	-69274	NM_001081095	75471	Mm.23522	NM_001081095	ENSMUSG00000028287	1700009N14Rik	AI429145	RIKEN cDNA 1700009N14 gene	protein-coding	2.093802773	3.85548274
YAP_Mst_unique_1063	chr13	43526303	43526524	+	0	NA	Intergenic	Intergenic	33778	NM_001081059	76137	Mm.426290	NM_001081059	ENSMUSG00000021371	Mcur1	6230416A05Rik|AU015498|AV136929|AW554392|C88263|Ccdc90a	mitochondrial calcium uniporter regulator 1	protein-coding	2.035897479	5.204966022
YAP_WT_common_Mst_1604	chr5	29131759	29132095	+	0	NA	Intergenic	Intergenic	-64066	NM_001289757	56874	Mm.87352	NM_021470	ENSMUSG00000029130	Rnf32	1700009J01Rik|2700025B22Rik|4930542N22Rik|Lmbr2	ring finger protein 32	protein-coding	2.372812721	9.479597743
YAP_Mst_unique_21	chr1	20774108	20774410	+	0	NA	Intergenic	RLTR13E|LTR|ERVK	10011	NM_145856	257630	Mm.222807	NM_145856	ENSMUSG00000041872	Il17f	C87042|IL-17F	interleukin 17F	protein-coding	1.300410779	5.608146267
YAP_WT_common_Mst_751	chr15	65883040	65883381	+	0	NA	intron (NM_010953, intron 11 of 14)	ORR1D1|LTR|ERVL-MaLR	29044	NM_001347038	18256	Mm.41776	NM_010953	ENSMUSG00000015001	Oc90	Ocn-95|PLA2L|Pla2ll|oc95	otoconin 90	protein-coding	3.693555796	4.819562191
YAP_WT_common_Mst_155	chr1	179072521	179072816	+	0	NA	intron (NM_027188, intron 8 of 11)	intron (NM_027188, intron 8 of 11)	445373	NM_027188	69726	Mm.222338	NM_027188	ENSMUSG00000055067	Smyd3	2410008A19Rik|Zmynd1	SET and MYND domain containing 3	protein-coding	4.306706206	11.99821212
YAP_WT_unique_250	chr2	168761078	168761314	+	0	NA	intron (NM_175303, intron 1 of 3)	intron (NM_175303, intron 1 of 3)	6005	NM_201395	99377	Mm.434054	NM_175303	ENSMUSG00000027547	Sall4	5730441M18Rik|AA407717|AL022809|AW536104|C330011P20Rik|C78083|C78563|Tex20	spalt like transcription factor 4	protein-coding	4.840955837	4.732139622
YAP_WT_common_Mst_802	chr15	100231703	100231968	+	0	NA	intron (NM_007497, intron 1 of 6)	L1MB2|LINE|L1	3976	NM_007497	11908	Mm.676	NM_007497	ENSMUSG00000023027	Atf1	-	activating transcription factor 1	protein-coding	4.96669495	9.135164271
YAP_WT_common_Mst_161	chr1	186510519	186510852	+	0	NA	Intergenic	Intergenic	47996	NR_131124	320449	Mm.404477	NR_131124	ENSMUSG00000103690	A730004F24Rik	-	RIKEN cDNA A730004F24 gene	ncRNA	4.684158411	4.324485243
YAP_WT_common_Mst_24	chr1	34066474	34066743	+	0	NA	intron (NM_134448, intron 1 of 97)	intron (NM_134448, intron 1 of 97)	-50751	NR_105861	102466987	NANA	NR_105861	ENSMUSG00000105982	Mir6896	mmu-mir-6896	microRNA 6896	ncRNA	4.936036339	7.929918821
YAP_Mst_unique_951	chr12	102504148	102504336	+	0	NA	Intergenic	MT2B|LTR|ERVL	34332	NM_013747	27277	Mm.273370	NM_013747	ENSMUSG00000021192	Golga5	Ret-II	golgi autoantigen, golgin subfamily a, 5	protein-coding	2.636640529	5.214685846
YAP_Mst_unique_2113	chr2	23505113	23505457	+	0	NA	Intergenic	Lx9|LINE|L1	66819	NM_029773	76857	Mm.276415	NM_029773	ENSMUSG00000026771	Spopl	4921517N04Rik|AU014935|BB233739|E430033K04Rik	speckle-type BTB/POZ protein-like	protein-coding	2.116243935	5.270194496
YAP_Mst_unique_2771	chr4	128163622	128163808	+	0	NA	intron (NM_029137, intron 2 of 4)	MLT1D|LTR|ERVL-MaLR	2882	NM_029137	74989	Mm.388887	NM_029137	NANA	Csmd2os	4930465A12Rik	CUB and Sushi multiple domains 2, opposite strand	protein-coding	3.098651038	5.724807705
YAP_WT_common_Mst_175	chr10	12572785	12573063	+	0	NA	intron (NM_011682, intron 50 of 73)	intron (NM_011682, intron 50 of 73)	288811	NM_011682	22288	Mm.331784	NM_011682	ENSMUSG00000019820	Utrn	AA589569|DRP|Dmdl	utrophin	protein-coding	3.322997816	5.055170984
YAP_Mst_unique_438	chr10	80766355	80766728	+	0	NA	intron (NM_199322, intron 3 of 27)	intron (NM_199322, intron 3 of 27)	11338	NM_199322	208266	Mm.152371	NM_199322	ENSMUSG00000061589	Dot1l	A630076O07|AW907654|Dot1|KMT4|mDot1	DOT1-like, histone H3 methyltransferase (S. cerevisiae)	protein-coding	2.323988279	9.132431339
YAP_WT_unique_281	chr4	111219245	111219692	+	0	NA	intron (NM_001284190, intron 5 of 12)	LTRIS2|LTR|ERV1	-195538	NR_033793	67621	Mm.45533	NM_026279	ENSMUSG00000028545	Bend5	2310026E23Rik	BEN domain containing 5	protein-coding	2.509215678	1.517203856
YAP_Mst_unique_96	chr1	67020952	67021144	+	0	NA	exon (NM_021295, exon 4 of 10)	exon (NM_021295, exon 4 of 10)	17786	NM_001190984	14768	Mm.20522	NM_021295	ENSMUSG00000026000	Lancl1	AW124738|Gpr69|Gpr69a|p40	LanC (bacterial lantibiotic synthetase component C)-like 1	protein-coding	1.681299154	4.31420454
YAP_WT_common_Mst_1257	chr2	163052107	163052503	+	0	NA	Intergenic	Intergenic	-2330	NM_008652	17865	Mm.4594	NM_008652	ENSMUSG00000017861	Mybl2	B-Myb|Bmyb	myeloblastosis oncogene-like 2	protein-coding	8.173570194	14.93815222
YAP_Mst_unique_360	chr10	41293044	41293443	+	0	NA	intron (NM_133999, intron 1 of 22)	intron (NM_133999, intron 1 of 22)	9998	NM_133999	103199	Mm.277242	NM_133999	ENSMUSG00000038417	Fig4	A530089I17Rik|AI326867|Sac3	FIG4 phosphoinositide 5-phosphatase	protein-coding	3.042100657	6.542183028
YAP_WT_common_Mst_929	chr17	70683840	70684127	+	0	NA	intron (NM_027712, intron 5 of 9)	intron (NM_027712, intron 5 of 9)	122236	NM_001128181	224997	Mm.311840	NM_027712	ENSMUSG00000003279	Dlgap1	4933422O14Rik|9630002F18|AI845682|AI848168|BB075781|D17Bwg0511e|GKAP/SAPAP|GKPA/SAPAP|Gkap|Sapap1|mKIAA4162	DLG associated protein 1	protein-coding	4.225139801	7.02128229
YAP_WT_common_Mst_2175	chr9	70197107	70197354	+	0	NA	Intergenic	RLTR17|LTR|ERVK	-10120	NM_181072	71602	Mm.249311	NM_181072	ENSMUSG00000032220	Myo1e	2310020N23Rik|9130023P14Rik|AA407778|myosin-1e|myr 3	myosin IE	protein-coding	4.158939454	4.6592841
YAP_Mst_unique_3029	chr5	120429057	120429281	+	0	NA	Intergenic	Intergenic	-2717	NM_008499	16873	Mm.5151	NM_008499	ENSMUSG00000029595	Lhx5	Lim2	LIM homeobox protein 5	protein-coding	3.862984961	6.117365948
YAP_WT_common_Mst_2157	chr9	60324086	60324505	+	0	NA	intron (NM_001040426, intron 6 of 17)	intron (NM_001040426, intron 6 of 17)	-183075	NM_172444	207596	Mm.28791	NM_172444	ENSMUSG00000032289	Thsd4	ADAMTSL-6|ADAMTSL6|AI585901|Adamtsl4|B230114P05Rik	thrombospondin, type I, domain containing 4	protein-coding	2.097048979	8.455882825
YAP_Mst_unique_2575	chr3	153390360	153390660	+	0	NA	intron (NM_011372, intron 3 of 4)	L1MC1|LINE|L1	-91861	NR_126464	75489	Mm.443252	NR_126464	ENSMUSG00000105023	1700012D16Rik	-	RIKEN cDNA 1700012D16 gene	ncRNA	1.424555916	6.379312958
YAP_Mst_unique_2410	chr3	58679433	58679675	+	0	NA	intron (NM_009174, intron 1 of 1)	intron (NM_009174, intron 1 of 1)	12834	NM_009174	20439	Mm.2847	NM_009174	ENSMUSG00000036432	Siah2	AA415433|Sinh2	siah E3 ubiquitin protein ligase 2	protein-coding	0.953823447	4.195724244
YAP_WT_unique_29	chr10	21829262	21829515	+	0	NA	Intergenic	Intergenic	-52796	NM_001161845	20393	Mm.28405	NM_011361	ENSMUSG00000019970	Sgk1	Sgk	serum/glucocorticoid regulated kinase 1	protein-coding	4.836335502	4.616122598
YAP_WT_common_Mst_1302	chr3	17659773	17660315	+	0	NA	Intergenic	RLTR13D6|LTR|ERVK	-129877	NR_033490	70441	Mm.458192	NR_033490	ENSMUSG00000100252	Mir124-2hg	100040120|2610100L16Rik|6430547I21Rik|A930005K07Rik|AW125202|Gm2612	Mir124-2 host gene (non-protein coding)	ncRNA	2.283643043	6.290109247
YAP_Mst_unique_1455	chr15	77356589	77356767	+	0	NA	Intergenic	Intergenic	42432	NM_029419	75761	Mm.232636	NM_029419	ENSMUSG00000010601	Apol7a	9130022K13Rik|Apol3	apolipoprotein L 7a	protein-coding	5.373649471	6.929976943
YAP_WT_common_Mst_574	chr13	86379175	86379634	+	0	NA	Intergenic	RLTR13E|LTR|ERVK	-332609	NM_007749	12867	Mm.378898	NM_007749	ENSMUSG00000017778	Cox7c	COXVIIc|Cox7c1	cytochrome c oxidase subunit 7C	protein-coding	5.744090681	8.348579132
YAP_WT_common_Mst_30	chr1	36987220	36987466	+	0	NA	Intergenic	Intergenic	-41970	NM_001370829	70853	Mm.148848	NM_027580	ENSMUSG00000050122	Vwa3b	4921511C04Rik|A230074B11Rik|Gm555	von Willebrand factor A domain containing 3B	protein-coding	5.301829562	7.154813974
YAP_Mst_unique_3998	chr9	119597177	119597336	+	0	NA	Intergenic	Intergenic	-18240	NM_021544	20271	Mm.103584	NM_021544	ENSMUSG00000032511	Scn5a	Nav1.5|Nav1.5c|SkM1|SkM2|mH1	sodium channel, voltage-gated, type V, alpha	protein-coding	2.100498072	5.416417766
YAP_Mst_unique_989	chr12	118305304	118305563	+	0	NA	Intergenic	RLTR13B4|LTR|ERVK	-3993	NM_001166385	20688	Mm.34699	NM_009239	ENSMUSG00000025323	Sp4	5730497N03Rik|HF-1b|HF1-b	trans-acting transcription factor 4	protein-coding	1.381760005	2.7449719
YAP_Mst_unique_4207	chrX	163964939	163965100	+	0	NA	Intergenic	RLTR13D6|LTR|ERVK	-6353	NM_178794	22184	Mm.426178	NM_009453	ENSMUSG00000031370	Zrsr2	35kDa|5031411E02Rik|A230052C13Rik|C77286|U2af1-rs2|URP	zinc finger (CCCH type), RNA binding motif and serine/arginine rich 2	protein-coding	0.50075731	3.671258714
YAP_WT_common_Mst_1549	chr4	133442269	133442547	+	0	NA	Intergenic	Intergenic	-37725	NM_175307	100342	Mm.204656	NM_175307	ENSMUSG00000046694	Tent5b	4732473B16Rik|AU045678|AU046069|Fam46b	terminal nucleotidyltransferase 5B	protein-coding	5.109109142	5.420605031
YAP_Mst_unique_2101	chr2	17717332	17717601	+	0	NA	intron (NM_028757, intron 2 of 6)	MER77B|LTR|ERVL	13668	NR_156123	74103	Mm.120298	NM_028757	ENSMUSG00000053702	Nebl	1200007O21Rik|A630080F05Rik|BB140644|D830029A09Rik|Lnebl	nebulette	protein-coding	1.244739598	4.783125638
YAP_WT_common_Mst_450	chr12	35642558	35643116	+	0	NA	Intergenic	RLTR13D6|LTR|ERVK	43467	NR_045051	71581	Mm.100110	NR_045050	ENSMUSG00000113985	9130015A21Rik	100043575|Gm4527	RIKEN cDNA 9130015A21 gene	ncRNA	15.50722406	22.37319289
YAP_Mst_unique_1302	chr14	59366427	59366950	+	0	NA	Intergenic	RLTR13D4|LTR|ERVK	-1198	NM_199015	219132	Mm.479285	NM_199015	ENSMUSG00000068245	Phf11d	D14Ertd668e|Phf11|Phf11l	PHD finger protein 11D	protein-coding	2.78665709	4.313028367
YAP_WT_common_Mst_1727	chr6	31048930	31049335	+	0	NA	Intergenic	Intergenic	13615	NR_029744	387222	NANA	NR_029744	ENSMUSG00000065610	Mir29a	Mirn29a|mir-29a|mmu-mir-29a	microRNA 29a	ncRNA	3.596572205	4.227243847
YAP_Mst_unique_1046	chr13	36512843	36513018	+	0	NA	intron (NM_001039189, intron 5 of 5)	B4|SINE|B4	221547	NM_153529	68404	Mm.232930	NM_153529	ENSMUSG00000039114	Nrn1	0710008J23Rik|Cpg15|Nrn	neuritin 1	protein-coding	1.777851033	5.117114824
YAP_WT_common_Mst_78	chr1	94298439	94298750	+	0	NA	Intergenic	RLTR17|LTR|ERVK	-246041	NM_008798	18566	Mm.5024	NM_008798	ENSMUSG00000026285	Pdcd1	Ly101|PD-1|Pdc1	programmed cell death 1	protein-coding	2.302933342	5.446372817
YAP_Mst_unique_2225	chr2	91983804	91983967	+	0	NA	intron (NM_011957, intron 10 of 11)	B1_Mus2|SINE|Alu	-20322	NM_138306	104418	Mm.314923	NM_138306	ENSMUSG00000040479	Dgkz	E130307B02Rik|F730209L11Rik|mDGK[z]	diacylglycerol kinase zeta	protein-coding	2.402588207	5.49153786
YAP_Mst_unique_1432	chr15	58161247	58161415	+	0	NA	Intergenic	B1_Mus1|SINE|Alu	19965	NM_001326599	76773	Mm.26771	NM_029734	ENSMUSG00000022359	Wdyhv1	2410187C16Rik|AU014961|AW550036|Ntaq1	WDYHV motif containing 1	protein-coding	2.880095296	5.027421062
YAP_WT_common_Mst_1566	chr4	141286767	141287286	+	0	NA	Intergenic	Intergenic	8587	NR_151527	100503810	NANA	NR_151527	ENSMUSG00000085395	Gm13056	-	predicted gene 13056	ncRNA	16.44740135	26.60008484
YAP_WT_common_Mst_1399	chr3	127463945	127464398	+	0	NA	intron (NM_001327938, intron 1 of 47)	MER129|LTR?|LTR?	34944	NM_001327938	109676	Mm.220242	NM_178655	ENSMUSG00000032826	Ank2	100043364|AI835472|AW491075|Ank-2|Gm4392	ankyrin 2, brain	protein-coding	2.501580569	4.0423123
YAP_Mst_unique_1039	chr13	33904113	33904401	+	0	NA	intron (NM_148942, intron 1 of 6)	intron (NM_148942, intron 1 of 6)	1451	NM_148942	97848	Mm.272188	NM_148942	ENSMUSG00000052180	Serpinb6c	C76171|C76174|SPI3C|SPIC|ovalbumin	serine (or cysteine) peptidase inhibitor, clade B, member 6c	protein-coding	1.844608736	5.938619384
YAP_Mst_unique_569	chr11	29932609	29932971	+	0	NA	intron (NM_146016, intron 2 of 41)	intron (NM_146016, intron 2 of 41)	93243	NM_146016	237711	Mm.445271	NM_146016	ENSMUSG00000044072	Eml6	2900083P10Rik|C230094A16Rik|EMAP-6	echinoderm microtubule associated protein like 6	protein-coding	1.340870813	3.744943953
YAP_Mst_unique_2243	chr2	107950726	107950964	+	0	NA	Intergenic	RLTR13D4|LTR|ERVK	660256	NM_021275	16492	Mm.142718	NM_021275	ENSMUSG00000042604	Kcna4	Kv1.4	potassium voltage-gated channel, shaker-related subfamily, member 4	protein-coding	2.327488847	2.772864621
YAP_Mst_unique_743	chr11	103067553	103067876	+	0	NA	3' UTR (NM_008707, exon 12 of 12)	3' UTR (NM_008707, exon 12 of 12)	13234	NM_001361706	72469	Mm.264743	NM_152813	ENSMUSG00000020937	Plcd3	2610205J15Rik|mKIAA1964	phospholipase C, delta 3	protein-coding	3.004543858	5.454441517
YAP_Mst_unique_3006	chr5	112208456	112208638	+	0	NA	intron (NR_045377, intron 2 of 3)	intron (NR_045377, intron 2 of 3)	1784	NR_045378	75569	Mm.243721	NR_045377	ENSMUSG00000101683	1700028D13Rik	-	RIKEN cDNA 1700028D13 gene	ncRNA	1.836501047	5.571371537
YAP_Mst_unique_2125	chr2	27844950	27845197	+	0	NA	Intergenic	MTD|LTR|ERVL-MaLR	-41352	NM_015734	12831	Mm.7281	NM_015734	ENSMUSG00000026837	Col5a1	AI413331	collagen, type V, alpha 1	protein-coding	1.214971076	4.522246332
YAP_Mst_unique_642	chr11	63248515	63248704	+	0	NA	Intergenic	RMER19B|LTR|ERVK	115806	NM_001302260	18858	Mm.1237	NM_008885	ENSMUSG00000018217	Pmp22	22kDa|Gas-3|HNPP|TRE002|Tr|trembler	peripheral myelin protein 22	protein-coding	1.585856984	4.02458286
YAP_Mst_unique_1983	chr19	17546477	17546671	+	0	NA	intron (NM_001190483, intron 20 of 37)	MLT1D|LTR|ERVL-MaLR	152531	NM_019437	54391	Mm.7013	NM_019437	ENSMUSG00000024712	Rfk	0610038L10Rik|AF031381|KOI-4	riboflavin kinase	protein-coding	0.475444303	4.269956288
YAP_WT_common_Mst_652	chr14	72847530	72847833	+	0	NA	Intergenic	Intergenic	-137678	NM_207636	319448	Mm.205421	NM_207636	ENSMUSG00000033487	Fndc3a	1700094E19Rik|D14Ertd453e|F730017H24Rik|Fndc3|sys	fibronectin type III domain containing 3A	protein-coding	3.125968093	6.763535085
YAP_Mst_unique_3706	chr8	72790340	72790585	+	0	NA	Intergenic	RLTR13D6|LTR|ERVK	28803	NM_007975	14065	Mm.12948	NM_007975	ENSMUSG00000050147	F2rl3	PAR4	coagulation factor II (thrombin) receptor-like 3	protein-coding	1.837273335	3.937329031
YAP_Mst_unique_1918	chr18	61532674	61532847	+	0	NA	intron (NM_177828, intron 1 of 12)	Lx8|LINE|L1	3776	NM_177828	328967	Mm.488098	NM_177828	ENSMUSG00000045094	Arhgef37	4933429F08Rik	Rho guanine nucleotide exchange factor (GEF) 37	protein-coding	2.131302047	4.199341248
YAP_Mst_unique_2071	chr19	57204336	57204523	+	0	NA	intron (NM_001362445, intron 1 of 20)	MIR|SINE|MIR	-6798	NM_001290816	226251	Mm.217161	NM_178688	ENSMUSG00000025085	Ablim1	2210411C18Rik|2610209L21Rik|4833406P10Rik|9330196J19Rik|AV079770|AW060987|AW215784|Limab1|mKIAA0059	actin-binding LIM protein 1	protein-coding	1.602727803	5.33281015
YAP_Mst_unique_1022	chr13	21959504	21959778	+	0	NA	exon (NM_183014, exon 6 of 6)	exon (NM_183014, exon 6 of 6)	14541	NM_001360886	193452	Mm.187446	NM_183014	ENSMUSG00000006720	Zfp184	4930500C15Rik	zinc finger protein 184 (Kruppel-like)	protein-coding	1.812091127	6.117365948
YAP_WT_common_Mst_96	chr1	120266525	120266930	+	0	NA	intron (NM_001085409, intron 2 of 5)	intron (NM_001085409, intron 2 of 5)	-1447	NM_133186	68428	Mm.181033	NM_133186	ENSMUSG00000026389	Steap3	1010001D01Rik|Tsap6|pHyde	STEAP family member 3	protein-coding	4.338722025	9.877520277
YAP_Mst_unique_299	chr10	3172850	3173057	+	0	NA	Intergenic	RLTR13D6|LTR|ERVK	-39760	NR_045946	619314	Mm.145928	NR_045946	ENSMUSG00000110909	B020014A21Rik	-	RIKEN cDNA B020014A21 gene	ncRNA	0.891458068	4.411561982
YAP_WT_common_Mst_1863	chr6	149131113	149131598	+	0	NA	Intergenic	RLTR9A3B|LTR|ERVK	-10158	NM_001252096	320204	Mm.274099	NM_177101	ENSMUSG00000039958	Etfbkmt	4833442J19Rik|AI256744|ETFB-KMT|Mettl20	electron transfer flavoprotein beta subunit lysine methyltransferase	protein-coding	9.204396265	5.139762199
YAP_Mst_unique_411	chr10	69335709	69335977	+	0	NA	3' UTR (NM_007659, exon 8 of 8)	3' UTR (NM_007659, exon 8 of 8)	17069	NM_007659	12534	Mm.68442	NM_007659	ENSMUSG00000019942	Cdk1	Cdc2|Cdc2a|p34<CDC2>	cyclin-dependent kinase 1	protein-coding	2.757223466	4.611397297
YAP_Mst_unique_1086	chr13	51140425	51140595	+	0	NA	intron (NM_011462, intron 2 of 3)	intron (NM_011462, intron 2 of 3)	6192	NM_011462	20729	Mm.188432	NM_011462	ENSMUSG00000021395	Spin1	Spin	spindlin 1	protein-coding	2.372008309	4.372386318
YAP_Mst_unique_3857	chr9	53401223	53401497	+	0	NA	promoter-TSS (NR_105807)	promoter-TSS (NR_105807)	-474	NR_105807	102466640	NANA	NR_105807	ENSMUSG00000098362	Mir130c	Gm27641|mmu-mir-130c	microRNA 130c	ncRNA	2.14922436	7.044239576
YAP_WT_common_Mst_952	chr17	88256008	88256414	+	0	NA	Intergenic	CpG	130699	NM_001190356	225058	Mm.312053	NM_001190356	NANA	Gm4832	EG225058	predicted gene 4832	protein-coding	7.517159924	13.69434911
YAP_WT_common_Mst_2131	chr9	32095557	32095867	+	0	NA	intron (NM_001370958, intron 1 of 22)	intron (NM_001370958, intron 1 of 22)	-20276	NM_001195632	330914	Mm.46683	NM_177379	ENSMUSG00000041444	Arhgap32	3426406O18Rik|Gc-gap|Grit|Px-rics|Rics|mKIAA0712|p200Rhogap|p250Gap	Rho GTPase activating protein 32	protein-coding	4.173514298	6.88449544
YAP_Mst_unique_1961	chr19	9027921	9028237	+	0	NA	intron (NM_001039959, intron 4 of 5)	intron (NM_001039959, intron 4 of 5)	38795	NM_001286518	66395	Mm.203866	NM_009643	ENSMUSG00000069833	Ahnak	DY6	AHNAK nucleoprotein (desmoyokin)	protein-coding	1.791352647	5.682095956
YAP_Mst_unique_55	chr1	43971118	43971399	+	0	NA	intron (NM_001310540, intron 12 of 28)	Lx3_Mus|LINE|L1	37264	NM_009418	22019	Mm.401675	NM_009418	ENSMUSG00000041763	Tpp2	TPP-2|TppII	tripeptidyl peptidase II	protein-coding	2.095874819	3.374433541
YAP_WT_common_Mst_1773	chr6	72901055	72901351	+	0	NA	Intergenic	ID_B1|SINE|B4	-1224	NM_019715	74287	Mm.29194	NM_019715	ENSMUSG00000055239	Kcmf1	1700094M07Rik|Debt91|Pmcf	potassium channel modulatory factor 1	protein-coding	6.126147867	4.863225828
YAP_Mst_unique_657	chr11	69708036	69708196	+	0	NA	Intergenic	RLTR9A3|LTR|ERVK	-12018	NM_001159503	619441	Mm.8983	NM_001034097	ENSMUSG00000018752	Tnfsfm13	Tnfsf12-Tnfsf13|Tnfsf12Tnfsf13|Tnfsf12tnfsf13|Twe-pril	tumor necrosis factor (ligand) superfamily, membrane-bound member 13	protein-coding	3.311129966	5.804953884
YAP_WT_common_Mst_1807	chr6	99310150	99310544	+	0	NA	intron (NM_053202, intron 1 of 18)	intron (NM_053202, intron 1 of 18)	-43832	NM_001197321	108655	Mm.234965	NM_053202	ENSMUSG00000030067	Foxp1	3110052D19Rik|4932443N09Rik|AI461938|AW494214	forkhead box P1	protein-coding	4.840955837	14.11037996
YAP_Mst_unique_3323	chr6	147729726	147729935	+	0	NA	Intergenic	B4A|SINE|B4	39589	NR_033636	100039727	Mm.396220	NR_033636	ENSMUSG00000085077	1700049E15Rik	Gm15761	RIKEN cDNA 1700049E15 gene	ncRNA	2.317790976	4.612299723
YAP_WT_common_Mst_729	chr15	53925558	53926121	+	0	NA	Intergenic	Intergenic	-23403	NM_177225	320679	Mm.442455	NM_177225	ENSMUSG00000058656	Samd12	A830094I09Rik	sterile alpha motif domain containing 12	protein-coding	3.760245999	2.922500477
YAP_WT_common_Mst_2106	chr8	126602911	126603592	+	0	NA	Intergenic	Intergenic	-9265	NM_001164598	270110	Mm.334918	NM_001164598	ENSMUSG00000051495	Irf2bp2	E130305N23Rik|IRF-2BP2	interferon regulatory factor 2 binding protein 2	protein-coding	4.163187604	8.944828834
YAP_Mst_unique_2588	chr4	3416734	3417044	+	0	NA	Intergenic	Intergenic	-120201	NR_037306	100499523	NANA	NR_037306	ENSMUSG00000094253	Mir3471-2	mmu-mir-3471-2	microRNA 3471-2	ncRNA	2.571182916	4.589663626
YAP_WT_common_Mst_691	chr15	10598798	10599040	+	0	NA	intron (NM_030690, intron 5 of 17)	intron (NM_030690, intron 5 of 17)	-1374	NR_033541	100038608	Mm.450744	NR_033541	ENSMUSG00000115667	Gm10389	-	predicted gene 10389	ncRNA	4.673734891	4.545367931
YAP_WT_common_Mst_684	chr15	7090343	7090695	+	0	NA	Intergenic	Intergenic	-39053	NM_001113386	16880	Mm.149720	NM_013584	ENSMUSG00000054263	Lifr	A230075M04Rik|AW061234|LIF	LIF receptor alpha	protein-coding	5.351273784	10.83103036
YAP_Mst_unique_1102	chr13	55388126	55388363	+	0	NA	Intergenic	ORR1A2|LTR|ERVL-MaLR	-11404	NM_011392	20505	Mm.276355	NM_011392	ENSMUSG00000021490	Slc34a1	NaPi-IIa|Npt2|Npt2a|Slc17a2	solute carrier family 34 (sodium phosphate), member 1	protein-coding	1.752951159	3.712687083
YAP_WT_unique_403	chr7	129420873	129421577	+	0	NA	Intergenic	Intergenic	164131	NM_001080963	381925	Mm.39184	NM_001080963	ENSMUSG00000070366	Plpp4	C030048B12Rik|Gm1090|Ppapdc1a	phospholipid phosphatase 4	protein-coding	4.898593695	1.205154836
YAP_Mst_unique_3127	chr6	27264930	27265149	+	0	NA	Intergenic	RMER20A|LTR|ERVK	671711	NR_030420	735266	NANA	NR_030420	ENSMUSG00000076067	Mir592	Mirn592|mir-592|mmu-mir-592	microRNA 592	ncRNA	3.424009397	4.402649735
YAP_WT_unique_308	chr5	88684407	88684686	+	0	NA	Intergenic	Intergenic	-8375	NM_178700	231413	Mm.332474	NM_178700	ENSMUSG00000044221	Grsf1	BB232551|C80280|D5Wsu31e	G-rich RNA sequence binding factor 1	protein-coding	4.056134209	2.913031404
YAP_Mst_unique_3960	chr9	103004477	103004642	+	0	NA	Intergenic	Lx9|LINE|L1	-3928	NM_033314	24059	Mm.207106	NM_033314	ENSMUSG00000032548	Slco2a1	2310021C19Rik|Pgt|Slc21a2	solute carrier organic anion transporter family, member 2a1	protein-coding	1.675511549	6.346664805
YAP_Mst_unique_783	chr11	118462896	118463078	+	0	NA	Intergenic	Intergenic	-7992	NR_045902	100126224	Mm.441989	NR_045902	ENSMUSG00000086514	Gm11747	-	predicted gene 11747	ncRNA	1.899828669	6.407077268
YAP_Mst_unique_3318	chr6	144937276	144937547	+	0	NA	Intergenic	B4|SINE|B4	111401	NM_001024468	12035	Mm.4606	NM_007532	ENSMUSG00000030268	Bcat1	BCATc|Eca39	branched chain aminotransferase 1, cytosolic	protein-coding	2.087716137	6.684621695
YAP_Mst_unique_1739	chr17	32066169	32066487	+	0	NA	Intergenic	Intergenic	18043	NM_001163734	72462	Mm.102761	NM_028244	ENSMUSG00000058392	Rrp1b	2600005C20Rik|D030064A17|Kiaa0179|mKIAA0179	ribosomal RNA processing 1 homolog B (S. cerevisiae)	protein-coding	1.453160487	5.220322735
YAP_Mst_unique_1816	chr17	82310358	82310739	+	0	NA	Intergenic	LTRIS2|LTR|ERV1	-572161	NR_104580	20541	Mm.265834	NM_011406	ENSMUSG00000054640	Slc8a1	AI852629|AV344025|D930008O12Rik|Ncx1	solute carrier family 8 (sodium/calcium exchanger), member 1	protein-coding	1.334853442	3.870061354
YAP_WT_common_Mst_1473	chr4	62663349	62663529	+	0	NA	intron (NM_134257, intron 10 of 15)	intron (NM_134257, intron 10 of 15)	-10535	NM_001310706	50780	Mm.286753	NM_019492	ENSMUSG00000059810	Rgs3	4930506N09Rik|C2PA-RGS3|C2pa|PDZ-RGS3|RGS3S	regulator of G-protein signaling 3	protein-coding	4.930107878	6.102344791
YAP_WT_common_Mst_2174	chr9	70047849	70048280	+	0	NA	Intergenic	B1F|SINE|Alu	-9976	NM_028087	72077	Mm.195555	NM_028087	ENSMUSG00000032226	Gcnt3	2010013H22Rik|2210021I22Rik|2210401J11Rik	glucosaminyl (N-acetyl) transferase 3, mucin type	protein-coding	5.257951752	20.45415569
YAP_WT_common_Mst_886	chr17	21066995	21067319	+	0	NA	Intergenic	RLTR13D6|LTR|ERVK	-24051	NR_137274	328766	Mm.50947	NR_137274	ENSMUSG00000102080	Gm5092	4933430A09	predicted gene 5092	ncRNA	4.136365435	5.908225232
YAP_Mst_unique_692	chr11	83233695	83233913	+	0	NA	Intergenic	ETnERV-int|LTR|ERVK	10228	NR_015519	100043636	Mm.295569	NR_015519	ENSMUSG00000087107	AI662270	AW496474	expressed sequence AI662270	ncRNA	1.534610464	3.724423713
YAP_Mst_unique_2746	chr4	117682298	117682461	+	0	NA	promoter-TSS (NM_023178)	promoter-TSS (NM_023178)	-154	NM_023178	66233	Mm.29142	NM_023178	ENSMUSG00000009640	Dmap1	1500016M21Rik|DNMAP1|DNMTAP1|Dmtap1|mKIAA1425	DNA methyltransferase 1-associated protein 1	protein-coding	3.886539747	7.460202375
YAP_Mst_unique_2761	chr4	123645277	123645502	+	0	NA	intron (NM_001199136, intron 1 of 97)	B1_Mur3|SINE|Alu	-20492	NR_136925	102633214	Mm.399387	NR_136925	NANA	Gm12925	-	predicted gene 12925	ncRNA	2.15369958	4.887276138
YAP_WT_common_Mst_1084	chr19	14655907	14656394	+	0	NA	Intergenic	Intergenic	-57967	NM_001302947	21888	Mm.103638	NM_011600	ENSMUSG00000024642	Tle4	5730411M05Rik|AA792082|Bce-1|Bce1|ESTM13|ESTM14|Grg4|X83332|X83333|grg-4	transducin-like enhancer of split 4	protein-coding	3.395943746	7.799920152
YAP_Mst_unique_670	chr11	75714062	75714224	+	0	NA	Intergenic	Intergenic	-18744	NM_009536	22627	Mm.234700	NM_009536	ENSMUSG00000020849	Ywhae	AU019196	tyrosine 3-monooxygenase/tryptophan 5-monooxygenase activation protein, epsilon polypeptide	protein-coding	3.057208957	4.274233195
YAP_Mst_unique_2963	chr5	76947964	76948159	+	0	NA	intron (NM_172146, intron 1 of 10)	intron (NM_172146, intron 1 of 10)	-3241	NM_001356974	67054	Mm.182931	NM_025939	ENSMUSG00000029247	Paics	2610511I09Rik|ADE2H1|AIRC|PAIS	phosphoribosylaminoimidazole carboxylase, phosphoribosylaminoribosylaminoimidazole, succinocarboxamide synthetase	protein-coding	3.133748004	6.155512788
YAP_WT_unique_58	chr11	71502245	71502440	+	0	NA	Intergenic	RLTR12BD_Mm|LTR|ERVK	-14194	NR_152165	619299	Mm.387056	NR_152165	NANA	9230020A06Rik	-	RIKEN cDNA 9230020A06 gene	ncRNA	4.31629442	2.861012986
YAP_Mst_unique_2527	chr3	116221587	116221897	+	0	NA	Intergenic	Intergenic	31742	NM_022427	64378	Mm.40025	NM_022427	ENSMUSG00000068696	Gpr88	AW061286|Strg	G-protein coupled receptor 88	protein-coding	2.235811231	6.611301176
YAP_Mst_unique_755	chr11	107539612	107539792	+	0	NA	Intergenic	B1_Mus2|SINE|Alu	-8231	NM_001368755	78455	Mm.272047	NM_198298	ENSMUSG00000020721	Helz	3110078M01Rik|9430093I07Rik|9630002H22Rik|AI851979|DRHC	helicase with zinc finger domain	protein-coding	3.713587752	6.665638157
YAP_WT_common_Mst_838	chr16	30628397	30628757	+	0	NA	Intergenic	Intergenic	28854	NM_177632	224093	Mm.28244	NM_177632	ENSMUSG00000046546	Fam43a	Tuf1	family with sequence similarity 43, member A	protein-coding	3.916488908	12.00314186
YAP_Mst_unique_352	chr10	36936049	36936326	+	0	NA	Intergenic	MLTR18B_MM|LTR|ERVK	-38357	NM_008229	15182	Mm.19806	NM_008229	ENSMUSG00000019777	Hdac2	D10Wsu179e|YAF1|Yy1bp|mRPD3	histone deacetylase 2	protein-coding	2.542900172	4.951105533
YAP_WT_common_Mst_239	chr10	69670954	69671343	+	0	NA	intron (NM_170730, intron 1 of 17)	intron (NM_170730, intron 1 of 17)	137440	NM_170688	11735	Mm.235960	NM_009670	ENSMUSG00000069601	Ank3	2900054D09Rik|AI314020|Ank-3|AnkG|Ankyrin-3|Ankyrin-G	ankyrin 3, epithelial	protein-coding	2.050353556	8.801338472
YAP_Mst_unique_4044	chrX	38566712	38566950	+	0	NA	intron (NM_001110142, intron 2 of 22)	intron (NM_001110142, intron 2 of 22)	9365	NM_028288	72584	Mm.327675	NM_028288	ENSMUSG00000031095	Cul4b	2700050M05Rik|AA409770|CUL-4B|mKIAA0695	cullin 4B	protein-coding	2.036552741	6.114521984
YAP_WT_common_Mst_1598	chr5	24617325	24617596	+	0	NA	Intergenic	B4A|SINE|B4	-15458	NM_025891	66993	Mm.436539	NM_025891	ENSMUSG00000028949	Smarcd3	1500001J14Rik|2210409C08Rik|BAF60C	SWI/SNF related, matrix associated, actin dependent regulator of chromatin, subfamily d, member 3	protein-coding	3.749367756	6.622148596
YAP_Mst_unique_1621	chr16	45690311	45690549	+	0	NA	intron (NM_172455, intron 2 of 17)	intron (NM_172455, intron 2 of 17)	3228	NM_172455	208171	Mm.186306	NM_172455	ENSMUSG00000033177	Tmprss7	B230219I23Rik|Gm1748	transmembrane serine protease 7	protein-coding	1.697127284	5.190233777
YAP_Mst_unique_140	chr1	88814468	88814761	+	0	NA	Intergenic	L1MEg|LINE|L1	59724	NR_040493	78650	Mm.243767	NR_040493	ENSMUSG00000097398	Platr5	2410088K16Rik	pluripotency associated transcript 5	ncRNA	1.734401411	4.970648824
YAP_Mst_unique_3686	chr8	60518368	60518598	+	0	NA	intron (NM_011834, intron 3 of 12)	intron (NM_011834, intron 3 of 12)	12359	NM_011834	23923	Mm.35020	NM_011834	ENSMUSG00000057228	Aadat	AI875679|Aadt|KATII|Kat2|Kyat2|mKat-2	aminoadipate aminotransferase	protein-coding	1.505059076	3.751631353
YAP_Mst_unique_2728	chr4	109072953	109073152	+	0	NA	exon (NM_001134791, exon 9 of 20)	exon (NM_001134791, exon 9 of 20)	44984	NM_173350	100273	Mm.366315	NM_133885	ENSMUSG00000028559	Osbpl9	2600011I06Rik|AU015843|Orp-9	oxysterol binding protein-like 9	protein-coding	3.071073044	8.921158674
YAP_WT_common_Mst_1154	chr2	32703070	32703377	+	0	NA	Intergenic	PB1D11|SINE|Alu	-9048	NM_010236	14287	Mm.3830	NM_010236	ENSMUSG00000009566	Fpgs	AA408187	folylpolyglutamyl synthetase	protein-coding	4.665683134	7.99980215
YAP_WT_common_Mst_1990	chr8	13208937	13209252	+	0	NA	Intergenic	Intergenic	-8470	NM_025768	66790	Mm.34901	NM_025768	ENSMUSG00000038515	Grtp1	5430401C05Rik|C81211|Tbc1d6	GH regulated TBC protein 1	protein-coding	5.354390547	6.184046097
YAP_Mst_unique_2310	chr2	157360107	157360297	+	0	NA	Intergenic	ORR1A2|LTR|ERVL-MaLR	-7392	NM_026968	69161	Mm.228619	NM_026968	ENSMUSG00000063019	Manbal	1810024K12Rik|AI836500	mannosidase, beta A, lysosomal-like	protein-coding	2.91240751	6.850453432
YAP_Mst_unique_3940	chr9	92275499	92275761	+	0	NA	promoter-TSS (NM_001195084)	promoter-TSS (NM_001195084)	28	NM_001195084	18828	Mm.10306	NM_008880	ENSMUSG00000032372	Plscr2	-	phospholipid scramblase 2	protein-coding	1.233805083	5.427320866
YAP_Mst_unique_2235	chr2	101986328	101986638	+	0	NA	intron (NM_178886, intron 4 of 5)	Lx5b|LINE|L1	100221	NM_029635	76501	Mm.330424	NM_029635	ENSMUSG00000027163	Commd9	1810029F08Rik|AA409293	COMM domain containing 9	protein-coding	1.155169136	5.627801828
YAP_Mst_unique_868	chr12	54981574	54981759	+	0	NA	intron (NM_013815, intron 2 of 26)	intron (NM_013815, intron 2 of 26)	4670	NM_013815	217578	Mm.479583	NM_013815	ENSMUSG00000035021	Baz1a	Acf1|B930060C03|BC065123|Gtl5|Wcrf180|cbp146	bromodomain adjacent to zinc finger domain 1A	protein-coding	1.619961435	4.293850053
YAP_WT_common_Mst_1128	chr19	61285102	61285478	+	0	NA	Intergenic	RLTR13E|LTR|ERVK	-56872	NM_009970	12982	Mm.287228	NM_009970	ENSMUSG00000059326	Csf2ra	CD116|Csfgmra|GM-CSF-Ra|GM-CSFR	colony stimulating factor 2 receptor, alpha, low-affinity (granulocyte-macrophage)	protein-coding	3.166213138	7.752629996
YAP_WT_common_Mst_468	chr12	71813849	71814275	+	0	NA	Intergenic	Intergenic	-17006	NM_026102	208846	Mm.87417	NM_026102	ENSMUSG00000034574	Daam1	-	dishevelled associated activator of morphogenesis 1	protein-coding	5.020975769	8.715216905
YAP_Mst_unique_2434	chr3	79908402	79908683	+	0	NA	intron (NM_133187, intron 1 of 3)	intron (NM_133187, intron 1 of 3)	22612	NM_133187	68659	Mm.427274	NM_133187	ENSMUSG00000027955	Gask1b	1110032E23Rik|2210419I08Rik|AV011458|Ened|Fam198b|GaskbB	golgi associated kinase 1B	protein-coding	1.479441049	5.061650311
YAP_Mst_unique_3752	chr8	108491898	108492212	+	0	NA	Intergenic	Intergenic	92622	NR_077224	109215	Mm.65282	NR_077224	ENSMUSG00000110613	Lncbate1	3010033K07Rik|Lnc-BATE1	brown adipose tissue enriched long non-coding RNA 1	ncRNA	1.287661654	4.369547106
YAP_WT_unique_211	chr18	56707372	56707666	+	0	NA	promoter-TSS (NM_010721)	promoter-TSS (NM_010721)	-294	NM_010721	16906	Mm.4105	NM_010721	ENSMUSG00000024590	Lmnb1	-	lamin B1	protein-coding	4.753435731	3.110525058
YAP_WT_common_Mst_864	chr16	77400610	77400914	+	0	NA	intron (NR_015543, intron 2 of 4)	intron (NR_015543, intron 2 of 4)	71434	NR_015543	77994	Mm.394688	NR_015543	ENSMUSG00000090386	Mir99ahg	2810055G20Rik|D730043B02Rik	Mir99a and Mirlet7c-1 host gene (non-protein coding)	ncRNA	3.381695031	6.685645845
YAP_Mst_unique_720	chr11	90391743	90391967	+	0	NA	promoter-TSS (NM_172563)	promoter-TSS (NM_172563)	-938	NM_172563	217082	Mm.158903	NM_172563	ENSMUSG00000003949	Hlf	E230015K02Rik	hepatic leukemia factor	protein-coding	3.090387969	5.211089511
YAP_Mst_unique_1753	chr17	35720378	35720599	+	0	NA	Intergenic	Intergenic	-15889	NM_007584	12305	Mm.5021	NM_007584	ENSMUSG00000003534	Ddr1	6030432F18|AI323681|CD167a|Cak|Nep|PTK3A	discoidin domain receptor family, member 1	protein-coding	4.071794959	4.745704314
YAP_WT_common_Mst_2015	chr8	34808974	34809273	+	0	NA	intron (NM_176933, intron 1 of 3)	CpG-13950	1513	NM_176933	319520	Mm.170276	NM_176933	ENSMUSG00000031530	Dusp4	2700078F24Rik|AI844617|BB104621|E130306H24Rik|MKP2	dual specificity phosphatase 4	protein-coding	5.987626689	5.211089511
YAP_WT_common_Mst_617	chr14	33351182	33351471	+	0	NA	intron (NM_153800, intron 5 of 10)	CpG	59698	NM_001310452	26419	Mm.21495	NM_016700	ENSMUSG00000021936	Mapk8	AI849689|JNK|JNK1|Prkm8|SAPK1	mitogen-activated protein kinase 8	protein-coding	3.156991158	5.742355009
YAP_Mst_unique_69	chr1	55213672	55213876	+	0	NA	intron (NM_001356288, intron 1 of 7)	intron (NM_001356288, intron 1 of 7)	13008	NM_001356288	74013	Mm.292050	NM_028713	ENSMUSG00000025978	Rftn2	2700010E02Rik|3222401M22Rik	raftlin family member 2	protein-coding	2.03513354	4.807685975
YAP_WT_common_Mst_2251	chrX	79930074	79930454	+	0	NA	Intergenic	RLTR13D6|LTR|ERVK	-258829	NM_028025	71967	Mm.379207	NM_028025	ENSMUSG00000046942	Mageb16	2410003J06Rik	melanoma antigen family B, 16	protein-coding	1.825032265	6.645432533
YAP_Mst_unique_2194	chr2	62063785	62063942	+	0	NA	intron (NM_001242381, intron 1 of 25)	RMER6C|LTR|ERVK	17348	NM_033552	94229	Mm.314497	NM_033552	ENSMUSG00000026904	Slc4a10	NCBE|mKIAA4136	solute carrier family 4, sodium bicarbonate cotransporter-like, member 10	protein-coding	1.980391024	3.8717506
YAP_Mst_unique_3182	chr6	66528251	66528420	+	0	NA	Intergenic	Intergenic	-6886	NM_019499	56150	Mm.489653	NM_019499	ENSMUSG00000029910	Mad2l1	AA673185|MAD2	MAD2 mitotic arrest deficient-like 1	protein-coding	4.635581953	5.297718876
YAP_Mst_unique_2649	chr4	55141460	55141772	+	0	NA	Intergenic	ID_B1|SINE|B4	193671	NM_172867	242466	Mm.102904	NM_172867	ENSMUSG00000060206	Zfp462	6030417H05|9430078C22Rik|Gt4-2|Zfpip|Znf462	zinc finger protein 462	protein-coding	1.406965768	6.840505054
YAP_WT_common_Mst_1194	chr2	79444479	79444826	+	0	NA	Intergenic	Intergenic	11984	NM_010894	18012	Mm.4636	NM_010894	ENSMUSG00000034701	Neurod1	BETA2|BHF-1|Nd1|Neurod|bHLHa3	neurogenic differentiation 1	protein-coding	2.331111614	4.687636742
YAP_WT_unique_34	chr10	39592778	39592989	+	0	NA	intron (NR_152259, intron 2 of 5)	RLTR41C|LTR|ERV1	-20051	NM_134000	103213	Mm.436686	NM_134000	ENSMUSG00000019842	Traf3ip2	AI429613|Act1|CIKS	TRAF3 interacting protein 2	protein-coding	3.826541706	3.045858307
YAP_WT_common_Mst_2031	chr8	52356042	52356293	+	0	NA	promoter-TSS (NR_151738)	promoter-TSS (NR_151738)	-444	NR_151738	330767	Mm.246790	NR_151738	ENSMUSG00000110013	1190028D05Rik	-	RIKEN cDNA 1190028D05 gene	ncRNA	4.874719117	4.450464645
YAP_WT_common_Mst_975	chr18	20606731	20607294	+	0	NA	intron (NR_155534, intron 1 of 2)	RLTR13D4|LTR|ERVK	48938	NM_007883	13511	Mm.345891	NM_007883	ENSMUSG00000044393	Dsg2	AA408168|D18Ertd293e	desmoglein 2	protein-coding	4.089010677	6.718738211
YAP_WT_common_Mst_881	chr17	13004545	13004922	+	0	NA	Intergenic	ORR1A0-int|LTR|ERVL-MaLR	-3106	NM_013671	20656	Mm.290876	NM_013671	ENSMUSG00000006818	Sod2	MnSOD|Sod-2	superoxide dismutase 2, mitochondrial	protein-coding	3.096519691	4.495418833
YAP_WT_unique_120	chr14	83124812	83125094	+	0	NA	Intergenic	LTRIS2|LTR|ERV1	950337	NR_153783	102635012	Mm.399509	NR_153783	ENSMUSG00000115043	Gm32455	-	predicted gene, 32455	ncRNA	3.35793039	1.56116524
YAP_Mst_unique_3698	chr8	71925469	71925721	+	0	NA	intron (NM_133358, intron 1 of 3)	intron (NM_133358, intron 1 of 3)	2770	NM_133358	170938	Mm.480419	NM_133358	ENSMUSG00000066880	Zfp617	Zfps11-6	zinc finger protein 617	protein-coding	3.206430205	3.89555583
YAP_Mst_unique_3514	chr7	110867220	110867422	+	0	NA	TTS (NM_010826)	TTS (NM_010826)	-4368	NM_053247	114332	Mm.396078	NM_053247	ENSMUSG00000030787	Lyve1	1200012G08Rik|Crsbp-1|Lyve-1|Xlkd1	lymphatic vessel endothelial hyaluronan receptor 1	protein-coding	2.397714803	4.520221144
YAP_Mst_unique_2484	chr3	101153336	101153774	+	0	NA	Intergenic	MTEa-int|LTR|ERVL-MaLR	-43389	NM_011197	19221	Mm.24807	NM_011197	ENSMUSG00000027864	Ptgfrn	4833445A08Rik|AU042434|CD9P-1|EWI-F|FPRP|Trim45	prostaglandin F2 receptor negative regulator	protein-coding	1.979889786	7.393171957
YAP_Mst_unique_2755	chr4	119403562	119403802	+	0	NA	intron (NM_029286, intron 2 of 14)	RLTR25B|LTR|ERVK	11839	NM_001270435	73332	Mm.425204	NM_028506	ENSMUSG00000028637	Ccdc30	1700001O02Rik|1700041C02Rik|1700111D19Rik|4930445I03Rik	coiled-coil domain containing 30	protein-coding	2.404347486	4.724106945
YAP_WT_common_Mst_1164	chr2	44780999	44781354	+	0	NA	intron (NM_001362986, intron 3 of 10)	L1_Mur3|LINE|L1	80446	NM_172662	227835	Mm.314312	NM_172662	ENSMUSG00000036890	Gtdc1	E330008O22Rik	glycosyltransferase-like domain containing 1	protein-coding	2.669366012	7.303035191
YAP_Mst_unique_2226	chr2	92202740	92202947	+	0	NA	intron (NM_001362833, intron 2 of 18)	B1_Mur2|SINE|Alu	10866	NR_035480	100316756	NANA	NR_035480	ENSMUSG00000088639	Mir1955	mir-1955|mmu-mir-1955	microRNA 1955	ncRNA	2.785806462	4.983431127
YAP_Mst_unique_3002	chr5	109869750	109869960	+	0	NA	Intergenic	RMER16A2|LTR|ERVK	-35713	NR_027964	667213	Mm.454429	NR_027964	ENSMUSG00000105044	Gm10416	EG667213	zinc finger protein pseudogene	pseudo	1.53787079	4.187770264
YAP_Mst_unique_1384	chr15	6040926	6041122	+	0	NA	intron (NR_155428, intron 2 of 2)	intron (NR_155428, intron 2 of 2)	3680	NR_155428	105245876	Mm.128197	NR_155428	NANA	Gm41259	-	predicted gene, 41259	ncRNA	2.529568832	4.657892854
YAP_Mst_unique_3521	chr7	113262863	113263177	+	0	NA	intron (NM_001243048, intron 2 of 16)	LTRIS2|LTR|ERV1	55509	NM_001368412	11865	Mm.33970	NM_007489	ENSMUSG00000055116	Arntl	Arnt3|BMAL1b|Bmal1|MOP3|bHLHe5|bmal1b'	aryl hydrocarbon receptor nuclear translocator-like	protein-coding	1.103709989	3.884041872
YAP_Mst_unique_610	chr11	54744315	54744693	+	0	NA	intron (NM_178626, intron 2 of 5)	intron (NM_178626, intron 2 of 5)	43199	NM_178626	72729	Mm.29476	NM_178626	ENSMUSG00000052298	Cdc42se2	2810404F18Rik|AA408783|AA536669|SPEC2	CDC42 small effector 2	protein-coding	1.681774455	6.994349808
YAP_WT_common_Mst_1415	chr3	149219338	149219607	+	0	NA	Intergenic	Intergenic	-55265	NR_040591	381482	Mm.393866	NR_040591	NANA	Gm1653	-	predicted gene 1653	ncRNA	4.549737843	5.475420139
YAP_Mst_unique_3386	chr7	30077797	30078091	+	0	NA	exon (NM_152814, exon 4 of 4)	exon (NM_152814, exon 4 of 4)	-5121	NM_001253385	330502	Mm.295906	NM_177889	ENSMUSG00000098022	Zfp82	A030010D05|Krab16|Mszf3|Zfp-82	zinc finger protein 82	protein-coding	2.514213941	6.566664012
YAP_Mst_unique_126	chr1	84881170	84881450	+	0	NA	intron (NM_025386, intron 2 of 3)	intron (NM_025386, intron 2 of 3)	41469	NM_025386	66153	Mm.381192	NM_025386	ENSMUSG00000073633	Fbxo36	0610008D19Rik|1110020F21Rik|2410002G19Rik|D1Ertd757e	F-box protein 36	protein-coding	2.969411927	4.837774573
YAP_Mst_unique_3172	chr6	55133552	55133730	+	0	NA	promoter-TSS (NM_001288618)	promoter-TSS (NM_001288618)	-625	NM_001288618	12922	Mm.236081	NM_009953	ENSMUSG00000003476	Crhr2	CRF-R2|CRFR2alpha|CRFR2beta|Crfr2	corticotropin releasing hormone receptor 2	protein-coding	3.107652706	4.271903595
YAP_WT_common_Mst_387	chr11	97437836	97438134	+	0	NA	Intergenic	Intergenic	-12175	NM_021493	58996	Mm.394118	NM_021493	ENSMUSG00000049807	Arhgap23	A330041B18Rik	Rho GTPase activating protein 23	protein-coding	6.705315032	8.070103722
YAP_Mst_unique_1738	chr17	32000083	32000393	+	0	NA	intron (NM_028902, intron 6 of 7)	ORR1A1-int|LTR|ERVL-MaLR	34270	NM_028902	74377	Mm.75856	NM_028902	ENSMUSG00000002076	Hsf2bp	4932437G14Rik|Meilb2	heat shock transcription factor 2 binding protein	protein-coding	0.857060972	3.770080836
YAP_Mst_unique_1372	chr14	120337651	120337816	+	0	NA	intron (NM_001360380, intron 2 of 7)	intron (NM_001360380, intron 2 of 7)	31281	NM_001360376	105559	Mm.238266	NM_175341	ENSMUSG00000022139	Mbnl2	1110002M11Rik|AI047808|AI837313|AI849185|AL118326|MBLL|R75232|mKIAA4072	muscleblind like splicing factor 2	protein-coding	2.234015399	4.913546946
YAP_Mst_unique_1340	chr14	78538679	78538838	+	0	NA	Intergenic	Intergenic	-1898	NM_001164503	219181	Mm.89413	NM_001164503	ENSMUSG00000022016	Akap11	6330501D17Rik|AKAP220|Gm80|PRKA11|mKIAA0629	A kinase (PRKA) anchor protein 11	protein-coding	3.186962593	4.991600687
YAP_Mst_unique_3061	chr5	134942814	134942979	+	0	NA	TTS (NM_001347490)	TTS (NM_001347490)	4038	NM_009903	12740	Mm.7339	NM_009903	ENSMUSG00000047501	Cldn4	Cep-r|Cpetr|Cpetr1	claudin 4	protein-coding	6.003916385	8.291610472
YAP_Mst_unique_2230	chr2	97965068	97965478	+	0	NA	Intergenic	RLTR13D6|LTR|ERVK	497616	NM_001363049	241568	Mm.241682	NM_178725	ENSMUSG00000050587	Lrrc4c	6430556C10Rik|NGL-1	leucine rich repeat containing 4C	protein-coding	1.07148488	5.168090994
YAP_WT_common_Mst_742	chr15	62092580	62093058	+	0	NA	intron (NR_132746, intron 1 of 6)	intron (NR_132746, intron 1 of 6)	53562	NR_132746	19296	Mm.4608	NM_011222	ENSMUSG00000097039	Pvt1	Ayu21-84Imeg|Gt(pU21)84Imeg|Mis-1|Mlvi-1|Pvt-1	Pvt1 oncogene	ncRNA	6.459814099	4.718218923
YAP_Mst_unique_2291	chr2	146672913	146673099	+	0	NA	Intergenic	Intergenic	130075	NR_040502	74065	Mm.399508	NR_040502	ENSMUSG00000085796	4933406D12Rik	-	RIKEN cDNA 4933406D12 gene	ncRNA	1.549325519	4.180018324
YAP_Mst_unique_643	chr11	63456476	63456672	+	0	NA	Intergenic	Intergenic	323771	NM_001302260	18858	Mm.1237	NM_008885	ENSMUSG00000018217	Pmp22	22kDa|Gas-3|HNPP|TRE002|Tr|trembler	peripheral myelin protein 22	protein-coding	3.706112475	5.089179229
YAP_WT_common_Mst_258	chr10	95565134	95565345	+	0	NA	Intergenic	ID_B1|SINE|B4	-1093	NM_027722	71207	Mm.24397	NM_027722	ENSMUSG00000020029	Nudt4	4933436C10Rik|DIPP-2|DIPP2|DIPP2alpha|DIPP2beta|HDCMB47P	nudix (nucleoside diphosphate linked moiety X)-type motif 4	protein-coding	4.537185166	9.057420756
YAP_Mst_unique_3364	chr7	25275988	25276215	+	0	NA	intron (NM_001302811, intron 2 of 20)	intron (NM_001302811, intron 2 of 20)	-6078	NM_027882	71722	Mm.28833	NM_027882	ENSMUSG00000005442	Cic	1200010B10Rik|mKIAA0306	capicua transcriptional repressor	protein-coding	3.303868716	7.527460535
YAP_Mst_unique_2892	chr5	29719485	29719770	+	0	NA	Intergenic	Intergenic	-16271	NM_001359198	23950	Mm.290110	NM_011847	ENSMUSG00000029131	Dnajb6	HSJ-2|Mrj|mDj4	DnaJ heat shock protein family (Hsp40) member B6	protein-coding	1.215624638	3.624313547
YAP_WT_common_Mst_1815	chr6	113502882	113503075	+	0	NA	Intergenic	ORR1C2|LTR|ERVL-MaLR	-1047	NM_001289700	210673	Mm.133060	NM_172487	ENSMUSG00000045009	Prrt3	6330505P20|B230206N24Rik	proline-rich transmembrane protein 3	protein-coding	4.360792301	5.167877877
YAP_WT_common_Mst_1281	chr2	180949980	180950301	+	0	NA	intron (NM_001141933, intron 1 of 5)	intron (NM_001141933, intron 1 of 5)	4559	NM_001141933	58237	Mm.40361	NM_021426	ENSMUSG00000027574	Nkain4	AB030182|C030019F02Rik	Na+/K+ transporting ATPase interacting 4	protein-coding	3.671035398	5.857726192
YAP_WT_common_Mst_1550	chr4	133660686	133661026	+	0	NA	TTS (NM_001145956)	TTS (NM_001145956)	11791	NM_001145955	230801	Mm.217004	NM_178698	ENSMUSG00000043257	Pigv	B330013B03|D430024F16Rik	phosphatidylinositol glycan anchor biosynthesis, class V	protein-coding	4.757928691	4.933359635
YAP_Mst_unique_1802	chr17	74138329	74138698	+	0	NA	Intergenic	RLTR13D6|LTR|ERVK	-90653	NM_053188	94224	Mm.38933	NM_053188	ENSMUSG00000038541	Srd5a2	5ART2|S5AR 2	steroid 5 alpha-reductase 2	protein-coding	1.97325448	4.317060053
YAP_WT_common_Mst_1274	chr2	174273070	174273650	+	0	NA	Intergenic	Intergenic	-5775	NR_029649	723832	NANA	NR_029649	ENSMUSG00000065410	Mir298	Mirn298|mir-298|mmu-mir-298	microRNA 298	ncRNA	2.373641361	21.81848822
YAP_Mst_unique_3887	chr9	62610649	62610893	+	0	NA	Intergenic	RLTR41|LTR|ERV1	-67084	NM_176922	319480	Mm.34883	NM_176922	ENSMUSG00000032243	Itga11	4732459H24Rik	integrin alpha 11	protein-coding	1.4190557	4.785694449
YAP_Mst_unique_412	chr10	69385412	69385593	+	0	NA	Intergenic	B4A|SINE|B4	-32590	NM_007659	12534	Mm.68442	NM_007659	ENSMUSG00000019942	Cdk1	Cdc2|Cdc2a|p34<CDC2>	cyclin-dependent kinase 1	protein-coding	2.992752085	4.85505234
YAP_Mst_unique_2522	chr3	112242879	112243276	+	0	NA	Intergenic	RLTR13C3|LTR|ERVK	361174	NR_045362	625585	Mm.389497	NR_045362	ENSMUSG00000104543	Gm6602	-	predicted gene 6602	ncRNA	0.873539313	4.354908757
YAP_Mst_unique_1931	chr18	75456509	75456822	+	0	NA	intron (NM_201354, intron 10 of 11)	intron (NM_201354, intron 10 of 11)	-57980	NR_045879	100038353	Mm.440724	NR_045879	ENSMUSG00000097712	Gm10532	-	predicted gene 10532	ncRNA	3.543119964	4.708163813
YAP_WT_common_Mst_218	chr10	56374258	56374570	+	0	NA	Intergenic	Intergenic	-2886	NM_010288	14609	Mm.378921	NM_010288	ENSMUSG00000050953	Gja1	AU042049|AW546267|Cnx43|Cx43|Cx43alpha1|Gja-1|Npm1|connexin43	gap junction protein, alpha 1	protein-coding	4.40602438	6.623346163
YAP_Mst_unique_4027	chrX	12611191	12611406	+	0	NA	intron (NM_027439, intron 8 of 8)	ORR1A4-int|LTR|ERVL-MaLR	23539	NM_027439	70495	Mm.25148	NM_027439	ENSMUSG00000031007	Atp6ap2	(P)RR|5730403E06Rik|APT6M8-9|ATP6M8-9|Atp6ip2|M8-9|PRR	ATPase, H+ transporting, lysosomal accessory protein 2	protein-coding	1.716882205	6.844275173
YAP_WT_common_Mst_1808	chr6	100186924	100187121	+	0	NA	Intergenic	B1F|SINE|Alu	100336	NM_019743	56353	Mm.321633	NM_019743	ENSMUSG00000072872	Rybp	2410018J24Rik|DEDAF|YEAF1	RING1 and YY1 binding protein	protein-coding	4.916526314	7.552303639
YAP_Mst_unique_402	chr10	65696263	65696530	+	0	NA	Intergenic	Intergenic	211843	NR_155764	102632897	Mm.183448	NR_155764	ENSMUSG00000112913	Gm30853	-	predicted gene, 30853	ncRNA	2.032391341	4.057954194
YAP_WT_common_Mst_1971	chr7	139975505	139975900	+	0	NA	intron (NM_001347613, intron 5 of 5)	intron (NM_001347613, intron 5 of 5)	3053	NM_001347614	381933	Mm.440431	NM_001033465	ENSMUSG00000073795	6430531B16Rik	Gm1093	RIKEN cDNA 6430531B16 gene	protein-coding	2.311937969	6.350800788
YAP_Mst_unique_1958	chr19	7607579	7607738	+	0	NA	promoter-TSS (NM_001370686)	promoter-TSS (NM_001370686)	-465	NM_001370686	56072	Mm.298242	NM_019516	ENSMUSG00000024972	Lgals12	Grip1|gal-12	lectin, galactose binding, soluble 12	protein-coding	3.114531625	5.204009226
YAP_Mst_unique_2501	chr3	103204600	103204793	+	0	NA	Intergenic	RLTR23|LTR|ERV1	33041	NM_001356331	68183	Mm.104919	NM_026602	ENSMUSG00000005687	Bcas2	6430539P16Rik|AI132645|C76366|C80030	breast carcinoma amplified sequence 2	protein-coding	2.807633399	6.569336284
YAP_Mst_unique_875	chr12	69817204	69817570	+	0	NA	intron (NM_201519, intron 24 of 30)	intron (NM_201519, intron 24 of 30)	-26299	NR_038173	70934	Mm.440427	NR_038172	NANA	4931403G20Rik	-	RIKEN cDNA 4931403G20 gene	ncRNA	1.389411485	7.223047895
YAP_Mst_unique_2320	chr2	164455397	164455707	+	0	NA	Intergenic	MIRb|SINE|MIR	-5419	NM_025575	66460	Mm.44218	NM_025575	ENSMUSG00000045503	Sys1	2610042O14Rik|AI266964|C87389	SYS1 Golgi-localized integral membrane protein homolog (S. cerevisiae)	protein-coding	1.900439547	3.770080836
YAP_WT_common_Mst_951	chr17	88240507	88240863	+	0	NA	Intergenic	MLTR14|LTR|ERV1	115173	NM_001190356	225058	Mm.312053	NM_001190356	NANA	Gm4832	EG225058	predicted gene 4832	protein-coding	2.337268212	5.140643654
YAP_WT_common_Mst_449	chr12	32824712	32824921	+	0	NA	non-coding (NR_045032, exon 1 of 1)	non-coding (NR_045032, exon 1 of 1)	700	NR_045032	100504486	Mm.440246	NR_045032	NANA	Gdap10	Gdap-ps	ganglioside-induced differentiation-associated-protein 10	ncRNA	4.359654456	5.583310191
YAP_Mst_unique_3977	chr9	110270937	110271100	+	0	NA	Intergenic	MT2B|LTR|ERVL	-10269	NR_105744	102465959	NANA	NR_105744	ENSMUSG00000098973	Mir6236	Gm27547|mmu-mir-6236	microRNA 6236	ncRNA	1.695944617	5.180696094
YAP_Mst_unique_328	chr10	21082457	21082691	+	0	NA	Intergenic	Intergenic	41754	NM_001177776	52906	Mm.253280	NM_026203	ENSMUSG00000019986	Ahi1	1700015F03Rik|Ahi-1|D10Bwg0629e	Abelson helper integration site 1	protein-coding	2.317790976	4.62779457
YAP_Mst_unique_1945	chr18	82489368	82489747	+	0	NA	intron (NM_001025245, intron 1 of 3)	intron (NM_001025245, intron 1 of 3)	14434	NM_010777	17196	Mm.252063	NM_010777	ENSMUSG00000041607	Mbp	C76307|Hmbpr|R75289|golli-mbp|jve|mld|shi	myelin basic protein	protein-coding	1.433370735	9.927304389
YAP_WT_common_Mst_725	chr15	43214892	43215241	+	0	NA	Intergenic	Intergenic	-44248	NM_001357956	239405	Mm.193274	NM_172815	ENSMUSG00000051920	Rspo2	2610028F08Rik|AA673245|D430027K22|ftls	R-spondin 2	protein-coding	2.019789279	5.14635548
YAP_WT_unique_22	chr1	136953648	136953818	+	0	NA	promoter-TSS (NM_001159769)	promoter-TSS (NM_001159769)	-103	NM_001159769	26424	Mm.16794	NM_030676	ENSMUSG00000026398	Nr5a2	AU020803|D1Ertd308e|Ftf|LRH-1|UF2-H3B	nuclear receptor subfamily 5, group A, member 2	protein-coding	5.353961612	5.067993232
YAP_WT_unique_489	chr9	120006022	120006287	+	0	NA	Intergenic	RMER17C-int|LTR|ERVK	17444	NM_011724	22437	Mm.10117	NM_011724	ENSMUSG00000079243	Xirp1	AI415219|Cmya1	xin actin-binding repeat containing 1	protein-coding	4.835992451	4.152347396
YAP_WT_common_Mst_945	chr17	84351314	84351581	+	0	NA	intron (NM_183021, intron 26 of 37)	intron (NM_183021, intron 26 of 37)	114761	NM_183021	240174	Mm.246767	NM_177826	ENSMUSG00000024251	Thada	6530405K19|A930021O22|AU019899|BC052885|GITA	thyroid adenoma associated	protein-coding	4.108025052	5.32606488
YAP_WT_unique_183	chr16	84769272	84769560	+	0	NA	Intergenic	Intergenic	-4707	NM_023844	67374	Mm.41758	NM_023844	ENSMUSG00000053062	Jam2	1110002N23Rik|2410030G21Rik|2410167M24Rik|JAM-2|JAM-B|Jcam2|VE-JAM	junction adhesion molecule 2	protein-coding	3.889718421	4.76265515
YAP_Mst_unique_2090	chr2	9646988	9647246	+	0	NA	Intergenic	Intergenic	231483	NM_001355110	14462	Mm.313866	NM_008091	ENSMUSG00000015619	Gata3	Gata-3|jal	GATA binding protein 3	protein-coding	1.297604987	4.98626997
YAP_WT_common_Mst_2197	chr9	99420083	99420696	+	0	NA	intron (NM_008624, intron 1 of 5)	intron (NM_008624, intron 1 of 5)	16323	NM_008624	17532	Mm.2045	NM_008624	ENSMUSG00000032470	Mras	2900078C09Rik|AI326250	muscle and microspikes RAS	protein-coding	7.398811586	9.575681406
YAP_Mst_unique_1165	chr13	87745040	87745300	+	0	NA	Intergenic	RLTR13D6|LTR|ERVK	-1076302	NM_010103	13612	Mm.125580	NM_010103	ENSMUSG00000034488	Edil3	Del-1|Del1|Sox2-cre|Sox2Cre|Tg(Sox2-cre)1Amc	EGF-like repeats and discoidin I-like domains 3	protein-coding	1.420868032	3.841257886
YAP_WT_common_Mst_1143	chr2	26459475	26459677	+	0	NA	TTS (NR_152207)	TTS (NR_152207)	10543	NR_105962	102465602	NANA	NR_105962	ENSMUSG00000098548	Mir6996	Gm27531|mmu-mir-6996	microRNA 6996	ncRNA	5.366314083	4.269097747
YAP_Mst_unique_3646	chr8	31521135	31521382	+	0	NA	Intergenic	Intergenic	153509	NR_046272	74517	Mm.390001	NR_046272	ENSMUSG00000109915	7420700N18Rik	-	RIKEN cDNA 7420700N18 gene	ncRNA	2.056104898	4.385208565
YAP_Mst_unique_2182	chr2	55222083	55222384	+	0	NA	Intergenic	RMER16_Mm|LTR|ERVK	-213737	NM_001304810	16519	Mm.5127	NM_008426	ENSMUSG00000026824	Kcnj3	GIRK-1|GIRK1|Kcnf3|Kir3.1	potassium inwardly-rectifying channel, subfamily J, member 3	protein-coding	1.995449185	3.826167076
YAP_WT_common_Mst_226	chr10	61415961	61416209	+	0	NA	Intergenic	Intergenic	-1887	NM_013611	18119	Mm.57195	NM_013611	ENSMUSG00000037171	Nodal	Tg.413d	nodal	protein-coding	5.212702598	7.370320419
YAP_Mst_unique_2603	chr4	11200538	11200696	+	0	NA	intron (NM_178112, intron 27 of 27)	intron (NM_178112, intron 27 of 27)	8908	NM_001282943	12448	Mm.35867	NM_009830	ENSMUSG00000028212	Ccne2	-	cyclin E2	protein-coding	3.279892891	4.91612218
YAP_Mst_unique_56	chr1	44398080	44398389	+	0	NA	Intergenic	RLTR47|LTR|ERVK	-153437	NM_028450	70676	Mm.133132	NM_027506	ENSMUSG00000056870	Gulp1	3110030A04Rik|5730529O06Rik|CED-6|Ced6|GULP|Gulp-2	GULP, engulfment adaptor PTB domain containing 1	protein-coding	1.345814115	3.672612173
YAP_WT_common_Mst_275	chr10	120593876	120594246	+	0	NA	Intergenic	RMER16|LTR|ERVK	-117592	NM_010441	15364	Mm.157190	NM_010441	ENSMUSG00000056758	Hmga2	9430083A20Rik|HMGI-C|Hmgic|pg|pygmy	high mobility group AT-hook 2	protein-coding	2.124121111	4.717645198
YAP_WT_common_Mst_1546	chr4	132608178	132608372	+	0	NA	Intergenic	ID_B1|SINE|B4	-30771	NM_210071	14050	Mm.227733	NM_010166	ENSMUSG00000028886	Eya3	AI844637	EYA transcriptional coactivator and phosphatase 3	protein-coding	5.111026256	4.182814323
YAP_WT_common_Mst_1538	chr4	130175064	130175442	+	0	NA	promoter-TSS (NM_001168333)	promoter-TSS (NM_001168333)	-131	NM_023476	94242	Mm.15801	NM_023476	ENSMUSG00000028776	Tinagl1	1110021J17Rik|AZ-1|AZ1|Arg1|Lcn7|TARP|Tinagl	tubulointerstitial nephritis antigen-like 1	protein-coding	5.381678257	12.15044101
YAP_Mst_unique_3295	chr6	128429931	128430115	+	0	NA	TTS (NM_010219)	TTS (NM_010219)	-5113	NM_133927	101142	Mm.31345	NM_133927	ENSMUSG00000001518	Itfg2	2700050P07Rik|AI646725	integrin alpha FG-GAP repeat containing 2	protein-coding	3.508007964	4.68446942
YAP_WT_common_Mst_2047	chr8	75415614	75415966	+	0	NA	Intergenic	RLTR13D6|LTR|ERVK	-32904	NM_027944	71831	Mm.443238	NM_027944	ENSMUSG00000031620	Iqcm	1700007B14Rik	IQ motif containing M	protein-coding	3.381479753	6.979997344
YAP_Mst_unique_2904	chr5	35241574	35241982	+	0	NA	Intergenic	RMER20A|LTR|ERVK	-36788	NM_007418	11553	Mm.57205	NM_007418	ENSMUSG00000045318	Adra2c	Adra-2c|[a]2C|alpha2-C4|alpha2C	adrenergic receptor, alpha 2c	protein-coding	1.813430593	7.64463009
YAP_Mst_unique_1892	chr18	37655545	37655705	+	0	NA	intron (NM_001301259, intron 1 of 3)	intron (NM_001301259, intron 1 of 3)	-6150	NM_033584	93709	Mm.247203	NM_033584	ENSMUSG00000103144	Pcdhga1	-	protocadherin gamma subfamily A, 1	protein-coding	5.038676036	5.171686188
YAP_WT_common_Mst_120	chr1	136698486	136698815	+	0	NA	intron (NR_037986, intron 1 of 4)	intron (NR_037986, intron 1 of 4)	2439	NR_037986	100503474	Mm.428276	NR_037986	NANA	Platr22	Gm16880	pluripotency associated transcript 22	ncRNA	4.389755637	4.582875163
YAP_WT_common_Mst_1572	chr4	143238286	143238655	+	0	NA	Intergenic	ORR1D1|LTR|ERVL-MaLR	-25761	NM_001256380	110593	Mm.332020	NM_001081355	ENSMUSG00000057637	Prdm2	4833427P12Rik|E330024L24Rik|Gm1033|Gm19732|KMT8|Riz|Riz1|Znfpr1c1	PR domain containing 2, with ZNF domain	protein-coding	3.633293963	7.991153716
YAP_Mst_unique_4031	chrX	13206463	13206936	+	0	NA	Intergenic	RLTR9A3A|LTR|ERVK	29584	NR_045430	72122	Mm.75434	NR_045429	ENSMUSG00000100714	2010308F09Rik	-	RIKEN cDNA 2010308F09 gene	ncRNA	1.41805777	5.090635048
YAP_WT_common_Mst_1876	chr7	19609530	19610007	+	0	NA	intron (NM_009046, intron 10 of 10)	intron (NM_009046, intron 10 of 10)	-5282	NR_125836	53609	Mm.20913	NM_016680	ENSMUSG00000061028	Clasrp	Clasp|Sfrs16|Srsf16|Swap2	CLK4-associating serine/arginine rich protein	protein-coding	3.830658727	11.66025123
YAP_Mst_unique_2070	chr19	57173648	57173829	+	0	NA	intron (NM_001362445, intron 1 of 20)	RMER20A|LTR|ERVK	23893	NM_001103177	226251	Mm.217161	NM_178688	ENSMUSG00000025085	Ablim1	2210411C18Rik|2610209L21Rik|4833406P10Rik|9330196J19Rik|AV079770|AW060987|AW215784|Limab1|mKIAA0059	actin-binding LIM protein 1	protein-coding	1.464538254	3.361190081
YAP_Mst_unique_2058	chr19	51740210	51740376	+	0	NA	Intergenic	RLTR41|LTR|ERV1	-524004	NM_008386	16333	Mm.46269	NM_008386	ENSMUSG00000035804	Ins1	Ins-1|Ins2-rs1	insulin I	protein-coding	1.804268425	3.663093382
YAP_Mst_unique_420	chr10	74720230	74720416	+	0	NA	Intergenic	LTRIS2|LTR|ERV1	-246854	NM_010311	14687	Mm.32595	NM_010311	ENSMUSG00000040009	Gnaz	AI847979|Gz	guanine nucleotide binding protein, alpha z subunit	protein-coding	0.619730208	3.180448725
YAP_Mst_unique_500	chr10	118989876	118990042	+	0	NA	Intergenic	Intergenic	60540	NR_152787	102636674	Mm.399320	NR_152787	ENSMUSG00000112778	Gm33677	-	predicted gene, 33677	ncRNA	1.943058304	3.052577818
YAP_Mst_unique_1934	chr18	76075553	76075821	+	0	NA	intron (NM_001357506, intron 1 of 2)	B4A|SINE|B4	16361	NM_001357506	207259	Mm.159332	NM_145356	ENSMUSG00000044646	Zbtb7c	B230208J24Rik|Kr-pok|Zbtb36	zinc finger and BTB domain containing 7C	protein-coding	0.7754691	4.674567122
YAP_Mst_unique_2365	chr3	9591497	9591661	+	0	NA	intron (NM_133218, intron 1 of 8)	B1_Mus2|SINE|Alu	18506	NM_133218	170753	Mm.212908	NM_133218	ENSMUSG00000040209	Zfp704	C030026M03|C030034L19Rik|Gig1|Znf704	zinc finger protein 704	protein-coding	3.230860149	5.561241771
YAP_Mst_unique_683	chr11	78463073	78463700	+	0	NA	Intergenic	L2a|LINE|L2	-2315	NM_026740	52466	Mm.131618	NM_026740	ENSMUSG00000020829	Slc46a1	1110002C08Rik|D11Ertd18e|HCP1|Pcft	solute carrier family 46, member 1	protein-coding	1.568568734	4.464638099
YAP_WT_common_Mst_1992	chr8	13973792	13974094	+	0	NA	intron (NM_173744, intron 1 of 2)	intron (NM_173744, intron 1 of 2)	834	NM_173744	72148	Mm.5727	NM_173744	ENSMUSG00000050052	Tdrp	2610019F03Rik	testis development related protein	protein-coding	2.906800565	5.103413103
YAP_WT_common_Mst_1635	chr5	73851626	73851905	+	0	NA	Intergenic	RMER20A|LTR|ERVK	200385	NM_178387	73472	Mm.87067	NM_178387	ENSMUSG00000029155	Spata18	1700067I02Rik	spermatogenesis associated 18	protein-coding	2.855849596	6.068815424
YAP_WT_common_Mst_31	chr1	38796888	38797339	+	0	NA	3' UTR (NM_001029878, exon 12 of 12)	3' UTR (NM_001029878, exon 12 of 12)	39574	NM_001029878	381338	Mm.487137	NM_028403	ENSMUSG00000048814	Lonrf2	2900060P06Rik|AI851349	LON peptidase N-terminal domain and ring finger 2	protein-coding	2.692124475	6.35345898
YAP_WT_common_Mst_1837	chr6	128282146	128282472	+	0	NA	intron (NM_001080979, intron 1 of 10)	Tigger17a|DNA|TcMar-Tigger	18504	NM_001080979	21679	Mm.14774	NM_011567	ENSMUSG00000030353	Tead4	ETFR-2|Etfr2|FR-19|Rtef1|TEAD-4|TEF-3|Tcf13r1|Tef3|Tefr|Tefr1|Tefr1a	TEA domain family member 4	protein-coding	8.363894044	9.925389875
YAP_WT_common_Mst_2214	chr9	109523305	109523738	+	0	NA	Intergenic	RLTR13G|LTR|ERVK	-27667	NM_177703	235612	Mm.133921	NM_177703	ENSMUSG00000074061	Fbxw19	E330023O18	F-box and WD-40 domain protein 19	protein-coding	6.328530662	7.282578509
YAP_Mst_unique_3871	chr9	57315437	57315611	+	0	NA	Intergenic	MTC|LTR|ERVL-MaLR	-52925	NM_028820	74211	Mm.428905	NM_028820	ENSMUSG00000032300	1700017B05Rik	AA682102|D9Ertd278e	RIKEN cDNA 1700017B05 gene	protein-coding	1.456897185	4.660850246
YAP_WT_common_Mst_1469	chr4	57834281	57834721	+	0	NA	intron (NM_001304544, intron 6 of 8)	intron (NM_001304544, intron 6 of 8)	-10747	NM_009649	11641	Mm.467752	NM_009649	ENSMUSG00000038729	Akap2	AA959716|AI649048|Akap-2|Akap-kl|B230340M18Rik|Prka2	A kinase (PRKA) anchor protein 2	protein-coding	6.175520175	16.22203996
YAP_Mst_unique_3590	chr7	144473489	144473727	+	0	NA	Intergenic	Intergenic	-2673	NM_001252572	13043	Mm.205601	NM_007803	ENSMUSG00000031078	Cttn	1110020L01Rik|Ems1	cortactin	protein-coding	2.230510145	5.26133287
YAP_Mst_unique_1125	chr13	62500542	62500812	+	0	NA	Intergenic	Intergenic	-33865	NM_001136496	71508	Mm.442497	NM_178875	ENSMUSG00000113450	Zfp935	8430426H19Rik|Es113	zinc finger protein 935	protein-coding	1.282910135	3.574106796
YAP_WT_common_Mst_573	chr13	84366150	84366380	+	0	NA	Intergenic	RLTR25A|LTR|ERVK	143969	NM_175187	72745	Mm.295063	NM_175187	ENSMUSG00000035762	Tmem161b	2810446P07Rik|AI843389	transmembrane protein 161B	protein-coding	2.759274972	4.266561147
YAP_Mst_unique_2988	chr5	103836387	103836681	+	0	NA	intron (NM_133919, intron 11 of 19)	intron (NM_133919, intron 11 of 19)	74725	NM_001359987	246293	Mm.179871	NM_178741	ENSMUSG00000029312	Klhl8	2310001P09Rik|D5Ertd431e	kelch-like 8	protein-coding	2.396360162	4.147366744
YAP_Mst_unique_2141	chr2	31757439	31757723	+	0	NA	intron (NM_001283047, intron 2 of 11)	B1F1|SINE|Alu	-2358	NM_009594	11350	Mm.1318	NM_009594	ENSMUSG00000026842	Abl1	AI325092|Abl|E430008G22Rik|c-Abl	c-abl oncogene 1, non-receptor tyrosine kinase	protein-coding	2.277127977	6.618202926
YAP_WT_common_Mst_484	chr12	86770974	86771217	+	0	NA	Intergenic	MER21B|LTR|ERVL	36726	NM_001195767	627607	Mm.341880	NM_001195767	ENSMUSG00000059114	Lrrc74a	EG627607|Gm6772|Lrrc74	leucine rich repeat containing 74A	protein-coding	4.464597373	6.755287989
YAP_Mst_unique_811	chr12	8947747	8947928	+	0	NA	promoter-TSS (NM_010770)	promoter-TSS (NM_010770)	-92	NM_010770	17182	Mm.42226	NM_010770	ENSMUSG00000020583	Matn3	AV009181	matrilin 3	protein-coding	4.138912458	5.321884295
YAP_WT_common_Mst_1433	chr4	13096129	13096710	+	0	NA	Intergenic	Intergenic	189582	NM_001171801	208820	Mm.12057	NM_173746	ENSMUSG00000055963	Triqk	C130086A10|Gm11818	triple QxxK/R motif containing	protein-coding	2.827545693	2.306566962
YAP_WT_common_Mst_1254	chr2	157376325	157376756	+	0	NA	intron (NM_026968, intron 1 of 2)	L1M4|LINE|L1	8946	NM_026968	69161	Mm.228619	NM_026968	ENSMUSG00000063019	Manbal	1810024K12Rik|AI836500	mannosidase, beta A, lysosomal-like	protein-coding	4.909210054	8.850355827
YAP_WT_common_Mst_1167	chr2	51140454	51140863	+	0	NA	intron (NM_028810, intron 2 of 4)	intron (NM_028810, intron 2 of 4)	8453	NM_028810	74194	Mm.46497	NM_028810	ENSMUSG00000017144	Rnd3	2610017M01Rik|AI661404|Arhe|Rhoe	Rho family GTPase 3	protein-coding	6.925107186	14.29872122
YAP_WT_common_Mst_1118	chr19	47331175	47331405	+	0	NA	intron (NM_001164717, intron 6 of 13)	intron (NM_001164717, intron 6 of 13)	-57701	NR_105961	102466782	NANA	NR_105961	ENSMUSG00000098786	Mir6995	Gm27576|mmu-mir-6995	microRNA 6995	ncRNA	5.418212672	8.533122294
YAP_Mst_unique_1116	chr13	60110485	60110654	+	0	NA	non-coding (NR_046142, exon 2 of 3)	non-coding (NR_046142, exon 2 of 3)	66966	NM_008086	14451	Mm.22701	NM_008086	ENSMUSG00000052957	Gas1	AW554192|Gas-1	growth arrest specific 1	protein-coding	1.022554843	3.798364477
YAP_Mst_unique_95	chr1	65178477	65178645	+	0	NA	intron (NM_001111320, intron 1 of 8)	intron (NM_001111320, intron 1 of 8)	581	NM_010497	15926	Mm.9925	NM_010497	ENSMUSG00000025950	Idh1	AI314845|AI788952|E030024J03Rik|Id-1|Idh-1|Idpc	isocitrate dehydrogenase 1 (NADP+), soluble	protein-coding	4.114421852	7.239486329
YAP_WT_common_Mst_678	chr14	124033379	124033705	+	0	NA	intron (NM_207667, intron 3 of 4)	MMETn-int|LTR|ERVK	45907	NR_045479	69393	Mm.491348	NR_045479	ENSMUSG00000099994	1700024B18Rik	-	RIKEN cDNA 1700024B18 gene	ncRNA	3.792104503	5.768158514
YAP_Mst_unique_3555	chr7	130577536	130577886	+	0	NA	intron (NM_206856, intron 1 of 20)	intron (NM_206856, intron 1 of 20)	273	NM_206856	57752	Mm.86322	NM_021314	ENSMUSG00000030852	Tacc2	mKIAA4180	transforming, acidic coiled-coil containing protein 2	protein-coding	1.848950067	5.66422773
YAP_Mst_unique_1160	chr13	76292043	76292382	+	0	NA	Intergenic	RMER19B|LTR|ERVK	-20268	NM_001370926	238726	Mm.71912	NM_001370926	ENSMUSG00000109228	Fam81b	Gm276	family with sequence similarity 81, member B	protein-coding	1.976939362	8.046535275
YAP_Mst_unique_740	chr11	102624291	102624479	+	0	NA	promoter-TSS (NR_033474)	promoter-TSS (NR_033474)	31	NR_033474	77132	Mm.194729	NR_033474	NANA	2810433D01Rik	-	RIKEN cDNA 2810433D01 gene	ncRNA	2.084785534	4.944960716
YAP_Mst_unique_1508	chr15	100393173	100393336	+	0	NA	3' UTR (NM_001146161, exon 16 of 16)	3' UTR (NM_001146161, exon 16 of 16)	28669	NM_001002900	380975	Mm.268451	NM_001002900	ENSMUSG00000093550	Higd1c	Gm921|HIG1-4|Yghl1-4	HIG1 domain family, member 1C	protein-coding	3.745211029	4.662626485
YAP_Mst_unique_2990	chr5	104444204	104444417	+	0	NA	Intergenic	ERVB4_2-LTR_MM|LTR|ERVK	8118	NM_001204233	20750	Mm.288474	NM_009263	ENSMUSG00000029304	Spp1	2AR|Apl-1|BNSP|BSPI|Bsp|ETA-1|Eta|OP|Opn|Opnl|Ric|Spp-1	secreted phosphoprotein 1	protein-coding	2.653545744	5.161329006
YAP_WT_common_Mst_1344	chr3	76739140	76739560	+	0	NA	Intergenic	RLTR13G|LTR|ERVK	663767	NM_001253719	213262	Mm.379337	NM_178673	ENSMUSG00000034098	Fstl5	9130207J01Rik	follistatin-like 5	protein-coding	5.037479201	8.314709589
YAP_WT_unique_263	chr3	69658180	69658482	+	0	NA	Intergenic	RLTR23|LTR|ERV1	-59371	NM_020026	26879	Mm.153710	NM_020026	ENSMUSG00000043300	B3galnt1	B3galt3|b3GT3	UDP-GalNAc:betaGlcNAc beta 1,3-galactosaminyltransferase, polypeptide 1	protein-coding	3.404016451	2.243258507
YAP_Mst_unique_1613	chr16	38793193	38793432	+	0	NA	intron (NM_178924, intron 1 of 7)	intron (NM_178924, intron 1 of 7)	6891	NM_178924	22268	Mm.130793	NM_178924	ENSMUSG00000049436	Upk1b	AI413235|Tspan20|UPIb|Upk1	uroplakin 1B	protein-coding	1.834917856	4.177367951
YAP_Mst_unique_45	chr1	37212507	37212691	+	0	NA	Intergenic	Intergenic	-5679	NM_001282010	12790	Mm.214224	NM_009918	ENSMUSG00000026114	Cnga3	CNG3	cyclic nucleotide gated channel alpha 3	protein-coding	3.194792968	7.531892008
YAP_Mst_unique_1314	chr14	64373557	64373735	+	0	NA	intron (NM_001253712, intron 1 of 5)	Lx8|LINE|L1	43310	NM_001253716	110265	Mm.26713	NM_026322	ENSMUSG00000054733	Msra	2310045J23Rik|6530413P12Rik|MSR-A	methionine sulfoxide reductase A	protein-coding	3.690337588	5.885733842
YAP_Mst_unique_3464	chr7	80242411	80242612	+	0	NA	Intergenic	Intergenic	-3865	NM_177765	269954	Mm.276780	NM_177765	ENSMUSG00000045467	Ttll13	1700111A04Rik|4921538O11|BC024578	tubulin tyrosine ligase-like family, member 13	protein-coding	1.663760849	4.794965058
YAP_WT_common_Mst_1301	chr3	16724249	16724679	+	0	NA	Intergenic	RLTR13E|LTR|ERVK	-92630	NR_153388	102632048	Mm.417635	NR_153388	NANA	Gm30223	-	predicted gene, 30223	ncRNA	3.576174012	2.523275462
YAP_WT_common_Mst_961	chr18	8192816	8193068	+	0	NA	Intergenic	Intergenic	323229	NM_001360956	225131	Mm.204524	NM_153085	ENSMUSG00000024283	Wac	1110067P07Rik|A230035H12Rik|AI256735|AI256776|Wwp4	WW domain containing adaptor with coiled-coil	protein-coding	3.25223635	2.619425472
YAP_Mst_unique_1677	chr16	97665593	97665858	+	0	NA	Intergenic	(CACCC)n|Simple_repeat|Simple_repeat	-54530	NM_015775	50528	Mm.276145	NM_015775	ENSMUSG00000000385	Tmprss2	D16Ertd61e	transmembrane protease, serine 2	protein-coding	2.614049973	5.493875016
YAP_WT_common_Mst_625	chr14	47825468	47825845	+	0	NA	Intergenic	RMER20B|LTR|ERVK	-73208	NR_045959	73961	Mm.390702	NR_045959	ENSMUSG00000115609	4930447J18Rik	4930425M13Rik	RIKEN cDNA 4930447J18 gene	ncRNA	4.077595236	8.496341594
YAP_Mst_unique_3168	chr6	52822726	52822992	+	0	NA	intron (NM_173406, intron 2 of 4)	B3A|SINE|B2	86761	NM_001168277	231986	Mm.386865	NM_173406	ENSMUSG00000063568	Jazf1	AI591476|C820002C15|Jaz1|Tip27	JAZF zinc finger 1	protein-coding	2.951494127	4.009509516
YAP_Mst_unique_614	chr11	54954011	54954257	+	0	NA	intron (NM_001271455, intron 1 of 17)	intron (NM_001271455, intron 1 of 17)	8806	NM_021327	57783	Mm.259671	NM_021327	ENSMUSG00000020400	Tnip1	ABIN|ABIN-1|ABIN1|AU018810|Naf1|Nef|VAN	TNFAIP3 interacting protein 1	protein-coding	2.017510364	6.329258516
YAP_Mst_unique_1317	chr14	64676614	64676870	+	0	NA	intron (NM_001081177, intron 2 of 39)	Charlie1a|DNA|hAT-Charlie	24201	NM_001081177	16554	Mm.23611	NM_001081177	ENSMUSG00000060012	Kif13b	5330429L19Rik|6030414C01|AI429803|C130021D12Rik|GAKIN	kinesin family member 13B	protein-coding	1.848821596	6.016864475
YAP_Mst_unique_1533	chr16	12775919	12776143	+	0	NA	Intergenic	RLTR41|LTR|ERV1	-35359	NR_040507	75493	Mm.396146	NR_040507	ENSMUSG00000101565	1700003L19Rik	-	RIKEN cDNA 1700003L19 gene	ncRNA	1.905739247	3.625105747
YAP_Mst_unique_1010	chr13	16761273	16761459	+	0	NA	Intergenic	Intergenic	-737943	NR_155430	100503142	Mm.359204	NR_155430	NANA	B230303A05Rik	B230303A05|EG328191	U1 small nuclear ribonucleoprotein 1C pseudogene	pseudo	2.540893851	3.998278397
YAP_Mst_unique_646	chr11	63951991	63952236	+	0	NA	Intergenic	MT2A|LTR|ERVL	-12113	NR_131111	78883	Mm.410764	NR_131111	ENSMUSG00000086359	9630013K17Rik	-	RIKEN cDNA 9630013K17 gene	ncRNA	3.391889234	6.216835313
YAP_Mst_unique_1861	chr18	10543551	10543868	+	0	NA	intron (NM_001083628, intron 23 of 32)	MT2A|LTR|ERVL	66643	NM_001081222	77805	Mm.210996	NM_144542	ENSMUSG00000024293	Esco1	A930014I12Rik	establishment of sister chromatid cohesion N-acetyltransferase 1	protein-coding	1.42128692	5.450483287
YAP_WT_common_Mst_1987	chr8	10924773	10925236	+	0	NA	non-coding (NR_135302, exon 4 of 4)	non-coding (NR_135302, exon 4 of 4)	3453	NR_030715	665306	Mm.358758	NR_030715	ENSMUSG00000038917	3930402G23Rik	-	RIKEN cDNA 3930402G23 gene	ncRNA	6.443858534	12.96424536
YAP_WT_common_Mst_1244	chr2	150947614	150948495	+	0	NA	intron (NM_207204, intron 17 of 23)	RLTR13B1|LTR|ERVK	38460	NM_001163476	69270	Mm.271603	NM_027014	ENSMUSG00000027454	Gins1	2810418N01Rik|Gins4|PSF1|mKIAA0186	GINS complex subunit 1 (Psf1 homolog)	protein-coding	4.717046262	9.45964563
YAP_Mst_unique_3953	chr9	102715718	102715936	+	0	NA	Intergenic	Intergenic	-1977	NM_019764	56332	Mm.21145	NM_019764	ENSMUSG00000032531	Amotl2	AW549739|C79691|Lccp|MASCOT|mKIAA0989	angiomotin-like 2	protein-coding	3.651314552	6.207372854
YAP_Mst_unique_3050	chr5	128170395	128170565	+	0	NA	intron (NM_172885, intron 2 of 8)	intron (NM_172885, intron 2 of 8)	262597	NM_172885	243274	Mm.447698	NM_172885	ENSMUSG00000034310	Tmem132d	C630028F04Rik	transmembrane protein 132D	protein-coding	1.762063315	3.577406987
YAP_Mst_unique_4012	chrX	7724244	7724447	+	0	NA	intron (NM_172372, intron 4 of 10)	intron (NM_172372, intron 4 of 10)	1418	NM_001290794	54636	Mm.305725	NM_172372	ENSMUSG00000039382	Wdr45	C79260|DXImx38e|JM5|Sfc19|WIPI-4|Wdrx1	WD repeat domain 45	protein-coding	1.647449469	6.747094795
YAP_Mst_unique_2350	chr2	174273998	174274368	+	0	NA	Intergenic	Intergenic	-6598	NR_029649	723832	NANA	NR_029649	ENSMUSG00000065410	Mir298	Mirn298|mir-298|mmu-mir-298	microRNA 298	ncRNA	1.749276209	12.18343323
YAP_WT_common_Mst_897	chr17	28986893	28987160	+	0	NA	intron (NM_134115, intron 5 of 13)	B3|SINE|B2	20969	NM_134115	106504	Mm.439986	NM_134115	ENSMUSG00000024006	Stk38	5830476G13Rik|9530097A09Rik|AA617404|Ndr1	serine/threonine kinase 38	protein-coding	5.621507965	8.369530526
YAP_WT_common_Mst_1830	chr6	122779965	122780290	+	0	NA	Intergenic	Intergenic	-37382	NM_011401	20527	Mm.395108	NM_011401	ENSMUSG00000003153	Slc2a3	AA408729|AL023014|AL024341|AU040424|C78366|Glut-3|Glut3	solute carrier family 2 (facilitated glucose transporter), member 3	protein-coding	3.981481432	5.785852251
YAP_Mst_unique_1903	chr18	50062714	50062952	+	0	NA	intron (NM_134131, intron 1 of 1)	intron (NM_134131, intron 1 of 1)	-9171	NR_155293	102635912	Mm.440627	NR_155293	NANA	C030005K06Rik	-	RIKEN cDNA C030005K06 gene	ncRNA	2.278999496	3.981549199
YAP_WT_common_Mst_1831	chr6	123004708	123005165	+	0	NA	intron (NM_001005860, intron 3 of 5)	RLTR13D6|LTR|ERVK	14569	NM_001005860	474145	Mm.263483	NM_001005860	ENSMUSG00000059639	Clec4a4	Dcir2	C-type lectin domain family 4, member a4	protein-coding	2.985800603	6.084716251
YAP_Mst_unique_1112	chr13	58904712	58904886	+	0	NA	intron (NM_001025074, intron 12 of 17)	intron (NM_001025074, intron 12 of 17)	97102	NM_001025074	18212	Mm.130054	NM_008745	ENSMUSG00000055254	Ntrk2	GP145-TrkB/GP95-TrkB|Tkrb|trk-B|trkB	neurotrophic tyrosine kinase, receptor, type 2	protein-coding	2.251568377	6.020264901
YAP_WT_common_Mst_2223	chrX	12942443	12942817	+	0	NA	Intergenic	PB1D7|SINE|Alu	5757	NM_001272033	245350	Mm.302695	NM_001272033	NANA	AA414768	-	expressed sequence AA414768	protein-coding	2.843156931	9.651844051
YAP_WT_common_Mst_181	chr10	17820739	17821030	+	0	NA	intron (NM_138628, intron 4 of 9)	RLTR13D6|LTR|ERVK	24665	NM_138628	378431	Mm.283493	NM_138628	ENSMUSG00000039891	Txlnb	2310001N14Rik|Mdp77	taxilin beta	protein-coding	2.857550519	5.644829689
YAP_Mst_unique_2582	chr3	155038970	155039140	+	0	NA	intron (NM_177066, intron 2 of 24)	intron (NM_177066, intron 2 of 24)	16352	NM_177066	435766	Mm.210428	NM_177066	ENSMUSG00000040086	Tnni3k	Cark|D830019J24Rik	TNNI3 interacting kinase	protein-coding	2.981953303	4.273013901
YAP_WT_common_Mst_1353	chr3	84971563	84971928	+	0	NA	intron (NM_001177774, intron 9 of 12)	intron (NM_001177774, intron 9 of 12)	19534	NM_080428	50754	Mm.196475	NM_080428	ENSMUSG00000028086	Fbxw7	1110001A17Rik|AGO|Cdc4|Fbw7|Fbwd6|Fbx30|Fbxo30|Fbxw6|SEL-10	F-box and WD-40 domain protein 7	protein-coding	4.812899295	8.635625883
YAP_Mst_unique_1725	chr17	28588793	28589169	+	0	NA	TTS (NM_016795)	TTS (NM_016795)	13262	NM_026571	328789	Mm.284760	NM_026571	ENSMUSG00000062252	Lhfpl5	9330179O15Rik|Tmhs|hscy	lipoma HMGIC fusion partner-like 5	protein-coding	2.151795336	5.183444474
YAP_Mst_unique_18	chr1	18223562	18223774	+	0	NA	promoter-TSS (NR_002879)	promoter-TSS (NR_002879)	-104	NR_002879	654454	Mm.383637	NR_002879	ENSMUSG00000070977	Defb44-ps	Defb44|Defb49|Defb49-ps|EG574082	defensin beta 44, pseudogene	pseudo	0.924940061	3.749559201
YAP_WT_common_Mst_2273	chrX	144283629	144283957	+	0	NA	Intergenic	RMER16|LTR|ERVK	-13997	NR_030448	751551	NANA	NR_030448	ENSMUSG00000076117	Mir680-2	Mirn680-2	microRNA 680-2	ncRNA	2.360060721	6.197939157
YAP_WT_common_Mst_1450	chr4	41091430	41091799	+	0	NA	Intergenic	Intergenic	6569	NM_016689	11828	Mm.34043	NM_016689	ENSMUSG00000028435	Aqp3	AQP-2	aquaporin 3	protein-coding	3.789901462	9.920052888
YAP_Mst_unique_276	chr1	182034151	182034343	+	0	NA	Intergenic	Intergenic	-14267	NM_001083120	13800	Mm.87759	NM_008680	ENSMUSG00000022995	Enah	Mena|NDPP-1|Ndpp1|WBP8	ENAH actin regulator	protein-coding	2.822180723	5.018564465
YAP_Mst_unique_3146	chr6	34598227	34598538	+	0	NA	promoter-TSS (NM_001347100)	promoter-TSS (NM_001347100)	-122	NM_001347100	109624	Mm.308134	NM_145575	ENSMUSG00000029761	Cald1	4833423D12Rik|AI195384|AV071549|AW536160|C920027I18Rik	caldesmon 1	protein-coding	2.154356997	3.812460972
YAP_Mst_unique_427	chr10	78050648	78050851	+	0	NA	intron (NM_001081695, intron 4 of 13)	intron (NM_001081695, intron 4 of 13)	790	NM_001284197	54427	Mm.13433	NM_019448	ENSMUSG00000000730	Dnmt3l	D6Ertd14e|ecat7	DNA (cytosine-5-)-methyltransferase 3-like	protein-coding	1.93149248	5.66422773
YAP_WT_common_Mst_600	chr14	16790222	16790484	+	0	NA	intron (NM_001289760, intron 2 of 9)	RLTR25B|LTR|ERVK	-214877	NM_001289762	218772	Mm.259318	NM_011243	ENSMUSG00000017491	Rarb	A830025K23|Hap|Nr1b2	retinoic acid receptor, beta	protein-coding	2.643868034	4.199712575
YAP_Mst_unique_3488	chr7	97563644	97563955	+	0	NA	intron (NM_001177945, intron 3 of 4)	Lx5c|LINE|L1	15698	NM_001177945	66273	Mm.41583	NM_183251	ENSMUSG00000035642	Aamdc	1810020D17Rik|1810037D19Rik|LI2	adipogenesis associated Mth938 domain containing	protein-coding	1.820060222	4.411561982
YAP_Mst_unique_2199	chr2	68912015	68912199	+	0	NA	intron (NM_172856, intron 1 of 9)	intron (NM_172856, intron 1 of 9)	50666	NM_001347161	241447	Mm.222222	NM_172856	ENSMUSG00000027035	Cers6	4732462C07Rik|AW544719|Lass6|T1L	ceramide synthase 6	protein-coding	1.440788985	4.68446942
YAP_Mst_unique_861	chr12	52381515	52381705	+	0	NA	Intergenic	Intergenic	98999	NR_136881	102638611	Mm.363799	NR_136881	ENSMUSG00000111982	Gm35135	-	predicted gene, 35135	ncRNA	4.61131189	5.515949517
YAP_Mst_unique_3228	chr6	90736076	90736261	+	0	NA	intron (NM_001356440, intron 1 of 13)	intron (NM_001356440, intron 1 of 13)	-19639	NM_001134383	232227	Mm.196943	NM_182784	ENSMUSG00000034312	Iqsec1	AW561907|BC026481|BRAG2|D6Ertd349e|cI-43	IQ motif and Sec7 domain 1	protein-coding	6.043702277	8.404983082
YAP_Mst_unique_2680	chr4	81628450	81628849	+	0	NA	Intergenic	Intergenic	-141636	NR_030570	100124446	NANA	NR_030570	ENSMUSG00000077941	Mir466h	Mirn466h	microRNA 466h	ncRNA	1.535536522	3.695908594
YAP_WT_unique_324	chr5	135887736	135888024	+	0	NA	promoter-TSS (NM_013560)	promoter-TSS (NM_013560)	-39	NM_013560	15507	Mm.13849	NM_013560	ENSMUSG00000004951	Hspb1	27kDa|Hsp25	heat shock protein 1	protein-coding	4.731822409	4.292269456
YAP_Mst_unique_2009	chr19	32240713	32240872	+	0	NA	intron (NM_001362423, intron 4 of 9)	intron (NM_001362423, intron 4 of 9)	-29779	NM_001168526	208449	Mm.329810	NM_144792	ENSMUSG00000040451	Sgms1	9530058O11Rik|AI841905|C80702|Mob|Sms1|Sor1|Tmem23	sphingomyelin synthase 1	protein-coding	3.186962593	5.416417766
YAP_Mst_unique_461	chr10	89434974	89435233	+	0	NA	intron (NM_001033331, intron 2 of 10)	intron (NM_001033331, intron 2 of 10)	8864	NM_001284344	237436	Mm.11982	NM_001033331	ENSMUSG00000074802	Gas2l3	8430435B07Rik|Gm240	growth arrest-specific 2 like 3	protein-coding	2.406936783	3.659962533
YAP_Mst_unique_1749	chr17	34940959	34941208	+	0	NA	Intergenic	RMER17C|LTR|ERVK	9830	NM_010893	18010	Mm.8856	NM_010893	ENSMUSG00000007038	Neu1	AA407268|AA407316|Aglp|Apl|Bat-7|Bat7|G9|Map-2|Neu|Neu-1	neuraminidase 1	protein-coding	2.271435157	5.641570819
YAP_WT_common_Mst_1403	chr3	138273175	138273519	+	0	NA	Intergenic	L1M2a|LINE|L1	-4238	NM_007409	11522	Mm.2409	NM_007409	ENSMUSG00000074207	Adh1	ADH-A2|ADH-AA|AI194826|Adh-1|Adh-1-t|Adh-1e|Adh-1t|Adh-3e|Adh1-e|Adh1-t|Adh1tl|Adh3-e	alcohol dehydrogenase 1 (class I)	protein-coding	2.788067406	7.43737728
YAP_Mst_unique_3059	chr5	134927795	134928028	+	0	NA	Intergenic	RMER5|LTR|ERV1	-4462	NM_001359536	79565	Mm.34235	NM_024479	ENSMUSG00000040557	Mettl27	AW492986|BC002286|Wbscr27	methyltransferase like 27	protein-coding	2.080068825	5.954700946
YAP_WT_common_Mst_127	chr1	152917020	152917413	+	0	NA	Intergenic	ID_B1|SINE|B4	-14570	NM_001005507	226517	Mm.270775	NM_001005507	ENSMUSG00000042772	Smg7	9430023P16Rik|mKIAA0250	Smg-7 homolog, nonsense mediated mRNA decay factor (C. elegans)	protein-coding	8.206391909	19.96855918
YAP_WT_common_Mst_1756	chr6	60992489	60992798	+	0	NA	Intergenic	RMER10B|LTR|ERVL	48326	NM_027613	70945	Mm.389770	NM_027613	ENSMUSG00000054641	Mmrn1	4921530G03Rik|Emilin4|Mmrn	multimerin 1	protein-coding	3.92529117	4.001502815
YAP_WT_unique_365	chr6	112133622	112133842	+	0	NA	Intergenic	B3A|SINE|B2	-76976	NR_027865	67336	Mm.378014	NR_027865	ENSMUSG00000100219	1700054K19Rik	-	RIKEN cDNA 1700054K19 gene	ncRNA	3.460954852	2.537368983
YAP_Mst_unique_176	chr1	120244732	120244935	+	0	NA	intron (NM_001085409, intron 2 of 5)	intron (NM_001085409, intron 2 of 5)	20447	NM_133186	68428	Mm.181033	NM_133186	ENSMUSG00000026389	Steap3	1010001D01Rik|Tsap6|pHyde	STEAP family member 3	protein-coding	1.817875276	4.331468264
[truncated: 5,468 more rows]
