# Supplementary material for: Hippo-YAP signaling controls lineage differentiation of mouse embryonic stem cells through modulating the formation of super-enhancers
Source: Nucleic Acids Res. 2020 Jun 8;48(13):7182–96. doi: 10.1093/nar/gkaa482 (PMC7367178; doi:10.1093/nar/gkaa482)
Supplement: gkaa482_Supplemental_Files [file gkaa482_supplemental_files.zip › Table S6. ES_gene expresson.xls]

gene_id	log2(fold_change)	p_value	q_value	WT_Rep1	WT_Rep2	MstKO_Rep1	MstKO_Rep2
0610005C13Rik	-inf	1	1	0	0.232577	0	0
0610006L08Rik	0	1	1	0	0	0	0
0610007P14Rik	0.10596	0.57395	0.733504	46.7721	42.5738	46.8825	50.9722
0610009B22Rik	0.0101482	0.9557	0.976175	17.7982	16.175	15.6394	19.2004
0610009E02Rik	-1.98699	1	1	0.323839	0.267236	0	0.153185
0610009L18Rik	0.528762	1	1	0.500375	0.179235	0.516297	0.469287
0610009O20Rik	-0.710089	5e-05	0.000333115	23.9061	23.5768	14.201	15.3682
0610010B08Rik	-1.47993	1	1	0.505013	0.27709	0.0815464	0.203138
0610010F05Rik	0.146549	0.33625	0.518595	10.9407	9.98635	10.8415	12.7433
0610010K14Rik	0.30734	0.05995	0.143435	35.6755	30.1501	37.3311	45.5329
0610011F06Rik	-0.0171599	0.9297	0.962651	10.5348	9.89969	9.76737	10.7929
0610012G03Rik	-0.149066	0.3767	0.558067	11.4733	10.7765	9.26666	11.1736
0610025J13Rik	0	1	1	0	0	0	0
0610030E20Rik	-0.075701	0.63505	0.779465	3.87144	4.04623	4.06508	3.58603
0610031O16Rik	0	1	1	0	0	0	0
0610037L13Rik	-0.0755375	0.6253	0.772052	21.527	18.6553	18.8961	19.8784
0610038B21Rik	0.580657	1	1	0.149382	0.0618655	0.146375	0.172123
0610039H22Rik	-0.174381	1	1	0	0.391291	0.24775	0.112935
0610039K10Rik	0	1	1	0	0	0	0
0610040B10Rik	0.299557	1	1	0.842009	0.42907	0.43108	1.15638
0610040F04Rik	2.12177	0.02525	0.0723363	2.70187	2.49354	11.0308	11.9848
0610040J01Rik	0.803571	1	1	0.123676	0.274584	0.478501	0.233932
0610043K17Rik	-2.00898	0.23175	0.401788	0.502142	0.719361	0	0.313943
1010001N08Rik	0	1	1	0	0	0	0
1100001I12Rik	0	1	1	0	0	0	0
1110001J03Rik	-0.0883558	0.7569	0.862489	16.7137	14.0599	14.1198	15.3063
1110002J07Rik	2.90082	5e-05	0.000333115	1.67781	1.36927	11.9069	11.201
1110002L01Rik	0.34461	0.1967	0.356553	2.98963	3.21804	3.62102	4.42375
1110002O04Rik	0.279702	1	1	0.127542	0.183296	0.228505	0.156861
1110004E09Rik	0.505033	0.0009	0.00437293	28.7584	28.8858	39.91	43.4513
1110004F10Rik	0.274665	0.053	0.130584	60.7083	53.8805	68.9068	72.0865
1110006O24Rik	-0.726627	1	1	0.327863	0.715781	0.339047	0.309304
1110008F13Rik	-0.234659	0.114	0.23782	59.1767	55.1238	50.5143	48.3069
1110008L16Rik	0.322722	0.0583	0.140319	12.6801	10.2805	13.6117	15.5759
1110008P14Rik	-0.469919	0.01365	0.0438428	28.9769	21.7695	17.1632	20.0441
1110012L19Rik	1.24402	5e-05	0.000333115	15.5781	14.9008	36.3418	37.1497
1110015O18Rik	0	1	1	0	0	0	0
1110017D15Rik	-1.47936	1	1	0	0.64061	0.125171	0.114927
1110018N20Rik	-inf	1	1	0.204719	0.100202	0	0
1110019D14Rik	-0.11053	0.5571	0.719412	6.53719	5.8745	5.64146	6.05526
1110020A21Rik	-0.327306	1	1	0.365216	0.100169	0.283453	0.08629
1110025L11Rik	0	1	1	0	0	0	0
1110028F11Rik	-inf	1	1	0	0.0222919	0	0
1110028F18Rik	0.442551	1	1	0.0469495	0.0521567	0.0486683	0.0891361
1110032A03Rik	-0.509312	0.3447	0.528204	3.38448	3.49058	2.4606	2.46099
1110032F04Rik	1.14866	0.00215	0.00924864	0.399768	0.376757	0.851472	0.901127
1110034G24Rik	-0.187214	0.3448	0.528221	6.89784	6.9091	6.04562	6.30827
1110036E04Rik	0	1	1	0	0	0	0
1110037F02Rik	-0.158376	0.25595	0.42985	17.9666	16.7652	15.4425	16.2331
1110038B12Rik	0.241503	0.1404	0.277067	120.97	115.415	130.467	154.238
1110038F14Rik	-0.462029	0.00605	0.0223193	23.1662	18.4952	14.5369	16.1936
1110046J04Rik	1.79316	1	1	0	0.116933	0.221433	0.202035
1110051M20Rik	0.482832	0.05485	0.133821	10.0346	8.97894	12.9815	14.0525
1110057P08Rik	0	1	1	0	0	0	0
1110058D11Rik	-0.0362857	1	1	0.427953	0.308582	0.589308	0.134123
1110059E24Rik	-0.17808	0.2269	0.395627	36.0351	34.4524	28.8485	34.6303
1110059G10Rik	-0.0878195	0.6273	0.773826	2.93157	2.30717	2.37905	2.62828
1110065P20Rik	-0.0255502	0.96335	0.980052	4.54397	6.35566	4.01108	6.97526
1190002N15Rik	-0.393477	0.00705	0.0253479	9.73661	9.88219	7.42396	7.79477
1190003K10Rik	0	1	1	0	0	0	0
1190005I06Rik	2.88641	0.054	0.132194	0.829896	0.758837	5.51856	6.44912
1190007I07Rik	0.180564	0.4161	0.595774	11.2468	10.1349	11.744	12.915
1190028D05Rik	-1.71117	1	1	0	0.361956	0.114335	0
1300002E11Rik	-0.882862	0.0106	0.0355517	10.7695	8.30026	5.15794	5.34041
1300017J02Rik	-0.777164	0.04805	0.12086	0.897925	0.796428	0.562236	0.441764
1500002F19Rik	1.18373	1	1	0.120526	0.0270963	0.14147	0.194895
1500004A13Rik	0.304461	0.7008	0.825261	1.34648	1.31706	1.67127	1.67798
1500009C09Rik	-1.67467	0.0078	0.0275893	0.737197	0.691926	0.162091	0.294894
1500009L16Rik	0.552631	0.0023	0.00980177	7.43725	6.68929	10.8698	10.1966
1500011B03Rik	-0.468492	0.11065	0.232243	5.44327	6.34217	4.1844	4.51168
1500011K16Rik	0.553016	0.01065	0.0356584	7.85141	6.52727	9.35611	12.1069
1500012K07Rik	0	1	1	0	0	0	0
1500015A07Rik	-0.418987	0.02705	0.0766454	4.99848	4.95855	4.00055	3.57911
1500015L24Rik	0	1	1	0	0	0	0
1500015O10Rik	3.27168	1	1	0.0855102	0	0.177017	0.646887
1500017E21Rik	0.597121	1	1	4.67142e-150	0.0555975	0.0443278	0.0435901
1500026H17Rik	0	1	1	0	0	0	0
1500035N22Rik	inf	1	1	0	0	0.0268174	0
1520401A03Rik	1.14238	1	1	0.0276243	0.0429674	0.0403913	0.120082
1600002D24Rik	0.211776	1	1	0	0.513273	0.585883	0.029549
1600002H07Rik	0.247743	0.11605	0.240957	13.8126	11.8854	15.2965	15.7228
1600002K03Rik	0.083102	0.8425	0.915654	2.39823	2.26523	2.63091	2.39401
1600010M07Rik	-inf	1	1	0.337142	0.181062	0	0
1600012H06Rik	-0.214253	0.5237	0.692567	8.10357	8.19348	6.95046	7.36367
1600014C10Rik	-0.0501394	0.79145	0.884375	2.49856	2.14341	2.17538	2.3839
1600014C23Rik	0.0449992	0.9463	0.971829	0.514285	1.3513	0.793383	1.19452
1600015I10Rik	-inf	1	1	0	0.0245715	0	0
1600019K03Rik	0	1	1	0	0	0	0
1600020E01Rik	-0.990915	0.00065	0.00331174	13.7465	11.9285	6.61505	6.51667
1600023N17Rik	0.745408	0.1509	0.292491	0.632072	0.387536	0.800093	0.931183
1600025M17Rik	inf	1	1	0	0	0.459056	0.623505
1600027J07Rik	0	1	1	0	0	0	0
1600029I14Rik	0	1	1	0	0	0	0
1600029O15Rik	2.56604	1	1	0	0.0357319	0.0996599	0.121796
1700001C02Rik	0.127884	1	1	0	0.21983	0	0.253875
1700001C19Rik	-1.78499	1	1	0.483937	0.156636	0.0974334	0.0892244
1700001D01Rik	0	1	1	0	0	0	0
1700001F09Rik	inf	1	1	0	0	0	0.0815943
1700001G01Rik	0	1	1	0	0	0	0
1700001G11Rik	1.25266	1	1	0.108533	0.236996	0.336716	0.511986
1700001G17Rik	-0.0980406	1	1	0.256066	0.0937992	0.0883487	0.242148
1700001J03Rik	2.09858	1	1	0	0.116676	0.220933	0.302374
1700001J11Rik	0.397119	1	1	0.0663787	0.123774	0.068875	0.189505
1700001K19Rik	-0.212174	1	1	0.0762881	0.0840837	0	0.142727
1700001K23Rik	0	1	1	0	0	0	0
1700001L05Rik	-0.0989002	0.484	0.658979	11.7189	10.9848	10.1961	11.3897
1700001L19Rik	0.549151	1	1	0.0641	0.143024	0.0997275	0.213288
1700001O22Rik	-0.189021	0.5066	0.677985	2.89627	2.31438	2.36069	2.27969
1700001P01Rik	-2.59211	0.00355	0.014166	3.44204	4.40675	1.01485	0.30754
1700003C15Rik	0	1	1	0	0	0	0
1700003D09Rik	0	1	1	0	0	0	0
1700003E16Rik	-0.244424	1	1	0.137618	0.15373	0.171317	0.0785352
1700003E24Rik	inf	1	1	0	0	0.275905	0
1700003F12Rik	-inf	1	1	0.118335	0	0	0
1700003G13Rik	0	1	1	0	0	0	0
1700003G18Rik	-0.743507	1	1	0.332413	0.178634	0	0.31178
1700003H04Rik	0	1	1	0	0	0	0
1700003I22Rik	0	1	1	0	0	0	0
1700003L19Rik	0	1	1	0	0	0	0
1700003M07Rik	0.756577	0.03395	0.091639	0.54414	0.431194	0.802211	0.871594
1700003P14Rik	0	1	1	0	0	0	0
1700006A11Rik	0	1	1	0	0	0	0
1700006E09Rik	0	1	1	0	0	0	0
1700006F04Rik	0	1	1	0	0	0	0
1700006H20Rik	0	1	1	0	0	0	0
1700006H21Rik	0	1	1	0	0	0	0
1700007B14Rik	0	1	1	0	0	0	0
1700007E05Rik	-2.19949	1	1	0.0324754	0.0363947	0	0.0154615
1700007F19Rik	0	1	1	0	0	0	0
1700007G11Rik	0.150877	1	1	0	0.0986787	0.113302	0
1700007J10Rik	-1.84524	1	1	0.258287	0.205481	0.129503	0
1700007K09Rik	0	1	1	0	0	0	0
1700007K13Rik	1.41786	0.0143	0.0455788	10.1882	10.3748	24.5217	31.5253
1700007L15Rik	0.691917	0.0536	0.131496	1.95291	2.00325	2.73171	3.79098
1700007P06Rik	-inf	1	1	0.193868	0	0	0
1700008C04Rik	0	1	1	0	0	0	0
1700008J07Rik	0.347305	0.71195	0.832832	0.78119	0.724971	1.08803	0.859094
1700008K24Rik	0	1	1	0	0	0	0
1700008O03Rik	1.3177	0.0009	0.00437293	1.47742	1.2758	3.04187	3.94411
1700008P02Rik	0	1	1	0	0	0	0
1700009C05Rik	0	1	1	0	0	0	0
1700009J07Rik	0	1	1	0	0	0	0
1700009N14Rik	0	1	1	0	0	0	0
1700010B08Rik	inf	1	1	0	0	0.087247	0
1700010D01Rik	0	1	1	0	0	0	0
1700010I02Rik	0	1	1	0	0	0	0
1700010I14Rik	1.31284	0.03985	0.104086	0.155741	0.234133	0.601426	0.387987
1700010J16Rik	0	1	1	0	0	0	0
1700010K23Rik	0	1	1	0	0	0	0
1700010L04Rik	1.42609	1	1	0.0587935	0.0219419	0.117965	0.100132
1700010N08Rik	-inf	1	1	0.0591815	0.0912303	0	0
1700011B04Rik	0	1	1	0	0	0	0
1700011C11Rik	0	1	1	0	0	0	0
1700011E24Rik	-0.194167	1	1	0.133849	0.221798	0.191179	0.126813
1700011H14Rik	2.36874	1	1	0.0444705	0.03029	0.0588392	0.335445
1700011I03Rik	0	1	1	0	0	0	0
1700011L22Rik	0	1	1	0	0	0	0
1700011M02Rik	0	1	1	0	0	0	0
1700012A03Rik	0	1	1	0	0	0	0
1700012B07Rik	-0.646695	1	1	0.335627	0.172374	0.324159	0
1700012B09Rik	0	1	1	0	0	0	0
1700012C14Rik	-1.25267	1	1	0	0.599347	0	0.26584
1700012D01Rik	0.451387	0.57295	0.732853	0.394581	0.428077	0.40769	0.742829
1700012D14Rik	0.0733392	1	1	0.161119	0	0.166282	0
1700012D16Rik	-3.22945	1	1	0.388063	1.24221	0	0.181454
1700012H19Rik	0	1	1	0	0	0	0
1700012I11Rik	0	1	1	0	0	0	0
1700012J15Rik	0	1	1	0	0	0	0
1700012L04Rik	0	1	1	0	0	0	0
1700012P22Rik	0	1	1	0	0	0	0
1700013D24Rik	0	1	1	0	0	0	0
1700013F07Rik	-inf	1	1	0.184272	0	0	0
1700013G24Rik	-1.19554	1	1	0.0674193	0.0744639	0	0.0638687
1700013H16Rik	0.448463	0.0024	0.0101492	52.0514	46.6115	69.2055	67.7007
1700013N06Rik	0	1	1	0	0	0	0
1700015C15Rik	0	1	1	0	0	0	0
1700015E13Rik	0	1	1	0	0	0	0
1700015F17Rik	0	1	1	0	0	0	0
1700015G11Rik	0	1	1	0	0	0	0
1700016A09Rik	-1.08278	1	1	0.153488	0	0	0.072635
1700016B01Rik	0	1	1	0	0	0	0
1700016C15Rik	-inf	1	1	0.114315	0.0994189	0	0
1700016C19Rik	0.65732	1	1	0.119003	0.150427	0.212528	0.221692
1700016D06Rik	-1.86519	0.00015	0.000900984	2.48614	1.91435	0.78881	0.433312
1700016G14Rik	-1.17959	1	1	0.0970885	0.215616	0.0503183	0.092149
1700016G22Rik	-0.927904	1	1	0.367122	0	0.18928	0
1700016H13Rik	-3.41794	0.20825	0.371265	0.689193	0.57208	0.118607	0
1700016J18Rik	2.20691	1	1	0	0.0381446	0.114776	0.0688442
1700016K19Rik	0.317756	0.50945	0.680406	1.04888	0.443906	0.584695	1.29766
1700016L04Rik	0	1	1	0	0	0	0
1700016L21Rik	0	1	1	0	0	0	0
1700016P04Rik	0	1	1	0	0	0	0
1700017B05Rik	0.666673	5e-05	0.000333115	3.02761	3.17904	5.27699	4.75849
1700017D01Rik	0	1	1	0	0	0	0
1700017G19Rik	0	1	1	0	0	0	0
1700017J07Rik	-1.56283	1	1	0.672785	0.347833	0.345149	0
1700017L05Rik	0	1	1	0	0	0	0
1700017M07Rik	0	1	1	0	0	0	0
1700017N19Rik	0	1	1	0	0	0	0
1700018A04Rik	0	1	1	0	0	0	0
1700018A23Rik	0	1	1	0	0	0	0
1700018B08Rik	-1.34853	0.0004	0.00216407	2.44051	2.52151	0.691445	1.30056
1700018B24Rik	-1.44806	0.0005	0.00264058	0.621888	0.575089	0.209768	0.236881
1700018C11Rik	0	1	1	0	0	0	0
1700018F24Rik	inf	1	1	0	0	0	0.11677
1700018G05Rik	0	1	1	0	0	0	0
1700018L02Rik	inf	1	1	4.08363e-252	0	0.107365	0
1700019A02Rik	-0.522283	0.27875	0.455928	0.837489	1.27251	1.34141	0.148896
1700019B03Rik	2.71171	1	1	0.0234113	0.0261829	0.0906353	0.242368
1700019B21Rik	0.296437	0.5385	0.704473	2.12174	1.17403	1.51012	2.59301
1700019C18Rik	0	1	1	0	0	0	0
1700019D03Rik	-0.813795	0.00045	0.00240801	30.2275	28.9493	17.3659	16.8964
1700019E08Rik	-1.30515	1	1	0.789472	0.680307	0.162974	0.444666
1700019F05Rik	inf	1	1	0	0	0.251343	0
1700019G24Rik	inf	1	1	0	0	0	0.242617
1700019J19Rik	0	1	1	0	0	0	0
1700019L22Rik	0	1	1	0	0	0	0
1700019M22Rik	0	1	1	0	0	0	0
1700019N19Rik	0	1	1	0	0	0	0
1700019O17Rik	0	1	1	0	0	0	0
1700019P21Rik	0	1	1	0	0	0	0
1700020A23Rik	0	1	1	0	0	0	0
1700020D05Rik	-0.746544	1	1	0.482276	0.304255	0.214074	0.261034
1700020D12Rik	0	1	1	0	0	0	0
1700020D14Rik	0	1	1	0	0	0	0
1700020G17Rik	0	1	1	0	0	0	0
1700020I14Rik	0.173226	0.2471	0.419709	23.3781	24.1981	27.5379	27.1198
1700020L24Rik	-2.24732	1	1	0.0793258	0.261963	0	0.075059
1700020M21Rik	0	1	1	0	0	0	0
1700020N01Rik	2.58754	0.0001	0.000630441	0.520744	0.431651	3.64114	2.15878
1700020N15Rik	-inf	1	1	0.223951	0	0	0
1700020N18Rik	0	1	1	0	0	0	0
1700021F02Rik	0	1	1	0	0	0	0
1700021F05Rik	-0.0806294	0.59405	0.749302	47.9872	43.3783	43.6109	44.2751
1700021F07Rik	0	1	1	0	0	0	0
1700021L23Rik	0	1	1	0	0	0	0
1700021N21Rik	-inf	1	1	0	0.091221	0	0
1700022A21Rik	-1.31315	1	1	0.594021	0.566359	0.351929	0.120888
1700022A22Rik	0	1	1	0	0	0	0
1700022E09Rik	0	1	1	0	0	0	0
1700022H01Rik	-0.641182	1	1	0	0.588141	0.14017	0.255329
1700022H16Rik	0	1	1	0	0	0	0
1700022I11Rik	-0.0398247	1	1	0.0695714	0.280871	0.115537	0.238541
1700022N22Rik	1.26645	1	1	0.297528	0.100739	0.402831	0.561937
1700023C21Rik	0	1	1	0	0	0	0
1700023F02Rik	0	1	1	0	0	0	0
1700023F06Rik	1.55725	1	1	0.081942	0	0.0848277	0.155031
1700023G09Rik	0	1	1	0	0	0	0
1700024B05Rik	-1.62671	1	1	0.189631	0.253445	0.0393284	0.108105
1700024B18Rik	0	1	1	0	0	0	0
1700024F13Rik	inf	1	1	0	0	0	0.666651
1700024G13Rik	0	1	1	0	0	0	0
1700024I08Rik	inf	1	1	0	0	0	0.105273
1700024N05Rik	0	1	1	0	0	0	0
1700024P04Rik	-inf	1	1	0	0.339549	0	0
1700024P16Rik	-1.89801	1	1	0.0885345	0.11567	0.0244355	0.0316413
1700025B11Rik	0	1	1	0	0	0	0
1700025C18Rik	0	1	1	0	0	0	0
1700025D23Rik	0	1	1	0	0	0	0
1700025F22Rik	0	1	1	0	0	0	0
1700025F24Rik	0	1	1	0	0	0	0
1700025G04Rik	0.596831	0.00105	0.00499915	3.36175	3.73331	5.6925	5.2467
1700025J12Rik	0	1	1	0	0	0	0
1700025K04Rik	0	1	1	0	0	0	0
1700025K24Rik	0	1	1	0	0	0	0
1700025M24Rik	0	1	1	0	0	0	0
1700025N23Rik	0	1	1	0	0	0	0
1700026D11Rik	0	1	1	0	0	0	0
1700026F02Rik	0	1	1	0	0	0	0
1700026J12Rik	0	1	1	0	0	0	0
1700026J14Rik	inf	1	1	0	0	0.213238	0.194606
1700027A15Rik	0	1	1	0	0	0	0
1700027F06Rik	0	1	1	0	0	0	0
1700027F09Rik	0	1	1	0	0	0	0
1700027H10Rik	0	1	1	0	0	0	0
1700027I24Rik	-inf	1	1	0	0.14231	0	0
1700027J07Rik	0	1	1	0	0	0	0
1700028B04Rik	1.65751	0.0601	0.143719	0.435743	0.693295	2.01937	1.62591
1700028D13Rik	0	1	1	0	0	0	0
1700028E10Rik	-1.06758	1	1	0.408563	0.538873	0.254306	0.207256
1700028I16Rik	-0.290801	1	1	0.393272	0.434595	0.135792	0.558946
1700028J19Rik	2.66909	1	1	0.166155	0	0.573939	0.472782
1700028K03Rik	0.245004	1	1	0.342494	0.248935	0.287258	0.425106
1700028M03Rik	0	1	1	0	0	0	0
1700028P14Rik	-1.05706	1	1	0.266183	0.0974126	0.0918271	0.0838765
1700028P15Rik	0	1	1	0	0	0	0
1700029B22Rik	0	1	1	0	0	0	0
1700029F12Rik	inf	1	1	0	0	0.0747273	0
1700029H14Rik	0	1	1	0	0	0	0
1700029I15Rik	-1.75979	1	1	1.67183	0.813566	0	0.748748
1700029J03Rik	0	1	1	0	0	0	0
1700029J07Rik	0.313436	1	1	0.156231	0.156662	0.21518	0.180467
1700029M03Rik	0	1	1	0	0	0	0
1700029M20Rik	-0.736069	1	1	0.169954	0.296054	0.195964	0.089881
1700029N11Rik	0	1	1	0	0	0	0
1700029P11Rik	0.750629	0.00015	0.000900984	8.78028	7.27088	13.8543	13.5799
1700030A11Rik	inf	1	1	0	0	0	0.0808609
1700030C10Rik	0.173032	0.4666	0.642874	2.2046	2.42039	2.6734	2.64356
1700030C12Rik	-1.03563	1	1	0.0437283	0.0486227	0.0453348	0
1700030C14Rik	0	1	1	0	0	0	0
1700030F04Rik	0	1	1	0	0	0	0
1700030F18Rik	0	1	1	0	0	0	0
1700030J22Rik	0.240928	0.36985	0.552542	0.793668	0.64829	0.724547	1.0094
1700030K09Rik	0.196378	0.4715	0.647546	6.57028	4.92124	6.42365	6.94156
1700030L20Rik	0	1	1	0	0	0	0
1700030L22Rik	0	1	1	0	0	0	0
1700030M09Rik	-inf	1	1	0	0.0828264	0	0
1700030N03Rik	0	1	1	0	0	0	0
1700030O20Rik	0	1	1	0	0	0	0
1700031A10Rik	0	1	1	0	0	0	0
1700031F05Rik	0	1	1	0	0	0	0
1700031L13Rik	0	1	1	0	0	0	0
1700031M16Rik	0	1	1	0	0	0	0
1700031P21Rik	0	1	1	0	0	0	0
1700034B16Rik	0	1	1	0	0	0	0
1700034E13Rik	0	1	1	0	0	0	0
1700034G24Rik	0	1	1	0	0	0	0
1700034H15Rik	0.297854	1	1	0.0119209	0.0803761	0.0614059	0.0563691
1700034I23Rik	-1.41675	1	1	0.0704436	0.0525211	0.024363	0.0223426
1700034J05Rik	0.511703	1	1	0.263115	0.345243	0.42337	0.46372
1700034K08Rik	0	1	1	0	0	0	0
1700034O15Rik	0	1	1	0	0	0	0
1700034P13Rik	1.5639	1	1	0.116682	0.0625794	0.239024	0.297075
1700036A12Rik	0	1	1	0	0	0	0
1700036G14Rik	0	1	1	0	0	0	0
1700037C18Rik	-1.32293	1	1	0.434083	0.340272	0.0807724	0.235112
1700037H04Rik	0.241684	0.10225	0.218283	42.9269	40.6144	51.0269	49.4854
1700039E15Rik	0.445736	1	1	0.0247758	0	0	0.03381
1700039E22Rik	0	1	1	0	0	0	0
1700039I01Rik	0.328617	0.7592	0.864106	0.585276	0.531315	0.809963	0.615172
1700039M10Rik	-0.0356489	1	1	0.544975	0.256852	0.396349	0.392756
1700040D17Rik	0	1	1	0	0	0	0
1700040L02Rik	-inf	1	1	0.104627	0.116054	0	0
1700041A01Rik	0	1	1	0	0	0	0
1700041B01Rik	0	1	1	0	0	0	0
1700041C23Rik	0	1	1	0	0	0	0
1700041M19Rik	0	1	1	0	0	0	0
1700042G07Rik	inf	1	1	0	0	1.93448	1.1418
1700042G15Rik	-1.88361	1	1	0.200426	0.127944	0.0891394	0
1700042O10Rik	-0.485509	0.4422	0.620843	3.06524	1.83567	1.78615	1.75501
1700044C05Rik	0	1	1	0	0	0	0
1700044K03Rik	0	1	1	0	0	0	0
1700045H11Rik	0	1	1	0	0	0	0
1700046C09Rik	0	1	1	0	0	0	0
1700047A11Rik	0	1	1	0	0	0	0
1700047E10Rik	0	1	1	0	0	0	0
1700047G03Rik	0	1	1	0	0	0	0
1700047I17Rik2	-inf	1	1	0	0.0550778	0	0
1700047L14Rik	0	1	1	0	0	0	0
1700047M11Rik	0.0747973	1	1	0.134909	0	0.139373	0
1700048B10Rik	-0.294344	1	1	0	0.0973618	0	0.0839322
1700048F04Rik	0	1	1	0	0	0	0
1700048M11Rik	-inf	1	1	0	0.325869	0	0
1700048O14Rik	0	1	1	0	0	0	0
1700048O20Rik	-0.990955	0.01205	0.0394795	1.09206	0.766	0.647278	0.296659
1700049E15Rik	0	1	1	0	0	0	0
1700049E17Rik1	0	1	1	0	0	0	0
1700049E17Rik2	0	1	1	0	0	0	0
1700049E22Rik	-1.61442	1	1	0.272812	0.571473	0.280435	0
1700049G17Rik	-0.106882	0.54045	0.706283	2.08351	1.96588	1.88873	1.9386
1700049J03Rik	0	1	1	0	0	0	0
1700049L16Rik	0	1	1	0	0	0	0
1700051A21Rik	-0.504605	1	1	0.0923365	0.1026	0.0957197	0.0438298
1700052H01Rik	0.594631	1	1	0.0225178	0.0503918	0.0701123	0.0428656
1700052I22Rik	0	1	1	0	0	0	0
1700052K11Rik	0.300681	0.7357	0.849184	2.20203	1.85185	2.58864	2.48425
1700054A03Rik	0	1	1	0	0	0	0
1700054K19Rik	0	1	1	0	0	0	0
1700054M17Rik	0	1	1	0	0	0	0
1700054O19Rik	-0.704347	1	1	0.0150944	0.10153	0.0313326	0.0431236
1700055C04Rik	0	1	1	0	0	0	0
1700055D18Rik	-0.386814	1	1	0.204733	0.391867	0.273052	0.194693
1700056E22Rik	-0.23733	1	1	0.0747968	0.412203	0.0774515	0.354028
1700057G04Rik	inf	1	1	0	0	0	0.0698074
1700057H15Rik	0	1	1	0	0	0	0
1700057H21Rik	inf	1	1	0	0	0.281975	0
1700060C16Rik	-inf	1	1	0.152795	0	0	0
1700060C20Rik	0	1	1	0	0	0	0
1700061F12Rik	0	1	1	0	0	0	0
1700061G19Rik	0.164074	0.2752	0.451898	13.1751	11.6454	12.9871	15.3159
1700061I17Rik	inf	1	1	0	0	0	0.0275915
1700061J23Rik	0	1	1	0	0	0	0
1700062C10Rik	-inf	1	1	0.390939	0	0	0
1700063A18Rik	0	1	1	0	0	0	0
1700063D05Rik	0	1	1	0	0	0	0
1700063H04Rik	-0.227251	1	1	0.488686	0.963302	0.80893	0.461554
1700063H06Rik	inf	1	1	0	0	0.412401	0
1700063O14Rik	0	1	1	0	0	0	0
1700064F23Rik	0	1	1	0	0	0	0
1700064J06Rik	0	1	1	0	0	0	0
1700064M15Rik	0	1	1	0	0	0	0
1700065D16Rik	-0.24546	1	1	0	0.268929	0	0.239762
1700065I16Rik	0	1	1	0	0	0	0
1700065J11Rik	0	1	1	0	0	0	0
1700065J18Rik	0	1	1	0	0	0	0
1700065L07Rik	0	1	1	0	0	0	0
1700065O20Rik	0	1	1	0	0	0	0
1700066B17Rik	0	1	1	0	0	0	0
1700066B19Rik	-0.242097	1	1	0.13055	0.219113	0.158038	0.14495
1700066C05Rik	0	1	1	0	0	0	0
1700066J03Rik	0	1	1	0	0	0	0
1700066M21Rik	-0.029947	0.87215	0.93238	6.91005	6.7174	6.91103	6.67554
1700066N21Rik	inf	1	1	0	0	0.111472	0
1700066O22Rik	0	1	1	0	0	0	0
1700067G17Rik	-0.102508	1	1	0.176734	0.56827	0.546865	0.16558
1700067K01Rik	0.767846	0.10105	0.216124	0.377254	0.563309	0.653753	0.989551
1700067P10Rik	0	1	1	0	0	0	0
1700069L16Rik	0.799573	1	1	0	0.139325	0.132589	0.120816
1700069P05Rik	0	1	1	0	0	0	0
1700071G01Rik	-0.27208	1	1	0	0.200067	0	0.175166
1700071K01Rik	0	1	1	0	0	0	0
1700071M16Rik	1.96575	1	1	0.0217587	0	0.0225774	0.0621216
1700072B07Rik	0	1	1	0	0	0	0
1700072I22Rik	0	1	1	0	0	0	0
1700072O05Rik	0	1	1	0	0	0	0
1700073E17Rik	0	1	1	0	0	0	0
1700074H08Rik	0	1	1	0	0	0	0
1700074P13Rik	0	1	1	0	0	0	0
1700080E11Rik	0	1	1	0	0	0	0
1700080G11Rik	1.04415	0.0331	0.0899102	0.21706	0.277861	0.634931	0.40544
1700080G18Rik	-0.290723	1	1	0.234374	0.218794	0.333901	0.0398483
1700080N15Rik	0	1	1	0	0	0	0
1700080O16Rik	3.55538	5e-05	0.000333115	1.43972	1.03675	15.4592	14.0503
1700081B01Rik	0	1	1	0	0	0	0
1700081H04Rik	-inf	1	1	0.0597342	0	0	0
1700083H02Rik	0	1	1	0	0	0	0
1700084D21Rik	0	1	1	0	0	0	0
1700084E18Rik	-0.055993	1	1	0.437409	1.77868	1.79091	0.399983
1700084F23Rik	0	1	1	0	0	0	0
1700084J12Rik	inf	1	1	0	0	0	0.225304
1700084M14Rik	0	1	1	0	0	0	0
1700085C21Rik	inf	1	1	0	0	0.065534	0
1700086D15Rik	0.0959253	0.87875	0.93543	0.762498	1.04771	0.987143	0.991568
1700086L19Rik	inf	1	1	0	0	0.101116	0
1700086O06Rik	-0.946237	0.425	0.604921	0.820223	0.78862	0.318725	0.533562
1700086P04Rik	0.0804092	0.7863	0.881002	2.46998	1.68481	2.13126	2.32255
1700087I21Rik	0	1	1	0	0	0	0
1700087M22Rik	0	1	1	0	0	0	0
1700088E04Rik	-2.01749	1	1	0.418024	0.477082	0.101412	0.124413
1700091H14Rik	0	1	1	0	0	0	0
1700092C02Rik	0	1	1	0	0	0	0
1700092C10Rik	0	1	1	0	0	0	0
1700092E19Rik	0	1	1	0	0	0	0
1700092K14Rik	0	1	1	0	0	0	0
1700092M07Rik	-0.610318	1	1	0.70946	2.09473	0	1.91606
1700093K21Rik	1.87324	1	1	0.0959036	0	0.145411	0.203543
1700094D03Rik	-0.577094	0.57815	0.736827	1.53762	1.32079	0.939726	1.00853
1700094J05Rik	-0.106929	1	1	0.215459	0.236769	0.224269	0.204623
1700094M23Rik	-1.8101	1	1	0.150943	0.0683369	0.0623616	0
1700094M24Rik	0	1	1	0	0	0	0
1700095A13Rik	0	1	1	0	0	0	0
1700095A21Rik	-0.517437	0.771	0.871827	0.965732	1.70809	1.00041	0.915151
1700095B10Rik	-inf	1	1	4.5104e-289	0.0881544	0	0
1700095J03Rik	0.831265	1	1	0.0328889	0.0711288	0.0993247	0.0909164
1700095J12Rik	-0.0880148	1	1	0.113495	0	0	0.107026
1700096J18Rik	inf	1	1	0	0	0	0.349096
1700096K18Rik	-0.170265	0.4994	0.671819	2.75548	1.88619	1.88992	2.29482
1700096P03Rik	0	1	1	0	0	0	0
1700097N02Rik	-0.958801	0.0013	0.00601628	3.8951	6.71244	2.87896	2.71668
1700099I09Rik	-inf	1	1	0.293822	0	0	0
1700100I10Rik	0	1	1	0	0	0	0
1700100L14Rik	0	1	1	0	0	0	0
1700101G07Rik	0	1	1	0	0	0	0
1700101I11Rik	0	1	1	0	0	0	0
1700101O22Rik	0	1	1	0	0	0	0
1700102H20Rik	inf	1	1	0	0	0.588547	0
1700102J08Rik	0	1	1	0	0	0	0
1700102P08Rik	0.0611479	0.90175	0.948734	1.36181	1.02468	1.40345	1.1205
1700104L18Rik	0	1	1	0	0	0	0
1700105P06Rik	-0.100652	1	1	0.211166	0	0	0.197123
1700108F19Rik	2.20077	5e-05	0.000333115	0.887276	1.07154	4.49953	4.69708
1700108J01Rik	0	1	1	0	0	0	0
1700108N06Rik	0	1	1	0	0	0	0
1700109G14Rik	inf	1	1	0	0	0	0.0964682
1700109G15Rik	0	1	1	0	0	0	0
1700109H08Rik	-0.229268	1	1	0	0.812509	0.257515	0.469406
1700109I08Rik	0	1	1	0	0	0	0
1700109K24Rik	-0.768129	0.71585	0.835615	0.688467	1.73055	0.518719	0.949127
1700110C19Rik	-1.74324	1	1	0.244646	0.133044	0	0.115248
1700110I01Rik	0	1	1	0	0	0	0
1700110I07Rik	-inf	1	1	0.121068	0	0	0
1700110K17Rik	inf	1	1	0	0	0.13263	0
1700111N16Rik	inf	1	1	0	0	0	0.0562073
1700112D23Rik	0	1	1	0	0	0	0
1700112E06Rik	-inf	1	1	0	0.0370749	0	0
1700112H15Rik	0	1	1	0	0	0	0
1700112J05Rik	0	1	1	0	0	0	0
1700112J16Rik	-0.10481	1	1	0.0502123	0.0280648	0.0260473	0.0477697
1700112N08Rik	-inf	1	1	0	0.7977	0	0
1700113A16Rik	0.310012	0.7421	0.853344	1.02238	0.650496	0.792904	1.31245
1700113B09Rik	-2.80229	1	1	1.3646	1.8449	0.465437	0
1700113H08Rik	0	1	1	0	0	0	0
1700116B05Rik	0	1	1	0	0	0	0
1700116H05Rik	2.02651	1	1	0.0221929	0	0.069095	0.020032
1700119H24Rik	0	1	1	0	0	0	0
1700120C14Rik	0	1	1	0	0	0	0
1700120E14Rik	0	1	1	0	0	0	0
1700120G07Rik	0	1	1	0	0	0	0
1700120K04Rik	-0.011506	1	1	0.227113	0.240365	0.467632	0
1700121L16Rik	0	1	1	0	0	0	0
1700121N20Rik	0	1	1	0	0	0	0
1700122C19Rik	0	1	1	0	0	0	0
1700122E12Rik	-0.70211	1	1	0.108876	0.121318	0.0752721	0.0689756
1700122H20Rik	0	1	1	0	0	0	0
1700122O11Rik	-inf	1	1	0.108533	0	0	0
1700123J17Rik	0.644558	1	1	0.0364295	0.121779	0.151122	0.103859
1700123K08Rik	0	1	1	0	0	0	0
1700123L14Rik	inf	1	1	0	0	0.0357933	0
1700123M08Rik	0.725886	1	1	0	0.214373	0.0669676	0.306297
1700123O12Rik	0	1	1	0	0	0	0
1700123O20Rik	-0.493171	0.2806	0.457918	13.5551	12.9689	9.25166	9.93712
1700123O21Rik	0	1	1	0	0	0	0
1700124L16Rik	-inf	1	1	1.01914	0	0	0
1700124M09Rik	0	1	1	0	0	0	0
1700125G02Rik	0	1	1	0	0	0	0
1700125G22Rik	inf	1	1	0	0	0.0930482	0
1700125H03Rik	-inf	1	1	0.31378	0	0	0
1700125H20Rik	0.687339	1	1	0.0387095	0.0332959	0.0205206	0.0981816
1700126G02Rik	-2.24029	0.00075	0.00373802	0.828009	0.771786	0.190915	0.153202
1700126H18Rik	0	1	1	0	0	0	0
1700128A07Rik	0	1	1	0	0	0	0
1700128E19Rik	0	1	1	0	0	0	0
1700128F08Rik	0	1	1	0	0	0	0
1700129C05Rik	0	1	1	0	0	0	0
1810006J02Rik	0	1	1	0	0	0	0
1810007C17Rik	0	1	1	0	0	0	0
1810007D17Rik	-1.35334	1	1	0.930344	0.506787	0.240454	0.3289
1810008I18Rik	0	1	1	0	0	0	0
1810009A15Rik	0.163786	0.28765	0.465495	89.34	85.1686	96.5971	102.443
1810009J06Rik	0	1	1	0	0	0	0
1810010D01Rik	3.58452	1	1	0.0787956	0	0.489478	0.447368
1810010H24Rik	1.59436	0.0001	0.000630441	0.539034	0.881962	2.04813	2.35326
1810011H11Rik	0	1	1	0	0	0	0
1810011O10Rik	1.56862	1	1	0.142265	0.263371	0.737351	0.495155
1810012K16Rik	0	1	1	0	0	0	0
1810013A23Rik	0	1	1	0	0	0	0
1810013D15Rik	2.15321	1	1	0.107526	0	0.163922	0.311909
1810013L24Rik	-0.0223083	0.8784	0.935203	13.9059	14.6518	14.0019	14.6643
1810014B01Rik	0.0138093	0.95785	0.977135	0.771631	0.655013	0.457255	1.01257
1810018F18Rik	0	1	1	0	0	0	0
1810019D21Rik	-0.571856	1	1	0.316972	0.45295	0.18777	0.343936
1810019N24Rik	0.506463	0.28245	0.459953	0.188269	0.503288	0.546647	0.465101
1810020O05Rik	-0.38881	0.3454	0.528905	1.06201	1.39332	0.603911	1.32062
1810021B22Rik	0	1	1	0	0	0	0
1810021M19Rik	0.217421	1	1	0.0531606	0.0794013	0.073559	0.0843533
1810022K09Rik	0.284922	0.18845	0.345475	487.184	449.159	521.905	639.999
1810024B03Rik	-0.401299	1	1	0.152212	0.168913	0.105174	0.143222
1810026B05Rik	-0.0424451	0.9435	0.970239	2.39705	3.01971	2.77022	2.60121
1810026J23Rik	-0.197611	0.4626	0.63903	9.38753	8.97119	7.65246	8.65317
1810030O07Rik	0.93123	5e-05	0.000333115	16.2519	15.4539	30.0783	31.4734
1810032O08Rik	0.14549	0.4482	0.626704	19.3555	16.0748	19.8602	19.9575
1810034E14Rik	0.217328	1	1	0.199469	0.14876	0.166892	0.244752
1810035K13Rik	0	1	1	0	0	0	0
1810037I17Rik	0.405256	0.00595	0.0219977	58.6267	56.9945	72.8519	83.1515
1810041H14Rik	inf	1	1	0	0	0	1.59374
1810041L15Rik	1.4209	1	1	0.0593226	0.0475825	0.18482	0.105012
1810043G02Rik	0.116353	0.5523	0.715839	4.35004	3.50395	4.22978	4.41859
1810043H04Rik	0.263126	0.4318	0.611076	24.9663	21.4393	28.0612	28.5497
1810044D09Rik	0.274191	0.58265	0.740432	3.38882	2.24213	3.4798	3.4176
1810046K07Rik	0	1	1	0	0	0	0
1810049I09Rik	0	1	1	0	0	0	0
1810053B23Rik	0	1	1	0	0	0	0
1810055G02Rik	0.025972	0.87185	0.932277	16.4873	14.741	16.1893	16.1456
1810058I24Rik	-0.941635	5e-05	0.000333115	37.0549	36.9617	18.2891	20.9874
1810062G17Rik	0	1	1	0	0	0	0
1810062O18Rik	0	1	1	0	0	0	0
1810063I02Rik	inf	1	1	0	0	2.68348	2.30906
1810064F22Rik	inf	1	1	0	0	0.0248955	0
1810065E05Rik	0	1	1	0	0	0	0
1810073O08Rik	0.0651709	1	1	0.0424168	0.0549607	0.0244603	0.0802589
2010001A14Rik	0.165716	0.7635	0.867275	3.64023	2.40757	2.62357	4.26626
2010003K11Rik	0	1	1	0	0	0	0
2010005H15Rik	0	1	1	0	0	0	0
2010009K17Rik	0	1	1	0	0	0	0
2010010A06Rik	-0.372737	1	1	0.548478	0	0.294016	0.124146
2010016I18Rik	0	1	1	0	0	0	0
2010106C02Rik	0	1	1	0	0	0	0
2010106E10Rik	0	1	1	0	0	0	0
2010107E04Rik	0.0180917	0.9119	0.95469	229.111	217.508	226.726	233.647
2010107G12Rik	0.857644	0.0052	0.0196049	0.620091	0.670255	1.12965	1.25559
2010107G23Rik	0.112666	0.66555	0.800584	2.69742	2.01295	2.65912	2.50637
2010109A12Rik	0	1	1	0	0	0	0
2010109I03Rik	0	1	1	0	0	0	0
2010110K18Rik	0.19378	1	1	0.249739	0.640749	0.34469	0.70864
2010111I01Rik	-0.688213	0.00255	0.010688	13.1592	12.6817	7.86633	8.46601
2010203P06Rik	0	1	1	0	0	0	0
2010204K13Rik	1.40734	5e-05	0.000333115	9.08491	6.33624	19.7358	21.7499
2010300C02Rik	0.186247	1	1	0.152344	0.149827	0.18247	0.167455
2010308F09Rik	inf	1	1	0	0	0.345143	0
2010310C07Rik	0	1	1	0	0	0	0
2010315B03Rik	2.35862	5e-05	0.000333115	0.165148	0.207952	1.09283	0.859494
2010320M18Rik	-0.732681	0.002	0.00869876	10.2741	9.68633	5.49003	6.74794
2010320O07Rik	0	1	1	0	0	0	0
2200002D01Rik	1.10582	0.14585	0.285361	7.09312	7.71489	16.5456	15.943
2200002J24Rik	0	1	1	0	0	0	0
2210008F06Rik	inf	1	1	0	0	0	0.131279
2210010C04Rik	-0.447354	1	1	0.0783637	0.029191	0.0541987	0.024848
2210011C24Rik	0.670919	0.00575	0.0213676	4.38112	3.81817	6.9312	6.33342
2210011K15Rik	0	1	1	0	0	0	0
2210013O21Rik	1.79063	5e-05	0.000333115	9.25924	8.66566	29.6852	33.4606
2210016F16Rik	-0.262424	0.0941	0.204866	9.9239	8.0531	7.24627	7.98384
2210016L21Rik	0.112243	0.48455	0.65908	15.8203	16.2107	16.5763	18.7208
2210019I11Rik	0	1	1	0	0	0	0
2210039B01Rik	-inf	1	1	0.0671314	0	0	0
2210404E10Rik	0	1	1	0	0	0	0
2210404O09Rik	-0.580903	0.00225	0.00961854	4.12933	4.58808	3.03784	2.9047
2210406O10Rik	0.150658	1	1	0	0.211918	0	0.248631
2210407C18Rik	0	1	1	0	0	0	0
2210408F21Rik	-1.80782	1	1	0.552376	0.387464	0	0.275112
2210408I21Rik	0.593372	0.0366	0.0975077	1.03917	1.42263	2.06887	1.72597
2210409D07Rik	0	1	1	0	0	0	0
2210409E12Rik	0.0756124	0.7529	0.860287	44.5907	34.4633	42.4775	42.0779
2210414B05Rik	0	1	1	0	0	0	0
2210416O15Rik	0.903802	1	1	0.0848024	0.0449589	0.167538	0.0767422
2210417A02Rik	-0.541629	0.07725	0.176141	10.7733	6.29363	6.11305	5.74151
2210418O10Rik	-0.344325	0.16685	0.315437	0.618391	0.8822	0.56755	0.642702
2210420H20Rik	-inf	1	1	0.162223	0.174537	0	0
2300002M23Rik	-0.694761	0.0133	0.0428993	2.89741	2.92739	1.60871	2.06185
2300003K06Rik	0	1	1	0	0	0	0
2300009A05Rik	0.994097	0.05565	0.135316	1.62076	1.15707	2.41436	3.20453
2310001H17Rik	inf	1	1	0	0	0.126432	0.189655
2310001K24Rik	0	1	1	0	0	0	0
2310002D06Rik	inf	1	1	0	0	0	0.251712
2310002F09Rik	-0.313532	1	1	0	0.0238006	0	0.0202413
2310002L09Rik	0	1	1	0	0	0	0
2310003N18Rik	0	1	1	0	0	0	0
2310005A03Rik	-0.0781534	1	1	0.0445966	0	0	0.0423445
2310005E17Rik	0	1	1	0	0	0	0
2310007B03Rik	inf	1	1	0	0	0.0321685	0.0294864
2310008N11Rik	-1.01449	1	1	0.204847	0.217981	0.211061	0
2310009A05Rik	-0.579461	0.0346	0.0930459	14.5527	14.6051	8.79614	11.1033
2310009B15Rik	-0.968376	0.00655	0.023907	6.41766	8.54562	5.16671	2.62392
2310010J17Rik	0.503406	0.66175	0.798461	1.43307	0	0.73054	1.28972
2310011J03Rik	-0.0736627	0.7104	0.831515	6.88253	6.12048	6.36098	6.2019
2310014F06Rik	0	1	1	0	0	0	0
2310015A10Rik	-0.430749	1	1	0.387051	0.399253	0.314915	0.279064
2310015A16Rik	-0.348927	1	1	0.139038	0.137461	0.0948357	0.126527
2310015D24Rik	-inf	1	1	0.0182764	0	0	0
2310015K22Rik	0.0809799	1	1	0.024167	0	0.0250739	0
2310016D03Rik	0	1	1	0	0	0	0
2310016D23Rik	-inf	1	1	0	0.145426	0	0
2310016G11Rik	2.98691	1	1	0.0321373	0	0.249909	0
2310020H05Rik	inf	1	1	0	0	0	0.116441
2310022A10Rik	0.322423	0.0483	0.1214	7.07177	6.00383	8.45107	8.16211
2310022B05Rik	-0.000539725	0.99145	0.994928	2.52443	2.59805	2.58705	2.63063
2310026I22Rik	0	1	1	0	0	0	0
2310030A07Rik	-1.01912	1	1	0.172245	0.184829	0.177688	0
2310030G06Rik	0.00283404	0.98705	0.992689	6.61446	5.83523	6.26148	6.42397
2310033P09Rik	0.333607	0.05495	0.134017	10.1969	10.6767	12.9944	13.8211
2310034C09Rik	0	1	1	0	0	0	0
2310034G01Rik	-2.37178	1	1	0.208894	0.342502	0.10803	0
2310034O05Rik	-inf	1	1	0	0.0677214	0	0
2310034P14Rik	-0.109922	0.9062	0.951189	0.747117	1.26031	0.866795	1.04248
2310035C23Rik	-0.0709744	0.6209	0.769595	13.0512	11.3298	11.3788	12.2258
2310036O22Rik	-0.398588	0.0074	0.0264058	92.8653	92.2641	68.6371	74.4487
2310039H08Rik	0.37037	0.14385	0.282414	4.10537	5.66264	6.59187	6.31986
2310039L15Rik	0.28133	1	1	0.15429	0.332711	0.318553	0.289786
2310040G24Rik	-0.59698	0.0971	0.209602	5.55118	3.98099	2.71474	3.68632
2310043L19Rik	0	1	1	0	0	0	0
2310043O21Rik	0	1	1	0	0	0	0
2310045n01rik-mef2b	-inf	1	1	0.39687	0.546303	7.18555e-17	6.36437e-07
2310047D07Rik	0.628348	1	1	0	0.0430916	0.0363213	0.0332864
2310050C09Rik	0	1	1	0	0	0	0
2310057J18Rik	0	1	1	0	0	0	0
2310057M21Rik	0.000861657	0.9963	0.997367	6.59964	5.86429	5.89792	6.79382
2310057N15Rik	0	1	1	0	0	0	0
2310061I04Rik	0.125209	0.51665	0.686484	6.83485	6.00441	6.12033	8.13918
2310061N02Rik	0	1	1	0	0	0	0
2310065F04Rik	0	1	1	0	0	0	0
2310067E19Rik	-0.0151059	0.96515	0.981301	0.75343	1.26677	1.17655	0.869947
2310068J16Rik	-0.540803	0.85925	0.924419	1.02285	0.665335	0.436395	0.742068
2310069B03Rik	-0.554346	0.09	0.198393	0.946703	1.16195	0.687363	0.780059
2310069G16Rik	0	1	1	0	0	0	0
2310075C17Rik	0	1	1	0	0	0	0
2310075K07Rik	0.248317	1	1	0.149954	0.0554808	0.103617	0.142305
2310079G19Rik	0	1	1	0	0	0	0
2310081J21Rik	0	1	1	0	0	0	0
2400006E01Rik	0.0998439	0.65505	0.793996	4.95391	4.82664	4.99659	5.68229
2410002F23Rik	0.13437	0.35225	0.534742	40.3381	36.2133	41.051	44.4404
2410003L11Rik	-0.0707767	0.7152	0.835069	28.0445	17.6214	20.6406	23.4049
2410004B18Rik	0.183411	0.28535	0.463435	19.2661	13.5979	20.1184	17.69
2410004I01Rik	1.18746	1	1	0.229114	0	0.158154	0.361424
2410004P03Rik	0.314756	1	1	0.167034	0.110992	0.0688085	0.283829
2410006H16Rik	0.353507	0.01595	0.0498428	242.889	222.039	308.428	295.717
2410012E07Rik	inf	5e-05	0.000333115	0	0	1.24557	1.57941
2410015M20Rik	0.386173	0.0168	0.0519201	32.4523	31.0901	39.8464	44.7385
2410016O06Rik	-0.15986	0.33655	0.518708	7.29116	6.97801	6.74519	6.2505
2410017I17Rik	inf	1	1	0	0	0	0.0381434
2410018L13Rik	0.929848	1	1	0.0881101	0.244908	0.319711	0.33466
2410021H03Rik	0.453054	0.45295	0.631353	2.21657	1.69298	2.40664	3.03162
2410022M11Rik	-1.00308	1	1	0.548896	0.354847	0.209775	0.247261
2410080I02Rik	0.232973	0.43685	0.615598	0.730022	0.787896	0.861853	0.957937
2410089E03Rik	-0.6127	5e-05	0.000333115	7.02066	7.6399	4.8374	4.93947
2410124H12Rik	0.130867	0.80915	0.895697	0.767769	0.972723	1.45454	0.481969
2410131K14Rik	0.302433	0.0742	0.170803	5.05273	3.86876	5.66259	5.50183
2410137M14Rik	-0.202882	0.3972	0.576894	5.35387	5.58324	4.70967	4.97655
2410141K09Rik	0.581392	0.0001	0.000630441	53.0374	54.8022	75.2637	89.3016
2500002B13Rik	-0.772849	0.0295	0.0823302	25.2677	24.2247	12.2153	17.3247
2500004C02Rik	-0.536005	0.05295	0.130484	1.29872	1.71936	1.06518	1.0626
2510002D24Rik	0.271318	0.1514	0.293295	7.42561	5.72419	7.47743	8.64377
2510003B16Rik	1.66943	0.1198	0.246586	0.665667	0.470261	1.59936	2.069
2510009E07Rik	-2.13221	5e-05	0.000333115	1.82691	2.12798	0.446242	0.474741
2510039O18Rik	-0.046829	0.7457	0.855978	22.1769	20.2339	21.1061	20.6535
2610001J05Rik	-0.371782	0.03275	0.089242	7.8147	7.82113	5.50369	6.81783
2610002M06Rik	1.03643	5e-05	0.000333115	2.21872	2.08786	4.2599	4.7347
2610005L07Rik	-0.674493	0.0011	0.00520831	1.52821	2.1753	1.19969	1.17431
2610008E11Rik	0.191897	0.20545	0.368089	6.27634	6.7467	7.31687	7.85407
2610016A17Rik	-inf	1	1	0	0.343647	0	0
2610020C07Rik	-0.00438	0.99545	0.996879	1.89718	1.99939	2.15383	1.80167
2610020H08Rik	0.519436	0.18605	0.342722	5.79462	5.63209	7.92317	8.76176
2610021A01Rik	0.409623	0.00285	0.0117872	31.3861	30.0983	38.9669	44.2256
2610027F03Rik	inf	1	1	0	0	0	0.00997612
2610027K06Rik	-0.126273	1	1	0.0242427	0.0272401	0.0250806	0.0230112
2610028E06Rik	-2.9544	1	1	0.0735419	0.0329814	0	0.0140075
2610028H24Rik	-2.06385	1	1	0.115236	0.174342	1.21501e-70	0.0717058
2610035D17Rik	-1.54505	5e-05	0.000333115	2.15293	1.77573	0.453094	0.919642
2610035F20Rik	1.00169	1	1	0.116087	0	0.120285	0.110076
2610037D02Rik	1.7857	0.00295	0.0120951	0.28631	0.16052	0.846928	0.708961
2610042L04Rik	1.45014	0.0039	0.0153441	0.499886	0.765508	1.66749	1.87571
2610044O15Rik8	-0.176653	0.38865	0.569232	3.96425	3.47162	2.99029	3.70623
2610203C22Rik	-0.741411	1	1	0.259266	0.230097	0.0537414	0.245995
2610206C17Rik	-0.313416	1	1	0	0.0383965	0	0.0326707
2610300M13Rik	-0.486236	1	1	0	0.106015	0.0602527	0.0184173
2610301B20Rik	0.450481	0.0053	0.0199382	9.4403	8.00379	11.2163	13.0283
2610305D13Rik	-0.469842	0.00055	0.00286388	76.3387	79.8647	54.2817	60.7269
2610306M01Rik	-0.738505	0.0334	0.0904745	2.09599	2.2402	1.68076	0.960759
2610307P16Rik	-2.86105	1	1	0.0226795	0.126849	0	0.0215815
2610316D01Rik	0	1	1	0	0	0	0
2610318N02Rik	0.368121	0.0276	0.0779464	12.897	13.0409	17.6821	16.4051
2610507B11Rik	-0.471247	0.0005	0.00264058	51.0506	47.6844	36.0431	36.4338
2610507I01Rik	1.26521	1	1	0.0550854	0.0411305	0.0952755	0.139843
2610524H06Rik	0.603216	0.00025	0.00142972	18.3677	18.949	27.2826	30.5118
2610528A11Rik	-0.226817	0.606	0.758006	1.57378	1.34862	1.16234	1.37822
2610528J11Rik	-2.19454	1	1	0.163036	0.179358	0	0.0771139
2700012I20Rik	0.474216	0.82165	0.903344	0.590419	0.387442	0.804815	0.568498
2700038G22Rik	0.0570719	0.7882	0.882276	3.81191	4.18359	4.28886	4.19242
2700046A07Rik	0.248635	1	1	0.210017	0.117345	0.21788	0.174805
2700046G09Rik	0.626141	0.5596	0.721693	0.542292	0.765436	0.899809	1.16811
2700049A03Rik	0.142539	0.33975	0.522584	18.9489	18.2544	20.3164	21.5016
2700054A10Rik	-0.156991	1	1	0.231454	0.314362	0.290831	0.208876
2700060E02Rik	0.305102	0.20585	0.368414	122.002	116.531	149.985	149.99
2700062C07Rik	-0.231322	0.1501	0.291352	26.1057	24.4122	21.0698	22.7387
2700069I18Rik	0	1	1	0	0	0	0
2700070H01Rik	-2.4423	1	1	0.301138	0.223882	0.0347028	0.0636108
2700081O15Rik	-0.916403	0.0108	0.0360551	5.16576	4.86622	2.56275	2.84954
2700089I24Rik	0	1	1	0	0	0	0
2700094K13Rik	0.125655	0.3848	0.56584	143.216	137.665	146.279	165.876
2700097O09Rik	0.273142	0.1154	0.240012	10.8074	10.0409	12.8289	12.8054
2700099C18Rik	0.103021	0.79185	0.884406	16.1306	16.0624	15.0966	20.1713
2810001G20Rik	-0.359276	0.17475	0.326462	4.84538	3.85779	3.02669	3.87171
2810002D19Rik	-0.112927	0.68995	0.817897	1.47956	1.6464	1.23578	1.71763
2810004N23Rik	-0.590647	0.00015	0.000900984	64.9111	62.2209	42.1804	43.7705
2810006K23Rik	0.330772	0.2717	0.448457	10.0914	9.31027	11.5454	13.2995
2810013P06Rik	-0.684142	0.0012	0.00561978	3.87555	3.95512	2.34282	2.62527
2810021J22Rik	0.190626	0.2352	0.40623	3.52149	2.85096	3.64442	3.74305
2810025M15Rik	0.321153	0.1566	0.300906	34.4835	31.2105	40.5222	42.9847
2810029C07Rik	0.0495301	1	1	0.262414	0.293	0.362945	0.22182
2810030D12Rik	0	1	1	0	0	0	0
2810032G03Rik	1.56061	1	1	0.0517963	0	0.0536825	0.0982904
2810039B14Rik	-1.71439	1	1	0.509851	0.392985	0.203336	0.0745174
2810047C21Rik1	0	1	1	0	0	0	0
2810049E08Rik	0	1	1	0	0	0	0
2810403A07Rik	-0.0721543	0.61685	0.766513	28.5522	25.6538	26.9367	25.4879
2810403D21Rik	-0.660646	1	1	0.282182	0.467088	0.219184	0.267238
2810404M03Rik	0	1	1	0	0	0	0
2810405F15Rik	-1.74364	1	1	0.0777917	0.0433089	0	0.0369526
2810407A14Rik	1.24675	1	1	0.00668739	0.00751503	0.0177575	0.016609
2810408A11Rik	-0.292994	0.15345	0.296346	5.38645	4.85176	4.34391	4.15325
2810408B13Rik	-0.957878	5e-05	0.000333115	4.87439	4.57021	2.51139	2.43565
2810408I11Rik	0.367542	0.07705	0.175889	11.6478	11.0251	12.9437	16.8692
2810410L24Rik	0.356578	1	1	0.481766	0.191825	0.571024	0.294366
2810417H13Rik	1.05398	0.0001	0.000630441	8.48709	8.18093	16.5619	18.6906
2810428I15Rik	-1.1731	5e-05	0.000333115	58.8735	51.1122	23.3508	26.2647
2810429I04Rik	2.5675	0.0338	0.0913598	0.189405	0.202338	0.781052	1.59493
2810433D01Rik	-0.306594	1	1	0	0.0525178	0	0.0448793
2810442N19Rik	0	1	1	0	0	0	0
2810454H06Rik	0.617289	0.44305	0.621655	0.448367	0.466761	0.900293	0.526192
2810459M11Rik	0.0978461	1	1	0.173333	0.229705	0.245313	0.195066
2810468N07Rik	1.20397	1	1	0.186314	0.0517501	0.241422	0.309523
2810471M01Rik	0	1	1	0	0	0	0
2810474O19Rik	-0.142141	0.3014	0.480553	68.0874	68.3951	61.2934	64.7139
2900005J15Rik	-0.376757	1	1	0.111198	0.0931548	0.0288386	0.1322
2900009J06Rik	0.910092	0.5356	0.702417	1.06404	0	0.363735	1.63252
2900011O08Rik	0.410699	0.00625	0.0229462	14.2591	13.6073	18.0501	19.6725
2900026A02Rik	0.064367	0.70475	0.827795	1.24083	1.14634	1.40708	1.12949
2900040C04Rik	0	1	1	0	0	0	0
2900041M22Rik	1.51914	5e-05	0.000333115	1.12343	0.676046	2.81437	2.39954
2900052N01Rik	-1.04322	1	1	0.0419499	0.0469489	0.0435294	0
2900055J20Rik	0.729649	0.32025	0.501924	0.671448	0.685566	1.00356	1.29204
2900057B20Rik	inf	1	1	0	0	0.0718817	0
2900060B14Rik	-0.116073	0.9518	0.974579	2.71154	1.16127	2.23706	1.35431
2900060L22Rik	0	1	1	0	0	0	0
2900076A07Rik	0.300305	0.4186	0.598355	1.09353	1.89963	1.88605	1.89475
2900079G21Rik	0	1	1	0	0	0	0
2900089D17Rik	-0.476791	1	1	0.245024	0	0.172703	0
2900092C05Rik	inf	1	1	0	0	0	0.08629
2900092D14Rik	1.56432	1	1	0.018831	0	0.0195417	0.0358524
2900097C17Rik	1.05658	5e-05	0.000333115	6.69266	6.75028	14.2371	14.2442
3000002C10Rik	-1.12701	0.0069	0.0248868	1.60121	1.38847	0.726088	0.66479
3010001F23Rik	2.29471	1	1	0.0897405	0	0.185744	0.251542
3010003L21Rik	-0.100675	0.94275	0.970239	1.66248	1.30295	1.36843	1.43997
3010026O09Rik	-0.424075	0.00725	0.0259447	28.6412	23.3702	19.6942	19.6812
3100003L05Rik	-inf	1	1	0.143955	0	0	0
3110001I22Rik	-0.07246	0.80315	0.892093	5.73558	6.34855	5.98623	5.73137
3110002H16Rik	0.18227	0.39415	0.574322	27.0834	22.6635	27.7125	29.6622
3110004A20Rik	-inf	1	1	0	0.626746	0	0
3110009E18Rik	-0.0289994	0.9409	0.968893	4.70186	5.83681	4.61641	5.94789
3110009F21Rik	-0.309403	1	1	0	0.0409068	0	0.034889
3110009M11Rik	-inf	1	1	0	0.0513498	0	0
3110015C05Rik	0	1	1	0	0	0	0
3110021A11Rik	-0.414555	0.87615	0.934779	0.565336	1.25498	0.779947	0.623157
3110035E14Rik	-0.918599	1	1	0.0330906	0	0.0171712	0
3110039I08Rik	inf	1	1	0	0	0.146677	0.118895
3110039M20Rik	0	1	1	0	0	0	0
3110040M04Rik	0	1	1	0	0	0	0
3110040N11Rik	0.11854	0.6021	0.755149	9.86513	7.70568	9.75044	9.61292
3110043O21Rik	0.366526	0.01785	0.0545998	7.36058	6.71444	8.91509	9.55091
3110045C21Rik	-0.232628	1	1	0.059061	0.130773	0	0.167992
3110052M02Rik	0.473451	0.0211	0.0626295	0.826191	0.867729	1.10623	1.2927
3110053B16Rik	0.00793399	0.97115	0.984318	0.701024	0.898628	0.908779	0.732884
3110056K07Rik	0.138337	0.9123	0.954911	2.14404	2.38522	2.09116	3.00335
3110062M04Rik	-0.534277	0.3662	0.548581	2.20734	1.51201	1.43117	1.16869
3110067G11Rik	-inf	1	1	0.011658	0	0	0
3110070M22Rik	-inf	1	1	0.0595833	0.13191	0	0
3110079O15Rik	0	1	1	0	0	0	0
3110082I17Rik	0.0924762	0.56225	0.724362	24.4226	23.0488	25.0619	26.4633
3110082J24Rik	0	1	1	0	0	0	0
3110083C13Rik	0.518545	1	1	0.16786	0.0751145	0.196509	0.153918
3110099E03Rik	0	1	1	0	0	0	0
3200001D21Rik	-1.11858	1	1	0.0484582	0.0541824	0.0251382	0.0230525
3300002A11Rik	1.41967	1	1	0	0.157778	0.370277	0.0677146
3300002I08Rik	0.104627	0.8914	0.943464	3.27831	2.77917	2.18078	4.45789
3300002P13Rik	0.769543	1	1	0.187267	0.276169	0.452681	0.354986
3300005D01Rik	0.358576	1	1	0	0.0748802	0	0.101472
3425401B19Rik	-1.62354	1	1	0.0272987	0	0	0.00888051
3632451O06Rik	1.36178	5e-05	0.000333115	7.62978	6.12738	16.9704	18.9565
3632454L22Rik	2.69057	1	1	0.071168	0	0.243737	0.21145
3830403N18Rik	-0.520842	0.15645	0.300786	1.79393	1.52346	1.42924	0.914948
3830406C13Rik	0.456142	0.03785	0.0999458	7.53387	6.19753	8.87865	10.2726
3830408C21Rik	0.256835	1	1	0.362433	0.235991	0.407275	0.315908
3830417A13Rik	2.55523	5e-05	0.000333115	0.970177	0.440474	3.72638	4.64405
3830432H09Rik	-0.404681	1	1	0.295117	0.177758	0.188436	0.172818
3930402G23Rik	2.04111	0.00135	0.00621833	0.1315	0.105187	0.604343	0.382462
4430402I18Rik	0.358503	1	1	0.235408	0.210445	0.362907	0.216805
4631405J19Rik	-inf	1	1	0	0.116949	0	0
4631405K08Rik	4.27489	0.01615	0.0503418	0.0678338	0.107023	1.75882	1.70864
4632404H12Rik	-1.3095	1	1	0.414891	0.323285	0.131041	0.171734
4632415L05Rik	-0.255914	0.1855	0.341939	1.66052	1.84892	1.34779	1.6531
4632427E13Rik	0.145454	0.51285	0.683153	10.7764	11.1982	11.7158	13.0664
4632428C04Rik	-0.360522	1	1	0.450988	0.454053	0.374352	0.343327
4732414G09Rik	0.134459	1	1	0.0430137	0	0.0463074	0
4732416N19Rik	0	1	1	0	2.48326e-104	0	1.04941e-209
4732419C18Rik	-0.505417	1	1	0.0286397	0.22641	0.171401	0.013638
4732440D04Rik	0.765912	0.31065	0.491025	0.493287	0.439364	0.789584	0.823496
4732465J04Rik	0	1	1	0	0	0	0
4732471J01Rik	0.0916313	0.912	0.95469	0.428592	0.702735	0.586229	0.650163
4732490B19Rik	-inf	1	1	0	0.0250113	0	0
4732491K20Rik	1.05217	1	1	0.0664844	0.149	0.206998	0.253216
4831407H17Rik	0	1	1	0	0	0	0
4831440D22Rik	0.0466137	1	1	0.312225	0.418092	0.356238	0.415596
4831440E17Rik	0.197513	1	1	0.412897	0.317091	0.394774	0.455484
4833411C07Rik	0	1	1	0	0	0	0
4833412C05Rik	0	1	1	0	0	0	0
4833415N18Rik	0	1	1	0	0	0	0
4833417C18Rik	0.809484	0.0171	0.0527641	0.864014	1.11948	1.64195	1.91357
4833418N02Rik	0.56199	1	1	0.07903	0	0.0409734	0.0750771
4833419F23Rik	inf	1	1	0	0	0	0.0818914
4833420G17Rik	-0.101435	0.5299	0.697675	9.51512	8.60206	8.01999	9.16876
4833422C13Rik	1.33797	1	1	0.0454944	0.0344567	0.0648446	0.14107
4833422M21Rik	inf	1	1	0	0	0	0.130599
4833423E24Rik	0	1	1	0	0	0	0
4833427F10Rik	0	1	1	0	0	0	0
4833427G06Rik	-inf	1	1	0.107543	0	0	0
4833428L15Rik	inf	1	1	0	0	0.0529856	0
4833438C02Rik	1.03711	1	1	0.261918	0.182591	0.305613	0.622464
4833439L19Rik	-0.0456904	0.805	0.89292	23.7952	23.0048	22.6594	23.5082
4833447I15Rik	2.56891	0.32355	0.50525	0.23947	0.252704	2.94461	0
4921501E09Rik	-inf	1	1	0.0131757	0	0	0
4921504A21Rik	0.0982829	1	1	0.0272329	0.0912803	0.0282509	0.103628
4921504E06Rik	0	1	1	0	0	0	0
4921507G05Rik	inf	1	1	0	0	0	0.0670085
4921507P07Rik	-1.16154	1	1	0.144257	0.112039	0.0250631	0.0919646
4921508D12Rik	0	1	1	0	0	0	0
4921509C19Rik	-1.07519	1	1	0.0472916	0	0	0.0224978
4921509O07Rik	-inf	1	1	0.0211442	0	0	0
4921511C10Rik	0.494907	1	1	0.0418651	0.0465757	0.0868126	0.0397618
4921511C20Rik	inf	1	1	0	0	0.0385241	0.0352997
4921511H03Rik	-0.0729775	1	1	0.0175833	0	0	0.0167553
4921511I17Rik	-0.667051	1	1	0	0.208627	0.0486683	0.0891361
4921511M17Rik	0	1	1	0	0	0	0
4921513H07Rik	-1.10382	1	1	0.201219	0.111662	0.0521395	0.095474
4921513I03Rik	0	1	1	0	0	0	0
4921515E04Rik	0	1	1	0	0	0	0
4921517D16Rik	-0.852225	1	1	0.453112	0.484245	0.329657	0.198222
4921517D22Rik	-0.320149	1	1	0	0.0565106	0	0.0478384
4921518K17Rik	0	1	1	0	0	0	0
4921524J17Rik	-0.056858	0.705	0.827947	18.6746	18.8678	17.0313	19.7619
4921524L21Rik	inf	1	1	0	0	0.0427618	0
4921525O09Rik	-0.657627	0.0006	0.00308909	3.43817	3.47517	2.05094	2.41716
4921528I07Rik	-inf	1	1	0.0225372	0	0	0
4921529L05Rik	-inf	1	1	0.0399163	0.0888645	0	0
4921530L21Rik	0	1	1	0	0	0	0
4921531C22Rik	0.614151	1	1	0.45102	0.302074	0.623783	0.543231
4921531P14Rik	0	1	1	0	0	0	0
4921533I20Rik	0	1	1	0	0	0	0
4921534H16Rik	0	1	1	0	0	0	0
4921536K21Rik	1.36527	0.0025	0.0105138	0.174227	0.341155	0.579159	0.786989
4921539E11Rik	inf	1	1	0	0	0.142141	0.0439122
4922502D21Rik	0	1	1	0	0	0	0
4922502H24Rik	0	1	1	0	0	0	0
4922502N22Rik	-inf	1	1	0.0580434	0	0	0
4930401C15Rik	0	1	1	0	0	0	0
4930401G09Rik	-1.02772	1	1	0.485057	0.102095	1.93239e-41	0.291399
4930401O10Rik	0	1	1	0	0	0	0
4930401O12Rik	0	1	1	0	0	0	0
4930402D18Rik	0	1	1	0	0	0	0
4930402F06Rik	0	1	1	0	0	0	0
4930402F11Rik	0	1	1	0	0	0	0
4930402H24Rik	-0.51739	0.0008	0.00394995	4.87369	5.04709	3.63771	3.42235
4930402K13Rik	1.67442	1	1	0.0652981	0.0364181	0.203178	0.124149
4930403D09Rik	inf	1	1	0	0	0	0.132937
4930404A05Rik	0	1	1	0	0	0	0
4930404H11Rik	inf	1	1	0	0	0	0.103338
4930404H24Rik	0.545983	1	1	0.13942	0.0781057	0.235157	0.0842562
4930404I05Rik	0.41771	0.8574	0.923732	0.588115	0.567395	0.532891	1.04401
4930404I20Rik	0	1	1	0	0	0	0
4930404K13Rik	0	1	1	0	0	0	0
4930404N11Rik	0	1	1	3.41082e-12	5.2277e-11	3.31449e-10	3.06495e-14
4930405A10Rik	0	1	1	0	0	0	0
4930405A21Rik	0.155077	1	1	0.143233	0.237019	0.29667	0.135633
4930405D01Rik	0	1	1	0	0	0	0
4930405D11Rik	0	1	1	0	0	0	0
4930405J17Rik	inf	1	1	0	0	0.166282	0
4930405L22Rik	0	1	1	0	0	0	0
4930405O22Rik	-inf	1	1	0.0761248	0.167746	0	0
4930406D18Rik	0	1	1	0	0	0	0
4930407G08Rik	0	1	1	0	0	0	0
4930407I02Rik	-1.06173	1	1	0.0257134	0.0456762	0.0157107	0.0194194
4930407I10Rik	0	1	1	0	0	0	0
4930407I19Rik	0	1	1	0	0	0	0
4930412B13Rik	0	1	1	0	0	0	0
4930412C18Rik	2.18627	1	1	0.0129835	0.014564	0.0539062	0.0742015
4930412E21Rik	0	1	1	0	0	0	0
4930412F12Rik	0.495205	1	1	0.207531	0.269921	0.358719	0.328747
4930412L05Rik	0.234332	1	1	0.0900668	0.0921416	0.101781	0.116751
4930412O13Rik	1.56009	1	1	0	0.0285793	0.0396656	0.0485336
4930413E15Rik	0	1	1	0	0	0	0
4930413F20Rik	inf	1	1	1.17353e-16	0	0	0.0588548
4930413G21Rik	-0.306591	0.34925	0.532602	1.10654	1.52546	1.33072	0.840559
4930413M19Rik	0	1	1	0	0	0	0
4930414F18Rik	0	1	1	0	0	0	0
4930414N06Rik	0	1	1	0	0	0	0
4930415F15Rik	-0.870716	1	1	0.229881	0.308555	0.190813	0.109368
4930415L06Rik	0	1	1	0	0	0	0
4930415O20Rik	-inf	1	1	0.204847	0	0	0
4930417H01Rik	inf	1	1	0	0	0.0768019	0
4930417O13Rik	inf	1	1	0	0	0.0645834	0
4930417O22Rik	0	1	1	0	0	0	0
4930419G24Rik	0	1	1	0	0	0	0
4930421P07Rik	inf	1	1	0	0	0.087247	0
4930423D24Rik	0	1	1	0	0	0	0
4930423M02Rik	0	1	1	0	0	0	0
4930425K10Rik	0	1	1	0	0	0	0
4930425L21Rik	1.55967	1	1	0	0.193759	0.182627	0.41705
4930425O10Rik	0	1	1	0	0	0	0
4930426D05Rik	0	1	1	0	0	0	0
4930426I24Rik	-0.659739	1	1	0.189201	0.10369	0.0978831	0.0893762
4930426L09Rik	1.17786	1	1	0.082055	0.0456547	0.212696	0.077939
4930427A07Rik	0.134505	0.4201	0.600008	4.0936	3.8529	4.44322	4.4338
4930428D20Rik	0	1	1	0	0	0	0
4930428E07Rik	0	1	1	0	0	0	0
4930428G15Rik	0	1	1	0	0	0	0
4930428N03Rik	0	1	1	0	0	0	0
4930428O21Rik	0	1	1	0	0	0	0
4930429B21Rik	0.152662	0.85275	0.921668	1.05226	1.07697	1.24313	1.16743
4930429D17Rik	0	1	1	0	0	0	0
4930429F11Rik	0	1	1	0	0	0	0
4930429F24Rik	-inf	1	1	0	0.044358	0	0
4930429P21Rik	inf	1	1	0	0	0.0249064	0
4930430A15Rik	0	1	1	0	0	0	0
4930430E12Rik	0	1	1	0	0	0	0
4930430F08Rik	-0.101187	0.7365	0.849751	10.5385	8.62088	8.85646	9.29192
4930430F21Rik	0	1	1	0	0	0	0
4930430J02Rik	0	1	1	0	0	0	0
4930431F10Rik	0	1	1	0	0	0	0
4930431F12Rik	0	1	1	0	0	0	0
4930431P03Rik	0	1	1	0	0	0	0
4930431P22Rik	2.00799	1	1	0.0369972	0.0536317	0.216944	0.155464
4930432E11Rik	-inf	1	1	0	0.0100002	0	0
4930432J09Rik	0	1	1	0	0	0	0
4930432K21Rik	-1.43785	5e-05	0.000333115	5.54194	5.20915	2.31524	1.71674
4930432L08Rik	inf	1	1	0	0	0.0315305	0.0476859
4930432M17Rik	0	1	1	0	0	0	0
4930432O09Rik	0	1	1	0	0	0	0
4930433B08Rik	0	1	1	0	0	0	0
4930433I11Rik	0	1	1	0	0	0	0
4930433N12Rik	1.03118	1	1	0.180434	0.250688	0.514395	0.385454
4930434B07Rik	0	1	1	0	0	0	0
4930434J06Rik	0	1	1	0	0	0	0
4930435E12Rik	0	1	1	0	0	0	0
4930435F18Rik	0	1	1	0	0	0	0
4930437M23Rik	0	1	1	0	0	0	0
4930438A08Rik	inf	1	1	0	0	0.0619032	0.0567474
4930438E09Rik	0	1	1	0	0	0	0
4930439A04Rik	-0.852588	1	1	0.0560282	0.0938683	0.058122	0.0266436
4930439D14Rik	-inf	1	1	0	0.0583661	0	0
4930440C22Rik	0	1	1	0	0	0	0
4930440I19Rik	0	1	1	0	0	0	0
4930441H08Rik	0	1	1	0	0	0	0
4930441J16Rik	0	1	1	0	0	0	0
4930442E04Rik	0	1	1	0	0	0	0
4930442J19Rik	0	1	1	0	0	0	0
4930442L01Rik	1.13664	1	1	0	0.0614563	0.114145	0.0261632
4930443O20Rik	-1.02764	1	1	0.298353	0.0474073	0.0883791	0.0809547
4930444A19Rik	0.160948	1	1	0.041315	0.0459709	0.0428369	0.0568465
4930444F02Rik	inf	1	1	0	0	0	0.0305522
4930444G20Rik	-1.53614	0.0011	0.00520831	1.05205	1.06342	0.306889	0.437541
4930444M15Rik	1.09491	5e-05	0.000333115	1.53457	1.51138	3.36795	3.25591
4930444P10Rik	inf	1	1	0	0	0.0930449	0
4930445E18Rik	1.01286	1	1	0.0237613	0.0682688	0.0908641	0.100807
4930445N18Rik	-0.194168	1	1	0.0858214	0.0942989	0	0.162305
4930447A16Rik	0	1	1	0	0	0	0
4930447C04Rik	1.14718	5e-05	0.000333115	6.25199	6.16147	14.8753	13.1012
4930447F24Rik	inf	1	1	0	0	0	0.113119
4930447J18Rik	0	1	1	0	0	0	0
4930447K03Rik	1.17595	1	1	0	0.224335	0.210396	0.32071
4930447M23Rik	-inf	1	1	0	0.0263518	0	0
4930447N08Rik	-inf	1	1	0.0575476	0	0	0
4930448C13Rik	0	1	1	0	0	0	0
4930448F12Rik	0	1	1	0	0	0	0
4930448H16Rik	0	1	1	0	0	0	0
4930448I06Rik	0	1	1	0	0	0	0
4930448I18Rik	0	1	1	0	0	0	0
4930448K20Rik	0	1	1	0	0	0	0
4930449C09Rik	0	1	1	0	0	0	0
4930449E01Rik	inf	1	1	0	0	0.182965	0
4930449E18Rik	0	1	1	0	0	0	0
4930449I24Rik	0	1	1	0	0	0	0
4930451E10Rik	-1.09792	1	1	0.397135	0.146261	0.0685612	0.188134
4930451G09Rik	-0.0780475	1	1	0.264691	0.381097	0.372779	0.251971
4930451I11Rik	0	1	1	0	0	0	0
4930452A19Rik	0	1	1	0	0	0	0
4930452B06Rik	0.340265	0.02215	0.0650849	14.5213	12.4195	16.7891	17.8883
4930452G13Rik	0	1	1	0	0	0	0
4930452N14Rik	0	1	1	0	0	0	0
4930453H23Rik	inf	1	1	0	0	0.0899192	0.247088
4930453L07Rik	0	1	1	0	0	0	0
4930453N24Rik	-0.0223705	0.89395	0.944653	42.4429	37.6336	38.6774	41.5275
4930455B14Rik	0.779901	1	1	0	0.0685962	0.0642446	0.0587779
4930455C13Rik	-0.985212	1	1	0.282334	0.236079	0	0.269133
4930455D15Rik	-inf	1	1	0	0.0410649	0	0
4930455F16Rik	0	1	1	0	0	0	0
4930455G09Rik	-0.236593	0.67895	0.80954	1.61119	1.0404	1.66282	0.604793
4930455H04Rik	0	1	1	0	0	0	0
4930455J16Rik	0	1	1	0	0	0	0
4930456L15Rik	0	1	1	0	0	0	0
4930458A03Rik	0	1	1	0	0	0	0
4930459C07Rik	0	1	1	0	0	0	0
4930459I23Rik	0	1	1	0	0	0	0
4930459L07Rik	0	1	1	0	0	0	0
4930461C15Rik	0.408291	1	1	0.0365387	0.046288	0.0431358	0.0694506
4930461G14Rik	0.968306	0.0009	0.00437293	20.2029	15.3338	32.8812	37.7285
4930463O16Rik	0	1	1	0	0	0	0
4930465K10Rik	-0.611313	1	1	0.359415	0.401816	0.264071	0.243938
4930465M20Rik	-inf	1	1	0	0.0474073	0	0
4930467D21Rik	-inf	1	1	0.106441	0.119236	0	0
4930467E23Rik	-0.341309	1	1	0.337666	0.444246	0.265902	0.366042
4930467J12Rik	0	1	1	0	0	0	0
4930467K11Rik	0	1	1	0	0	0	0
4930469G21Rik	inf	1	1	0	0	0.0790771	0.0722848
4930469K13Rik	0	1	1	0	0	0	0
4930470H14Rik	0	1	1	0	0	0	0
4930470O06Rik	0	1	1	0	0	0	0
4930470P17Rik	0	1	1	0	0	0	0
4930471C04Rik	0	1	1	0	0	0	0
4930471G03Rik	inf	1	1	0	0	0.146448	0
4930471G24Rik	0	1	1	0	0	0	0
4930471L23Rik	0	1	1	0	0	0	0
4930471M09Rik	-2.46552	1	1	0	0.336462	0.0630049	0
4930473A02Rik	-inf	1	1	0.0440013	0	0	0
4930473H19Rik	0.203146	1	1	0.099453	0.194992	0.205946	0.141557
4930473O22Rik	0	1	1	0	0	0	0
4930474G06Rik	0	1	1	0	0	0	0
4930474H20Rik	0	1	1	0	0	0	0
4930474M22Rik	0	1	1	0	0	0	0
4930474N05Rik	0	1	1	0	0	0	0
4930474N09Rik	-inf	1	1	0	0.0622442	0	0
4930477N07Rik	-inf	1	1	0.134909	0	0	0
4930478L05Rik	-0.356961	1	1	0.213885	0.204616	0.158469	0.174316
4930478P22Rik	0	1	1	0	0	0	0
4930479D17Rik	-inf	1	1	0.116869	0	0	0
4930479H17Rik	1.6151	1	1	0.0317479	0	0.0658592	0.0301834
4930480E11Rik	0	1	1	0	0	0	0
4930480G23Rik	-inf	1	1	0	0.0567254	0	0
4930480K15Rik	0	1	1	0	0	0	0
4930480K23Rik	-1.20995	0.0195	0.0587567	0.76323	0.770605	0.373828	0.300775
4930480M12Rik	0	1	1	0	0	0	0
4930481A15Rik	-1.3305	1	1	0.349216	0.144133	0.105005	0.0924556
4930482G09Rik	0	1	1	0	0	0	0
4930483J18Rik	-inf	1	1	0.0622575	0	0	0
4930483K19Rik	-0.234396	1	1	0.0523715	0.290453	0.0542774	0.25013
4930483O08Rik	0	1	1	0	0	0	0
4930484H19Rik	-inf	1	1	0.033365	0	0	0
4930486F22Rik	0	1	1	0	0	0	0
4930486I03Rik	-inf	1	1	0.000101385	0	0	0
4930486L24Rik	-inf	1	1	0.409501	0.252837	0	0
4930487D11Rik	0	1	1	0	0	0	0
4930487H11Rik	0.379419	1	1	0.168877	0.0928155	0.262208	0.0798561
4930488B22Rik	0	1	1	0	0	0	0
4930488L21Rik	-inf	1	1	0.0309155	0.0345015	0	0
4930488N24Rik	inf	1	1	0	0	0	0.0218597
4930500A05Rik	0.267158	1	1	0.0717796	0.165331	0.151867	0.141685
4930500F04Rik	0	1	1	0	0	0	0
4930500G05Rik	1.11431	0.3572	0.539988	3.56132	0	2.41249	5.26285
4930500H12Rik	-inf	1	1	0.0434173	0.0242905	0	0
4930500L23Rik	0	1	1	0	0	0	0
4930502A04Rik	0	1	1	0	0	0	0
4930502C15Rik	-0.176426	1	1	0.190322	0.326634	0.274316	0.193965
4930502E09Rik	0.892101	1	1	0.112682	0.122886	0.23302	0.212534
4930502E18Rik	-0.0864708	0.74995	0.858674	2.5319	2.20933	2.2355	2.30501
4930503B20Rik	-0.377478	1	1	0.1694	0.225702	0.113271	0.198589
4930503E14Rik	-2.05485	1	1	0.24756	0.383714	0.153957	0
4930503E24Rik	0	1	1	0	0	0	0
4930503F20Rik	0	1	1	0	0	0	0
4930503H13Rik	0	1	1	0	0	0	0
4930503L19Rik	-0.365196	0.0149	0.0472063	28.3658	24.6352	21.0817	20.7451
4930503O07Rik	0	1	1	0	0	0	0
4930504C09Rik	0	1	1	0	0	0	0
4930504O13Rik	-0.10059	1	1	0.180084	0.192845	0.18572	0.168659
4930505A04Rik	-0.136805	1	1	0	0.0881911	0.0829614	0
4930505G20Rik	0	1	1	0	0	0	0
4930505K13Rik	0	1	1	0	0	0	0
4930505K14Rik	0	1	1	0	0	0	0
4930505N22Rik	-0.506135	1	1	0.0401542	0.178776	0.0832704	0.0762867
4930505O20Rik	0	1	1	0	0	0	0
4930506A18Rik	0	1	1	0	0	0	0
4930506C21Rik	-2.13981	1	1	0.221579	0.0814293	0	0.0699251
4930507D05Rik	0.575481	1	1	3.85211e-45	0.0484578	0.0416273	0.0337813
4930507D10Rik	0	1	1	0	0	0	0
4930509E16Rik	0.84366	1	1	0.275953	0.0611687	0.343157	0.26174
4930509J09Rik	0	1	1	0	0	0	0
4930509K18Rik	0	1	1	0	0	0	0
4930511A02Rik	0	1	1	0	0	0	0
4930511A08Rik	0	1	1	0	0	0	0
4930511E03Rik	-1.19881	1	1	0.024881	0.0278149	0	0.0236712
4930511M06Rik	-inf	1	1	0.0203739	0	0	0
4930512B01Rik	1.17254	1	1	0.217432	0.048357	0.270507	0.330359
4930512H18Rik	0.926578	1	1	0.0139743	0	0	0.0266242
4930512J16Rik	-1.48479	1	1	0.247811	0.172844	0.0642607	0.0883567
4930512M02Rik	0	1	1	0	0	0	0
4930513D17Rik	0	1	1	0	0	0	0
4930513L16Rik	inf	1	1	0	0	0.0688504	0.0629746
4930513N10Rik	-0.856601	0.69255	0.820059	2.10363	2.26997	1.2783	1.18312
4930513O06Rik	0	1	1	0	0	0	0
4930515B02Rik	0	1	1	0	0	0	0
4930515G01Rik	0.407517	1	1	0.515698	0.171643	0.427585	0.489313
4930515G16Rik	0	1	1	0	0	0	0
4930515L03Rik	0	1	1	0	0	0	0
4930515L19Rik	0	1	1	0	0	0	0
4930517E11Rik	0	1	1	0	0	0	0
4930517G24Rik	0.595261	1	1	0.108973	0	0	0.165013
4930517M08Rik	0	1	1	0	0	0	0
4930518J21Rik	0	1	1	0	0	0	0
4930518P08Rik	-inf	1	1	0.0555809	0	0	0
4930519D14Rik	0	1	1	0	0	0	0
4930519F09Rik	0	1	1	0	0	0	0
4930519F16Rik	-0.108347	0.5162	0.686151	14.0218	15.4085	14.0162	13.8221
4930519F24Rik	0	1	1	0	0	0	0
4930519G04Rik	inf	1	1	0	0	0	0.0263008
4930519H02Rik	0	1	1	0	0	0	0
4930519K11Rik	0	1	1	0	0	0	0
4930520O04Rik	0.647239	0.36515	0.547845	1.60684	1.72412	2.50956	2.81174
4930520P13Rik	0	1	1	0	0	0	0
4930521E06Rik	inf	1	1	0	0	0.0857201	0
4930521O11Rik	1.18238	0.0111	0.0368952	0.352161	0.324932	0.729774	0.834764
4930521O17Rik	0	1	1	0	0	0	0
4930522H14Rik	0	1	1	0	0	0	0
4930522L14Rik	0.63663	5e-05	0.000333115	6.74894	7.54118	10.5088	12.1696
4930522O17Rik	0	1	1	0	0	0	0
4930522P08Rik	-0.145901	1	1	0.58153	0	0	0.526832
4930523C07Rik	-1.74216	1	1	0.0314935	0.01076	0	0.0128361
4930523O13Rik	0	1	1	0	0	0	0
4930524B15Rik	2.11219	5e-05	0.000333115	0.174404	0.357016	1.09622	1.26697
4930524B17Rik	0	1	1	0	0	0	0
4930524C18Rik	0	1	1	0	0	0	0
4930524N10Rik	0	1	1	0	0	0	0
4930524O05Rik	0	1	1	0	0	0	0
4930524O08Rik	0	1	1	0	0	0	0
4930525C09Rik	0	1	1	0	0	0	0
4930525D18Rik	-inf	1	1	0	0.173218	0	0
4930525G20Rik	0.821308	1	1	0.0889686	0.139526	0.110796	0.30493
4930526F13Rik	0	1	1	0	0	0	0
4930526H09Rik	0	1	1	0	0	0	0
4930526I15Rik	2.25181	0.00015	0.000900984	0.593972	0.425843	2.19468	2.73619
4930526L06Rik	-1.22621	0.00635	0.0232574	1.93193	2.13284	0.857547	0.914948
4930527F14Rik	0	1	1	0	0	0	0
4930527G23Rik	0	1	1	0	0	0	0
4930528A17Rik	0.00288683	0.99025	0.994574	0.714439	0.622791	0.853807	0.504346
4930528D03Rik	2.04135	1	1	0.0522554	0	0.162472	0.0495785
4930528G23Rik	0	1	1	0	0	0	0
4930528H21Rik	0	1	1	0	0	0	0
4930528P14Rik	0	1	1	0	0	0	0
4930529C04Rik	0	1	1	0	0	0	0
4930529K09Rik	0	1	1	0	0	0	0
4930529L06Rik	0	1	1	0	0	0	0
4930529N20Rik	0	1	1	0	0	0	0
4930532I03Rik	0	1	1	0	0	0	0
4930532M18Rik	0	1	1	0	0	0	0
4930533B01Rik	0	1	1	0	0	0	0
4930533I22Rik	0	1	1	0	0	0	0
4930533K18Rik	-0.183912	1	1	0.188653	0.201573	0	0.353922
4930533N22Rik	0	1	1	0	0	0	0
4930533P14Rik	0	1	1	0	0	0	0
4930535L15Rik	-inf	1	1	0.429897	0	0	0
4930535O05Rik	0	1	1	0	0	0	0
4930538E20Rik	0	1	1	0	0	0	0
4930538K18Rik	0.589758	1	1	0.156003	0.281811	0.341287	0.334831
4930538L07Rik	0	1	1	0	0	0	0
4930539C22Rik	0	1	1	0	0	0	0
4930539E08Rik	0.1263	0.4731	0.648705	1.95313	1.82816	1.9129	2.29099
4930539J05Rik	-0.0713735	1	1	1.15198	0.889409	1.17442	0.793482
4930539M17Rik	inf	1	1	0	0	0	0.0871257
4930539N22Rik	0	1	1	0	0	0	0
4930540M03Rik	0	1	1	0	0	0	0
4930542C21Rik	-inf	1	1	0.0763714	0	0	0
4930542D17Rik	0	1	1	0	0	0	0
4930542M03Rik	0	1	1	0	0	0	0
4930542N06Rik	0	1	1	0	0	0	0
4930543D07Rik	-0.669788	1	1	0.163438	0.43449	0.211995	0.175006
4930543E12Rik	0.468677	1	1	0.0864943	0.0961885	0.13451	0.123206
4930543I03Rik	0	1	1	0	0	0	0
4930543N07Rik	0	1	1	0	0	0	0
4930544D05Rik	inf	1	1	0	0	0	0.0779209
4930544G11Rik	0	1	1	0	0	0	0
4930544M13Rik	0	1	1	0	0	0	0
4930545E07Rik	0	1	1	0	0	0	0
4930545H06Rik	inf	1	1	0	0	0.112755	0
4930545L08Rik	0	1	1	0	0	0	0
4930545L23Rik	inf	1	1	0	0	0	0.0207263
4930546C10Rik	0	1	1	0	0	0	0
4930546K05Rik	-inf	1	1	0.0883605	0.082556	0	0
4930547E08Rik	-0.26039	1	1	0	0.242522	0	0.213618
4930547E14Rik	0	1	1	0	0	0	0
4930547H16Rik	0	1	1	0	0	0	0
4930547M16Rik	0	1	1	0	0	0	0
4930548G14Rik	0	1	1	0	0	0	0
4930548H24Rik	0.119366	0.59795	0.752142	2.89756	3.12613	3.18341	3.49084
4930548J01Rik	0	1	1	0	0	0	0
4930548K13Rik	0	1	1	0	0	0	0
4930549C01Rik	1.2229	1	1	0.0637728	0	0.146012	0
4930549C15Rik	0	1	1	0	0	0	0
4930549G23Rik	0	1	1	1.16185e-50	1.55088e-43	0	0
4930550C14Rik	-0.629009	0.12205	0.249906	0.613723	0.863102	0.451104	0.526661
4930550C17Rik	-0.662494	1	1	0.0877822	0.0488015	0.0455033	0.0416775
4930550L24Rik	1.44714	5e-05	0.000333115	2.9774	1.99804	6.57073	7.18094
4930552N02Rik	0	1	1	0	0	0	0
4930552P12Rik	-0.293329	1	1	0.174715	0.464281	0.226609	0.311756
4930553C11Rik	0	1	1	0	0	0	0
4930553E22Rik	0	1	1	0	0	0	0
4930553J12Rik	0	1	1	0	0	0	0
4930553P18Rik	0.690359	1	1	0	0.0399226	0	0.0680881
4930554C24Rik	0	1	1	0	0	0	0
4930554G24Rik	0	1	1	0	0	0	0
4930554H23Rik	0	1	1	0	0	0	0
4930554I06Rik	0	1	1	0	0	0	0
4930555A03Rik	0	1	1	0	0	0	0
4930555B11Rik	0	1	1	0	0	0	0
4930555B12Rik	0	1	1	0	0	0	0
4930555F03Rik	0	1	1	0	0	0	0
4930555G01Rik	-0.0756531	1	1	0.0272848	0	0	0.0259518
4930555G21Rik	0	1	1	0	0	0	0
4930555K05Rik	-inf	1	1	0.22605	0	0	0
4930555M17Rik	0	1	1	0	0	0	0
4930556C24Rik	-inf	1	1	0	0.0909087	0	0
4930556G01Rik	-inf	1	1	0	0.0934689	0	0
4930556J02Rik	0	1	1	0	0	0	0
4930556L07Rik	0	1	1	0	0	0	0
4930556M19Rik	-0.603069	0.80745	0.894681	0.51001	0.502895	0.434451	0.242521
4930556N09Rik	0	1	1	0	0	0	0
4930556N13Rik	-0.305947	1	1	0	0.0746733	0	0.0640506
4930557A04Rik	0	1	1	0	0	0	0
4930557B15Rik	0	1	1	0	0	0	0
4930557F10Rik	0	1	1	0	0	0	0
4930557J02Rik	0	1	1	0	0	0	0
4930557K07Rik	0	1	1	0	0	0	0
4930558C23Rik	-inf	1	1	0.830426	0.387485	0	0
4930558F17Rik	0	1	1	0	0	0	0
4930558G05Rik	0	1	1	0	0	0	0
4930558J18Rik	0.286816	0.18965	0.347211	2.52922	1.87333	2.65232	2.79783
4930558K02Rik	0.568888	1	1	0.0293253	0.0164396	0	0.0693742
4930559C10Rik	0	1	1	0	0	0	0
4930562C15Rik	0.855706	1	1	0.0992119	0.0794643	0.205953	0.121487
4930562F07Rik	0	1	1	0	0	0	0
4930562F17Rik	0	1	1	0	0	0	0
4930563D23Rik	0.841987	1	1	0	0.0225379	0.0417841	0
4930563E18Rik	0	1	1	0	0	0	0
4930563E22Rik	0.848024	1	1	0.174428	0.32028	0.460454	0.453504
4930563F08Rik	0	1	1	0	0	0	0
4930563H07Rik	0	1	1	0	0	0	0
4930563I02Rik	-inf	1	1	0	0.00558433	0	0
4930563M20Rik	0	1	1	0	0	0	0
4930563M21Rik	-0.199055	1	1	0.0217287	0.0243128	0	0.0413573
4930564C03Rik	2.14629	1	1	0	0.0618095	0.231201	0.0529021
4930564D02Rik	0	1	1	0	0	0	0
4930565D16Rik	0	1	1	0	0	0	0
4930565N06Rik	0.845041	0.46075	0.637308	1.08862	1.14164	1.90609	2.17973
4930567H12Rik	0	1	1	0	0	0	0
4930567H17Rik	0	1	1	0	0	0	0
4930567J20Rik	0	1	1	0	0	0	0
4930567K12Rik	0	1	1	0	0	0	0
4930567K20Rik	0	1	1	0	0	0	0
4930568A12Rik	-inf	1	1	0	0.124324	0	0
4930568D16Rik	0	1	1	0	0	0	0
4930568E12Rik	0	1	1	0	0	0	0
4930568G15Rik	0	1	1	0	0	0	0
4930570E03Rik	0	1	1	0	0	0	0
4930570G19Rik	inf	1	1	0	0	0.0175591	0.0322188
4930571K23Rik	1.08088	1	1	0.025963	0	0.0538709	0
4930571O06Rik	0	1	1	0	0	0	0
4930572G02Rik	2.24919	1	1	0.0184464	0	0.0774209	0.00878849
4930572K03Rik	0	1	1	0	0	0	0
4930572O03Rik	0	1	1	0	0	0	0
4930572O13Rik	0	1	1	0	0	0	0
4930573C15Rik	0	1	1	0	0	0	0
4930573H18Rik	0	1	1	0	0	0	0
4930573O16Rik	0	1	1	0	0	0	0
4930577N17Rik	-0.996515	1	1	0.22082	0.48959	0.19331	0.172747
4930578C19Rik	inf	1	1	0	0	0	0.00859954
4930578E11Rik	0	1	1	0	0	0	0
4930578G10Rik	0	1	1	0	0	0	0
4930578I06Rik	0	1	1	0	0	0	0
4930578M01Rik	1.22648	1	1	0.0826626	0.0909087	0.256711	0.156381
4930578N18Rik	0	1	1	0	0	0	0
4930579C12Rik	0	1	1	0	0	0	0
4930579D09Rik	0	1	1	0	0	0	0
4930579F01Rik	-0.263588	1	1	0.0373851	0	0.0305472	0
4930579G18Rik	0.69782	1	1	0.293577	0.326603	0.391351	0.637315
4930579G24Rik	0.980892	5e-05	0.000333115	3.29136	2.80482	5.81021	6.42487
4930579H20Rik	0	1	1	0	0	0	0
4930579J19Rik	0	1	1	0	0	0	0
4930579K19Rik	0.865497	1	1	0.11566	0.128092	0.179765	0.274184
4930579P08Rik	inf	1	1	0	0	0.0548856	0
4930581F22Rik	0.174392	1	1	0.433906	0.510982	0.544977	0.543357
4930583I09Rik	0	1	1	0	0	0	0
4930583K01Rik	0	1	1	0	0	0	0
4930583P06Rik	0	1	1	0	0	0	0
4930584F24Rik	0	1	1	0	0	0	0
4930586N03Rik	0	1	1	0	0	0	0
4930587E11Rik	0	1	1	0	0	0	0
4930588K23Rik	inf	1	1	0	0	0.0191595	0
4930589L23Rik	inf	1	1	0	0	0.0554568	0.0254238
4930590J08Rik	-0.321796	1	1	0.200564	0.216697	0.182083	0.158016
4930590L14Rik	0	1	1	0	0	0	0
4930590L20Rik	1.07018	1	1	0.218863	0	0.450775	0
4930591A17Rik	1.15946	5e-05	0.000333115	6.98175	6.82896	15.9027	15.5034
4930591E09Rik	0	1	1	0	0	0	0
4930592A05Rik	0	1	1	4.28658e-45	0	0	0
4930592C13Rik	inf	1	1	0	0	0	0.136129
4930592I03Rik	-0.316466	1	1	0.217492	0.559705	0.300308	0.343223
4930593A02Rik	0	1	1	0	0	0	0
4930593C16Rik	0	1	1	0	0	0	0
4930594C11Rik	0.32816	1	1	0.175505	0.0873345	0.20236	0.129937
4930594O21Rik	0	1	1	0	0	0	0
4930595D18Rik	0	1	1	0	0	0	0
4930595L18Rik	0	1	1	0	0	0	0
4930595M18Rik	0	1	1	0	0	0	0
4930596D02Rik	0	1	1	0	0	0	0
4930596I21Rik	0	1	1	0	0	0	0
4930597A21Rik	inf	1	1	0	0	0	0.122792
4930597G03Rik	0	1	1	0	0	0	0
4930598F16Rik	0	1	1	0	0	0	0
4930599N23Rik	-inf	1	1	0.173537	0.285943	0	0
4931400O07Rik	0	1	1	0	0	0	0
4931402G19Rik	inf	1	1	0	0	0	0.0467033
4931403E22Rik	0	1	1	0	0	0	0
4931403G20Rik	-0.90984	1	1	0.241411	0.192242	0.0715343	0.163894
4931403M11Rik	0	1	1	0	0	0	0
4931406B18Rik	0	1	1	0	0	0	0
4931406C07Rik	-0.031326	0.9791	0.988531	2.81113	2.5702	2.49398	2.86666
4931406H21Rik	0.165712	1	1	0.269913	0.366802	0.471738	0.256635
4931406P16Rik	-0.139334	0.33785	0.520186	13.3276	12.5778	12.2788	11.6512
4931408C20Rik	-inf	1	1	0.0826482	0	0	0
4931408D14Rik	inf	1	1	0	0	0.035914	0.0164726
4931409K22Rik	-2.074	1	1	0.0859055	0.0452495	0	0.0318088
4931413K12Rik	0.402074	1	1	0.324396	0.267685	0.335827	0.46034
4931414P19Rik	-0.69469	0.00035	0.00193006	4.00951	3.36576	2.27403	2.35712
4931415C17Rik	0.0637957	1	1	0.0960747	0.0774791	0.0747563	0.109853
4931417E11Rik	0	1	1	0	0	0	0
4931419H13Rik	0	1	1	0	0	0	0
4931420L22Rik	0	1	1	0	0	0	0
4931422A03Rik	inf	1	1	0	0	0.0644085	0.72851
4931423N10Rik	-1.49233	1	1	0.279866	0.359091	0.124566	0.107312
4931428F04Rik	-1.21317	5e-05	0.000333115	2.44416	2.53633	0.934221	1.25834
4931428L18Rik	0	1	1	0	0	0	0
4931429L15Rik	-1.05922	1	1	0.0285742	0.0248967	0	0.0263726
4931429P17Rik	-inf	1	1	0.0281479	0	0	0
4931430N09Rik	-inf	1	1	0	0.0288109	0	0
4931431B13Rik	0	1	1	0	0	0	0
4931431C16Rik	0.600122	1	1	0	0.0311434	0.0250261	0.0243186
4931431F19Rik	0	1	1	0	0	0	0
4931439C15Rik	-inf	1	1	0.0172535	0	0	0
4931440F15Rik	-0.385827	1	1	0.160553	0.0539816	0.133304	0.0305762
4931440J10Rik	0	1	1	0	0	0	0
4931440P22Rik	0.202231	1	1	0.216551	0.0690478	0.0962647	0.23531
4932411N23Rik	-inf	1	1	0	0.032075	0	0
4932412D23Rik	-0.0770879	1	1	0	0	0	0
4932413F04Rik	-inf	1	1	0.0388406	0.0217442	0	0
4932414J04Rik	0	1	1	0	0	0	0
4932414N04Rik	0	1	1	0	0	0	0
4932415M13Rik	0	1	1	0	0	0	0
4932416H05Rik	0.00147378	0.9926	0.995355	0.997747	0.892305	0.926499	0.998388
4932416K20Rik	0	1	1	0	0	0	0
4932429P05Rik	0	1	1	0	0	0	0
4932431L22Rik	0	1	1	0	0	0	0
4932431P20Rik	-0.200382	1	1	0.00509291	0.00572584	0	0.0097098
4932435O22Rik	0	1	1	0	0	0	0
4932438A13Rik	-0.493456	0.00045	0.00240801	13.9558	13.8071	10.0667	10.0151
4932438H23Rik	1.36791e-05	1	1	0.0435242	0.0251275	0.0469307	0.0222268
4932441J04Rik	0	1	1	0	0	0	0
4932443I19Rik	0.0279303	1	1	0.0386821	0.08139	0.0564325	0.069227
4932443L11Rik	0.300896	1	1	0.0402166	0.0348224	0.0540534	0.0397818
4932702P03Rik	0	1	1	7.22742e-68	9.07019e-48	0	1.86404e-99
4933400A11Rik	-inf	1	1	0	0.117078	0	0
4933400B14Rik	0	1	1	0	0	0	0
4933400C23Rik	0	1	1	0	0	0	0
4933400F21Rik	0.197304	0.8389	0.913676	0.345671	0.662136	0.717556	0.466378
4933400L20Rik	0	1	1	0	0	0	0
4933401B06Rik	0	1	1	0	0	0	0
4933401D09Rik	0	1	1	0	0	0	0
4933401H06Rik	0	1	1	0	0	0	0
4933402C05Rik	0	1	1	0	0	0	0
4933402C06Rik	0	1	1	0	0	0	0
4933402D24Rik	-1.86666	1	1	0.199344	0.259373	0.0344587	0.0947463
4933402E13Rik	0.466637	0.0144	0.0458656	3.76753	2.92444	4.62614	4.76237
4933402J07Rik	-inf	1	1	0	0.0758465	0	0
4933402J10Rik	0	1	1	0	0	0	0
4933402J15Rik	0	1	1	0	0	0	0
4933402N03Rik	0	1	1	0	0	0	0
4933402N22Rik	0	1	1	0	0	0	0
4933402P03Rik	inf	1	1	0	0	0	0.0350414
4933403O08Rik	1.42082	1	1	0	0.0134128	0	0.0379545
4933404G15Rik	0	1	1	0	0	0	0
4933404K08Rik	-inf	1	1	0	0.0477913	0	0
4933404K13Rik	0	1	1	0	0	0	0
4933404O12Rik	-1.84016	5e-05	0.000333115	2.3883	2.53344	0.660169	0.741811
4933405D12Rik	-inf	1	1	0.109288	0	0	0
4933405E24Rik	0	1	1	0	0	0	0
4933405L10Rik	0.187031	1	1	0.276601	0.18393	0.114662	0.419761
4933405O20Rik	0	1	1	0	0	0	0
4933406B17Rik	0.347725	1	1	0.154145	0.102111	0.127452	0.203714
4933406C10Rik	-0.309494	1	1	0	0.0405321	0	0.0345673
4933406D12Rik	0	1	1	0	0	0	0
4933406F09Rik	0	1	1	0	0	0	0
4933406G16Rik	0	1	1	0	0	0	0
4933406I18Rik	0	1	1	0	0	0	0
4933406J10Rik	-1.19557	1	1	0.0727209	0.0801994	0	0.0688547
4933406K04Rik	0	1	1	0	0	0	0
4933406M09Rik	-1.83075	1	1	0.0509449	0.0569426	0	0.0312737
4933407E24Rik	inf	1	1	0	0	0	0.0583694
4933407G14Rik	0	1	1	0	0	0	0
4933407I05Rik	0	1	1	0	0	0	0
4933407K13Rik	1.05928	0.0003	0.00168616	0.512044	0.591352	1.20781	1.13774
4933407L21Rik	0	1	1	0	0	0	0
4933408B17Rik	-1.60278	0.5664	0.727865	0.559745	0.721004	0.226162	0.204504
4933408J17Rik	inf	1	1	0	0	0.0321303	0
4933408N05Rik	-inf	1	1	0.113596	0.210869	0	0
4933409F18Rik	0	1	1	0	0	0	0
4933409G03Rik	0	1	1	0	0	0	0
4933409K07Rik	0	1	1	0	0	0	0
4933411E08Rik	0.770688	1	1	0	0.0384484	0.0357672	0.0327788
4933411G06Rik	0	1	1	0	0	0	0
4933411K16Rik	1.74585	1	1	0.0886067	0.0492541	0.09186	0.378605
4933412E12Rik	-0.297598	1	1	0.120462	0.0446914	0.0705047	0.0646221
4933412E24Rik	-inf	1	1	0.0332944	0.0371311	0	0
4933412O06Rik	0	1	1	0	0	0	0
4933413G19Rik	0	1	1	0	0	0	0
4933413J09Rik	0.0380214	1	1	0.0758221	0.0380372	0.036622	0.0818818
4933413L06Rik	0	1	1	0	0	0	0
4933414I15Rik	0	1	1	0	0	0	0
4933415F23Rik	0	1	1	0	0	0	0
4933416C03Rik	1.23024	1	1	0.0983821	0.027498	0.178626	0.117001
4933416E03Rik	0	1	1	0	0	0	0
4933416I08Rik	0	1	1	0	0	0	0
4933416M06Rik	0	1	1	0	0	0	0
4933416M07Rik	-1.44638	1	1	0.366675	0.442254	0.131365	0.17214
4933416O17Rik	0	1	1	0	0	0	0
4933417A18Rik	0	1	1	0	0	0	0
4933417D19Rik	-0.165611	1	1	0.158523	0.234414	0.109526	0.250655
4933417E11Rik	0	1	1	0	0	0	0
4933417G07Rik	-inf	1	1	0	0.0832158	0	0
4933417O13Rik	-inf	1	1	0	0.0441368	0	0
4933421I07Rik	0	1	1	0	0	0	0
4933421O10Rik	-0.344337	1	1	0.241618	0.165609	0.208991	0.115067
4933422A05Rik	-0.0783932	1	1	0.0462588	0	0	0.0439154
4933423P22Rik	0.718115	1	1	0.143851	0.0763763	0.241039	0.123769
4933424G05Rik	-1.3394	1	1	0.10045	0.0746799	0.0694548	0
4933424G06Rik	inf	1	1	0	0	0	0.0565606
4933424M12Rik	0	1	1	0	0	0	0
4933425B07Rik	0	1	1	0	0	0	0
4933425L06Rik	-0.0423909	1	1	0.025906	0.0289523	0.0537526	0
4933427D06Rik	0.520461	0.0044	0.0170139	3.09993	3.20208	4.63767	4.57237
4933427D14Rik	0.095963	0.5438	0.708772	6.2449	6.62615	6.81135	7.21458
4933427E11Rik	0.766637	1	1	0.161232	0.17877	0.334182	0.254917
4933427E13Rik	0	1	1	0	0	0	0
4933427G17Rik	-1.77897	1	1	0.0731987	0.0564948	0.0379526	0
4933427G23Rik	0	1	1	0	0	0	0
4933427I22Rik	0	1	1	0	0	0	0
4933428C19Rik	0	1	1	0	0	0	0
4933428G20Rik	-0.156254	1	1	0.0866532	0.0963631	0.044919	0.123431
4933428M09Rik	1.26272	0.0496	0.123896	0.46992	0.222456	0.973484	0.699576
4933429K18Rik	inf	1	1	0	0	0.143975	0
4933429O19Rik	0	1	1	0	0	0	0
4933430H16Rik	-inf	1	1	0	0.0475346	0	0
4933430I17Rik	-1.10299	0.00495	0.0187966	0.639339	0.848291	0.410738	0.296032
4933430M04Rik	0	1	1	0	0	0	0
4933430N04Rik	0	1	1	0	0	0	0
4933431E20Rik	2.89326	1	1	0.0279042	0.0104447	0.14484	0.141807
4933431G14Rik	3.06403	1	1	0	0.0563028	0.256745	0.235281
4933431J24Rik	inf	1	1	0	0	0.0481891	0
4933431K23Rik	0	1	1	0	0	0	0
4933432G23Rik	1.78922	1	1	0	0.103286	0.194987	0.178045
4933432I03Rik	0	1	1	0	0	0	0
4933432I09Rik	inf	1	1	0	0	0	0.043572
4933432K03Rik	0	1	1	0	0	0	0
4933433F19Rik	0	1	1	0	0	0	0
4933433G08Rik	0	1	1	0	0	0	0
4933433G15Rik	2.06423	1	1	0.057759	0.0639688	0.299242	0.21908
4933433G19Rik	-0.103252	1	1	0.130186	0.0719418	0.0674286	0.123359
4933433H22Rik	0	1	1	0	0	0	0
4933433N18Rik	inf	1	1	0	0	0.0886686	0
4933434E20Rik	-0.42861	0.38735	0.567752	20.4771	16.9788	14.4371	13.8294
4933436E23Rik	inf	1	1	0	0	0.0630861	0
4933436H12Rik	0	1	1	0	0	0	0
4933436I01Rik	0	1	1	0	0	0	0
4933438B17Rik	0	1	1	0	0	0	0
4933438K21Rik	-1.22611	5e-05	0.000333115	2.05125	2.75176	1.00959	1.09044
4933439C10Rik	0.432176	0.45805	0.635317	1.00184	1.25521	1.51092	1.60093
4933439K11Rik	-0.498005	1	1	0.312054	0	0	0.221481
4933440J02Rik	0	1	1	0	0	0	0
4933440M02Rik	-3.01704	0.0019	0.00832447	0.774574	1.17731	0.146049	0.100379
4933440N22Rik	-0.512048	0.81715	0.900938	0.525718	0.865435	0.480163	0.520243
5031410I06Rik	inf	1	1	0	0	0.0187488	0
5031414D18Rik	-0.675188	1	1	0.102506	0.0850475	0	0.12064
5031425E22Rik	-0.125578	0.84165	0.915219	2.49322	2.63391	2.65359	2.13084
5031425F14Rik	0	1	1	0	0	0	0
5031426D15Rik	-inf	1	1	0.00829673	0.00931923	0	0
5031434C07Rik	1.93609	1	1	0.0266279	0.0595733	0.138366	0.201691
5031434O11Rik	inf	1	1	0	0	0.254836	0.11614
5031439G07Rik	-0.167326	0.26985	0.446208	6.18724	5.25482	5.50538	4.84245
5033403F01Rik	inf	1	1	0	0	0.0946103	0.044306
5033403H07Rik	0	1	1	0	0	0	0
5033404E19Rik	0.034113	0.92375	0.960016	0.506355	0.825129	0.915735	0.476864
5033406O09Rik	1.02094	0.00375	0.0148475	0.914441	0.490943	1.36991	1.51304
5033417F24Rik	1.64202	0.0262	0.0747149	0.276969	0.137381	0.861865	0.438909
5033421B08Rik	-1.97817	1	1	0.475031	0.159034	0.11039	0.0505252
5033426O07Rik	0	1	1	0	0	0	0
5033428I22Rik	0	1	1	0	0	0	0
5033430I15Rik	-0.083371	1	1	0.0808211	0	0	0.0764625
5330411J11Rik	-0.451619	0.15315	0.295892	1.26245	1.28623	0.972559	0.925494
5330413P13Rik	0.377559	1	1	0.0858931	0.128416	0.148584	0.136339
5330416C01Rik	-0.909361	1	1	0.0341831	0.0211717	0.0118982	0.0179977
5330417C22Rik	-1.36249	1	1	0.12626	0.0713332	0.0327516	0.0450677
5330432E05Rik	-0.613116	0.00205	0.00889651	3.10355	2.86066	2.0434	1.92239
5330434G04Rik	0	1	1	0	0	0	0
5330439A09Rik	0	1	1	0	0	0	0
5330439B14Rik	0	1	1	0	0	0	0
5430401F13Rik	0	1	1	0	0	0	0
5430401H09Rik	0	1	1	0	0	0	0
5430402E10Rik	0	1	1	0	0	0	0
5430402O13Rik	inf	1	1	0	0	0.0809058	0
5430403N17Rik	inf	1	1	0	0	0.0220787	0
5430405H02Rik	-0.185289	0.9251	0.960423	0.344874	0.881841	0.635296	0.474488
5430416N02Rik	-0.0445518	0.79335	0.885578	36.7883	34.8471	35.109	35.5863
5430416O09Rik	inf	1	1	0	0	0.0130562	0
5430419D17Rik	0	1	1	0	0	0	0
5430421F17Rik	0.617075	1	1	0.216726	0.080779	0.274828	0.183293
5430425K12Rik	0	1	1	0	0	0	0
5430427M07Rik	-0.639168	1	1	0.343479	0.379233	0.213452	0.260279
5430427O19Rik	0	1	1	0	0	0	0
5430428K19Rik	0	1	1	0	0	0	0
5430431A17Rik	0	1	1	0	0	0	0
5430434I15Rik	0	1	1	0	0	0	0
5430435K18Rik	inf	1	1	0	0	0	0.0222762
5430437J10Rik	0	1	1	0	0	0	0
5430440P10Rik	-1.19539	1	1	0.0694035	0.0766125	0	0.0657355
5530400C23Rik	0	1	1	0	0	0	0
5530401A14Rik	0	1	1	0	0	0	0
5530601H04Rik	0.624736	0.00155	0.00698263	1.55565	1.55765	2.36433	2.52672
5730403I07Rik	-1.29155	1	1	0.111329	0.0310879	0.0577451	0
5730405O15Rik	1.36551	5e-05	0.000333115	6.33925	5.74203	15.0737	16.6063
5730408K05Rik	0.290374	0.57025	0.730624	36.8351	38.3685	49.3976	44.2684
5730409E04Rik	0.489193	0.088	0.19464	0.56179	0.588243	0.894811	0.748724
5730409K12Rik	-1.27777	1	1	0.0490945	0.0347974	0.0257899	0.00911144
5730412P04Rik	0	1	1	0	0	0	0
5730416F02Rik	-0.13016	1	1	0	0.108565	0.102599	0
5730420D15Rik	-2.08027	1	1	0.229608	0	0	0.0544243
5730422E09Rik	0.770601	1	1	0	0.0381446	0.0354821	0.0325182
5730435O14Rik	inf	1	1	0	0	0.173311	0
5730455P16Rik	0.348649	0.0282	0.0793147	4.63545	4.4807	5.68828	6.13408
5730460C07Rik	0	1	1	0	0	0	0
5730480H06Rik	-0.439778	0.12805	0.258757	1.51753	2.10585	1.57389	1.15397
5730488B01Rik	0	1	1	0	0	0	0
5730507C01Rik	2.82286	5e-05	0.000333115	0.697073	0.566213	4.53099	4.54805
5730508B09Rik	2.29618	5e-05	0.000333115	0.44685	0.580747	2.47138	2.68911
5730522E02Rik	-0.907494	1	1	0.159396	0.133074	0.0826382	0.0757089
5730559C18Rik	-0.421911	0.0511	0.126927	1.98123	1.57423	1.27842	1.41792
5730596B20Rik	-1.57586	1	1	0.105583	0.0148035	0.0398764	9.7459e-15
5830403F22Rik	-inf	1	1	0.00581863	0	0	0
5830411N06Rik	0	1	1	0	0	0	0
5830416I19Rik	-inf	1	1	0	0.0460331	0	0
5830417I10Rik	-0.096606	0.79835	0.88883	2.95498	2.22233	2.39567	2.51865
5830418P13Rik	0.235708	0.6356	0.779705	0.89637	0.543866	0.743964	0.97454
5830428M24Rik	0	1	1	0	0	0	0
5830432E09Rik	0	1	1	0	0	0	0
5830444B04Rik	-inf	1	1	0.0333517	2.14816e-79	0	0
5830454E08Rik	-1.81738	1	1	0.580035	0.631976	0.239866	0.109367
5830473C10Rik	0	1	1	0	0	0	0
5930403L14Rik	0.0906475	1	1	0.0264934	0.0297539	0.027504	0.0336611
5930403N24Rik	-0.560246	0.08465	0.188843	2.51091	1.70809	1.73406	1.15919
5930412G12Rik	-0.98485	0.0063	0.0231236	0.934804	0.714106	0.496796	0.347136
5930430L01Rik	-2.01103	1	1	0.30658	0.245697	0.0151514	0.125131
5930438M14Rik	0	1	1	0	0	0	0
6030407O03Rik	-0.0763639	1	1	0.0966095	0	0	0.0918445
6030408B16Rik	-1.74373	1	1	0.0578494	0.0322981	0	0.0275071
6030419C18Rik	-2.23072	0.00065	0.00331174	1.04659	0.877177	0.217155	0.199114
6030426L16Rik	0.0516294	0.8578	0.923873	1.06839	0.723838	1.01829	0.862255
6030440G07Rik	-inf	1	1	0	0.0689525	0	0
6030443J06Rik	0.247117	1	1	0.366656	0.464513	0.478815	0.52956
6030458C11Rik	-0.396419	0.0072	0.0258061	29.1412	29.1188	22.1372	22.9517
6030466F02Rik	-inf	1	1	0	0.0955826	0	0
6030468B19Rik	0	1	1	0	0	0	0
6030469F06Rik	0	1	1	0	0	0	0
6030471H07Rik	0	1	1	0	0	0	0
6030498E09Rik	0	1	1	0	0	0	0
6230400D17Rik	0.161889	0.8796	0.935972	0.6903	0.555225	0.585109	0.832683
6330403K07Rik	0.646913	1	1	0.261696	0.499735	0.620289	0.603886
6330407A03Rik	-0.0615216	1	1	0.124642	0.0347726	0.0646423	0.0888804
6330408A02Rik	-0.38042	0.75365	0.860786	1.25286	1.38674	1.17027	0.894783
6330409D20Rik	inf	1	1	0	0	0	0.0571354
6330410L21Rik	0.602645	1	1	0.267021	0.340835	0.485024	0.457795
6330415B21Rik	0	1	1	0	0	0	0
6330415G19Rik	0.331289	1	1	0.243411	0.255324	0.257468	0.383374
6330416G13Rik	-0.660568	5e-05	0.000333115	4.09529	3.31097	2.43241	2.32506
6330418K02Rik	2.42151	1	1	0.233161	2.04904e-49	0.408595	0.835241
6330420H09Rik	0	1	1	0	0	0	0
6330549D23Rik	0.493833	1	1	0.227151	0.233171	0.353584	0.306333
6430411K18Rik	-0.250397	0.3373	0.519572	6.80982	8.25493	6.903	6.01872
6430503K07Rik	inf	1	1	0	0	0.225388	0
6430531B16Rik	0.965279	0.05135	0.127502	1.01396	0.660312	1.8116	1.49557
6430548M08Rik	0.294181	1	1	0.145158	0.123578	0.180888	0.153718
6430550D23Rik	0.212241	1	1	0.224561	0.321719	0.186751	0.463858
6430553K19Rik	0	1	1	0	0	0	0
6430562O15Rik	0.440501	1	1	0.068222	0.0759637	0.070661	0.129517
6430571L13Rik	-0.619841	1	1	0.276735	0.166754	0.110443	0.182336
6430573F11Rik	1.36315	0.00355	0.014166	0.19458	0.248586	0.426073	0.742272
6430584L05Rik	0	1	1	0	0	0	0
6430590A07Rik	-0.114108	1	1	0.0609697	0.0674633	0.0631675	0.0577961
6430590A10Rik	-1.39695	0.0688	0.16058	0.918587	0.789708	0.303039	0.356909
6430628N08Rik	0	1	1	0	0	0	0
6430710C18Rik	0.690879	1	1	0	0.0420736	0	0.0717824
6530402F18Rik	-1.14626	1	1	0.0357699	0.0401364	0.0123766	0.0227165
6530403H02Rik	-inf	1	1	0.0131831	0	0	0
6530411M01Rik	0	1	1	0	0	0	0
6720432D03Rik	0	1	1	0	0	0	0
6720468P15Rik	0	1	1	0	0	0	0
6720483E21Rik	1.00148	1	1	0.0601916	0	0.0623632	0.0570629
6720489N17Rik	0.634294	0.00015	0.000900984	4.15088	4.14876	6.95198	6.16002
6820408C15Rik	-1.42111	1	1	0.375424	0.403336	0.147117	0.149373
6820426E19Rik	0	1	1	0	0	0	0
6820431F20Rik	-0.696389	0.00065	0.00331174	1.64756	1.72675	1.33649	0.779623
7420426K07Rik	inf	1	1	0	0	0.0837689	0.0383711
7420461P10Rik	0	1	1	0	0	0	0
7420700N18Rik	0	1	1	0	0	0	0
7420701I03Rik	0	1	1	0	0	0	0
7530416G11Rik	0	1	1	0	0	0	0
7530428D23Rik	0	1	1	0	0	0	0
7630403G23Rik	0	1	1	0	0	0	0
8030411F24Rik	-inf	1	1	0.356119	0.190778	0	0
8030423F21Rik	1.56433	1	1	0.0187636	0	0.0194718	0.0357243
8030423J24Rik	0	1	1	0	0	0	0
8030442B05Rik	0	1	1	0	0	0	0
8030443G20Rik	0	1	1	0	0	0	0
8030451A03Rik	0	1	1	0	0	0	0
8030451O07Rik	0	1	1	0	0	0	0
8030453O22Rik	-0.726728	0.37315	0.55495	0.477661	0.590831	0.441051	0.215955
8030455M16Rik	0	1	1	0	0	0	0
8030462N17Rik	-0.200429	0.2152	0.380837	31.8056	32.0495	27.0681	29.5645
8030474K03Rik	0.872406	5e-05	0.000333115	24.1539	20.6512	41.1416	42.2387
8430408G22Rik	0.802943	1	1	0.0481728	0.0534971	0	0.182895
8430415O14Rik	inf	1	1	0	0	0	0.0541764
8430419K02Rik	-1.18621	1	1	0.0324859	0.0363905	0.0305426	0
8430422H06Rik	0	1	1	0	0	0	0
8430423G03Rik	0	1	1	0	0	0	0
8430426J06Rik	-inf	1	1	0.0650033	0.212351	0	0
8430429K09Rik	0.167463	0.8541	0.922056	0.998313	0.939773	0.655781	1.56919
8430430B14Rik	-0.233008	1	1	0	0.441477	0	0.397008
8430431K14Rik	0	1	1	0	0	0	0
8430436N08Rik	0	1	1	0	0	0	0
8430437L04Rik	inf	1	1	0	0	0	0.0337883
9030025P20Rik	-0.809175	0.03385	0.091423	1.00228	0.9481	0.461688	0.673444
9030204H09Rik	0	1	1	0	0	0	0
9030404E10Rik	-0.503396	1	1	0.27026	0.479409	0.336093	0.205096
9030612E09Rik	0.0806072	1	1	0.0308145	0	0.0319626	0
9030616G12Rik	inf	1	1	0	0	0	0.105273
9030617O03Rik	0.963007	5e-05	0.000333115	9.94429	7.18429	16.6708	17.1968
9030619P08Rik	-inf	1	1	0	0.0994188	0	0
9030622O22Rik	0	1	1	0	0	0	0
9030624G23Rik	-0.0122902	0.972	0.984656	1.36737	1.2558	1.14	1.51002
9030624J02Rik	-0.284065	0.0444	0.113721	25.5845	23.4967	19.9246	21.096
9030625G05Rik	0.698456	1	1	0	0.0733327	0	0.125773
9130001E16Rik	-inf	1	1	0.0402665	0	0	0
9130008F23Rik	1.23808	1	1	0.0258776	0.0578415	0.0805405	0.123084
9130011E15Rik	-0.120039	0.5117	0.682151	7.35669	6.93935	6.55732	6.8334
9130015A21Rik	inf	1	1	0	0	0.226408	0
9130015L21Rik	0	1	1	0	0	0	0
9130019O22Rik	-0.0724865	0.8321	0.909516	0.76166	0.63376	0.662156	0.686428
9130019P16Rik	-2.79438	1	1	0.113839	0.115494	0.0119219	0.0218633
9130023H24Rik	-1.12095	0.0033	0.0133037	0.984873	0.952383	0.470028	0.436399
9130024F11Rik	0.686372	0.2203	0.387316	0.333746	0.32749	0.559693	0.523394
9130204L05Rik	-inf	5e-05	0.000333115	1.39238	0.810525	0	0
9130208D14Rik	-0.163517	1	1	0	0.00643244	0.00594115	0
9130209A04Rik	0	1	1	0	0	0	0
9130221F21Rik	0	1	1	0	0	0	0
9130221H12Rik	0.00648046	0.9928	0.995465	1.87383	2.56413	2.24698	2.31278
9130227L01Rik	-inf	1	1	0.0300488	0	0	0
9130230L23Rik	-0.804197	1	1	0.126607	0.0938925	0.0875106	0.0400806
9130401M01Rik	-0.153331	0.30265	0.482098	40.7352	33.9789	34.3321	33.9222
9130409I23Rik	-0.160164	1	1	0.0301996	0.0337091	0.0577111	0
9130409J20Rik	-0.302152	1	1	0	0.0709767	0	0.0608415
9230009I02Rik	0	1	1	0	0	0	0
9230019H11Rik	inf	1	1	0	0	0.0196278	0.0540154
9230020A06Rik	inf	1	1	0	0	0	0.0433876
9230102K24Rik	0	1	1	0	0	0	0
9230102O04Rik	0	1	1	0	0	0	0
9230104L09Rik	inf	1	1	0	0	0.0197068	0
9230105E05Rik	-0.396989	1	1	0.0739408	0.0275551	0.0767141	0
9230110C19Rik	-0.759878	0.00735	0.0262683	2.06139	3.03943	1.86524	1.21119
9230110F15Rik	0	1	1	0	0	0	0
9230112D13Rik	0	1	1	0	0	0	0
9230112J17Rik	-inf	1	1	0.0236181	0.0264127	0	0
9230113P08Rik	0	1	1	0	0	0	0
9230114K14Rik	0.694694	0.00535	0.0201152	1.29718	1.21283	2.38937	1.73755
9230116L04Rik	-0.312426	1	1	0.186777	0.124836	0.0778356	0.177474
9230116N13Rik	0.854598	1	1	0.2411	0.149657	0.333496	0.382221
9230117E06Rik	-1.12662	1	1	0.282116	0.884673	0.289914	0.261453
9330020H09Rik	-0.297323	0.73035	0.84567	0.579709	0.71826	0.427503	0.653748
9330102E08Rik	0.428318	0.0403	0.105101	1.02104	1.25066	1.67336	1.44596
9330104G04Rik	3.0002	1	1	0.0203856	0	0.10577	0.0554077
9330111N05Rik	0	1	1	0	0	0	0
9330117O12Rik	0	1	1	0	0	0	0
9330133O14Rik	-0.638764	0.04475	0.114404	0.797268	0.573933	0.51217	0.379475
9330136K24Rik	-0.118052	1	1	0.0718136	0.17615	0.102564	0.133067
9330151L19Rik	0.536116	0.24255	0.415269	0.883079	0.868559	1.37079	1.21388
9330154J02Rik	0	1	1	0	0	0	0
9330155M09Rik	-inf	1	1	0	0.0204465	0	0
9330158H04Rik	0	1	1	0	0	0	0
9330159F19Rik	-inf	1	1	0.0205238	0.033948	1.60805e-10	0
9330159M07Rik	-1.33648	1	1	0.448328	0.421071	0.143777	0.207253
9330162012Rik	-0.662638	1	1	0.0833603	0.0463723	0.0432148	0.0395868
9330162B11Rik	0	1	1	0	0	0	0
9330175E14Rik	-inf	1	1	0.0392519	0	0	0
9330175M20Rik	0	1	1	0	0	0	0
9330178D15Rik	0	1	1	0	0	0	0
9330179D12Rik	0	1	1	0	0	0	0
9330182L06Rik	-0.0829811	1	1	0.274671	0.259087	0.251148	0.26181
9330182O14Rik	0	1	1	0	0	0	0
9330188P03Rik	0	1	1	0	0	0	0
9330198I05Rik	0.32876	1	1	0.0342679	0.0661662	0.0682988	0.0611758
9330198N18Rik	-0.444037	1	1	0.0205903	0.115233	0.0640978	0.0391951
9330199G10Rik	0	1	1	0	0	0	0
9430007A20Rik	0	1	1	0	0	0	0
9430014N10Rik	0	1	1	0	0	0	0
9430015G10Rik	0.0102144	0.9433	0.970239	19.1235	16.6827	17.0738	19.6145
9430016H08Rik	-0.155795	0.50985	0.680676	9.16021	9.43213	8.35782	8.64962
9430018G01Rik	-0.647975	0.27765	0.454888	0.527026	0.633488	0.33865	0.41835
9430019J16Rik	0	1	1	0	0	0	0
9430020K01Rik	0.0825993	0.57335	0.733091	6.00373	5.46921	6.24835	6.10841
9430021M05Rik	0	1	1	0	0	0	0
9430024E24Rik	0	1	1	0	0	0	0
9430037G07Rik	-0.526999	1	1	0.398485	0.353502	0.292938	0.23714
9430038I01Rik	-0.0941101	0.64175	0.784393	8.47113	6.80329	7.23876	7.29404
9430041J12Rik	-2.45477	1	1	0.119367	0.240266	0	0.0681447
9430060I03Rik	1.20822	0.288	0.465867	0.30243	0.171417	0.617377	0.488133
9430065F17Rik	-0.770931	1	1	0.0632595	0.349844	0.131068	0.119906
9430069I07Rik	-2.0152	1	1	0.399427	0.425585	0.205811	0
9430078K24Rik	-inf	1	1	0.0632546	0	0	0
9430083A17Rik	0.362587	1	1	0.284378	0.179189	0.332013	0.270743
9430085M18Rik	-inf	1	1	0.12354	0	0	0
9430091E24Rik	-0.743636	0.48775	0.661527	0.661098	0.596616	0.398311	0.365329
9430093N23Rik	0	1	1	0	0	0	0
9430097D07Rik	0.000297499	1	1	0.400877	0	0.178023	0.219981
9530002B09Rik	0	1	1	0	0	0	0
9530003J23Rik	0	1	1	0	0	0	0
9530014B07Rik	0	1	1	0	0	0	0
9530020I12Rik	-0.48057	1	1	0.0861348	0.0946341	0.0509994	0.0814453
9530026F06Rik	0	1	1	0	0	0	0
9530026P05Rik	0.431721	1	1	0.21485	0.395031	0.370838	0.474717
9530027J09Rik	0.553866	0.6488	0.789216	1.28821	1.27663	1.91073	1.92377
9530034E10Rik	-0.565396	1	1	0.0618386	0.235266	0.150055	0.0565529
9530036M11Rik	-0.410188	0.53	0.69774	0.362868	0.650043	0.46692	0.313636
9530036O11Rik	0	1	1	0	0	0	0
9530047P18Rik	0	1	1	0	0	0	0
9530051G07Rik	0.505032	1	1	0	0.103839	0.120065	0.0330565
9530052C20Rik	0.520182	1	1	0.167138	0.384627	0.479742	0.331925
9530052E02Rik	inf	1	1	0	0	0	0.0722848
9530053A07Rik	0.855951	0.00075	0.00373802	0.317093	0.251565	0.529335	0.515585
9530057J20Rik	0	1	1	0	0	0	0
9530059O14Rik	-2.95438	1	1	0.064757	0.0290562	0	0.0123364
9530062K07Rik	1.0647	1	1	0	0.229817	0.10875	0.396939
9530068E07Rik	0.691086	5e-05	0.000333115	7.50431	6.56308	11.4846	11.6074
9530077C05Rik	0.667317	0.6232	0.770985	1.18526	1.40724	2.48076	1.71407
9530080O11Rik	-inf	1	1	0.0548058	0	0	0
9530082P21Rik	0.682598	1	1	0.211456	0.201714	0.31563	0.359812
9530091C08Rik	-1.14444	1	1	0.0308637	0.0624394	0.0256354	0.0176509
9630001P10Rik	0	1	1	0	0	0	0
9630002D21Rik	1.3802	1	1	0	0.0337539	0.0627363	0.0287542
9630013A20Rik	0	1	1	0	0	0	0
9630013D21Rik	-inf	1	1	0.0810297	0	0	0
9630013K17Rik	-0.0948301	1	1	0.256478	0.0708855	0.0664227	0.243051
9630015K15Rik	-0.109943	1	1	0.0524271	0.019422	0.0179912	0.0493576
9630028B13Rik	-0.0964469	1	1	0.184378	0.103341	0.111628	0.160949
9630028H03Rik	-inf	1	1	0.024167	0	0	0
9630028I04Rik	2.56386	5e-05	0.000333115	0.231341	0.141221	1.06932	1.16094
9830107B12Rik	0	1	1	0	0	0	0
9830132P13Rik	0	1	1	0	0	0	0
9830147E19Rik	-1.01649	5e-05	0.000333115	27.5251	28.6335	13.0452	15.267
9830166K06Rik	-0.743474	1	1	0.0195816	0.0438475	0.02032	0.0186393
9930012K11Rik	0.710105	0.0275	0.07776	0.543239	0.735032	1.12911	1.00786
9930014A18Rik	-1.17032	1	1	0.19347	0.249813	0.128604	0.0720609
9930021J03Rik	0.0244096	0.8608	0.925362	10.479	10.4523	10.8819	10.7984
9930038B18Rik	inf	1	1	0	0	0.0134028	0.0122993
9930104L06Rik	-0.147459	0.3923	0.572685	3.69383	4.56804	3.71231	3.90814
9930111H07Rik	0	1	1	0	0	0	0
9930111J21Rik1	-0.0736409	1	1	0.0133737	0	0	0.0127381
9930111J21Rik2	0	1	1	0	0	0	0
A030001D20Rik	0.0755206	1	1	0.214782	0.36425	0.39307	0.230851
A130010J15Rik	-0.0716523	0.67485	0.807234	3.72294	2.93804	3.28431	3.14947
A130030D18Rik	0	1	1	0	0	0	0
A130051J06Rik	0.279703	0.7974	0.888149	1.01965	0.529008	1.22212	0.670488
A130077B15Rik	0	1	1	0	0	0	0
A1bg	0	1	1	0	0	0	0
A1cf	-inf	1	1	0	0.0151497	0	0
A230001M10Rik	-1.07617	1	1	0.0617501	0	0	0.0293561
A230006K03Rik	inf	1	1	0	0	0.0191046	0
A230009B12Rik	0.765455	1	1	0.118966	0.28158	0.336103	0.365151
A230020J21Rik	-0.0180068	1	1	0.0397852	1.79016e-158	2.45875e-75	0.0393842
A230028O05Rik	-0.366312	1	1	0.0767958	0.214977	0.159386	0.0731032
A230046K03Rik	0.0812985	0.56285	0.724931	26.6675	25.1373	26.663	29.1412
A230050P20Rik	-1.69761	5e-05	0.000333115	6.1322	5.94439	1.65168	2.14406
A230051N06Rik	-inf	1	1	0	0.124909	0	0
A230052G05Rik	-3.13832	1	1	0.137733	0.0513529	0	0.0218435
A230056J06Rik	0.491036	1	1	0.0167391	0.0187565	0.0347444	0.0159381
A230056P14Rik	-1.07035	1	1	0.138647	0.051438	0.0457583	0.0453039
A230057D06Rik	0	1	1	0	0	0	0
A230065H16Rik	-inf	1	1	0.147004	0	0	0
A230070E04Rik	0.385977	1	1	0.302264	0.103012	0.382775	0.14703
A230072C01Rik	1.43632	0.00675	0.0244937	0.786953	0.861021	2.13204	2.41884
A230072E10Rik	0.425512	1	1	0.144996	0.126686	0.201508	0.16912
A230072I06Rik	inf	1	1	0	0	0.00894529	0
A230077H06Rik	0	1	1	0	0	0	0
A230083G16Rik	0.142111	1	1	0.0836894	0.276034	0.17326	0.23746
A230087F16Rik	inf	1	1	0	0	0	0.0367714
A230098N10Rik	-0.0694548	0.8589	0.924314	0.547327	0.569187	0.529755	0.554782
A230103J11Rik	-0.178306	0.916	0.956523	0.71363	0.708225	0.688857	0.58957
A230103O09Rik	0	1	1	0	0	0	0
A230107N01Rik	-0.0474138	1	1	0.0470796	0.184279	0.0976907	0.134389
A230108P19Rik	1.00523	1	1	0.021799	0	0.0226191	0.0207454
A2m	-2.13219	5e-05	0.000333115	42.3741	39.6703	8.78757	10.2731
A330008L17Rik	0	1	1	0	0	0	0
A330009N23Rik	-0.48848	1	1	0.622592	0.2668	0.498056	0.136813
A330015K06Rik	0.0809378	1	1	0.025349	0	0.0262991	0
A330023F24Rik	0.586908	1	1	0.320339	0.283378	0.513936	0.406969
A330032B11Rik	0.294405	1	1	0.089406	0.0332694	0.0927407	0.0582508
A330033J07Rik	0.921118	1	1	0.0760834	0.0425988	0.118431	0.10864
A330035P11Rik	0.0252258	1	1	0.476687	0.533662	0.556489	0.491547
A330040F15Rik	-0.0805597	1	1	0.0612867	0	0	0.0580946
A330041J22Rik	-0.857481	1	1	0.0939162	0.0698654	0.0324712	0.0595281
A330048O09Rik	1.88745	0.00945	0.0323263	0.713254	0.617163	2.06258	2.95072
A330049N07Rik	-0.155017	1	1	0	0.0318716	0.0296056	0
A330069E16Rik	1.10381	1	1	0.254683	0.0933047	0.351493	0.401418
A330069K06Rik	0	1	1	0	0	0	0
A330070K13Rik	0	1	1	0	0	0	0
A330074K22Rik	-0.157379	1	1	0	0.0245148	0.0227346	0
A330076C08Rik	-0.154687	1	1	0	0.0328984	0.0305663	0
A330076H08Rik	inf	1	1	0	0	0	0.0598051
A330093E20Rik	-0.498272	1	1	0.195094	0.495377	0.171221	0.334136
A330102I10Rik	-1.20176	1	1	0	0.611309	0.163517	0.113791
A3galt2	-0.0842839	1	1	0.015444	0.0312906	0.0160289	0.0294165
A430005L14Rik	0.0427891	0.77525	0.874873	40.9396	37.7435	42.0616	40.3814
A430010J10Rik	-0.706334	1	1	0.027472	0.061619	0.0427717	0.0130827
A430033K04Rik	0.426083	0.01015	0.0343698	4.13455	3.80758	5.28115	5.57835
A430035B10Rik	inf	1	1	0	0	0	0.0560772
A430046D13Rik	0.612844	0.07855	0.178512	0.540876	0.402699	0.73206	0.731902
A430048G15Rik	0	1	1	0	0	0	0
A430057M04Rik	-0.322341	0.8592	0.924419	0.577665	0.653163	0.692923	0.307113
A430060F13Rik	inf	1	1	0	0	0.118682	0.108614
A430072P03Rik	0	1	1	0	0	0	0
A430078G23Rik	2.0657	1	1	0.017929	0.0602492	0.167457	0.170691
A430078I02Rik	-1.48809	1	1	0.372823	0.417137	0.182045	0.104353
A430085M09Rik	0	1	1	0	0	0	0
A430088P11Rik	inf	1	1	1.97513e-08	0	0.045909	0.0248247
A430089I19Rik	0	1	1	0	0	0	0
A430090L17Rik	-1.18827	1	1	0.126686	0.0631393	0.0438305	0.0402189
A430093F15Rik	-1.58736	1	1	0.0530355	0.0296308	0.0275103	0
A430105I19Rik	-0.00421309	1	1	0.484602	0.33845	0.391259	0.441171
A430105J06Rik	-0.0720478	1	1	0.577492	0.281132	0.398937	0.425642
A430108G06Rik	-0.116793	1	1	0.0391542	0.0435933	0.0405998	0.0371971
A430110L20Rik	-0.638896	1	1	0.249355	0.152146	0.0470412	0.215711
A4galt	0.207597	0.144	0.282507	37.9258	33.1913	41.8285	41.6636
A4gnt	0	1	1	0	0	0	0
A530001N23Rik	inf	1	1	0	0	0	0.0186716
A530006G24Rik	0	1	1	0	0	0	0
A530010L16Rik	0.385781	1	1	0.0201247	0.0225283	0	0.0574657
A530013C23Rik	-0.31223	1	1	0	0.0587891	0	0.0500448
A530016L24Rik	0	1	1	0	0	0	0
A530020G20Rik	0.396906	1	1	0.0378585	0.0635922	0.117861	0.0180196
A530021J07Rik	0	1	1	0	0	0	0
A530032D15Rik	inf	1	1	0	0	0	0.0327706
A530040E14Rik	-inf	1	1	0	0.0383928	0	0
A530046M15Rik	inf	1	1	0	0	0	0.0372896
A530050N04Rik	0	1	1	0	0	0	0
A530053G22Rik	0	1	1	0	0	0	0
A530058N18Rik	0	1	1	0	0	0	0
A530064D06Rik	0	1	1	0	0	0	0
A530065N20Rik	0	1	1	0	0	0	0
A530072M11Rik	0.409785	1	1	0.0311195	0.104181	0.0968357	0.0887635
A530088E08Rik	inf	1	1	0	3.95471e-49	0	0.0614807
A530095I07Rik	0	1	1	0	0	0	0
A530099J19Rik	-inf	1	1	0.0395818	0	0	0
A630001G21Rik	0.669288	0.09575	0.207405	0.324338	0.587981	0.768425	0.72003
A630001O12Rik	0.789283	1	1	0.0338377	0.109748	0.101638	0.155236
A630010A05Rik	-inf	1	1	0.25681	0.327002	0	0
A630012P03Rik	1.07679	1	1	0.0288363	0.0644003	0.119652	0.0822697
A630019I02Rik	1.2535	1	1	0.0177736	0	0.00405636	0.0383303
A630020A06	-0.572325	1	1	0.325309	0.381299	0.245556	0.239394
A630023A22Rik	0	1	1	0	0	0	0
A630023P12Rik	inf	1	1	0	0	0.471711	0.286113
A630033H20Rik	0	1	1	0	0	0	0
A630034I12Rik	-0.333995	0.4447	0.623588	2.38333	2.79711	2.16755	2.02401
A630050E04Rik	0	1	1	0	0	0	0
A630066F11Rik	0.120396	1	1	0.617487	0.233886	0.539031	0.390601
A630072L19Rik	-0.203915	1	1	0.501098	0.373354	0.375041	0.395457
A630072M18Rik	-0.54241	0.29505	0.473286	0.783643	0.757014	0.572896	0.503263
A630073D07Rik	0	1	1	0	0	0	0
A630075F10Rik	inf	1	1	0	0	0	0.029452
A630076J17Rik	0	1	1	0	0	0	0
A630077J23Rik	0	1	1	0	0	0	0
A630089N07Rik	4.16724	5e-05	0.000333115	0.446783	0.352423	6.08016	8.52497
A630095E13Rik	0	1	1	0	0	0	0
A630095N17Rik	0.724637	0.1505	0.291881	0.577674	0.447808	0.897744	0.821551
A730004F24Rik	-2.09509	1	1	0.0456307	0.152136	0.0473041	0
A730006G06Rik	0	1	1	0	0	0	0
A730009L09Rik	0	1	1	0	0	0	0
A730013G03Rik	0.411036	1	1	0.0201485	0.0113101	0.0418321	0
A730017C20Rik	-inf	1	1	0.0319541	0	0	0
A730017L22Rik	-0.104889	1	1	0.0462713	0.0258766	0.0240048	0.0440291
A730018C14Rik	0	1	1	0	0	0	0
A730020E08Rik	inf	1	1	0	0	0.0369267	0
A730020M07Rik	-1.26018	1	1	0.0463167	0.111674	0.0240283	0.0440722
A730036I17Rik	0.49272	0.07165	0.166019	0.472157	0.631736	0.790395	0.797737
A730043L09Rik	0	1	1	0	0	0	0
A730046J19Rik	-inf	1	1	0.0107911	0	0	0
A730049H05Rik	0.696491	0.04305	0.110904	4.45947	5.51556	8.40882	8.09795
A730056A06Rik	-inf	1	1	0.0357764	0.0206377	0	0
A730063M14Rik	1.12293	0.25015	0.42311	4.98496	0	6.32965	4.41413
A730082K24Rik	-2.94464	0.00925	0.0317688	0.574169	0.676177	0.134315	0.0303259
A730085K08Rik	-0.0951557	1	1	0	0.217981	0.211061	0
A730089K16Rik	inf	1	1	0	0	0.0180376	0.0165479
A730090N16Rik	-3.0527	1	1	0.0901307	0.250452	0	0.0427875
A830005F24Rik	-1.03418	1	1	0.075758	0.0834774	0.0784438	0
A830009L08Rik	0.0812633	1	1	0.0190901	0	0.0198104	0
A830010M20Rik	-0.0274856	0.8668	0.929082	2.14527	2.1214	2.18908	2.07255
A830011K09Rik	0	1	1	0	0	0	0
A830012C17Rik	0	1	1	0	0	0	0
A830018L16Rik	-1.58443	5e-05	0.000333115	4.39107	4.93592	1.5933	1.57908
A830019L24Rik	0	1	1	0	0	0	0
A830019P07Rik	0	1	1	0	0	0	0
A830021F12Rik	0	1	1	0	0	0	0
A830021M18Rik	-0.276646	1	1	0.344986	0.242383	0.227451	0.264507
A830029E22Rik	0	1	1	0	0	0	0
A830035A12Rik	0.881985	1	1	0	0.542868	0.553429	0.491844
A830035O19Rik	-0.602146	1	1	0.271122	0.240713	0.164535	0.178491
A830052D11Rik	inf	1	1	0	0	0.0615791	0.112696
A830080D01Rik	0.724483	5e-05	0.000333115	42.7102	45.6596	73.4327	75.4338
A830082K12Rik	-2.07517	1	1	0.0958333	0	0	0.0227955
A830082N09Rik	-0.862457	0.00015	0.000900984	0.854821	0.720544	0.437231	0.443333
A830092H15Rik	inf	1	1	0	0	0	0.0117684
A930001A20Rik	0	1	1	0	0	0	0
A930001C03Rik	1.50232	1	1	0.0815162	0.0892422	6.34598e-06	0.498664
A930002C04Rik	-2.70241	1	1	0.108643	0.0243128	0	0.0206787
A930003A15Rik	0	1	1	0	0	0	0
A930003O13Rik	0	1	1	0	0	0	0
A930004D18Rik	0.432688	0.18395	0.33972	1.26117	1.23754	1.80475	1.62743
A930005H10Rik	-0.597411	0.0388	0.102081	8.54983	4.67761	4.63716	4.19313
A930006I01Rik	0	1	1	0	0	0	0
A930006K02Rik	-0.206925	1	1	0	0.233351	0.110467	0.100791
A930007A09Rik	0.678968	0.00125	0.00581822	1.10837	0.974966	1.69958	1.69165
A930007I19Rik	0.641646	1	1	0.0238132	0.0798878	0.0988284	0.067973
A930009A15Rik	0	1	1	0	0	0	0
[truncated: 33,973 more rows]
