# Supplementary material for: Hippo-YAP signaling controls lineage differentiation of mouse embryonic stem cells through modulating the formation of super-enhancers
Source: Nucleic Acids Res. 2020 Jun 8;48(13):7182–96. doi: 10.1093/nar/gkaa482 (PMC7367178; doi:10.1093/nar/gkaa482)
Supplement: gkaa482_Supplemental_Files [file gkaa482_supplemental_files.zip › Table S7. Mst_H3K27ac_superenhancer_with_annotation_ROSE.xls]

chr17	31763410	31843531	13_Mst_H3K27Ac_peak_18470_lociStitched	1	Sik1
chr12	86863491	86934531	15_Mst_H3K27Ac_peak_10009_lociStitched	2	Irf2bpl
chr6	125404542	125505812	23_Mst_H3K27Ac_peak_36002_lociStitched	3	Cd9
chr1	35940595	36066010	26_Mst_H3K27Ac_peak_334_lociStitched	4	Hs6st1
chr11	117075780	117116136	7_Mst_H3K27Ac_peak_8535_lociStitched	5	Sec14l1
chr1	86464748	86529076	15_Mst_H3K27Ac_peak_1102_lociStitched	6	Ptma
chr2	32137429	32192611	7_Mst_H3K27Ac_peak_23209_lociStitched	7	Prrc2b
chr19	5793866	5850895	7_Mst_H3K27Ac_peak_21253_lociStitched	8	Malat1
chr4	141271490	141309286	7_Mst_H3K27Ac_peak_30595_lociStitched	9	Epha2
chr17	70805711	70875055	10_Mst_H3K27Ac_peak_19390_lociStitched	10	Tgif1
chr12	110463602	110534572	14_Mst_H3K27Ac_peak_10386_lociStitched	11	Ppp2r5c
chr11	104286354	104319767	6_Mst_H3K27Ac_peak_8063_lociStitched	12	Mapt
chr18	61610290	61642032	3_Mst_H3K27Ac_peak_20603_lociStitched	13	Gm20748
chr2	166125455	166198319	17_Mst_H3K27Ac_peak_25394_lociStitched	14	Sulf2
chr8	72308061	72365912	15_Mst_H3K27Ac_peak_40516_lociStitched	15	Eps15l1
chr4	55458068	55486776	6_Mst_H3K27Ac_peak_28680_lociStitched	16	Klf4
chr4	133026335	133135291	21_Mst_H3K27Ac_peak_30100_lociStitched	17	Wasf2
chr15	25722380	25789233	10_Mst_H3K27Ac_peak_14288_lociStitched	18	Myo10
chr6	64999257	65064297	21_Mst_H3K27Ac_peak_34738_lociStitched	19	Smarcad1
chr11	62487493	62525453	10_Mst_H3K27Ac_peak_6467_lociStitched	20	Cenpv
chr6	91664788	91740067	12_Mst_H3K27Ac_peak_35283_lociStitched	21	Slc6a6
chr4	123610911	123670367	19_Mst_H3K27Ac_peak_29667_lociStitched	22	Macf1
chr12	86454516	86519045	19_Mst_H3K27Ac_peak_9955_lociStitched	23	Esrrb
chr1	166123254	166155356	5_Mst_H3K27Ac_peak_2274_lociStitched	24	Gpa33
chr5	116380281	116457419	23_Mst_H3K27Ac_peak_32839_lociStitched	25	Hspb8
chr11	97624580	97680772	15_Mst_H3K27Ac_peak_7654_lociStitched	26	E130012A19Rik
chr1	84846067	84892573	9_Mst_H3K27Ac_peak_1039_lociStitched	27	Trip12
chr19	23132080	23154687	5_Mst_H3K27Ac_peak_21625_lociStitched	28	Klf9
chr6	82684252	82738597	11_Mst_H3K27Ac_peak_34962_lociStitched	29	Hk2
chr2	163028801	163095213	17_Mst_H3K27Ac_peak_25225_lociStitched	30	Mybl2
chr1	133661617	133710789	8_Mst_H3K27Ac_peak_1711_lociStitched	31	Zc3h11a
chr14	99298682	99360453	10_Mst_H3K27Ac_peak_13851_lociStitched	32	Klf5
chr11	33517772	33553639	7_Mst_H3K27Ac_peak_5806_lociStitched	33	Ranbp17
chr4	130629539	130666403	7_Mst_H3K27Ac_peak_29974_lociStitched	34	Pum1
chr12	110674566	110725882	10_Mst_H3K27Ac_peak_10414_lociStitched	35	Hsp90aa1
chr7	3184757	3217553	6_Mst_H3K27Ac_peak_36497_lociStitched	36	D7Ertd143e
chr7	144821387	144890291	11_Mst_H3K27Ac_peak_39425_lociStitched	37	Fgf4
chr9	114515701	114588417	18_Mst_H3K27Ac_peak_43977_lociStitched	38	Cnot10
chr3	95635493	95678031	9_Mst_H3K27Ac_peak_27065_lociStitched	39	Mcl1
chr17	29436757	29495047	15_Mst_H3K27Ac_peak_18348_lociStitched	40	Pim1
chr10	60150959	60254246	20_Mst_H3K27Ac_peak_3586_lociStitched	41	Psap
chr15	77334068	77369294	10_Mst_H3K27Ac_peak_14991_lociStitched	42	Rbfox2
chr4	141557498	141576496	3_Mst_H3K27Ac_peak_30620_lociStitched	43	Fblim1
chr11	22599491	22631365	11_Mst_H3K27Ac_peak_5587_lociStitched	44	Tmem17
chr1	118621598	118663986	13_Mst_H3K27Ac_peak_1354_lociStitched	45	Tfcp2l1
chr5	25524815	25558868	7_Mst_H3K27Ac_peak_31362_lociStitched	46	1700096K18Rik
chr18	20739315	20783000	13_Mst_H3K27Ac_peak_20037_lociStitched	47	B4galt6
chr9	21759426	21809955	10_Mst_H3K27Ac_peak_42024_lociStitched	48	Spc24
chr2	20641803	20695045	15_Mst_H3K27Ac_peak_22687_lociStitched	49	Etl4
chr4	142052749	142082081	5_Mst_H3K27Ac_peak_30637_lociStitched	50	Tmem51
chr10	62882720	62912681	7_Mst_H3K27Ac_peak_3736_lociStitched	51	Tet1
chr17	35484966	35510527	7_Mst_H3K27Ac_peak_18658_lociStitched	52	Pou5f1
chr11	117912313	117979901	11_Mst_H3K27Ac_peak_8629_lociStitched	53	Socs3
chr6	122739625	122786256	6_Mst_H3K27Ac_peak_35862_lociStitched	54	Slc2a3
chr11	69688426	69719165	6_Mst_H3K27Ac_peak_6644_lociStitched	55	Eif4a1
chr17	66439786	66486787	9_Mst_H3K27Ac_peak_19334_lociStitched	56	Rab12
chr1	135177563	135219911	15_Mst_H3K27Ac_peak_1810_lociStitched	57	Elf3
chr13	40848089	40947694	21_Mst_H3K27Ac_peak_11134_lociStitched	58	Gcnt2
chr15	88678728	88723916	10_Mst_H3K27Ac_peak_15459_lociStitched	59	Brd1
chr17	36968432	36984504	Mst_H3K27Ac_peak_18740	60	Zfp57
chr15	74627612	74692428	11_Mst_H3K27Ac_peak_14827_lociStitched	61	Arc
chr3	34734658	34774228	10_Mst_H3K27Ac_peak_26325_lociStitched	62	Gm3143
chr2	172566840	172620774	12_Mst_H3K27Ac_peak_25707_lociStitched	63	Tfap2c
chr6	122685840	122716727	8_Mst_H3K27Ac_peak_35851_lociStitched	64	Nanog
chrX	159507637	159533815	9_Mst_H3K27Ac_peak_45512_lociStitched	65	A830080D01Rik
chr9	110941208	110966195	8_Mst_H3K27Ac_peak_43905_lociStitched	66	Tdgf1
chr4	106836059	106870693	6_Mst_H3K27Ac_peak_29224_lociStitched	67	Ssbp3
chr7	80078938	80161689	16_Mst_H3K27Ac_peak_38129_lociStitched	68	Idh2
chr9	58266663	58285450	7_Mst_H3K27Ac_peak_42759_lociStitched	69	Pml
chr10	4241049	4292540	15_Mst_H3K27Ac_peak_2878_lociStitched	70	Akap12
chr11	100372090	100397754	5_Mst_H3K27Ac_peak_7819_lociStitched	71	Jup
chr6	86494185	86528773	10_Mst_H3K27Ac_peak_35103_lociStitched	72	Pcbp1
chr9	121332872	121356017	4_Mst_H3K27Ac_peak_44149_lociStitched	73	Trak1
chr9	78358494	78379237	3_Mst_H3K27Ac_peak_43398_lociStitched	74	Dppa5a
chr5	135915653	135964124	10_Mst_H3K27Ac_peak_33529_lociStitched	75	Ywhag
chr17	45446716	45472385	8_Mst_H3K27Ac_peak_18829_lociStitched	76	Cdc5l
chr11	109347743	109363778	1_Mst_H3K27Ac_peak_8258_lociStitched	77	Gna13
chr4	53315244	53354612	11_Mst_H3K27Ac_peak_28611_lociStitched	78	AI427809
chr9	40757049	40806369	9_Mst_H3K27Ac_peak_42299_lociStitched	79	Hspa8
chr18	65564379	65626692	11_Mst_H3K27Ac_peak_20671_lociStitched	80	Zfp532
chr14	76492438	76533926	8_Mst_H3K27Ac_peak_13714_lociStitched	81	Tsc22d1
chr16	22393478	22436257	12_Mst_H3K27Ac_peak_16554_lociStitched	82	Etv5
chr17	56851864	56887285	8_Mst_H3K27Ac_peak_19223_lociStitched	83	1700061G19Rik
chr13	55161722	55213999	12_Mst_H3K27Ac_peak_11469_lociStitched	84	Nsd1
chr15	77844892	77889463	17_Mst_H3K27Ac_peak_15024_lociStitched	85	Myh9
chr18	75193276	75267137	18_Mst_H3K27Ac_peak_20797_lociStitched	86	Dym
chr2	165960839	165990986	10_Mst_H3K27Ac_peak_25361_lociStitched	87	Ncoa3
chr11	102309312	102348223	11_Mst_H3K27Ac_peak_7954_lociStitched	88	Ubtf
chr11	8623050	8660540	5_Mst_H3K27Ac_peak_5326_lociStitched	89	Tns3
chr7	19808739	19832658	6_Mst_H3K27Ac_peak_36868_lociStitched	90	Bcam
chr7	80184093	80221258	7_Mst_H3K27Ac_peak_38161_lociStitched	91	Sema4b
chr11	79694485	79758259	12_Mst_H3K27Ac_peak_7051_lociStitched	92	Mir193
chr12	86792918	86841694	17_Mst_H3K27Ac_peak_9985_lociStitched	93	Irf2bpl
chr11	120822283	120863226	9_Mst_H3K27Ac_peak_8809_lociStitched	94	Fasn
chr3	133504962	133541346	12_Mst_H3K27Ac_peak_27749_lociStitched	95	Tet2
chr5	123133779	123151205	3_Mst_H3K27Ac_peak_33191_lociStitched	96	Setd1b
chr17	46793411	46819523	6_Mst_H3K27Ac_peak_18956_lociStitched	97	Gltscr1l
chr14	21456190	21496691	7_Mst_H3K27Ac_peak_12669_lociStitched	98	Kat6b
chr10	80024441	80058524	6_Mst_H3K27Ac_peak_4120_lociStitched	99	Bc1
chr5	35765110	35794179	7_Mst_H3K27Ac_peak_31624_lociStitched	100	Sh3tc1
chr16	30045601	30084184	7_Mst_H3K27Ac_peak_16688_lociStitched	101	Hes1
chr5	110785853	110816643	8_Mst_H3K27Ac_peak_32480_lociStitched	102	Ulk1
chr5	118433358	118484218	8_Mst_H3K27Ac_peak_32909_lociStitched	103	Med13l
chr9	31006953	31031564	7_Mst_H3K27Ac_peak_42120_lociStitched	104	Zbtb44
chr3	121550791	121619026	22_Mst_H3K27Ac_peak_27582_lociStitched	105	Slc44a3
chr8	84638423	84665926	6_Mst_H3K27Ac_peak_40754_lociStitched	106	Ier2
chr8	120327802	120343597	3_Mst_H3K27Ac_peak_41441_lociStitched	107	Gse1
chr1	131880411	131915467	11_Mst_H3K27Ac_peak_1577_lociStitched	108	Nucks1
chrX	12984421	13059216	16_Mst_H3K27Ac_peak_44415_lociStitched	109	5730405O15Rik
chr12	102704000	102733059	7_Mst_H3K27Ac_peak_10197_lociStitched	110	Itpk1
chr13	44697493	44734569	7_Mst_H3K27Ac_peak_11222_lociStitched	111	Jarid2
chr1	182026636	182112025	17_Mst_H3K27Ac_peak_2586_lociStitched	112	Enah
chr19	23073916	23098739	8_Mst_H3K27Ac_peak_21615_lociStitched	113	Klf9
chr12	12782607	12841849	13_Mst_H3K27Ac_peak_8941_lociStitched	114	Mycn
chr8	70634927	70676761	6_Mst_H3K27Ac_peak_40385_lociStitched	115	Lsm4
chr12	12871332	12941879	12_Mst_H3K27Ac_peak_8966_lociStitched	116	Mycn
chr10	80930838	80967981	11_Mst_H3K27Ac_peak_4213_lociStitched	117	Gadd45b
chr4	135286796	135315160	5_Mst_H3K27Ac_peak_30275_lociStitched	118	Clic4
chr1	132261876	132293691	11_Mst_H3K27Ac_peak_1609_lociStitched	119	Nuak2
chr17	10334483	10408619	19_Mst_H3K27Ac_peak_17747_lociStitched	120	Qk
chr15	100245648	100278917	9_Mst_H3K27Ac_peak_15781_lociStitched	121	Atf1
chr2	157409818	157437414	9_Mst_H3K27Ac_peak_25139_lociStitched	122	Src
chr7	80010773	80036026	8_Mst_H3K27Ac_peak_38122_lociStitched	123	Zfp710
chr12	105062685	105112997	9_Mst_H3K27Ac_peak_10261_lociStitched	124	Scarna13
chr11	35377682	35419948	12_Mst_H3K27Ac_peak_5838_lociStitched	125	Slit3
chr9	108648234	108659985	1_Mst_H3K27Ac_peak_43830_lociStitched	126	Arih2
chr4	11009447	11053815	16_Mst_H3K27Ac_peak_28065_lociStitched	127	Ndufaf6
chr11	52338476	52369315	5_Mst_H3K27Ac_peak_6087_lociStitched	128	Vdac1
chr3	9597936	9616987	7_Mst_H3K27Ac_peak_26017_lociStitched	129	Zfp704
chr6	94749322	94782609	10_Mst_H3K27Ac_peak_35383_lociStitched	130	Lrig1
chr3	102152365	102175653	7_Mst_H3K27Ac_peak_27307_lociStitched	131	Vangl1
chr4	129219971	129266729	13_Mst_H3K27Ac_peak_29883_lociStitched	132	Yars
chr16	8743902	8792230	16_Mst_H3K27Ac_peak_16052_lociStitched	133	Usp7
chr2	154416697	154433035	4_Mst_H3K27Ac_peak_24982_lociStitched	134	Cbfa2t2
chr4	127340051	127354461	Mst_H3K27Ac_peak_29825	135	Gjb3
chr2	129224310	129258790	8_Mst_H3K27Ac_peak_24547_lociStitched	136	Slc20a1
chr15	37044526	37085575	12_Mst_H3K27Ac_peak_14467_lociStitched	137	Zfp706
chr6	72898463	72928994	4_Mst_H3K27Ac_peak_34916_lociStitched	138	Kcmf1
chr11	117874996	117892221	2_Mst_H3K27Ac_peak_8612_lociStitched	139	Birc5
chr4	125581667	125614477	5_Mst_H3K27Ac_peak_29736_lociStitched	140	Grik3
chr4	134108090	134123800	2_Mst_H3K27Ac_peak_30206_lociStitched	141	Ubxn11
chr9	62810418	62831165	5_Mst_H3K27Ac_peak_43015_lociStitched	142	Fem1b
chr4	140680136	140705005	7_Mst_H3K27Ac_peak_30558_lociStitched	143	Rcc2
chr16	84766764	84794454	8_Mst_H3K27Ac_peak_17304_lociStitched	144	Jam2
chr12	76866443	76920291	12_Mst_H3K27Ac_peak_9652_lociStitched	145	Fntb
chr15	84170947	84193484	3_Mst_H3K27Ac_peak_15372_lociStitched	146	Samm50
chr4	148075107	148108310	8_Mst_H3K27Ac_peak_30793_lociStitched	147	Agtrap
chr2	71703290	71752612	8_Mst_H3K27Ac_peak_23787_lociStitched	148	Itga6
chr3	34642068	34669323	8_Mst_H3K27Ac_peak_26311_lociStitched	149	Sox2
chr2	165782608	165834262	11_Mst_H3K27Ac_peak_25338_lociStitched	150	Zmynd8
chr8	88988376	89026534	12_Mst_H3K27Ac_peak_40926_lociStitched	151	Sall1
chr4	142159978	142180218	4_Mst_H3K27Ac_peak_30652_lociStitched	152	Kazn
chr1	87216903	87240018	7_Mst_H3K27Ac_peak_1123_lociStitched	153	Eif4e2
chr8	27222472	27253753	7_Mst_H3K27Ac_peak_39915_lociStitched	154	Eif4ebp1
chr2	180232494	180240797	Mst_H3K27Ac_peak_25878	155	Rps21
chr10	108283129	108300744	4_Mst_H3K27Ac_peak_4695_lociStitched	156	Pawr
chr11	97276923	97323091	9_Mst_H3K27Ac_peak_7618_lociStitched	157	Mrpl45
chr11	115828364	115845687	2_Mst_H3K27Ac_peak_8410_lociStitched	158	Llgl2
chr1	63106174	63141371	10_Mst_H3K27Ac_peak_714_lociStitched	159	Eef1b2
chr17	29053839	29093552	11_Mst_H3K27Ac_peak_18305_lociStitched	160	Cdkn1a
chr2	30742901	30792474	9_Mst_H3K27Ac_peak_23100_lociStitched	161	Ntmt1
chr4	137590008	137601993	2_Mst_H3K27Ac_peak_30411_lociStitched	162	Usp48
chr5	120674228	120736231	13_Mst_H3K27Ac_peak_33017_lociStitched	163	Dtx1
chr17	25751154	25771428	2_Mst_H3K27Ac_peak_18091_lociStitched	164	Msln
chr16	23088897	23105607	2_Mst_H3K27Ac_peak_16591_lociStitched	165	Eif4a2
chr14	55076137	55097914	4_Mst_H3K27Ac_peak_13269_lociStitched	166	Thtpa
chr15	97332947	97394829	12_Mst_H3K27Ac_peak_15613_lociStitched	167	Pced1b
chr5	136929401	136954369	9_Mst_H3K27Ac_peak_33564_lociStitched	168	Fis1
chr2	150933308	150957655	3_Mst_H3K27Ac_peak_24833_lociStitched	169	Ninl
chr6	100375475	100392333	5_Mst_H3K27Ac_peak_35472_lociStitched	170	Rybp
chr12	85614558	85639496	4_Mst_H3K27Ac_peak_9910_lociStitched	171	Jdp2
chr3	129528721	129576713	16_Mst_H3K27Ac_peak_27710_lociStitched	172	Elovl6
chr2	157353647	157396381	8_Mst_H3K27Ac_peak_25121_lociStitched	173	Manbal
chr2	17965655	17990704	7_Mst_H3K27Ac_peak_22618_lociStitched	174	A930004D18Rik
chr1	132193314	132208338	2_Mst_H3K27Ac_peak_1604_lociStitched	175	Lemd1
chr5	134926113	134968215	11_Mst_H3K27Ac_peak_33454_lociStitched	176	Cldn4
chr18	36404142	36422340	3_Mst_H3K27Ac_peak_20297_lociStitched	177	Pfdn1
chr11	115943535	115972106	9_Mst_H3K27Ac_peak_8413_lociStitched	178	Sap30bp
chr19	46494917	46529189	9_Mst_H3K27Ac_peak_22168_lociStitched	179	Trim8
chr5	110464773	110475044	2_Mst_H3K27Ac_peak_32470_lociStitched	180	Fbrsl1
chr10	21821040	21858093	6_Mst_H3K27Ac_peak_3118_lociStitched	181	Sgk1
chr7	13005877	13020981	5_Mst_H3K27Ac_peak_36686_lociStitched	182	Trim28
chr10	61407147	61420955	3_Mst_H3K27Ac_peak_3673_lociStitched	183	Nodal
chr11	120159221	120189962	7_Mst_H3K27Ac_peak_8740_lociStitched	184	Slc38a10
chr5	103692118	103733252	15_Mst_H3K27Ac_peak_32312_lociStitched	185	Aff1
chr11	46063034	46128007	18_Mst_H3K27Ac_peak_5943_lociStitched	186	Adam19
chr5	33518791	33538733	4_Mst_H3K27Ac_peak_31548_lociStitched	187	Fam53a
chr17	46836587	46858707	5_Mst_H3K27Ac_peak_18967_lociStitched	188	Gltscr1l
chr16	95759482	95782887	6_Mst_H3K27Ac_peak_17543_lociStitched	189	Ets2
chr2	60402949	60415058	3_Mst_H3K27Ac_peak_23659_lociStitched	190	Gm13580
chr9	57494523	57524896	5_Mst_H3K27Ac_peak_42704_lociStitched	191	Cox5a
chr15	73645151	73680879	9_Mst_H3K27Ac_peak_14803_lociStitched	192	Ptp4a3
chr15	88853464	88907311	10_Mst_H3K27Ac_peak_15487_lociStitched	193	Pim3
chr19	38318867	38387966	19_Mst_H3K27Ac_peak_21878_lociStitched	194	Slc35g1
chr4	129372821	129406713	7_Mst_H3K27Ac_peak_29903_lociStitched	195	Zbtb8a
chr4	117349150	117389996	14_Mst_H3K27Ac_peak_29455_lociStitched	196	Rnf220
chr7	143004767	143017765	1_Mst_H3K27Ac_peak_39385_lociStitched	197	Cd81
chr4	129498752	129511955	4_Mst_H3K27Ac_peak_29913_lociStitched	198	Marcksl1
chr17	47507577	47551092	10_Mst_H3K27Ac_peak_18995_lociStitched	199	Ccnd3
chr17	12987870	13008888	7_Mst_H3K27Ac_peak_17812_lociStitched	200	Wtap
chr16	32501440	32527229	5_Mst_H3K27Ac_peak_16844_lociStitched	201	Zdhhc19
chr4	137768435	137802330	8_Mst_H3K27Ac_peak_30425_lociStitched	202	Alpl
chr19	9027191	9083351	11_Mst_H3K27Ac_peak_21421_lociStitched	203	Ahnak
chr8	106599171	106646217	12_Mst_H3K27Ac_peak_41178_lociStitched	204	Cdh1
chr4	135544092	135553596	Mst_H3K27Ac_peak_30318	205	Grhl3
chr6	136464310	136500582	11_Mst_H3K27Ac_peak_36246_lociStitched	206	Atf7ip
chr4	125532186	125547491	2_Mst_H3K27Ac_peak_29722_lociStitched	207	Grik3
chr6	122336795	122367841	6_Mst_H3K27Ac_peak_35829_lociStitched	208	Phc1
chr16	48600616	48630783	6_Mst_H3K27Ac_peak_17179_lociStitched	209	Morc1
chr5	53525737	53559246	5_Mst_H3K27Ac_peak_31808_lociStitched	210	Rbpj
chr5	108042858	108080667	9_Mst_H3K27Ac_peak_32396_lociStitched	211	Mtf2
chr11	96953783	96982480	11_Mst_H3K27Ac_peak_7572_lociStitched	212	Cdk5rap3
chr9	120705305	120760955	13_Mst_H3K27Ac_peak_44115_lociStitched	213	5830454E08Rik
chr17	83649555	83702740	13_Mst_H3K27Ac_peak_19587_lociStitched	214	Mta3
chr10	75635048	75652086	3_Mst_H3K27Ac_peak_3960_lociStitched	215	Susd2
chr12	109945228	109952943	3_Mst_H3K27Ac_peak_10361_lociStitched	216	Mir3072
chr4	101436455	101458634	9_Mst_H3K27Ac_peak_29134_lociStitched	217	Ak4
chr9	109887221	109924628	8_Mst_H3K27Ac_peak_43868_lociStitched	218	Cdc25a
chr11	107526015	107556339	6_Mst_H3K27Ac_peak_8242_lociStitched	219	Psmd12
chr17	47701679	47715216	3_Mst_H3K27Ac_peak_19024_lociStitched	220	Tomm6
chrX	58027377	58043777	4_Mst_H3K27Ac_peak_44730_lociStitched	221	Zic3
chr2	31158373	31179724	4_Mst_H3K27Ac_peak_23151_lociStitched	222	Gpr107
chr3	88567224	88605352	10_Mst_H3K27Ac_peak_26813_lociStitched	223	Ssr2
chr17	53557449	53596701	7_Mst_H3K27Ac_peak_19121_lociStitched	224	Kat2b
chr7	79203786	79228640	7_Mst_H3K27Ac_peak_38082_lociStitched	225	Abhd2
chr18	75292791	75347018	12_Mst_H3K27Ac_peak_20812_lociStitched	226	Smad7
chr9	97101338	97123540	7_Mst_H3K27Ac_peak_43545_lociStitched	227	Slc25a36
chr5	110430783	110449894	2_Mst_H3K27Ac_peak_32467_lociStitched	228	Fbrsl1
chr5	113321755	113354843	8_Mst_H3K27Ac_peak_32596_lociStitched	229	Sgsm1
chr1	119047481	119083699	10_Mst_H3K27Ac_peak_1414_lociStitched	230	Gli2
chr17	47729849	47741852	2_Mst_H3K27Ac_peak_19027_lociStitched	231	Tfeb
chr9	78501981	78529183	4_Mst_H3K27Ac_peak_43418_lociStitched	232	Eef1a1
chr2	29626084	29646226	4_Mst_H3K27Ac_peak_22976_lociStitched	233	Rapgef1
chr17	23585633	23606825	3_Mst_H3K27Ac_peak_17973_lociStitched	234	Zscan10
chr13	59644911	59680790	6_Mst_H3K27Ac_peak_11582_lociStitched	235	Golm1
chr3	96672726	96685737	3_Mst_H3K27Ac_peak_27151_lociStitched	236	Ankrd35
chr18	46912486	46946358	11_Mst_H3K27Ac_peak_20475_lociStitched	237	Arl14epl
chr4	98838175	98865863	5_Mst_H3K27Ac_peak_29070_lociStitched	238	Kank4
chr2	154889689	154908197	8_Mst_H3K27Ac_peak_25003_lociStitched	239	Eif2s2
chr3	87178472	87197355	4_Mst_H3K27Ac_peak_26727_lociStitched	240	Kirrel
chr2	29707080	29751738	12_Mst_H3K27Ac_peak_22991_lociStitched	241	Rapgef1
chr14	61680557	61691685	2_Mst_H3K27Ac_peak_13420_lociStitched	242	Dleu2
chr11	117306408	117345241	7_Mst_H3K27Ac_peak_8549_lociStitched	243	Sept9
chr11	97793443	97830620	10_Mst_H3K27Ac_peak_7690_lociStitched	244	Lasp1
chr5	119671054	119687437	7_Mst_H3K27Ac_peak_32972_lociStitched	245	Tbx3
chr2	33426092	33462796	6_Mst_H3K27Ac_peak_23314_lociStitched	246	Zbtb43
chr2	170165159	170209699	12_Mst_H3K27Ac_peak_25638_lociStitched	247	Zfp217
chr2	119833393	119874092	11_Mst_H3K27Ac_peak_24366_lociStitched	248	Mga
chr8	94162654	94193248	5_Mst_H3K27Ac_peak_41020_lociStitched	249	Mt1
chr2	30107337	30150788	6_Mst_H3K27Ac_peak_23044_lociStitched	250	Tbc1d13
chr15	98968241	99001827	10_Mst_H3K27Ac_peak_15695_lociStitched	251	Tuba1c
chr3	87130880	87157829	8_Mst_H3K27Ac_peak_26715_lociStitched	252	Kirrel
chr7	127208869	127219635	Mst_H3K27Ac_peak_38992	253	Mylpf
chr8	72654248	72683763	8_Mst_H3K27Ac_peak_40550_lociStitched	254	Sin3b
chr19	42123593	42142632	6_Mst_H3K27Ac_peak_21972_lociStitched	255	Avpi1
chr1	74081136	74113930	8_Mst_H3K27Ac_peak_879_lociStitched	256	Tns1
chr1	191927344	191949159	3_Mst_H3K27Ac_peak_2762_lociStitched	257	Slc30a1
chr18	75359581	75387868	7_Mst_H3K27Ac_peak_20831_lociStitched	258	Smad7
chr11	94133474	94180671	11_Mst_H3K27Ac_peak_7415_lociStitched	259	Tob1
chr2	179519289	179544538	9_Mst_H3K27Ac_peak_25832_lociStitched	260	Cdh4
chr10	21978105	21995016	3_Mst_H3K27Ac_peak_3135_lociStitched	261	Sgk1
chr3	9638518	9661598	7_Mst_H3K27Ac_peak_26023_lociStitched	262	Zfp704
chr8	14008901	14018407	2_Mst_H3K27Ac_peak_39684_lociStitched	263	2610019F03Rik
chr5	134417729	134447816	6_Mst_H3K27Ac_peak_33429_lociStitched	264	Gtf2ird1
chr16	13116862	13148321	8_Mst_H3K27Ac_peak_16192_lociStitched	265	Ercc4
chr6	125571355	125596187	8_Mst_H3K27Ac_peak_36030_lociStitched	266	Vwf
chr7	45538237	45571233	7_Mst_H3K27Ac_peak_37683_lociStitched	267	Bcat2
chr2	75679950	75707537	5_Mst_H3K27Ac_peak_23863_lociStitched	268	Nfe2l2
chr11	96108891	96131904	9_Mst_H3K27Ac_peak_7526_lociStitched	269	Calcoco2
chr4	130516426	130526392	3_Mst_H3K27Ac_peak_29967_lociStitched	270	Nkain1
chr7	113249030	113271479	12_Mst_H3K27Ac_peak_38709_lociStitched	271	Arntl
chr9	102709540	102737596	8_Mst_H3K27Ac_peak_43613_lociStitched	272	Amotl2
chr1	13069859	13104107	14_Mst_H3K27Ac_peak_129_lociStitched	273	Prdm14
chr3	103188335	103210965	5_Mst_H3K27Ac_peak_27355_lociStitched	274	Bcas2
chr7	25421660	25438730	3_Mst_H3K27Ac_peak_36981_lociStitched	275	Ceacam1
chr4	138689911	138708683	10_Mst_H3K27Ac_peak_30470_lociStitched	276	Pla2g2c
chr2	152791315	152831737	8_Mst_H3K27Ac_peak_24910_lociStitched	277	Bcl2l1
chr7	65864820	65896062	6_Mst_H3K27Ac_peak_37954_lociStitched	278	Pcsk6
chr11	8564231	8606696	8_Mst_H3K27Ac_peak_5319_lociStitched	279	Tns3
chr8	85461060	85488895	5_Mst_H3K27Ac_peak_40818_lociStitched	280	Gpt2
chr2	165855979	165900997	6_Mst_H3K27Ac_peak_25352_lociStitched	281	Zmynd8
chr1	90503168	90527898	7_Mst_H3K27Ac_peak_1204_lociStitched	282	Cops8
chr10	85525335	85546845	4_Mst_H3K27Ac_peak_4426_lociStitched	283	Btbd11
chr5	115142224	115168135	4_Mst_H3K27Ac_peak_32744_lociStitched	284	Mlec
chr11	115612078	115643938	4_Mst_H3K27Ac_peak_8389_lociStitched	285	Mif4gd
chrX	7977703	8021079	12_Mst_H3K27Ac_peak_44259_lociStitched	286	Glod5
chr6	128443523	128475108	7_Mst_H3K27Ac_peak_36107_lociStitched	287	Fkbp4
chr15	78893020	78901773	1_Mst_H3K27Ac_peak_15082_lociStitched	288	Sh3bp1
chr3	101128805	101169402	6_Mst_H3K27Ac_peak_27220_lociStitched	289	Ptgfrn
chr19	5052094	5073246	4_Mst_H3K27Ac_peak_21208_lociStitched	290	Rab1b
chr19	38014588	38065311	17_Mst_H3K27Ac_peak_21840_lociStitched	291	Cep55
chr16	93973827	94016189	14_Mst_H3K27Ac_peak_17485_lociStitched	292	Cldn14
chr3	89788925	89810514	7_Mst_H3K27Ac_peak_26905_lociStitched	293	Ube2q1
chr5	43858862	43871702	3_Mst_H3K27Ac_peak_31759_lociStitched	294	Cd38
chr7	19684732	19702198	3_Mst_H3K27Ac_peak_36850_lociStitched	295	Apoe
chr12	87274351	87331717	21_Mst_H3K27Ac_peak_10038_lociStitched	296	Sptlc2
chr16	20469264	20480270	2_Mst_H3K27Ac_peak_16453_lociStitched	297	Eif2b5
chr8	89040704	89074139	8_Mst_H3K27Ac_peak_40940_lociStitched	298	Sall1
chr3	104793935	104818857	5_Mst_H3K27Ac_peak_27405_lociStitched	299	Mov10
chr11	116422189	116439955	4_Mst_H3K27Ac_peak_8466_lociStitched	300	Ubald2
chr5	64796911	64813650	7_Mst_H3K27Ac_peak_31899_lociStitched	301	Klf3
chr1	132466818	132484118	4_Mst_H3K27Ac_peak_1636_lociStitched	302	Rbbp5
chr11	54936183	54973854	6_Mst_H3K27Ac_peak_6192_lociStitched	303	Tnip1
chr4	127324035	127332315	Mst_H3K27Ac_peak_29819	304	Gjb3
chr10	66966808	67027095	10_Mst_H3K27Ac_peak_3791_lociStitched	305	Reep3
chr9	56531627	56552931	6_Mst_H3K27Ac_peak_42668_lociStitched	306	Hmg20a
chr1	153089637	153134580	10_Mst_H3K27Ac_peak_2047_lociStitched	307	Nmnat2
chr2	4539655	4599962	11_Mst_H3K27Ac_peak_22487_lociStitched	308	Frmd4a
chr16	20790399	20838165	11_Mst_H3K27Ac_peak_16478_lociStitched	309	Thpo
chr12	100994771	101018910	5_Mst_H3K27Ac_peak_10148_lociStitched	310	Ccdc88c
chr2	52068687	52075457	2_Mst_H3K27Ac_peak_23542_lociStitched	311	Rif1
chr7	130943269	130954030	3_Mst_H3K27Ac_peak_39107_lociStitched	312	Htra1
chr10	126957158	126988995	6_Mst_H3K27Ac_peak_4885_lociStitched	313	Ctdsp2
chr1	72202383	72255032	13_Mst_H3K27Ac_peak_815_lociStitched	314	Mreg
chr4	133896760	133911371	7_Mst_H3K27Ac_peak_30185_lociStitched	315	Rps6ka1
chr7	127225450	127234608	Mst_H3K27Ac_peak_38995	316	Zfp553
chrX	73735756	73748707	5_Mst_H3K27Ac_peak_44832_lociStitched	317	Idh3g
chr16	93792401	93829975	9_Mst_H3K27Ac_peak_17460_lociStitched	318	Morc3
chr18	67249039	67318494	15_Mst_H3K27Ac_peak_20719_lociStitched	319	Impa2
chr17	10424796	10450317	10_Mst_H3K27Ac_peak_17770_lociStitched	320	Pacrg
chr1	34096776	34118324	7_Mst_H3K27Ac_peak_276_lociStitched	321	Dst
chr7	29444400	29491269	9_Mst_H3K27Ac_peak_37259_lociStitched	322	Sipa1l3
chr14	64627496	64666974	9_Mst_H3K27Ac_peak_13495_lociStitched	323	Kif13b
chr19	6268757	6303328	7_Mst_H3K27Ac_peak_21291_lociStitched	324	Ehd1
chr14	63493596	63513665	7_Mst_H3K27Ac_peak_13480_lociStitched	325	Tdh
chr1	36981897	37002401	6_Mst_H3K27Ac_peak_400_lociStitched	326	Tmem131
chr6	124919916	124960366	9_Mst_H3K27Ac_peak_35941_lociStitched	327	Mlf2
chr7	63947126	63960221	6_Mst_H3K27Ac_peak_37880_lociStitched	328	Klf13
chr4	10926822	10938928	4_Mst_H3K27Ac_peak_28047_lociStitched	329	2610301B20Rik
chr12	111659212	111678914	3_Mst_H3K27Ac_peak_10454_lociStitched	330	Ckb
chr1	136670321	136708093	12_Mst_H3K27Ac_peak_1912_lociStitched	331	Gm19705
chr4	83301496	83343699	12_Mst_H3K27Ac_peak_28944_lociStitched	332	Ttc39b
chr10	79840496	79861567	4_Mst_H3K27Ac_peak_4107_lociStitched	333	Bc1
chr4	57913943	57925748	3_Mst_H3K27Ac_peak_28769_lociStitched	334	Txn1
chr5	142542172	142551112	2_Mst_H3K27Ac_peak_33786_lociStitched	335	Radil
chr2	157818660	157850685	9_Mst_H3K27Ac_peak_25156_lociStitched	336	Ctnnbl1
chr11	72281326	72290261	2_Mst_H3K27Ac_peak_6731_lociStitched	337	Xaf1
chr2	180704667	180712658	1_Mst_H3K27Ac_peak_25896_lociStitched	338	Dido1
chr18	75576556	75597172	4_Mst_H3K27Ac_peak_20875_lociStitched	339	Ctif
chr10	95878755	95894892	5_Mst_H3K27Ac_peak_4631_lociStitched	340	Eea1
chr6	148943828	148961562	3_Mst_H3K27Ac_peak_36465_lociStitched	341	Fam60a
chr16	96081084	96085990	1_Mst_H3K27Ac_peak_17565_lociStitched	342	Brwd1
chrX	166614136	166630276	7_Mst_H3K27Ac_peak_45594_lociStitched	343	Egfl6
chr11	107431338	107464079	9_Mst_H3K27Ac_peak_8213_lociStitched	344	Pitpnc1
chr9	99401494	99428490	5_Mst_H3K27Ac_peak_43582_lociStitched	345	Mras
chr3	9099023	9132443	11_Mst_H3K27Ac_peak_25997_lociStitched	346	4930539M17Rik
chr15	39754184	39791043	6_Mst_H3K27Ac_peak_14559_lociStitched	347	Dcstamp
chr6	122605355	122611210	1_Mst_H3K27Ac_peak_35840_lociStitched	348	Gdf3
chr16	29655548	29685621	9_Mst_H3K27Ac_peak_16645_lociStitched	349	Opa1
chr12	70706159	70716636	3_Mst_H3K27Ac_peak_9493_lociStitched	350	Frmd6
chr1	34058541	34078498	5_Mst_H3K27Ac_peak_267_lociStitched	351	Dst
chr15	83232770	83256835	9_Mst_H3K27Ac_peak_15328_lociStitched	352	A4galt
chr4	99635052	99675265	13_Mst_H3K27Ac_peak_29098_lociStitched	353	Alg6
chr11	3289640	3303064	2_Mst_H3K27Ac_peak_5088_lociStitched	354	Patz1
chr5	112279390	112300735	4_Mst_H3K27Ac_peak_32538_lociStitched	355	Tpst2
chr10	81137676	81147410	1_Mst_H3K27Ac_peak_4231_lociStitched	356	Eef2
chr3	90420801	90455341	9_Mst_H3K27Ac_peak_26965_lociStitched	357	Ints3
chr8	126591940	126604857	2_Mst_H3K27Ac_peak_41740_lociStitched	358	Irf2bp2
chr17	56818374	56837231	6_Mst_H3K27Ac_peak_19217_lociStitched	359	Rfx2
chr11	77876213	77908110	5_Mst_H3K27Ac_peak_6919_lociStitched	360	Pipox
chr4	62658240	62666875	1_Mst_H3K27Ac_peak_28863_lociStitched	361	Rgs3
chr7	19571205	19579002	Mst_H3K27Ac_peak_36830	362	Gemin7
chr7	16398606	16416096	3_Mst_H3K27Ac_peak_36746_lociStitched	363	Sae1
chr17	87962802	87978113	3_Mst_H3K27Ac_peak_19749_lociStitched	364	Msh6
chr14	34347985	34360062	Mst_H3K27Ac_peak_12915	365	Fam25c
chr15	98139362	98161726	10_Mst_H3K27Ac_peak_15655_lociStitched	366	Asb8
chr6	125158659	125176324	6_Mst_H3K27Ac_peak_35975_lociStitched	367	Gapdh
chr18	36251049	36288097	5_Mst_H3K27Ac_peak_20289_lociStitched	368	Pura
chr18	77032281	77043559	5_Mst_H3K27Ac_peak_20916_lociStitched	369	Pias2
chr2	35581296	35617106	7_Mst_H3K27Ac_peak_23407_lociStitched	370	Dab2ip
chr17	45867158	45940601	17_Mst_H3K27Ac_peak_18884_lociStitched	371	Vegfa
chr15	101275004	101280856	1_Mst_H3K27Ac_peak_15847_lociStitched	372	Nr4a1
chr7	28556604	28598257	9_Mst_H3K27Ac_peak_37166_lociStitched	373	Pak4
chr8	86881741	86902343	6_Mst_H3K27Ac_peak_40873_lociStitched	374	N4bp1
chr6	97950994	97964068	4_Mst_H3K27Ac_peak_35420_lociStitched	375	Mitf
chr17	13656959	13700362	9_Mst_H3K27Ac_peak_17846_lociStitched	376	Mllt4
chr5	36901789	36946413	10_Mst_H3K27Ac_peak_31674_lociStitched	377	Ppp2r2c
chr6	135676287	135715928	12_Mst_H3K27Ac_peak_36219_lociStitched	378	Emp1
chr1	167268249	167285179	8_Mst_H3K27Ac_peak_2281_lociStitched	379	Uck2
chr4	132504934	132525639	5_Mst_H3K27Ac_peak_30047_lociStitched	380	Sesn2
chr14	76612958	76633964	6_Mst_H3K27Ac_peak_13733_lociStitched	381	1700108F19Rik
chr7	4818173	4837016	3_Mst_H3K27Ac_peak_36590_lociStitched	382	Rpl28
chr8	25535146	25549594	3_Mst_H3K27Ac_peak_39854_lociStitched	383	Fgfr1
chr3	89373185	89387071	3_Mst_H3K27Ac_peak_26870_lociStitched	384	Cks1b
chr14	122406542	122434545	9_Mst_H3K27Ac_peak_14061_lociStitched	385	Zic2
chr19	41444694	41483712	11_Mst_H3K27Ac_peak_21937_lociStitched	386	Pik3ap1
chr11	23067496	23098171	6_Mst_H3K27Ac_peak_5622_lociStitched	387	Fam161a
chr12	4891931	4914725	11_Mst_H3K27Ac_peak_8885_lociStitched	388	Ubxn2a
chr8	120508593	120535095	12_Mst_H3K27Ac_peak_41479_lociStitched	389	Gse1
chr11	100270817	100279628	Mst_H3K27Ac_peak_7799	390	Eif1
chr9	62337686	62381258	9_Mst_H3K27Ac_peak_42985_lociStitched	391	Anp32a
chr8	111924202	111965460	10_Mst_H3K27Ac_peak_41335_lociStitched	392	Gabarapl2
chr14	52008426	52024934	4_Mst_H3K27Ac_peak_13163_lociStitched	393	Zfp219
chr2	168759786	168770257	2_Mst_H3K27Ac_peak_25568_lociStitched	394	Sall4
chr14	40887111	40896220	2_Mst_H3K27Ac_peak_12982_lociStitched	395	Sh2d4b
chr8	13191931	13213922	7_Mst_H3K27Ac_peak_39656_lociStitched	396	Grtp1
chr1	77445970	77477378	14_Mst_H3K27Ac_peak_965_lociStitched	397	Epha4
chr4	105274068	105302269	8_Mst_H3K27Ac_peak_29183_lociStitched	398	Ppap2b
chr10	66910396	66923445	4_Mst_H3K27Ac_peak_3782_lociStitched	399	Reep3
chr13	111527331	111554409	10_Mst_H3K27Ac_peak_12302_lociStitched	400	Gpbp1
chr14	61733293	61760511	8_Mst_H3K27Ac_peak_13426_lociStitched	401	Dleu2
chr16	95943210	95964292	8_Mst_H3K27Ac_peak_17554_lociStitched	402	Psmg1
chr11	101657463	101696854	9_Mst_H3K27Ac_peak_7908_lociStitched	403	Arl4d
chr11	117995984	118015179	3_Mst_H3K27Ac_peak_8640_lociStitched	404	Socs3
chr8	122520692	122526826	2_Mst_H3K27Ac_peak_41564_lociStitched	405	Cdt1
chr15	89173041	89181409	1_Mst_H3K27Ac_peak_15500_lociStitched	406	Plxnb2
chr3	137826596	137850750	7_Mst_H3K27Ac_peak_27788_lociStitched	407	H2afz
chr16	64864727	64887448	7_Mst_H3K27Ac_peak_17249_lociStitched	408	Cggbp1
chr2	75631179	75660416	5_Mst_H3K27Ac_peak_23854_lociStitched	409	Hnrnpa3
chr8	36532873	36551973	3_Mst_H3K27Ac_peak_40044_lociStitched	410	6430573F11Rik
chr14	47568702	47581737	4_Mst_H3K27Ac_peak_13058_lociStitched	411	Atg14
chr4	140585535	140642315	15_Mst_H3K27Ac_peak_30551_lociStitched	412	Arhgef10l
chr19	44247407	44285957	8_Mst_H3K27Ac_peak_22047_lociStitched	413	Scd2
chr7	143118416	143125708	1_Mst_H3K27Ac_peak_39396_lociStitched	414	Tssc4
chr11	67007216	67022361	4_Mst_H3K27Ac_peak_6539_lociStitched	415	Adprm
chr5	111110531	111145674	6_Mst_H3K27Ac_peak_32510_lociStitched	416	Ttc28
chr4	46450429	46453767	1_Mst_H3K27Ac_peak_28534_lociStitched	417	Anp32b
chr2	173279627	173306422	5_Mst_H3K27Ac_peak_25759_lociStitched	418	Pmepa1
chr12	4355139	4365579	5_Mst_H3K27Ac_peak_8863_lociStitched	419	Ncoa1
chr9	22159334	22167356	2_Mst_H3K27Ac_peak_42052_lociStitched	420	Elof1
chrX	7720818	7728160	Mst_H3K27Ac_peak_44224	421	Wdr45
chr10	77178110	77207331	6_Mst_H3K27Ac_peak_4040_lociStitched	422	Col18a1
chr1	180883505	180890942	2_Mst_H3K27Ac_peak_2525_lociStitched	423	Lefty2
chr11	12458072	12471090	4_Mst_H3K27Ac_peak_5409_lociStitched	424	Cobl
chr19	56654344	56670324	3_Mst_H3K27Ac_peak_22375_lociStitched	425	Adrb1
chr7	16294745	16326349	5_Mst_H3K27Ac_peak_36736_lociStitched	426	Ccdc9
chr1	153345666	153386809	15_Mst_H3K27Ac_peak_2083_lociStitched	427	Lamc1
chr6	128277804	128298487	4_Mst_H3K27Ac_peak_36089_lociStitched	428	Tead4
chr7	64035516	64066517	10_Mst_H3K27Ac_peak_37891_lociStitched	429	Trpm1
chr14	24133262	24150833	8_Mst_H3K27Ac_peak_12686_lociStitched	430	Dlg5
chr6	142974831	142991042	7_Mst_H3K27Ac_peak_36342_lociStitched	431	St8sia1
chr17	56706876	56713056	1_Mst_H3K27Ac_peak_19201_lociStitched	432	Ranbp3
chr14	70622270	70637725	2_Mst_H3K27Ac_peak_13620_lociStitched	433	Fgf17
chr6	122660733	122670699	3_Mst_H3K27Ac_peak_35844_lociStitched	434	Nanog
chr16	13736819	13772403	8_Mst_H3K27Ac_peak_16220_lociStitched	435	Rrn3
chr4	150236115	150270040	11_Mst_H3K27Ac_peak_30920_lociStitched	436	Eno1
chr2	166237521	166269113	8_Mst_H3K27Ac_peak_25431_lociStitched	437	Gm11468
chr8	36592028	36611141	6_Mst_H3K27Ac_peak_40049_lociStitched	438	Dlc1
chr2	52953777	52968906	5_Mst_H3K27Ac_peak_23559_lociStitched	439	Fmnl2
chr12	55470928	55508843	8_Mst_H3K27Ac_peak_9393_lociStitched	440	Nfkbia
chr16	30686399	30696625	5_Mst_H3K27Ac_peak_16745_lociStitched	441	Fam43a
chr18	82763680	82787573	8_Mst_H3K27Ac_peak_21030_lociStitched	442	Mir5112
chr1	134555200	134575901	10_Mst_H3K27Ac_peak_1766_lociStitched	443	Kdm5b
chr10	85561660	85597037	9_Mst_H3K27Ac_peak_4445_lociStitched	444	Btbd11
chr2	29063476	29078518	3_Mst_H3K27Ac_peak_22938_lociStitched	445	Ttf1
chr17	29842025	29881623	13_Mst_H3K27Ac_peak_18362_lociStitched	446	Mdga1
chr4	54986644	55008776	11_Mst_H3K27Ac_peak_28646_lociStitched	447	Zfp462
chr7	29394113	29421932	5_Mst_H3K27Ac_peak_37256_lociStitched	448	Sipa1l3
chr18	37822041	37841677	6_Mst_H3K27Ac_peak_20340_lociStitched	449	Pcdhgc3
chr11	103093395	103115934	4_Mst_H3K27Ac_peak_8007_lociStitched	450	Hexim1
chr10	68133420	68157860	7_Mst_H3K27Ac_peak_3839_lociStitched	451	Arid5b
chr7	45447611	45464284	4_Mst_H3K27Ac_peak_37667_lociStitched	452	Ftl1
chr10	75935307	75942500	Mst_H3K27Ac_peak_3988	453	Chchd10
chr15	77796820	77830061	12_Mst_H3K27Ac_peak_15002_lociStitched	454	Myh9
chr14	34360377	34364741	Mst_H3K27Ac_peak_12916	455	Fam25c
chr5	143119405	143135488	4_Mst_H3K27Ac_peak_33826_lociStitched	456	Rnf216
chr7	127463834	127479616	2_Mst_H3K27Ac_peak_39010_lociStitched	457	Prr14
chr15	102389972	102404198	5_Mst_H3K27Ac_peak_15876_lociStitched	458	Aaas
chr9	96476293	96493511	4_Mst_H3K27Ac_peak_43520_lociStitched	459	Rnf7
chr9	114777455	114786599	2_Mst_H3K27Ac_peak_44007_lociStitched	460	Cmtm7
chr15	12197058	12211976	6_Mst_H3K27Ac_peak_14199_lociStitched	461	Mtmr12
chr2	152339405	152363872	4_Mst_H3K27Ac_peak_24881_lociStitched	462	Trib3
chr2	158151669	158180802	5_Mst_H3K27Ac_peak_25174_lociStitched	463	Tgm2
chr10	128091619	128105438	2_Mst_H3K27Ac_peak_4991_lociStitched	464	Baz2a
chr14	34372970	34380342	Mst_H3K27Ac_peak_12920	465	Mmrn2
chr8	126803978	126863842	14_Mst_H3K27Ac_peak_41746_lociStitched	466	Tomm20
chr8	33898166	33921103	8_Mst_H3K27Ac_peak_39983_lociStitched	467	Rbpms
chr8	125458700	125487103	11_Mst_H3K27Ac_peak_41695_lociStitched	468	Sipa1l2
chr2	84805481	84817301	3_Mst_H3K27Ac_peak_23946_lociStitched	469	Ube2l6
chr6	51529261	51554666	5_Mst_H3K27Ac_peak_34594_lociStitched	470	Snx10
chr5	77249798	77268597	7_Mst_H3K27Ac_peak_32111_lociStitched	471	Rest
chr7	80816752	80847475	11_Mst_H3K27Ac_peak_38200_lociStitched	472	Iqgap1
chr17	27037780	27064582	5_Mst_H3K27Ac_peak_18169_lociStitched	473	Bak1
chr4	154652399	154684599	9_Mst_H3K27Ac_peak_31062_lociStitched	474	Actrt2
chr11	95519919	95549184	5_Mst_H3K27Ac_peak_7479_lociStitched	475	Ngfr
chr1	152990561	153014624	5_Mst_H3K27Ac_peak_2034_lociStitched	476	Nmnat2
chr5	125389160	125409355	6_Mst_H3K27Ac_peak_33254_lociStitched	477	Scarb1
chr6	71256247	71273063	4_Mst_H3K27Ac_peak_34839_lociStitched	478	Krcc1
chr4	118213925	118273552	13_Mst_H3K27Ac_peak_29498_lociStitched	479	Ptprf
chr2	84739829	84744857	1_Mst_H3K27Ac_peak_23942_lociStitched	480	Zdhhc5
chrX	99045071	99060527	3_Mst_H3K27Ac_peak_45041_lociStitched	481	Stard8
chr16	16856298	16869827	3_Mst_H3K27Ac_peak_16302_lociStitched	482	Top3b
chr4	34870905	34887250	4_Mst_H3K27Ac_peak_28273_lociStitched	483	Zfp292
chr6	100481737	100507015	9_Mst_H3K27Ac_peak_35487_lociStitched	484	1700049E22Rik
chr2	167420856	167432414	3_Mst_H3K27Ac_peak_25491_lociStitched	485	Slc9a8
chrX	151040325	151054770	6_Mst_H3K27Ac_peak_45398_lociStitched	486	Fgd1
chr16	20351106	20374546	3_Mst_H3K27Ac_peak_16434_lociStitched	487	Abcc5
chr10	68226270	68269523	11_Mst_H3K27Ac_peak_3846_lociStitched	488	Arid5b
chr7	133088748	133120811	6_Mst_H3K27Ac_peak_39163_lociStitched	489	Ctbp2
chr2	59623079	59646003	5_Mst_H3K27Ac_peak_23623_lociStitched	490	Tanc1
chr4	148891129	148925056	4_Mst_H3K27Ac_peak_30840_lociStitched	491	Casz1
chr3	96562402	96579629	3_Mst_H3K27Ac_peak_27143_lociStitched	492	Txnip
chr11	88986381	89005164	6_Mst_H3K27Ac_peak_7349_lociStitched	493	Coil
chr16	32112689	32136841	8_Mst_H3K27Ac_peak_16820_lociStitched	494	Pigx
chr7	73606336	73628242	6_Mst_H3K27Ac_peak_38026_lociStitched	495	1810026B05Rik
chr4	115812652	115833796	4_Mst_H3K27Ac_peak_29353_lociStitched	496	Mknk1
chr13	21850683	21884041	12_Mst_H3K27Ac_peak_10802_lociStitched	497	Hist1h4m
chr14	62328601	62339647	3_Mst_H3K27Ac_peak_13447_lociStitched	498	Rnaseh2b
chr10	127877868	127910399	8_Mst_H3K27Ac_peak_4970_lociStitched	499	Rdh7
chr1	131137669	131162773	5_Mst_H3K27Ac_peak_1553_lociStitched	500	Eif2d
chr17	47565323	47575529	3_Mst_H3K27Ac_peak_19004_lociStitched	501	Ccnd3
chr11	60921148	60935826	3_Mst_H3K27Ac_peak_6398_lociStitched	502	Tmem11
chr5	122439390	122469926	6_Mst_H3K27Ac_peak_33123_lociStitched	503	Atp2a2
chr5	73209786	73238670	8_Mst_H3K27Ac_peak_31992_lociStitched	504	Fryl
chr2	29818604	29837762	4_Mst_H3K27Ac_peak_23011_lociStitched	505	Urm1
chr7	145127043	145150779	5_Mst_H3K27Ac_peak_39452_lociStitched	506	1810010D01Rik
chr19	18597946	18630573	5_Mst_H3K27Ac_peak_21584_lociStitched	507	Ostf1
chr6	72481720	72514397	4_Mst_H3K27Ac_peak_34886_lociStitched	508	Mat2a
chr10	70357209	70380651	8_Mst_H3K27Ac_peak_3897_lociStitched	509	Fam13c
chr7	25262883	25280322	6_Mst_H3K27Ac_peak_36962_lociStitched	510	Pafah1b3
chr5	139322737	139339649	5_Mst_H3K27Ac_peak_33693_lociStitched	511	Adap1
chr9	61248358	61282302	5_Mst_H3K27Ac_peak_42858_lociStitched	512	B930092H01Rik
chr7	44815798	44821072	Mst_H3K27Ac_peak_37592	513	Nup62
chr7	34719854	34724321	1_Mst_H3K27Ac_peak_37410_lociStitched	514	Chst8
chr6	140602473	140625080	6_Mst_H3K27Ac_peak_36299_lociStitched	515	Aebp2
chr14	19853805	19867074	6_Mst_H3K27Ac_peak_12609_lociStitched	516	2700060E02Rik
chr8	88946585	88955408	3_Mst_H3K27Ac_peak_40917_lociStitched	517	Sall1
chr8	12477258	12506115	11_Mst_H3K27Ac_peak_39614_lociStitched	518	Spaca7
chr7	116285940	116309888	7_Mst_H3K27Ac_peak_38756_lociStitched	519	Rps13
chr2	27503874	27519081	5_Mst_H3K27Ac_peak_22871_lociStitched	520	Wdr5
chr6	39393749	39418253	6_Mst_H3K27Ac_peak_34430_lociStitched	521	Mkrn1
chr2	155584489	155619518	7_Mst_H3K27Ac_peak_25028_lociStitched	522	Gss
chr6	49259274	49277287	6_Mst_H3K27Ac_peak_34533_lociStitched	523	Tra2a
chr7	27687914	27699981	5_Mst_H3K27Ac_peak_37093_lociStitched	524	Zfp60
chr4	130908892	130923112	3_Mst_H3K27Ac_peak_29987_lociStitched	525	Laptm5
chr8	69919841	69940844	3_Mst_H3K27Ac_peak_40324_lociStitched	526	Gatad2a
chr4	105220917	105245703	3_Mst_H3K27Ac_peak_29178_lociStitched	527	Ppap2b
chr15	75842132	75882892	9_Mst_H3K27Ac_peak_14866_lociStitched	528	Eef1d
chr5	38486832	38500430	3_Mst_H3K27Ac_peak_31709_lociStitched	529	Slc2a9
chr6	100411768	100437298	4_Mst_H3K27Ac_peak_35477_lociStitched	530	1700049E22Rik
chr4	137468763	137477430	2_Mst_H3K27Ac_peak_30401_lociStitched	531	Hspg2
chr16	38434277	38450814	4_Mst_H3K27Ac_peak_17060_lociStitched	532	Adprh
chr8	111760100	111770766	4_Mst_H3K27Ac_peak_41316_lociStitched	533	Cfdp1
chr17	80781718	80810702	11_Mst_H3K27Ac_peak_19546_lociStitched	534	Map4k3
chr11	11807941	11830239	5_Mst_H3K27Ac_peak_5369_lociStitched	535	Fignl1
chr2	71334280	71357858	7_Mst_H3K27Ac_peak_23761_lociStitched	536	Slc25a12
chr11	79634223	79661179	12_Mst_H3K27Ac_peak_7035_lociStitched	537	Rab11fip4
chrX	60167334	60187715	7_Mst_H3K27Ac_peak_44741_lociStitched	538	Mcf2
chr7	29965310	29993750	4_Mst_H3K27Ac_peak_37294_lociStitched	539	Zfp568
chr15	81511365	81524608	4_Mst_H3K27Ac_peak_15243_lociStitched	540	Rbx1
chr2	174255704	174276419	7_Mst_H3K27Ac_peak_25779_lociStitched	541	Gnas
chr7	79393419	79401017	1_Mst_H3K27Ac_peak_38102_lociStitched	542	Fanci
chr18	11883833	11917964	7_Mst_H3K27Ac_peak_19928_lociStitched	543	Cables1
chr11	97083144	97092759	3_Mst_H3K27Ac_peak_7598_lociStitched	544	Mrpl10
chr6	120108063	120150662	7_Mst_H3K27Ac_peak_35748_lociStitched	545	Ninj2
chr7	30587616	30608584	6_Mst_H3K27Ac_peak_37350_lociStitched	546	Cox6b1
chr7	127023948	127032735	2_Mst_H3K27Ac_peak_38979_lociStitched	547	Kif22
chr10	117704319	117719524	3_Mst_H3K27Ac_peak_4798_lociStitched	548	Mdm2
chr2	152010243	152038365	8_Mst_H3K27Ac_peak_24854_lociStitched	549	Slc52a3
chr17	45960865	46000036	5_Mst_H3K27Ac_peak_18905_lociStitched	550	Vegfa
chr3	87891566	87911512	2_Mst_H3K27Ac_peak_26758_lociStitched	551	Hdgf
chr4	125702377	125734740	8_Mst_H3K27Ac_peak_29740_lociStitched	552	Grik3
chr17	47588699	47601860	2_Mst_H3K27Ac_peak_19008_lociStitched	553	Ccnd3
chr7	81135022	81153667	4_Mst_H3K27Ac_peak_38229_lociStitched	554	Slc28a1
chr1	164488901	164504813	5_Mst_H3K27Ac_peak_2236_lociStitched	555	Atp1b1
chr6	120179226	120193215	4_Mst_H3K27Ac_peak_35757_lociStitched	556	Ninj2
chr5	109550087	109558481	1_Mst_H3K27Ac_peak_32417_lociStitched	557	Crlf2
chr7	27568710	27588826	3_Mst_H3K27Ac_peak_37082_lociStitched	558	Akt2
chr1	88454815	88468559	6_Mst_H3K27Ac_peak_1149_lociStitched	559	Glrp1
chr3	90076295	90103491	6_Mst_H3K27Ac_peak_26945_lociStitched	560	Tpm3
chr5	117341844	117363958	4_Mst_H3K27Ac_peak_32868_lociStitched	561	Wsb2
chr18	82487779	82523220	11_Mst_H3K27Ac_peak_21000_lociStitched	562	Mbp
chr11	60737003	60753085	4_Mst_H3K27Ac_peak_6382_lociStitched	563	Smcr8
chr2	65414015	65454286	16_Mst_H3K27Ac_peak_23679_lociStitched	564	Slc38a11
chr16	36473512	36495986	10_Mst_H3K27Ac_peak_16989_lociStitched	565	Casr
chr6	91452249	91478234	4_Mst_H3K27Ac_peak_35264_lociStitched	566	Chchd4
chr12	73084534	73111203	6_Mst_H3K27Ac_peak_9576_lociStitched	567	Six4
chr5	35574295	35581418	2_Mst_H3K27Ac_peak_31598_lociStitched	568	Acox3
chr7	30826444	30852258	8_Mst_H3K27Ac_peak_37366_lociStitched	569	Krtdap
chr3	121417125	121431333	2_Mst_H3K27Ac_peak_27566_lociStitched	570	Cnn3
chr18	75519664	75541386	5_Mst_H3K27Ac_peak_20865_lociStitched	571	Ctif
chr8	57486616	57506237	4_Mst_H3K27Ac_peak_40183_lociStitched	572	Sap30
chr6	108685225	108710673	8_Mst_H3K27Ac_peak_35532_lociStitched	573	Bhlhe40
chr14	8040237	8057862	7_Mst_H3K27Ac_peak_12471_lociStitched	574	Pxk
chr19	3837107	3848633	3_Mst_H3K27Ac_peak_21131_lociStitched	575	Chka
chr1	133485846	133504554	4_Mst_H3K27Ac_peak_1695_lociStitched	576	Sox13
chr3	88274549	88291501	6_Mst_H3K27Ac_peak_26784_lociStitched	577	Cct3
chr15	36780008	36795047	2_Mst_H3K27Ac_peak_14439_lociStitched	578	Ywhaz
chr19	7575593	7586585	2_Mst_H3K27Ac_peak_21360_lociStitched	579	Pla2g16
chr9	61296115	61347101	13_Mst_H3K27Ac_peak_42880_lociStitched	580	Tle3
chr11	30748588	30765389	7_Mst_H3K27Ac_peak_5727_lociStitched	581	Psme4
chr11	19828985	19861480	5_Mst_H3K27Ac_peak_5482_lociStitched	582	Spred2
chr7	126386634	126394992	2_Mst_H3K27Ac_peak_38938_lociStitched	583	Nfatc2ip
chr18	84930571	84941347	3_Mst_H3K27Ac_peak_21087_lociStitched	584	Fbxo15
chr11	16589097	16612566	9_Mst_H3K27Ac_peak_5441_lociStitched	585	Sec61g
chr15	36990756	37016355	5_Mst_H3K27Ac_peak_14458_lociStitched	586	Zfp706
chr17	27553873	27562119	2_Mst_H3K27Ac_peak_18201_lociStitched	587	Hmga1
chr6	31369295	31375682	1_Mst_H3K27Ac_peak_34263_lociStitched	588	Mkln1
chr18	34016826	34034727	10_Mst_H3K27Ac_peak_20189_lociStitched	589	Epb4.1l4a
chr11	117586041	117611071	4_Mst_H3K27Ac_peak_8570_lociStitched	590	Tnrc6c
chr11	106692841	106725460	8_Mst_H3K27Ac_peak_8153_lociStitched	591	Pecam1
chr17	33898347	33904586	Mst_H3K27Ac_peak_18578	592	Kifc1
chr11	69011649	69040821	6_Mst_H3K27Ac_peak_6578_lociStitched	593	Ctc1
chr10	80146574	80162110	3_Mst_H3K27Ac_peak_4144_lociStitched	594	Bc1
chr2	152175139	152190877	3_Mst_H3K27Ac_peak_24871_lociStitched	595	Csnk2a1
chr5	118033126	118042087	3_Mst_H3K27Ac_peak_32891_lociStitched	596	Tesc
chr5	100041709	100049932	2_Mst_H3K27Ac_peak_32266_lociStitched	597	Enoph1
chr14	7940468	7960537	4_Mst_H3K27Ac_peak_12462_lociStitched	598	Flnb
chr15	103514386	103524655	2_Mst_H3K27Ac_peak_15938_lociStitched	599	Pde1b
chr4	135411393	135421651	3_Mst_H3K27Ac_peak_30285_lociStitched	600	Rcan3
chr7	138845711	138864615	7_Mst_H3K27Ac_peak_39223_lociStitched	601	Ppp2r2d
chr9	64183060	64202093	4_Mst_H3K27Ac_peak_43082_lociStitched	602	Map2k1
chr6	55788955	55804247	4_Mst_H3K27Ac_peak_34678_lociStitched	603	Ccdc129
chr11	97400317	97440703	8_Mst_H3K27Ac_peak_7624_lociStitched	604	Socs7
chr16	20494191	20512811	2_Mst_H3K27Ac_peak_16456_lociStitched	605	Eif2b5
chr8	90813828	90841029	9_Mst_H3K27Ac_peak_40966_lociStitched	606	Chd9
chr11	4801992	4808583	1_Mst_H3K27Ac_peak_5181_lociStitched	607	Nf2
chr10	59942676	59955014	2_Mst_H3K27Ac_peak_3572_lociStitched	608	Ddit4
chr3	34692182	34710290	7_Mst_H3K27Ac_peak_26316_lociStitched	609	Sox2
chr6	115755489	115766107	2_Mst_H3K27Ac_peak_35658_lociStitched	610	Tmem40
chr8	25961096	25969269	3_Mst_H3K27Ac_peak_39877_lociStitched	611	Hgsnat
chr5	117394308	117404484	4_Mst_H3K27Ac_peak_32876_lociStitched	612	Rfc5
chr13	97481976	97496937	8_Mst_H3K27Ac_peak_12108_lociStitched	613	Gm5086
chr1	133015795	133022371	4_Mst_H3K27Ac_peak_1649_lociStitched	614	Mdm4
chr11	55944536	55959432	3_Mst_H3K27Ac_peak_6249_lociStitched	615	Nmur2
chr9	61360632	61399090	9_Mst_H3K27Ac_peak_42884_lociStitched	616	Tle3
chr6	127080084	127109524	8_Mst_H3K27Ac_peak_36058_lociStitched	617	Fgf23
chr15	73182335	73185680	1_Mst_H3K27Ac_peak_14773_lociStitched	618	Ago2
chr11	88580889	88599785	7_Mst_H3K27Ac_peak_7282_lociStitched	619	Msi2
chr19	6668770	6682396	4_Mst_H3K27Ac_peak_21302_lociStitched	620	Slc22a12
chr13	56190029	56197585	2_Mst_H3K27Ac_peak_11522_lociStitched	621	Tifab
chr14	118689061	118714626	9_Mst_H3K27Ac_peak_13955_lociStitched	622	Abcc4
chr1	89019058	89034077	6_Mst_H3K27Ac_peak_1170_lociStitched	623	Sh3bp4
chr18	35814004	35832750	3_Mst_H3K27Ac_peak_20266_lociStitched	624	Cxxc5
chr5	138988821	138998558	4_Mst_H3K27Ac_peak_33658_lociStitched	625	Pdgfa
chr7	24878755	24892018	3_Mst_H3K27Ac_peak_36935_lociStitched	626	Rps19
chr1	30872761	30884900	3_Mst_H3K27Ac_peak_238_lociStitched	627	Phf3
chr12	52379655	52399046	6_Mst_H3K27Ac_peak_9333_lociStitched	628	Arhgap5
chr13	73761518	73783925	4_Mst_H3K27Ac_peak_11860_lociStitched	629	Slc12a7
chr17	29154393	29160946	2_Mst_H3K27Ac_peak_18318_lociStitched	630	Cpne5
chr13	34127383	34134739	4_Mst_H3K27Ac_peak_11008_lociStitched	631	Tubb2b
chrX	103427563	103453684	6_Mst_H3K27Ac_peak_45164_lociStitched	632	Tsix
chr9	31278074	31290867	3_Mst_H3K27Ac_peak_42142_lociStitched	633	Prdm10
chr9	31107900	31124150	3_Mst_H3K27Ac_peak_42134_lociStitched	634	St14
chrX	8039512	8054386	2_Mst_H3K27Ac_peak_44269_lociStitched	635	Glod5
chr8	12527136	12549142	5_Mst_H3K27Ac_peak_39621_lociStitched	636	Spaca7
chr1	62765340	62784537	6_Mst_H3K27Ac_peak_705_lociStitched	637	Nrp2
chr14	54572272	54578392	1_Mst_H3K27Ac_peak_13226_lociStitched	638	Ajuba
chr1	92917618	92921581	1_Mst_H3K27Ac_peak_1251_lociStitched	639	Capn10
chr4	135534128	135541747	Mst_H3K27Ac_peak_30316	640	Grhl3
chr4	101378436	101394806	7_Mst_H3K27Ac_peak_29120_lociStitched	641	Ak4
chr2	153580034	153615054	16_Mst_H3K27Ac_peak_24947_lociStitched	642	Dnmt3b
chr10	127584154	127593648	3_Mst_H3K27Ac_peak_4948_lociStitched	643	Stat6
chr2	156423739	156451784	11_Mst_H3K27Ac_peak_25076_lociStitched	644	2900097C17Rik
chr18	75435018	75472329	13_Mst_H3K27Ac_peak_20837_lociStitched	645	Ctif
chr14	31916920	31934704	6_Mst_H3K27Ac_peak_12867_lociStitched	646	Ankrd28
chr10	44408405	44447630	9_Mst_H3K27Ac_peak_3450_lociStitched	647	Prdm1
chr6	118767770	118796758	9_Mst_H3K27Ac_peak_35702_lociStitched	648	Cacna1c
chr6	145055907	145105609	14_Mst_H3K27Ac_peak_36404_lociStitched	649	Bcat1
chr7	140955001	140959423	Mst_H3K27Ac_peak_39283	650	Ifitm2
chr3	75646049	75656742	1_Mst_H3K27Ac_peak_26593_lociStitched	651	2410007B07Rik
chr9	21845743	21866615	3_Mst_H3K27Ac_peak_42037_lociStitched	652	Kank2
chr1	180955560	180982486	3_Mst_H3K27Ac_peak_2538_lociStitched	653	Lefty1
chr2	172856577	172876942	6_Mst_H3K27Ac_peak_25733_lociStitched	654	Bmp7
chr4	138444649	138464987	4_Mst_H3K27Ac_peak_30451_lociStitched	655	Camk2n1
chr5	122916073	122929393	3_Mst_H3K27Ac_peak_33161_lociStitched	656	Kdm2b
chr18	82969054	82975820	2_Mst_H3K27Ac_peak_21058_lociStitched	657	Zfp516
chr7	141005909	141012593	Mst_H3K27Ac_peak_39298	658	Ifitm3
chr19	8982348	8999220	5_Mst_H3K27Ac_peak_21413_lociStitched	659	Ahnak
chr7	140959853	140965090	Mst_H3K27Ac_peak_39284	660	Ifitm2
chr11	88617538	88631381	6_Mst_H3K27Ac_peak_7294_lociStitched	661	Msi2
chr11	103040990	103052825	3_Mst_H3K27Ac_peak_8001_lociStitched	662	Nmt1
chrX	101476824	101486655	3_Mst_H3K27Ac_peak_45105_lociStitched	663	Nono
chr11	113705702	113718758	2_Mst_H3K27Ac_peak_8301_lociStitched	664	Cpsf4l
chr3	8987731	9009971	7_Mst_H3K27Ac_peak_25973_lociStitched	665	Tpd52
chr7	35347598	35389356	9_Mst_H3K27Ac_peak_37439_lociStitched	666	Rhpn2
chr11	100549459	100563138	5_Mst_H3K27Ac_peak_7840_lociStitched	667	Ttc25
chr19	32237377	32272243	8_Mst_H3K27Ac_peak_21769_lociStitched	668	Sgms1
chr17	85143221	85165418	13_Mst_H3K27Ac_peak_19657_lociStitched	669	Camkmt
chr18	38367542	38386467	8_Mst_H3K27Ac_peak_20374_lociStitched	670	Gnpda1
chr12	110830848	110839480	4_Mst_H3K27Ac_peak_10424_lociStitched	671	Cinp
chr4	133811024	133821187	4_Mst_H3K27Ac_peak_30171_lociStitched	672	Arid1a
chr2	93924647	93933834	5_Mst_H3K27Ac_peak_24095_lociStitched	673	Gm13889
chr8	33801688	33842607	6_Mst_H3K27Ac_peak_39961_lociStitched	674	Rbpms
chr7	126210737	126236766	10_Mst_H3K27Ac_peak_38907_lociStitched	675	Xpo6
chr1	152790540	152797399	2_Mst_H3K27Ac_peak_2016_lociStitched	676	Arpc5
chr15	8819554	8842276	6_Mst_H3K27Ac_peak_14134_lociStitched	677	Slc1a3
chr10	76024272	76031603	1_Mst_H3K27Ac_peak_3993_lociStitched	678	Zfp280b
chr19	42286690	42327739	10_Mst_H3K27Ac_peak_21982_lociStitched	679	Crtac1
chr8	23149878	23168699	3_Mst_H3K27Ac_peak_39788_lociStitched	680	Nkx6-3
chr5	35709425	35724393	5_Mst_H3K27Ac_peak_31607_lociStitched	681	Sh3tc1
chr16	36706258	36722962	3_Mst_H3K27Ac_peak_17007_lociStitched	682	Ildr1
chr2	9852631	9875045	8_Mst_H3K27Ac_peak_22543_lociStitched	683	Gata3
chr5	93005336	93028485	4_Mst_H3K27Ac_peak_32236_lociStitched	684	Sowahb
chr16	31000532	31009301	2_Mst_H3K27Ac_peak_16774_lociStitched	685	Mir1195
chr4	156187068	156194719	2_Mst_H3K27Ac_peak_31132_lociStitched	686	Agrn
chr6	7690616	7707930	6_Mst_H3K27Ac_peak_34073_lociStitched	687	Asns
