# Supplementary material for: Hippo-YAP signaling controls lineage differentiation of mouse embryonic stem cells through modulating the formation of super-enhancers
Source: Nucleic Acids Res. 2020 Jun 8;48(13):7182–96. doi: 10.1093/nar/gkaa482 (PMC7367178; doi:10.1093/nar/gkaa482)
Supplement: gkaa482_Supplemental_Files [file gkaa482_supplemental_files.zip › Table S8. WT_H3K27ac_superenhancer_with_annotation_ROSE.xls]

chr17	31725050	31843757	22_WT_H3K27Ac_peak_27798_lociStitched	1	Sik1
chr18	75184075	75276831	19_WT_H3K27Ac_peak_31693_lociStitched	2	Dym
chr6	125403824	125540465	34_WT_H3K27Ac_peak_54639_lociStitched	3	Cd9
chr8	72265187	72365931	34_WT_H3K27Ac_peak_61640_lociStitched	4	Eps15l1
chr8	88945328	89075175	32_WT_H3K27Ac_peak_62402_lociStitched	5	Sall1
chr18	75290560	75472263	61_WT_H3K27Ac_peak_31718_lociStitched	6	Smad7
chr12	86859464	86944297	18_WT_H3K27Ac_peak_14741_lociStitched	7	Irf2bpl
chr12	86453226	86517159	12_WT_H3K27Ac_peak_14668_lociStitched	8	Esrrb
chr15	25720816	25791840	11_WT_H3K27Ac_peak_21093_lociStitched	9	Myo10
chr17	70805144	70925286	26_WT_H3K27Ac_peak_29153_lociStitched	10	Tgif1
chr11	8563920	8675987	18_WT_H3K27Ac_peak_8023_lociStitched	11	Tns3
chr18	61618808	61642000	1_WT_H3K27Ac_peak_31279_lociStitched	12	Gm20748
chr15	88828567	88919894	22_WT_H3K27Ac_peak_23381_lociStitched	13	Pim3
chr2	20641981	20739839	15_WT_H3K27Ac_peak_34503_lociStitched	14	Etl4
chr1	86464862	86532476	14_WT_H3K27Ac_peak_1698_lociStitched	15	Ptma
chr17	29049593	29096156	8_WT_H3K27Ac_peak_27482_lociStitched	16	Cdkn1a
chr6	39393729	39455248	11_WT_H3K27Ac_peak_51939_lociStitched	17	Mkrn1
chr3	9597889	9663388	14_WT_H3K27Ac_peak_39419_lociStitched	18	Zfp704
chr4	55451189	55488279	5_WT_H3K27Ac_peak_43228_lociStitched	19	Klf4
chr6	91663447	91740353	23_WT_H3K27Ac_peak_53378_lociStitched	20	Slc6a6
chr2	166125480	166207577	26_WT_H3K27Ac_peak_38454_lociStitched	21	Sulf2
chr11	97624845	97682496	10_WT_H3K27Ac_peak_11475_lociStitched	22	Mllt6
chr6	64999227	65035819	7_WT_H3K27Ac_peak_52412_lociStitched	23	Smarcad1
chr4	123607947	123670637	13_WT_H3K27Ac_peak_44593_lociStitched	24	Macf1
chr15	77334097	77368812	10_WT_H3K27Ac_peak_22597_lociStitched	25	Rbfox2
chr2	32137420	32181948	8_WT_H3K27Ac_peak_35219_lociStitched	26	Prrc2b
chr17	45445228	45478438	6_WT_H3K27Ac_peak_28244_lociStitched	27	Cdc5l
chr8	12427901	12553660	26_WT_H3K27Ac_peak_60082_lociStitched	28	Gm5607
chr5	118429260	118519179	21_WT_H3K27Ac_peak_49569_lociStitched	29	Med13l
chr4	141270552	141310504	12_WT_H3K27Ac_peak_46111_lociStitched	30	Epha2
chr19	23131965	23154703	4_WT_H3K27Ac_peak_32974_lociStitched	31	Klf9
chr4	129219893	129276064	14_WT_H3K27Ac_peak_44977_lociStitched	32	Yars
chr18	20738147	20783121	12_WT_H3K27Ac_peak_30113_lociStitched	33	B4galt6
chr7	3198416	3221233	WT_H3K27Ac_peak_55448	34	D7Ertd143e
chr9	110941670	110965835	6_WT_H3K27Ac_peak_67108_lociStitched	35	Tdgf1
chr5	119655373	119688709	7_WT_H3K27Ac_peak_49690_lociStitched	36	Tbx3
chr4	133038423	133128286	18_WT_H3K27Ac_peak_45286_lociStitched	37	Wasf2
chr16	22393480	22436217	8_WT_H3K27Ac_peak_25021_lociStitched	38	Etv5
chr12	110466278	110519007	12_WT_H3K27Ac_peak_15272_lociStitched	39	Ppp2r5c
chr18	65562939	65627222	20_WT_H3K27Ac_peak_31415_lociStitched	40	Zfp532
chr7	144819383	144874070	12_WT_H3K27Ac_peak_59794_lociStitched	41	Fgf4
chr5	116380319	116457943	22_WT_H3K27Ac_peak_49447_lociStitched	42	Hspb8
chr15	77845312	77913476	20_WT_H3K27Ac_peak_22637_lociStitched	43	Txn2
chr5	103681076	103738332	12_WT_H3K27Ac_peak_48681_lociStitched	44	Aff1
chr10	62882779	62908823	5_WT_H3K27Ac_peak_5789_lociStitched	45	Tet1
chr3	95637426	95678094	7_WT_H3K27Ac_peak_41007_lociStitched	46	Mcl1
chr5	25524239	25559343	12_WT_H3K27Ac_peak_47334_lociStitched	47	1700096K18Rik
chr6	86494067	86528683	11_WT_H3K27Ac_peak_53060_lociStitched	48	Pcbp1
chr9	114515142	114587154	16_WT_H3K27Ac_peak_67207_lociStitched	49	Cnot10
chr15	100246559	100308159	9_WT_H3K27Ac_peak_23867_lociStitched	50	Atf1
chr6	100373752	100437372	18_WT_H3K27Ac_peak_53786_lociStitched	51	Rybp
chr6	94746797	94786337	9_WT_H3K27Ac_peak_53574_lociStitched	52	Lrig1
chr11	33522337	33553629	5_WT_H3K27Ac_peak_8735_lociStitched	53	Ranbp17
chr17	35485092	35515097	6_WT_H3K27Ac_peak_28030_lociStitched	54	Pou5f1
chr12	102698356	102733534	4_WT_H3K27Ac_peak_14974_lociStitched	55	Itpk1
chr5	35738751	35796851	9_WT_H3K27Ac_peak_47662_lociStitched	56	Sh3tc1
chr4	142152246	142186232	6_WT_H3K27Ac_peak_46235_lociStitched	57	Kazn
chr15	39721459	39794658	24_WT_H3K27Ac_peak_21639_lociStitched	58	Dcstamp
chr6	122685394	122716744	14_WT_H3K27Ac_peak_54442_lociStitched	59	Nanog
chr2	163029351	163084402	11_WT_H3K27Ac_peak_38227_lociStitched	60	Mybl2
chr14	99321042	99358598	9_WT_H3K27Ac_peak_20279_lociStitched	61	Klf5
chr15	98968202	99001882	8_WT_H3K27Ac_peak_23722_lociStitched	62	Tuba1c
chr8	106599073	106647308	10_WT_H3K27Ac_peak_62850_lociStitched	63	Cdh1
chr1	84845291	84892575	8_WT_H3K27Ac_peak_1619_lociStitched	64	Trip12
chr3	34741990	34787792	10_WT_H3K27Ac_peak_39927_lociStitched	65	Gm3143
chr6	148941919	148995357	12_WT_H3K27Ac_peak_55393_lociStitched	66	Fam60a
chr9	58266668	58285893	5_WT_H3K27Ac_peak_65445_lociStitched	67	Pml
chr15	74628408	74692740	15_WT_H3K27Ac_peak_22290_lociStitched	68	Arc
chr4	130629510	130664937	7_WT_H3K27Ac_peak_45111_lociStitched	69	Pum1
chr17	36968521	36985858	WT_H3K27Ac_peak_28136	70	Zfp57
chr19	5800640	5819810	4_WT_H3K27Ac_peak_32425_lociStitched	71	Malat1
chr9	78358544	78378911	2_WT_H3K27Ac_peak_66326_lociStitched	72	Dppa5a
chr14	21452817	21492443	9_WT_H3K27Ac_peak_18603_lociStitched	73	Kat6b
chr1	166123258	166158485	8_WT_H3K27Ac_peak_3574_lociStitched	74	Gpa33
chr8	84633468	84665741	7_WT_H3K27Ac_peak_62159_lociStitched	75	Ier2
chr8	27222595	27264098	10_WT_H3K27Ac_peak_60559_lociStitched	76	Eif4ebp1
chr5	119574762	119641742	20_WT_H3K27Ac_peak_49675_lociStitched	77	Tbx3
chr17	45580957	45634186	10_WT_H3K27Ac_peak_28284_lociStitched	78	Slc29a1
chr17	66439735	66486895	8_WT_H3K27Ac_peak_29044_lociStitched	79	Rab12
chr7	63927242	63962991	6_WT_H3K27Ac_peak_57312_lociStitched	80	Klf13
chr12	12781745	12829474	10_WT_H3K27Ac_peak_13277_lociStitched	81	Mycn
chr5	110464745	110487540	4_WT_H3K27Ac_peak_48918_lociStitched	82	Fbrsl1
chr3	121540238	121618983	17_WT_H3K27Ac_peak_41628_lociStitched	83	Slc44a3
chr6	122758392	122786343	9_WT_H3K27Ac_peak_54465_lociStitched	84	Slc2a3
chr9	99376845	99439306	13_WT_H3K27Ac_peak_66618_lociStitched	85	Mras
chr15	97332151	97394977	11_WT_H3K27Ac_peak_23616_lociStitched	86	Pced1b
chr11	22599523	22632636	6_WT_H3K27Ac_peak_8403_lociStitched	87	Tmem17
chr5	110797539	110815048	2_WT_H3K27Ac_peak_48929_lociStitched	88	Ulk1
chr3	133504981	133542409	9_WT_H3K27Ac_peak_41838_lociStitched	89	Tet2
chr11	69688444	69715730	4_WT_H3K27Ac_peak_9934_lociStitched	90	Eif4a1
chr6	128251924	128298985	10_WT_H3K27Ac_peak_54773_lociStitched	91	Tead4
chr4	142052818	142078324	2_WT_H3K27Ac_peak_46214_lociStitched	92	Tmem51
chr12	86768172	86836841	17_WT_H3K27Ac_peak_14700_lociStitched	93	Irf2bpl
chr11	100372163	100397783	5_WT_H3K27Ac_peak_11695_lociStitched	94	Jup
chr12	110674542	110725848	6_WT_H3K27Ac_peak_15304_lociStitched	95	Hsp90aa1
chr11	102309256	102343354	7_WT_H3K27Ac_peak_11880_lociStitched	96	Ubtf
chr8	120327893	120384251	10_WT_H3K27Ac_peak_63384_lociStitched	97	Gse1
chr11	104286811	104319489	9_WT_H3K27Ac_peak_12019_lociStitched	98	Mapt
chr9	65589281	65643099	21_WT_H3K27Ac_peak_65932_lociStitched	99	Rbpms2
chr18	38561196	38639946	17_WT_H3K27Ac_peak_30788_lociStitched	100	Spry4
chr11	117076172	117112575	8_WT_H3K27Ac_peak_12662_lociStitched	101	Sec14l1
chr1	118620634	118658968	6_WT_H3K27Ac_peak_2118_lociStitched	102	Tfcp2l1
chr13	40850255	40918789	18_WT_H3K27Ac_peak_16330_lociStitched	103	Gcnt2
chr16	30043582	30087148	11_WT_H3K27Ac_peak_25240_lociStitched	104	Hes1
chr7	80010666	80036073	5_WT_H3K27Ac_peak_57731_lociStitched	105	Zfp710
chr6	122336165	122368637	8_WT_H3K27Ac_peak_54414_lociStitched	106	Phc1
chr15	102233524	102253850	4_WT_H3K27Ac_peak_24061_lociStitched	107	Rarg
chr1	134525085	134591104	14_WT_H3K27Ac_peak_2795_lociStitched	108	Kdm5b
chr15	101227352	101280835	13_WT_H3K27Ac_peak_23991_lociStitched	109	Grasp
chr4	127173923	127238625	16_WT_H3K27Ac_peak_44893_lociStitched	110	Smim12
chr11	62490839	62514852	9_WT_H3K27Ac_peak_9658_lociStitched	111	Pigl
chr17	10330968	10408812	26_WT_H3K27Ac_peak_26682_lociStitched	112	Qk
chr17	53557349	53602235	11_WT_H3K27Ac_peak_28705_lociStitched	113	Kat2b
chr2	154417463	154439087	5_WT_H3K27Ac_peak_37831_lociStitched	114	Cbfa2t2
chr4	141557468	141577019	2_WT_H3K27Ac_peak_46169_lociStitched	115	Fblim1
chr5	135933825	135963727	6_WT_H3K27Ac_peak_50486_lociStitched	116	Ywhag
chr8	33885563	33930772	12_WT_H3K27Ac_peak_60628_lociStitched	117	Rbpms
chr17	46789072	46822086	10_WT_H3K27Ac_peak_28415_lociStitched	118	Gltscr1l
chr16	8745845	8792361	10_WT_H3K27Ac_peak_24372_lociStitched	119	Usp7
chr19	23036337	23096385	12_WT_H3K27Ac_peak_32962_lociStitched	120	Klf9
chr15	88705317	88723795	5_WT_H3K27Ac_peak_23351_lociStitched	121	Brd1
chr18	37821957	37861978	8_WT_H3K27Ac_peak_30685_lociStitched	122	Pcdhga1
chr18	36404144	36422326	4_WT_H3K27Ac_peak_30616_lociStitched	123	Pfdn1
chr10	85496025	85547165	17_WT_H3K27Ac_peak_6756_lociStitched	124	Btbd11
chr5	115140990	115215192	18_WT_H3K27Ac_peak_49296_lociStitched	125	Mlec
chr2	172566535	172620780	12_WT_H3K27Ac_peak_38962_lociStitched	126	Tfap2c
chr15	73628970	73681079	16_WT_H3K27Ac_peak_22203_lociStitched	127	Ptp4a3
chr11	12457942	12474028	4_WT_H3K27Ac_peak_8175_lociStitched	128	Cobl
chr14	55075965	55098129	4_WT_H3K27Ac_peak_19436_lociStitched	129	Thtpa
chr10	81129143	81147212	2_WT_H3K27Ac_peak_6498_lociStitched	130	Eef2
chr5	134926090	134982063	14_WT_H3K27Ac_peak_50373_lociStitched	131	Cldn4
chr1	131882538	131913827	7_WT_H3K27Ac_peak_2468_lociStitched	132	Nucks1
chr2	170152830	170211621	19_WT_H3K27Ac_peak_38855_lociStitched	133	Zfp217
chr5	33518825	33540024	3_WT_H3K27Ac_peak_47582_lociStitched	134	Fam53a
chr3	88559563	88607467	8_WT_H3K27Ac_peak_40709_lociStitched	135	Ssr2
chr6	83880176	83908618	9_WT_H3K27Ac_peak_52926_lociStitched	136	Paip2b
chr9	31006793	31031778	6_WT_H3K27Ac_peak_64429_lociStitched	137	Zbtb44
chr19	46471425	46530866	17_WT_H3K27Ac_peak_33766_lociStitched	138	Trim8
chr1	119047504	119083762	7_WT_H3K27Ac_peak_2162_lociStitched	139	Gli2
chr15	7107462	7133365	8_WT_H3K27Ac_peak_20702_lociStitched	140	Lifr
chr4	117328729	117391233	15_WT_H3K27Ac_peak_44351_lociStitched	141	Rnf220
chr1	191927327	191948975	2_WT_H3K27Ac_peak_4244_lociStitched	142	Slc30a1
chr6	97949288	97964736	1_WT_H3K27Ac_peak_53665_lociStitched	143	Mitf
chr2	71702141	71752774	15_WT_H3K27Ac_peak_36063_lociStitched	144	Itga6
chr1	13052272	13116947	22_WT_H3K27Ac_peak_260_lociStitched	145	Prdm14
chr15	36960031	37016949	21_WT_H3K27Ac_peak_21428_lociStitched	146	Zfp706
chr17	29435241	29500775	20_WT_H3K27Ac_peak_27581_lociStitched	147	Pim1
chr13	44700916	44734853	8_WT_H3K27Ac_peak_16474_lociStitched	148	Jarid2
chr2	157409549	157437522	6_WT_H3K27Ac_peak_38048_lociStitched	149	Src
chr2	165966851	165990881	8_WT_H3K27Ac_peak_38392_lociStitched	150	Ncoa3
chr15	84171836	84193417	3_WT_H3K27Ac_peak_23190_lociStitched	151	Samm50
chr13	55178173	55214014	9_WT_H3K27Ac_peak_16897_lociStitched	152	Nsd1
chr16	84764947	84793543	5_WT_H3K27Ac_peak_26124_lociStitched	153	Jam2
chr2	157821295	157854599	8_WT_H3K27Ac_peak_38080_lociStitched	154	Ctnnbl1
chr17	27033194	27069798	10_WT_H3K27Ac_peak_27287_lociStitched	155	Itpr3
chr14	63493682	63513659	2_WT_H3K27Ac_peak_19706_lociStitched	156	Tdh
chr16	48584734	48614938	3_WT_H3K27Ac_peak_25900_lociStitched	157	Morc1
chr11	116420936	116440053	4_WT_H3K27Ac_peak_12577_lociStitched	158	Ubald2
chr7	13008904	13026856	6_WT_H3K27Ac_peak_55661_lociStitched	159	Trim28
chr11	94132812	94180738	16_WT_H3K27Ac_peak_11096_lociStitched	160	Tob1
chr9	21760573	21804491	12_WT_H3K27Ac_peak_64269_lociStitched	161	Kank2
chr17	47731723	47742897	WT_H3K27Ac_peak_28539	162	Tfeb
chr1	77441483	77477437	8_WT_H3K27Ac_peak_1524_lociStitched	163	Epha4
chr3	89859804	89899543	9_WT_H3K27Ac_peak_40831_lociStitched	164	Il6ra
chr11	98924727	98967086	10_WT_H3K27Ac_peak_11639_lociStitched	165	Cdc6
chr9	45345029	45392245	9_WT_H3K27Ac_peak_64939_lociStitched	166	Fxyd6
chr8	13192763	13214027	6_WT_H3K27Ac_peak_60168_lociStitched	167	Grtp1
chr11	80167421	80194503	4_WT_H3K27Ac_peak_10580_lociStitched	168	Rhot1
chr7	80184054	80221257	5_WT_H3K27Ac_peak_57770_lociStitched	169	Sema4b
chr7	25246507	25283333	9_WT_H3K27Ac_peak_56054_lociStitched	170	Erf
chr8	43294398	43332451	13_WT_H3K27Ac_peak_60890_lociStitched	171	Zfp42
chr3	34642057	34670743	6_WT_H3K27Ac_peak_39889_lociStitched	172	Sox2
chr8	120494820	120535165	11_WT_H3K27Ac_peak_63457_lociStitched	173	Gse1
chr9	108648069	108659989	1_WT_H3K27Ac_peak_66981_lociStitched	174	Arih2
chr11	117304378	117346486	11_WT_H3K27Ac_peak_12694_lociStitched	175	Sept9
chr4	134107962	134123783	5_WT_H3K27Ac_peak_45437_lociStitched	176	Ubxn11
chr10	4240223	4269811	10_WT_H3K27Ac_peak_4380_lociStitched	177	Akap12
chr1	36052565	36070949	4_WT_H3K27Ac_peak_568_lociStitched	178	Hs6st1
chr10	108283818	108300784	2_WT_H3K27Ac_peak_7156_lociStitched	179	Pawr
chr15	79397519	79466821	26_WT_H3K27Ac_peak_22800_lociStitched	180	Csnk1e
chr19	46031791	46074937	6_WT_H3K27Ac_peak_33719_lociStitched	181	Ldb1
chr18	36249756	36287926	8_WT_H3K27Ac_peak_30591_lociStitched	182	Pura
chr10	68226324	68285845	20_WT_H3K27Ac_peak_5957_lociStitched	183	Arid5b
chr17	12987917	13009049	8_WT_H3K27Ac_peak_26812_lociStitched	184	Wtap
chr10	21820886	21851325	4_WT_H3K27Ac_peak_4767_lociStitched	185	Sgk1
chr8	78096651	78151206	20_WT_H3K27Ac_peak_61829_lociStitched	186	Ttc29
chr1	153082926	153131031	9_WT_H3K27Ac_peak_3242_lociStitched	187	Nmnat2
chr2	165852597	165901195	7_WT_H3K27Ac_peak_38380_lociStitched	188	Zmynd8
chr11	115827321	115845622	4_WT_H3K27Ac_peak_12514_lociStitched	189	Llgl2
chr8	70644349	70653250	WT_H3K27Ac_peak_61449	190	Pgpep1
chr17	34118290	34123251	1_WT_H3K27Ac_peak_27943_lociStitched	191	Brd2
chr1	135172177	135252509	23_WT_H3K27Ac_peak_2836_lociStitched	192	Elf3
chr19	44246409	44288134	9_WT_H3K27Ac_peak_33582_lociStitched	193	Scd2
chr4	53315352	53354620	10_WT_H3K27Ac_peak_43148_lociStitched	194	AI427809
chr11	35373509	35420906	19_WT_H3K27Ac_peak_8776_lociStitched	195	Slit3
chr15	102370738	102407415	10_WT_H3K27Ac_peak_24091_lociStitched	196	Sp1
chr3	129528761	129554804	5_WT_H3K27Ac_peak_41787_lociStitched	197	Elovl6
chr6	82684974	82728941	10_WT_H3K27Ac_peak_52791_lociStitched	198	Hk2
chr7	19813154	19832174	6_WT_H3K27Ac_peak_55916_lociStitched	199	Bcam
chr9	96462792	96493942	7_WT_H3K27Ac_peak_66522_lociStitched	200	Rnf7
chr18	77028844	77050342	8_WT_H3K27Ac_peak_31930_lociStitched	201	Pias2
chr10	80043450	80055546	WT_H3K27Ac_peak_6363	202	Bc1
chr6	143129263	143168002	15_WT_H3K27Ac_peak_55226_lociStitched	203	Etnk1
chr6	142951592	143005061	15_WT_H3K27Ac_peak_55196_lociStitched	204	St8sia1
chr5	64797034	64815820	6_WT_H3K27Ac_peak_48136_lociStitched	205	Klf3
chr18	38366101	38386829	6_WT_H3K27Ac_peak_30744_lociStitched	206	Gnpda1
chr15	78889414	78901547	3_WT_H3K27Ac_peak_22732_lociStitched	207	Sh3bp1
chr10	60767972	60836567	21_WT_H3K27Ac_peak_5591_lociStitched	208	Unc5b
chr9	61248887	61337651	25_WT_H3K27Ac_peak_65573_lociStitched	209	Tle3
chr4	98838162	98865672	5_WT_H3K27Ac_peak_43841_lociStitched	210	Kank4
chr1	36981741	37002421	6_WT_H3K27Ac_peak_628_lociStitched	211	Tmem131
chr12	55433135	55509678	18_WT_H3K27Ac_peak_13883_lociStitched	212	Nfkbia
chr17	47503959	47551131	12_WT_H3K27Ac_peak_28496_lociStitched	213	Ccnd3
chr11	77872797	77918064	10_WT_H3K27Ac_peak_10369_lociStitched	214	Pipox
chr11	88532474	88604049	17_WT_H3K27Ac_peak_10867_lociStitched	215	Msi2
chr18	84927693	84955638	6_WT_H3K27Ac_peak_32241_lociStitched	216	Fbxo15
chr18	20921617	20947981	9_WT_H3K27Ac_peak_30122_lociStitched	217	Rnf125
chr4	137590014	137601515	2_WT_H3K27Ac_peak_45767_lociStitched	218	Usp48
chr1	167268249	167290472	5_WT_H3K27Ac_peak_3591_lociStitched	219	Uck2
chr11	46060696	46125333	15_WT_H3K27Ac_peak_8941_lociStitched	220	Adam19
chr2	33430537	33463130	7_WT_H3K27Ac_peak_35368_lociStitched	221	Zbtb43
chr8	14009189	14018341	1_WT_H3K27Ac_peak_60214_lociStitched	222	2610019F03Rik
chr7	129396267	129446906	7_WT_H3K27Ac_peak_59189_lociStitched	223	Ppapdc1a
chr6	7686493	7709662	7_WT_H3K27Ac_peak_51304_lociStitched	224	Asns
chr9	97101402	97124627	7_WT_H3K27Ac_peak_66568_lociStitched	225	Slc25a36
chr19	38024449	38068889	10_WT_H3K27Ac_peak_33309_lociStitched	226	Cep55
chr14	76492003	76518835	9_WT_H3K27Ac_peak_20030_lociStitched	227	Tsc22d1
chr8	110742059	110762752	3_WT_H3K27Ac_peak_63049_lociStitched	228	Il34
chr8	3392712	3432777	6_WT_H3K27Ac_peak_59872_lociStitched	229	Arhgef18
chr10	80931752	80968044	13_WT_H3K27Ac_peak_6466_lociStitched	230	Gadd45b
chr2	180218967	180252850	7_WT_H3K27Ac_peak_39200_lociStitched	231	Rps21
chr4	83301276	83343734	12_WT_H3K27Ac_peak_43616_lociStitched	232	Ttc39b
chr4	140622717	140663451	13_WT_H3K27Ac_peak_46025_lociStitched	233	Rcc2
chr9	40769061	40802260	7_WT_H3K27Ac_peak_64638_lociStitched	234	Hspa8
chr5	120679517	120736173	13_WT_H3K27Ac_peak_49758_lociStitched	235	Dtx1
chr2	151991576	152049137	17_WT_H3K27Ac_peak_37642_lociStitched	236	Slc52a3
chr1	132257955	132292999	9_WT_H3K27Ac_peak_2508_lociStitched	237	Nuak2
chr16	13736780	13771759	8_WT_H3K27Ac_peak_24628_lociStitched	238	Rrn3
chr4	135543994	135557361	WT_H3K27Ac_peak_45610	239	Grhl3
chr9	62810431	62833490	6_WT_H3K27Ac_peak_65771_lociStitched	240	Fem1b
chr13	21852243	21883904	9_WT_H3K27Ac_peak_15840_lociStitched	241	Hist1h4m
chr17	56856027	56887954	11_WT_H3K27Ac_peak_28874_lociStitched	242	1700061G19Rik
chr10	21978174	21997457	2_WT_H3K27Ac_peak_4797_lociStitched	243	Sgk1
chr4	101439432	101458411	5_WT_H3K27Ac_peak_43949_lociStitched	244	Ak4
chr5	77253322	77269565	2_WT_H3K27Ac_peak_48433_lociStitched	245	Rest
chr10	61402810	61420852	5_WT_H3K27Ac_peak_5666_lociStitched	246	Nodal
chr10	68132258	68158297	4_WT_H3K27Ac_peak_5932_lociStitched	247	Arid5b
chr5	142798506	142825120	5_WT_H3K27Ac_peak_50858_lociStitched	248	Tnrc18
chr6	145055042	145116936	20_WT_H3K27Ac_peak_55320_lociStitched	249	Bcat1
chr17	70737420	70766302	8_WT_H3K27Ac_peak_29093_lociStitched	250	Tgif1
chr1	180864327	180926028	13_WT_H3K27Ac_peak_3941_lociStitched	251	Lefty2
chr8	23149471	23169780	5_WT_H3K27Ac_peak_60383_lociStitched	252	Nkx6-3
chr11	107508862	107548564	10_WT_H3K27Ac_peak_12221_lociStitched	253	Psmd12
chr16	25036216	25065456	6_WT_H3K27Ac_peak_25129_lociStitched	254	A230028O05Rik
chr10	75635074	75653397	6_WT_H3K27Ac_peak_6111_lociStitched	255	Susd2
chr6	72898550	72927934	5_WT_H3K27Ac_peak_52714_lociStitched	256	Kcmf1
chr16	31298504	31359871	8_WT_H3K27Ac_peak_25391_lociStitched	257	Apod
chr15	89172993	89181487	1_WT_H3K27Ac_peak_23418_lociStitched	258	Plxnb2
chr4	140683184	140705082	5_WT_H3K27Ac_peak_46045_lociStitched	259	Rcc2
chr4	106839093	106870188	6_WT_H3K27Ac_peak_44062_lociStitched	260	Ssbp3
chr1	132193620	132208469	2_WT_H3K27Ac_peak_2496_lociStitched	261	Lemd1
chr2	32859758	32915143	15_WT_H3K27Ac_peak_35318_lociStitched	262	Fam129b
chr1	87217927	87235077	3_WT_H3K27Ac_peak_1733_lociStitched	263	Eif4e2
chr6	71251089	71273211	5_WT_H3K27Ac_peak_52582_lociStitched	264	Krcc1
chr6	125559055	125600288	10_WT_H3K27Ac_peak_54690_lociStitched	265	Vwf
chr5	110434457	110450702	1_WT_H3K27Ac_peak_48905_lociStitched	266	Fbrsl1
chr2	119834717	119874180	11_WT_H3K27Ac_peak_36921_lociStitched	267	Mga
chr17	10429335	10448550	4_WT_H3K27Ac_peak_26734_lociStitched	268	Pacrg
chr4	125582218	125614177	7_WT_H3K27Ac_peak_44758_lociStitched	269	Grik3
chr2	168759770	168777999	6_WT_H3K27Ac_peak_38731_lociStitched	270	Sall4
chr8	84974841	84991492	3_WT_H3K27Ac_peak_62217_lociStitched	271	Hook2
chr14	40885237	40898899	5_WT_H3K27Ac_peak_19051_lociStitched	272	Sh2d4b
chr18	34016838	34034676	6_WT_H3K27Ac_peak_30406_lociStitched	273	Epb4.1l4a
chr8	85460866	85499517	12_WT_H3K27Ac_peak_62240_lociStitched	274	Gpt2
chr11	97793441	97828222	9_WT_H3K27Ac_peak_11498_lociStitched	275	Lasp1
chr9	56519857	56552969	9_WT_H3K27Ac_peak_65301_lociStitched	276	Hmg20a
chr2	129224562	129258881	10_WT_H3K27Ac_peak_37160_lociStitched	277	Slc20a1
chr12	105053806	105113058	14_WT_H3K27Ac_peak_15057_lociStitched	278	Scarna13
chr9	42844325	42879897	8_WT_H3K27Ac_peak_64728_lociStitched	279	Grik4
chr2	30742946	30794964	11_WT_H3K27Ac_peak_35083_lociStitched	280	Ntmt1
chr4	148081348	148115958	8_WT_H3K27Ac_peak_46484_lociStitched	281	Agtrap
chr1	63106370	63141213	12_WT_H3K27Ac_peak_1159_lociStitched	282	Ino80d
chr11	97278287	97323094	9_WT_H3K27Ac_peak_11403_lociStitched	283	Mrpl45
chr2	180704571	180713097	WT_H3K27Ac_peak_39232	284	Dido1
chr2	150636958	150666341	7_WT_H3K27Ac_peak_37558_lociStitched	285	Acss1
chr15	55262821	55291838	9_WT_H3K27Ac_peak_21833_lociStitched	286	Col14a1
chr4	105186687	105227765	9_WT_H3K27Ac_peak_43989_lociStitched	287	Ppap2b
chr8	36532837	36560594	9_WT_H3K27Ac_peak_60740_lociStitched	288	6430573F11Rik
chr6	128443585	128479810	11_WT_H3K27Ac_peak_54803_lociStitched	289	Fkbp4
chr18	82751432	82786291	8_WT_H3K27Ac_peak_32137_lociStitched	290	2210420H20Rik
chr6	122605375	122611245	2_WT_H3K27Ac_peak_54432_lociStitched	291	Gdf3
chr5	123134215	123140589	1_WT_H3K27Ac_peak_49959_lociStitched	292	Rhof
chr2	156407120	156453062	14_WT_H3K27Ac_peak_37939_lociStitched	293	2900097C17Rik
chr4	156184873	156197522	1_WT_H3K27Ac_peak_46985_lociStitched	294	Agrn
chr18	33822282	33855414	11_WT_H3K27Ac_peak_30375_lociStitched	295	Epb4.1l4a
chr3	89788143	89810917	8_WT_H3K27Ac_peak_40807_lociStitched	296	Ube2q1
chr2	168953531	168981560	6_WT_H3K27Ac_peak_38763_lociStitched	297	Zfp64
chr11	23067202	23098168	7_WT_H3K27Ac_peak_8472_lociStitched	298	Fam161a
chr18	35019305	35049259	5_WT_H3K27Ac_peak_30471_lociStitched	299	Hspa9
chr11	95979876	96021057	7_WT_H3K27Ac_peak_11254_lociStitched	300	Igf2bp1
chr12	4891495	4911184	8_WT_H3K27Ac_peak_13203_lociStitched	301	Ubxn2a
chr12	4354977	4366411	2_WT_H3K27Ac_peak_13174_lociStitched	302	Ncoa1
chr15	79842613	79883873	10_WT_H3K27Ac_peak_22845_lociStitched	303	Apobec3
chr10	127877896	127910290	11_WT_H3K27Ac_peak_7586_lociStitched	304	Sdr9c7
chr8	111920711	111965511	6_WT_H3K27Ac_peak_63123_lociStitched	305	Gabarapl2
chr11	117884658	117892329	WT_H3K27Ac_peak_12815	306	Birc5
chr6	82751010	82774989	14_WT_H3K27Ac_peak_52816_lociStitched	307	Hk2
chr2	157363142	157396861	11_WT_H3K27Ac_peak_38024_lociStitched	308	Manbal
chr8	122515482	122539520	4_WT_H3K27Ac_peak_63582_lociStitched	309	Aprt
chr14	52008221	52024931	4_WT_H3K27Ac_peak_19291_lociStitched	310	Zfp219
chr5	108043866	108082111	9_WT_H3K27Ac_peak_48813_lociStitched	311	Mtf2
chr2	52068415	52075399	2_WT_H3K27Ac_peak_35680_lociStitched	312	Rif1
chr12	52379621	52398996	6_WT_H3K27Ac_peak_13804_lociStitched	313	Arhgap5
chr4	15232619	15253016	6_WT_H3K27Ac_peak_42459_lociStitched	314	Tmem64
chr8	125457653	125487336	6_WT_H3K27Ac_peak_63772_lociStitched	315	Sipa1l2
chr11	107408563	107467313	18_WT_H3K27Ac_peak_12174_lociStitched	316	Pitpnc1
chr5	27809731	27822416	2_WT_H3K27Ac_peak_47434_lociStitched	317	Paxip1
chr2	31158280	31173471	3_WT_H3K27Ac_peak_35170_lociStitched	318	Gpr107
chr3	137817612	137851001	7_WT_H3K27Ac_peak_41920_lociStitched	319	H2afz
chr4	62642308	62666494	6_WT_H3K27Ac_peak_43501_lociStitched	320	Rgs3
chr19	5835543	5850804	3_WT_H3K27Ac_peak_32430_lociStitched	321	Neat1
chr11	120846920	120863256	4_WT_H3K27Ac_peak_13101_lociStitched	322	Fasn
chr18	35812447	35833232	6_WT_H3K27Ac_peak_30533_lociStitched	323	Cxxc5
chr6	140601774	140625236	6_WT_H3K27Ac_peak_55145_lociStitched	324	Aebp2
chr6	125158752	125176418	8_WT_H3K27Ac_peak_54593_lociStitched	325	Gapdh
chr4	11004794	11018082	4_WT_H3K27Ac_peak_42353_lociStitched	326	Plekhf2
chr15	75842101	75891772	18_WT_H3K27Ac_peak_22411_lociStitched	327	Eef1d
chr3	96555157	96580205	2_WT_H3K27Ac_peak_41078_lociStitched	328	Txnip
chr6	31368114	31387193	3_WT_H3K27Ac_peak_51649_lociStitched	329	Mkln1
chr11	113566485	113593848	4_WT_H3K27Ac_peak_12323_lociStitched	330	Slc39a11
chr4	127339342	127353273	WT_H3K27Ac_peak_44915	331	Gjb3
chr11	3288415	3295059	1_WT_H3K27Ac_peak_7735_lociStitched	332	Patz1
chr10	75935363	75942001	WT_H3K27Ac_peak_6150	333	Chchd10
chr4	127323324	127332598	WT_H3K27Ac_peak_44911	334	Gjb3
chr1	64729297	64737744	1_WT_H3K27Ac_peak_1225_lociStitched	335	Fzd5
chr11	52339032	52370689	11_WT_H3K27Ac_peak_9157_lociStitched	336	Vdac1
chr11	117929776	117937145	WT_H3K27Ac_peak_12842	337	Socs3
chr17	46837216	46858726	5_WT_H3K27Ac_peak_28432_lociStitched	338	Gltscr1l
chr9	57500525	57524640	6_WT_H3K27Ac_peak_65357_lociStitched	339	Cox5a
chr16	23089907	23105675	7_WT_H3K27Ac_peak_25071_lociStitched	340	Eif4a2
chr2	154889692	154902044	3_WT_H3K27Ac_peak_37865_lociStitched	341	Eif2s2
chr1	7102693	7130747	4_WT_H3K27Ac_peak_42_lociStitched	342	Pcmtd1
chr3	88490170	88533642	9_WT_H3K27Ac_peak_40669_lociStitched	343	Ssr2
chr2	29625310	29645386	10_WT_H3K27Ac_peak_34894_lociStitched	344	Rapgef1
chr7	25422837	25438735	5_WT_H3K27Ac_peak_56077_lociStitched	345	4732471J01Rik
chr2	31059290	31095684	7_WT_H3K27Ac_peak_35149_lociStitched	346	Fnbp1
chr15	83232678	83285047	15_WT_H3K27Ac_peak_23114_lociStitched	347	A4galt
chr15	102926978	102943432	4_WT_H3K27Ac_peak_24119_lociStitched	348	Hoxc13
chr8	86881779	86903957	2_WT_H3K27Ac_peak_62297_lociStitched	349	N4bp1
chr4	138683205	138712665	10_WT_H3K27Ac_peak_45877_lociStitched	350	Pla2g2c
chr15	81511358	81529742	9_WT_H3K27Ac_peak_22977_lociStitched	351	Rbx1
chr8	69919909	69941806	3_WT_H3K27Ac_peak_61362_lociStitched	352	Gatad2a
chr12	85616053	85639501	5_WT_H3K27Ac_peak_14599_lociStitched	353	Jdp2
chr2	155583769	155619885	12_WT_H3K27Ac_peak_37892_lociStitched	354	Gss
chr4	134345029	134380653	8_WT_H3K27Ac_peak_45464_lociStitched	355	Slc30a2
chr11	53758442	53806539	14_WT_H3K27Ac_peak_9229_lociStitched	356	Irf1
chr17	27553790	27562179	3_WT_H3K27Ac_peak_27313_lociStitched	357	Hmga1
chr4	135528850	135540947	WT_H3K27Ac_peak_45607	358	Grhl3
chr15	8817854	8842251	7_WT_H3K27Ac_peak_20740_lociStitched	359	Slc1a3
chr6	135676387	135691373	6_WT_H3K27Ac_peak_55012_lociStitched	360	Emp1
chr7	45537810	45569031	6_WT_H3K27Ac_peak_57109_lociStitched	361	Hsd17b14
chr8	65023749	65068579	15_WT_H3K27Ac_peak_61227_lociStitched	362	Gm10664
chr17	56818563	56838698	5_WT_H3K27Ac_peak_28840_lociStitched	363	Rfx2
chr3	68474608	68496040	4_WT_H3K27Ac_peak_40293_lociStitched	364	Schip1
chr4	119067234	119083192	5_WT_H3K27Ac_peak_44480_lociStitched	365	Slc2a1
chr5	128577843	128604879	10_WT_H3K27Ac_peak_50130_lociStitched	366	Fzd10
chr10	44367178	44411068	11_WT_H3K27Ac_peak_5256_lociStitched	367	Prdm1
chr14	64627333	64657965	9_WT_H3K27Ac_peak_19737_lociStitched	368	Kif13b
chr12	87274109	87332130	18_WT_H3K27Ac_peak_14780_lociStitched	369	Sptlc2
chr6	85264080	85293887	13_WT_H3K27Ac_peak_53001_lociStitched	370	Sfxn5
chr7	80092799	80144326	10_WT_H3K27Ac_peak_57742_lociStitched	371	Idh2
chr3	75645942	75656780	1_WT_H3K27Ac_peak_40346_lociStitched	372	2410007B07Rik
chr8	94162726	94192094	7_WT_H3K27Ac_peak_62557_lociStitched	373	Mt1
chr3	135521593	135555359	11_WT_H3K27Ac_peak_41875_lociStitched	374	Manba
chr15	80094022	80128748	7_WT_H3K27Ac_peak_22894_lociStitched	375	Syngr1
chr4	137769043	137802755	14_WT_H3K27Ac_peak_45808_lociStitched	376	Alpl
chr17	23592883	23606337	2_WT_H3K27Ac_peak_27011_lociStitched	377	Zscan10
chr4	125532125	125547404	3_WT_H3K27Ac_peak_44742_lociStitched	378	Grik3
chr1	34096811	34114788	5_WT_H3K27Ac_peak_457_lociStitched	379	Dst
chr12	109945172	109952525	3_WT_H3K27Ac_peak_15229_lociStitched	380	Mir3072
chr9	70246418	70283835	13_WT_H3K27Ac_peak_66083_lociStitched	381	Myo1e
chr3	102152530	102173259	7_WT_H3K27Ac_peak_41315_lociStitched	382	Vangl1
chr8	84177525	84204458	13_WT_H3K27Ac_peak_62091_lociStitched	383	D8Ertd738e
chr16	38430360	38451037	4_WT_H3K27Ac_peak_25752_lociStitched	384	Adprh
chr2	167363501	167403940	9_WT_H3K27Ac_peak_38613_lociStitched	385	B4galt5
chr17	47705752	47716937	WT_H3K27Ac_peak_28534	386	Tomm6
chrX	159507702	159533608	7_WT_H3K27Ac_peak_68930_lociStitched	387	A830080D01Rik
chr11	120159270	120187881	8_WT_H3K27Ac_peak_13006_lociStitched	388	Slc38a10
chr10	52269383	52299728	8_WT_H3K27Ac_peak_5395_lociStitched	389	Dcbld1
chr8	110120058	110132879	3_WT_H3K27Ac_peak_63014_lociStitched	390	Calb2
chr4	46450429	46457361	2_WT_H3K27Ac_peak_43053_lociStitched	391	Anp32b
chr11	115209401	115250755	18_WT_H3K27Ac_peak_12437_lociStitched	392	Slc9a3r1
chr4	130516443	130526282	3_WT_H3K27Ac_peak_45104_lociStitched	393	Nkain1
chr2	165805175	165831840	4_WT_H3K27Ac_peak_38367_lociStitched	394	Zmynd8
chr11	54935586	54975199	6_WT_H3K27Ac_peak_9265_lociStitched	395	Tnip1
chr4	132503426	132526323	5_WT_H3K27Ac_peak_45202_lociStitched	396	Sesn2
chr2	150933443	150957188	4_WT_H3K27Ac_peak_37586_lociStitched	397	Ninl
chr8	11628944	11650752	8_WT_H3K27Ac_peak_60023_lociStitched	398	Ankrd10
chr15	103514229	103530165	5_WT_H3K27Ac_peak_24207_lociStitched	399	Pde1b
chr5	134409658	134446520	6_WT_H3K27Ac_peak_50347_lociStitched	400	Gtf2ird1
chr10	81399686	81431369	6_WT_H3K27Ac_peak_6540_lociStitched	401	Dohh
chr9	62337637	62350054	4_WT_H3K27Ac_peak_65708_lociStitched	402	Anp32a
chr15	36779712	36795029	2_WT_H3K27Ac_peak_21385_lociStitched	403	Ywhaz
chr9	42093641	42113945	5_WT_H3K27Ac_peak_64663_lociStitched	404	Sorl1
chr11	97400264	97442225	11_WT_H3K27Ac_peak_11410_lociStitched	405	Socs7
chr9	43171699	43222287	10_WT_H3K27Ac_peak_64774_lociStitched	406	Pou2f3
chr3	22072545	22078508	1_WT_H3K27Ac_peak_39618_lociStitched	407	Tbl1xr1
chr8	116670349	116679912	2_WT_H3K27Ac_peak_63181_lociStitched	408	Cdyl2
chr7	27569328	27593648	5_WT_H3K27Ac_peak_56229_lociStitched	409	Akt2
chr11	60998495	61012282	2_WT_H3K27Ac_peak_9568_lociStitched	410	Kcnj12
chr15	79926766	79942849	5_WT_H3K27Ac_peak_22872_lociStitched	411	Cbx7
chr2	152339758	152363934	4_WT_H3K27Ac_peak_37674_lociStitched	412	Trib3
chr6	120062578	120088643	8_WT_H3K27Ac_peak_54299_lociStitched	413	Wnk1
chr1	133690917	133697469	WT_H3K27Ac_peak_2673	414	Zc3h11a
chr16	32502170	32517652	4_WT_H3K27Ac_peak_25479_lociStitched	415	Zdhhc19
chr10	126957325	126990372	9_WT_H3K27Ac_peak_7450_lociStitched	416	Ctdsp2
chr1	136948516	136959452	2_WT_H3K27Ac_peak_3026_lociStitched	417	Nr5a2
chr2	180723957	180729762	WT_H3K27Ac_peak_39233	418	Slc17a9
chr15	97580815	97598884	7_WT_H3K27Ac_peak_23632_lociStitched	419	Rpap3
chr17	87970906	87978259	1_WT_H3K27Ac_peak_29594_lociStitched	420	Msh6
chr14	34352648	34364741	WT_H3K27Ac_peak_18951	421	Fam25c
chr7	19568707	19594653	5_WT_H3K27Ac_peak_55856_lociStitched	422	Gemin7
chr15	73181572	73185709	1_WT_H3K27Ac_peak_22168_lociStitched	423	Ago2
chr11	109358283	109363733	WT_H3K27Ac_peak_12267	424	Gna13
chr7	43341262	43355694	2_WT_H3K27Ac_peak_56939_lociStitched	425	Zfp715
chr16	94000164	94016783	6_WT_H3K27Ac_peak_26354_lociStitched	426	Cldn14
chr1	34058717	34078463	3_WT_H3K27Ac_peak_451_lociStitched	427	Dst
chr11	100267625	100279582	WT_H3K27Ac_peak_11673	428	Krt42
chr5	73206053	73237527	10_WT_H3K27Ac_peak_48265_lociStitched	429	Fryl
chr1	178335240	178341329	2_WT_H3K27Ac_peak_3831_lociStitched	430	Hnrnpu
chr11	9113127	9125486	4_WT_H3K27Ac_peak_8095_lociStitched	431	Upp1
chr3	87892495	87912074	4_WT_H3K27Ac_peak_40613_lociStitched	432	Hdgf
chr1	74082369	74113908	10_WT_H3K27Ac_peak_1372_lociStitched	433	Tns1
chr8	90868978	90909486	13_WT_H3K27Ac_peak_62491_lociStitched	434	Chd9
chr11	115612093	115644442	5_WT_H3K27Ac_peak_12495_lociStitched	435	Mif4gd
chr6	117906017	117910530	1_WT_H3K27Ac_peak_54228_lociStitched	436	Hnrnpf
chr2	60402828	60414946	3_WT_H3K27Ac_peak_35833_lociStitched	437	Gm13580
chr11	63264705	63279338	7_WT_H3K27Ac_peak_9702_lociStitched	438	Pmp22
chr4	54987621	55011161	7_WT_H3K27Ac_peak_43196_lociStitched	439	Zfp462
chr7	127209300	127219686	WT_H3K27Ac_peak_59064	440	Mylpf
chr7	30826431	30854041	6_WT_H3K27Ac_peak_56609_lociStitched	441	Krtdap
chr5	137596942	137616484	3_WT_H3K27Ac_peak_50598_lociStitched	442	Pcolce
chr17	13656750	13685223	6_WT_H3K27Ac_peak_26831_lociStitched	443	Mllt4
chr2	152174851	152197223	4_WT_H3K27Ac_peak_37662_lociStitched	444	Csnk2a1
chr2	65413240	65454424	13_WT_H3K27Ac_peak_35875_lociStitched	445	Slc38a11
chr18	46912515	46922243	1_WT_H3K27Ac_peak_30999_lociStitched	446	Arl14epl
chr8	107107559	107141540	12_WT_H3K27Ac_peak_62888_lociStitched	447	Cyb5b
chr2	158149863	158182424	8_WT_H3K27Ac_peak_38120_lociStitched	448	Tgm2
chr7	37464690	37480880	7_WT_H3K27Ac_peak_56815_lociStitched	449	Zfp536
chr3	103125821	103147931	6_WT_H3K27Ac_peak_41359_lociStitched	450	Dennd2c
chr12	84161805	84216538	11_WT_H3K27Ac_peak_14531_lociStitched	451	Elmsan1
chr19	6268347	6304948	6_WT_H3K27Ac_peak_32478_lociStitched	452	Ehd1
chr6	85360052	85381280	6_WT_H3K27Ac_peak_53008_lociStitched	453	Rab11fip5
chr2	152791193	152829037	10_WT_H3K27Ac_peak_37726_lociStitched	454	Bcl2l1
chr7	28556239	28598845	10_WT_H3K27Ac_peak_56320_lociStitched	455	Pak4
chr4	99632763	99675252	13_WT_H3K27Ac_peak_43878_lociStitched	456	Alg6
chr4	141419615	141441999	5_WT_H3K27Ac_peak_46155_lociStitched	457	Zbtb17
chr12	111659988	111678886	5_WT_H3K27Ac_peak_15344_lociStitched	458	Ckb
chr9	102709318	102738032	10_WT_H3K27Ac_peak_66663_lociStitched	459	Amotl2
chr7	83876459	83886546	5_WT_H3K27Ac_peak_57966_lociStitched	460	Mesdc2
chr8	105224391	105239199	3_WT_H3K27Ac_peak_62744_lociStitched	461	D230025D16Rik
chr6	136465922	136500546	8_WT_H3K27Ac_peak_55044_lociStitched	462	Atf7ip
chr3	122430961	122450718	5_WT_H3K27Ac_peak_41687_lociStitched	463	Bcar3
chr3	87188798	87197285	3_WT_H3K27Ac_peak_40584_lociStitched	464	Kirrel
chr7	79473081	79491930	3_WT_H3K27Ac_peak_57689_lociStitched	465	Polg
chr11	79629801	79661031	8_WT_H3K27Ac_peak_10498_lociStitched	466	Rab11fip4
chr7	24503094	24519323	4_WT_H3K27Ac_peak_55998_lociStitched	467	Zfp428
chr8	124009172	124022069	2_WT_H3K27Ac_peak_63689_lociStitched	468	Taf5l
chr16	29655491	29686811	7_WT_H3K27Ac_peak_25164_lociStitched	469	Opa1
chr1	132466774	132482830	6_WT_H3K27Ac_peak_2547_lociStitched	470	Rbbp5
chr6	135036279	135087770	21_WT_H3K27Ac_peak_54968_lociStitched	471	Gprc5a
chr18	12844892	12867341	7_WT_H3K27Ac_peak_29959_lociStitched	472	Osbpl1a
chr15	38060086	38080171	3_WT_H3K27Ac_peak_21518_lociStitched	473	Ubr5
chr13	73762040	73785123	4_WT_H3K27Ac_peak_17413_lociStitched	474	Slc12a7
chr17	80783791	80815840	8_WT_H3K27Ac_peak_29318_lociStitched	475	Map4k3
chr11	88617161	88639582	5_WT_H3K27Ac_peak_10901_lociStitched	476	Msi2
chr4	129372198	129402478	7_WT_H3K27Ac_peak_45002_lociStitched	477	Zbtb8a
chr17	36993111	37001333	WT_H3K27Ac_peak_28138	478	Zfp57
chr2	167420733	167432418	2_WT_H3K27Ac_peak_38628_lociStitched	479	Slc9a8
chr5	63923478	63940268	5_WT_H3K27Ac_peak_47995_lociStitched	480	Rell1
chr10	66992827	67029614	9_WT_H3K27Ac_peak_5853_lociStitched	481	Reep3
chr15	59065151	59085118	5_WT_H3K27Ac_peak_21918_lociStitched	482	Mtss1
chr1	60837210	60860754	7_WT_H3K27Ac_peak_1092_lociStitched	483	Ctla4
chr4	138443992	138464966	7_WT_H3K27Ac_peak_45846_lociStitched	484	Camk2n1
chr6	120258148	120311642	12_WT_H3K27Ac_peak_54337_lociStitched	485	B4galnt3
chr9	86719105	86746319	5_WT_H3K27Ac_peak_66419_lociStitched	486	Prss35
chr1	164488779	164523191	8_WT_H3K27Ac_peak_3527_lociStitched	487	Atp1b1
chr7	138845741	138864411	4_WT_H3K27Ac_peak_59459_lociStitched	488	Ppp2r2d
chr11	72282547	72290318	1_WT_H3K27Ac_peak_10067_lociStitched	489	Xaf1
chr10	61822629	61833786	3_WT_H3K27Ac_peak_5700_lociStitched	490	H2afy2
chr7	143004675	143017630	2_WT_H3K27Ac_peak_59729_lociStitched	491	Cd81
chr15	101066161	101102421	8_WT_H3K27Ac_peak_23936_lociStitched	492	Fignl2
chr7	126386701	126395746	1_WT_H3K27Ac_peak_58990_lociStitched	493	Nfatc2ip
chr1	182026705	182055831	5_WT_H3K27Ac_peak_4008_lociStitched	494	Enah
chr4	132945418	132995251	14_WT_H3K27Ac_peak_45244_lociStitched	495	Fam76a
chr3	87130397	87158350	12_WT_H3K27Ac_peak_40560_lociStitched	496	Kirrel
chr2	75631188	75660946	5_WT_H3K27Ac_peak_36182_lociStitched	497	Hnrnpa3
chr19	32230461	32273055	11_WT_H3K27Ac_peak_33193_lociStitched	498	Sgms1
chr11	11877781	11887474	3_WT_H3K27Ac_peak_8132_lociStitched	499	Ddc
chr1	72202381	72255030	16_WT_H3K27Ac_peak_1299_lociStitched	500	Mreg
chr6	67205590	67244717	13_WT_H3K27Ac_peak_52496_lociStitched	501	Serbp1
chr1	133660156	133666271	WT_H3K27Ac_peak_2667	502	Zc3h11a
chr14	48651227	48666898	3_WT_H3K27Ac_peak_19201_lociStitched	503	Otx2
chr16	93793129	93829832	9_WT_H3K27Ac_peak_26325_lociStitched	504	Morc3
chr5	113321772	113354831	8_WT_H3K27Ac_peak_49078_lociStitched	505	Sgsm1
chr5	136929335	136954461	10_WT_H3K27Ac_peak_50546_lociStitched	506	Fis1
chr9	61360193	61388689	12_WT_H3K27Ac_peak_65627_lociStitched	507	Tle3
chr5	53541626	53571342	5_WT_H3K27Ac_peak_47937_lociStitched	508	Rbpj
chr11	67007732	67021829	3_WT_H3K27Ac_peak_9788_lociStitched	509	Adprm
chr16	36704265	36711001	3_WT_H3K27Ac_peak_25693_lociStitched	510	Ildr1
chr16	17214009	17222873	2_WT_H3K27Ac_peak_24748_lociStitched	511	Ube2l3
chr15	102202410	102216701	3_WT_H3K27Ac_peak_24049_lociStitched	512	Zfp740
chr7	19257673	19273065	2_WT_H3K27Ac_peak_55829_lociStitched	513	Vasp
chr4	135292162	135314178	9_WT_H3K27Ac_peak_45560_lociStitched	514	Clic4
chr13	102690363	102710677	3_WT_H3K27Ac_peak_17942_lociStitched	515	Cd180
chr14	122406221	122434543	7_WT_H3K27Ac_peak_20580_lociStitched	516	Zic2
chr10	80147378	80163483	5_WT_H3K27Ac_peak_6388_lociStitched	517	Bc1
chr17	83650304	83700706	13_WT_H3K27Ac_peak_29379_lociStitched	518	Mta3
chr5	117345922	117363883	4_WT_H3K27Ac_peak_49484_lociStitched	519	Wsb2
chr8	95810854	95849515	13_WT_H3K27Ac_peak_62679_lociStitched	520	Slc38a7
chr1	71635568	71654717	3_WT_H3K27Ac_peak_1269_lociStitched	521	Fn1
chr6	113073764	113078835	2_WT_H3K27Ac_peak_54034_lociStitched	522	Setd5
chr2	29726759	29751929	10_WT_H3K27Ac_peak_34928_lociStitched	523	Rapgef1
chr8	36576790	36610663	10_WT_H3K27Ac_peak_60758_lociStitched	524	Dlc1
chr13	37424178	37457981	7_WT_H3K27Ac_peak_16153_lociStitched	525	Ly86
chr18	34776830	34784199	2_WT_H3K27Ac_peak_30453_lociStitched	526	Kdm3b
chr8	121872012	121903506	9_WT_H3K27Ac_peak_63525_lociStitched	527	Slc7a5
chr11	5477023	5517168	6_WT_H3K27Ac_peak_7895_lociStitched	528	Xbp1
chr13	53177735	53211819	12_WT_H3K27Ac_peak_16808_lociStitched	529	Ror2
chr4	101380259	101393907	7_WT_H3K27Ac_peak_43934_lociStitched	530	Ak4
chr1	74298271	74311180	1_WT_H3K27Ac_peak_1408_lociStitched	531	Pnkd
chr18	61007374	61034868	6_WT_H3K27Ac_peak_31242_lociStitched	532	Cdx1
chr15	77192167	77220286	10_WT_H3K27Ac_peak_22582_lociStitched	533	Rbfox2
chr9	58448380	58460356	6_WT_H3K27Ac_peak_65459_lociStitched	534	4930461G14Rik
chr18	38170420	38189946	5_WT_H3K27Ac_peak_30726_lociStitched	535	Pcdh1
chr14	55814587	55841663	7_WT_H3K27Ac_peak_19487_lociStitched	536	Khnyn
chr10	75869210	75887049	5_WT_H3K27Ac_peak_6134_lociStitched	537	Mif
chr8	47317959	47340995	4_WT_H3K27Ac_peak_60970_lociStitched	538	Stox2
chr19	5054083	5073134	4_WT_H3K27Ac_peak_32377_lociStitched	539	Rab1b
chr4	34870622	34887124	3_WT_H3K27Ac_peak_42681_lociStitched	540	Zfp292
chr1	21247266	21261156	3_WT_H3K27Ac_peak_385_lociStitched	541	Gsta3
chr11	103093353	103116053	3_WT_H3K27Ac_peak_11945_lociStitched	542	Hexim1
chr6	90434684	90476143	9_WT_H3K27Ac_peak_53272_lociStitched	543	Klf15
chr13	13445537	13480323	9_WT_H3K27Ac_peak_15669_lociStitched	544	Nid1
chr18	56657599	56679501	10_WT_H3K27Ac_peak_31130_lociStitched	545	Lmnb1
chr7	45439191	45464332	5_WT_H3K27Ac_peak_57076_lociStitched	546	Ftl1
chr7	145126845	145150794	8_WT_H3K27Ac_peak_59832_lociStitched	547	1810010D01Rik
chr17	85139029	85165587	12_WT_H3K27Ac_peak_29473_lociStitched	548	Prepl
chr9	107625328	107644713	7_WT_H3K27Ac_peak_66894_lociStitched	549	Gnai2
chr1	62764744	62785247	7_WT_H3K27Ac_peak_1152_lociStitched	550	Nrp2
chr6	49259129	49277822	6_WT_H3K27Ac_peak_52080_lociStitched	551	Tra2a
chr9	43720739	43744917	7_WT_H3K27Ac_peak_64816_lociStitched	552	Pvrl1
chr16	13117314	13144793	4_WT_H3K27Ac_peak_24590_lociStitched	553	Ercc4
chr7	133098217	133120904	4_WT_H3K27Ac_peak_59353_lociStitched	554	Ctbp2
chr4	133751741	133757629	1_WT_H3K27Ac_peak_45378_lociStitched	555	Arid1a
chr8	126584102	126604825	6_WT_H3K27Ac_peak_63858_lociStitched	556	Irf2bp2
chr6	60406414	60413817	2_WT_H3K27Ac_peak_52361_lociStitched	557	A530053G22Rik
chr18	56706604	56710404	1_WT_H3K27Ac_peak_31145_lociStitched	558	Lmnb1
chr8	33958468	33995363	13_WT_H3K27Ac_peak_60644_lociStitched	559	Rbpms
chr13	59645433	59662972	3_WT_H3K27Ac_peak_17081_lociStitched	560	Golm1
chr11	88993912	89005741	4_WT_H3K27Ac_peak_10997_lociStitched	561	Trim25
chr17	30874534	30890963	5_WT_H3K27Ac_peak_27637_lociStitched	562	Dnahc8
chr6	137659604	137674923	8_WT_H3K27Ac_peak_55106_lociStitched	563	Eps8
chr15	59596411	59611913	5_WT_H3K27Ac_peak_21964_lociStitched	564	Nsmce2
chr15	12008716	12039853	6_WT_H3K27Ac_peak_20883_lociStitched	565	Sub1
chr1	86294134	86314152	7_WT_H3K27Ac_peak_1661_lociStitched	566	Ncl
chr9	62490350	62541807	19_WT_H3K27Ac_peak_65747_lociStitched	567	Coro2b
chr1	136670451	136708568	11_WT_H3K27Ac_peak_3020_lociStitched	568	Zfp281
chr6	113649710	113691373	15_WT_H3K27Ac_peak_54106_lociStitched	569	Brk1
chr10	95307510	95318637	3_WT_H3K27Ac_peak_6983_lociStitched	570	Cradd
chr8	25534501	25555159	6_WT_H3K27Ac_peak_60485_lociStitched	571	Fgfr1
chr7	27306056	27334810	8_WT_H3K27Ac_peak_56171_lociStitched	572	Numbl
chr1	131137690	131162206	6_WT_H3K27Ac_peak_2441_lociStitched	573	Eif2d
chr13	40704018	40723777	8_WT_H3K27Ac_peak_16283_lociStitched	574	Tfap2a
chr10	79850725	79856822	1_WT_H3K27Ac_peak_6324_lociStitched	575	Bc1
chr8	70672436	70676898	WT_H3K27Ac_peak_61462	576	Lsm4
chr4	43963727	43979266	7_WT_H3K27Ac_peak_42924_lociStitched	577	Glipr2
chr4	141595206	141604736	1_WT_H3K27Ac_peak_46172_lociStitched	578	Fblim1
chr11	4801702	4809601	1_WT_H3K27Ac_peak_7845_lociStitched	579	Nf2
chr14	20200850	20224904	4_WT_H3K27Ac_peak_18554_lociStitched	580	Kcnk5
chr8	70629561	70634879	WT_H3K27Ac_peak_61443	581	Lsm4
chr5	35698107	35724793	4_WT_H3K27Ac_peak_47631_lociStitched	582	Sh3tc1
chr8	78063900	78072151	3_WT_H3K27Ac_peak_61793_lociStitched	583	Ttc29
chr6	67104587	67127655	9_WT_H3K27Ac_peak_52464_lociStitched	584	Gadd45a
chr8	57486541	57506600	5_WT_H3K27Ac_peak_61094_lociStitched	585	Sap30
chr11	11807801	11829200	5_WT_H3K27Ac_peak_8119_lociStitched	586	Fignl1
chr11	88840957	88877423	7_WT_H3K27Ac_peak_10956_lociStitched	587	Akap1
chr5	105697840	105702889	1_WT_H3K27Ac_peak_48771_lociStitched	588	Lrrc8d
chr6	92491009	92501787	3_WT_H3K27Ac_peak_53438_lociStitched	589	Prickle2
chr19	4805842	4812707	3_WT_H3K27Ac_peak_32349_lociStitched	590	Rbm14
chr9	40237250	40242916	1_WT_H3K27Ac_peak_64612_lociStitched	591	Zfp202
chr17	33897454	33904595	WT_H3K27Ac_peak_27918	592	Kifc1
chr11	113705945	113740333	7_WT_H3K27Ac_peak_12341_lociStitched	593	Cpsf4l
chr17	29154376	29193902	9_WT_H3K27Ac_peak_27512_lociStitched	594	Cpne5
chr7	112685166	112695264	7_WT_H3K27Ac_peak_58579_lociStitched	595	Tead1
chr7	38229896	38259838	5_WT_H3K27Ac_peak_56855_lociStitched	596	Pop4
chr5	35573980	35581846	1_WT_H3K27Ac_peak_47626_lociStitched	597	Acox3
chr2	59615268	59637361	8_WT_H3K27Ac_peak_35774_lociStitched	598	Tanc1
chr4	115811805	115833868	5_WT_H3K27Ac_peak_44226_lociStitched	599	Mknk1
chr2	77167850	77178593	1_WT_H3K27Ac_peak_36244_lociStitched	600	Ccdc141
chr6	6134811	6144381	4_WT_H3K27Ac_peak_51274_lociStitched	601	Slc25a13
chr1	15789247	15814926	4_WT_H3K27Ac_peak_313_lociStitched	602	Terf1
chr11	31727474	31755321	9_WT_H3K27Ac_peak_8684_lociStitched	603	Bod1
chr10	27988583	28015619	8_WT_H3K27Ac_peak_4910_lociStitched	604	Ptprk
chr14	24134721	24151496	7_WT_H3K27Ac_peak_18640_lociStitched	605	Dlg5
chr2	87502802	87536625	6_WT_H3K27Ac_peak_36356_lociStitched	606	Pramel7
chr5	117394787	117404614	2_WT_H3K27Ac_peak_49497_lociStitched	607	Rfc5
chr6	6195932	6213956	7_WT_H3K27Ac_peak_51287_lociStitched	608	Slc25a13
chr17	26501644	26514175	3_WT_H3K27Ac_peak_27210_lociStitched	609	Dusp1
chr3	89377786	89388629	1_WT_H3K27Ac_peak_40770_lociStitched	610	Cks1b
chr4	133896813	133911315	6_WT_H3K27Ac_peak_45407_lociStitched	611	Rps6ka1
chr7	143117025	143125620	1_WT_H3K27Ac_peak_59741_lociStitched	612	Tssc4
chr4	150236090	150269944	11_WT_H3K27Ac_peak_46651_lociStitched	613	Eno1
chr3	104811102	104819053	3_WT_H3K27Ac_peak_41427_lociStitched	614	Mov10
chr4	139962737	139988244	6_WT_H3K27Ac_peak_45962_lociStitched	615	Klhdc7a
chr18	75576456	75597293	8_WT_H3K27Ac_peak_31857_lociStitched	616	Ctif
chr9	120673638	120691623	3_WT_H3K27Ac_peak_67447_lociStitched	617	5830454E08Rik
chr13	55329836	55339971	4_WT_H3K27Ac_peak_16911_lociStitched	618	Prelid1
chr7	19685374	19701902	6_WT_H3K27Ac_peak_55888_lociStitched	619	Apoe
chr17	29002771	29025051	7_WT_H3K27Ac_peak_27467_lociStitched	620	Stk38
chr6	97098037	97105472	2_WT_H3K27Ac_peak_53627_lociStitched	621	Eogt
chr18	24861452	24872722	2_WT_H3K27Ac_peak_30261_lociStitched	622	Fhod3
chr7	110163985	110192916	5_WT_H3K27Ac_peak_58520_lociStitched	623	Swap70
chr5	100041361	100050648	2_WT_H3K27Ac_peak_48636_lociStitched	624	Enoph1
chr4	155150027	155190803	10_WT_H3K27Ac_peak_46918_lociStitched	625	Ski
chrX	60166226	60183884	5_WT_H3K27Ac_peak_68156_lociStitched	626	Mcf2
chr8	26052492	26067087	5_WT_H3K27Ac_peak_60523_lociStitched	627	Hook3
chr10	34223549	34253763	8_WT_H3K27Ac_peak_4989_lociStitched	628	Dse
chr3	121416640	121432250	5_WT_H3K27Ac_peak_41602_lociStitched	629	Cnn3
chr15	51999717	52028199	8_WT_H3K27Ac_peak_21773_lociStitched	630	Rad21
chr11	88929188	88963042	11_WT_H3K27Ac_peak_10970_lociStitched	631	Scpep1
chr11	21247230	21263618	4_WT_H3K27Ac_peak_8366_lociStitched	632	Vps54
chr14	64588330	64596650	WT_H3K27Ac_peak_19732	633	A930011O12Rik
chr11	79703989	79735733	7_WT_H3K27Ac_peak_10529_lociStitched	634	Mir193
chr7	44815770	44820824	1_WT_H3K27Ac_peak_57012_lociStitched	635	Nup62
chr9	120730092	120770511	14_WT_H3K27Ac_peak_67463_lociStitched	636	1700020M21Rik
chr5	142954519	142965185	5_WT_H3K27Ac_peak_50884_lociStitched	637	Fscn1
chr1	133013086	133022282	6_WT_H3K27Ac_peak_2578_lociStitched	638	Mdm4
chr15	99701459	99725029	3_WT_H3K27Ac_peak_23802_lociStitched	639	Smarcd1
chr8	25090995	25111068	6_WT_H3K27Ac_peak_60456_lociStitched	640	Plekha2
chr2	164854948	164875629	7_WT_H3K27Ac_peak_38318_lociStitched	641	Pltp
chr7	127023023	127028545	1_WT_H3K27Ac_peak_59046_lociStitched	642	Kif22
chr4	82504115	82513679	2_WT_H3K27Ac_peak_43610_lociStitched	643	Nfib
chr9	31108313	31124062	5_WT_H3K27Ac_peak_64447_lociStitched	644	St14
chr12	76896901	76918248	11_WT_H3K27Ac_peak_14273_lociStitched	645	Fntb
chr6	31894795	31905430	2_WT_H3K27Ac_peak_51670_lociStitched	646	1700012A03Rik
chr14	27343713	27353182	2_WT_H3K27Ac_peak_18802_lociStitched	647	Arhgef3
chr14	70621559	70633477	3_WT_H3K27Ac_peak_19923_lociStitched	648	Epb4.9
chr2	84740932	84744829	1_WT_H3K27Ac_peak_36320_lociStitched	649	Zdhhc5
chr11	118005094	118014724	2_WT_H3K27Ac_peak_12874_lociStitched	650	Socs3
chr18	35872549	35890139	5_WT_H3K27Ac_peak_30562_lociStitched	651	Cxxc5
chr12	109522569	109534221	4_WT_H3K27Ac_peak_15205_lociStitched	652	Meg3
chr10	128091280	128105460	2_WT_H3K27Ac_peak_7616_lociStitched	653	Baz2a
chr1	119391904	119410029	6_WT_H3K27Ac_peak_2227_lociStitched	654	Inhbb
chr12	100995313	101019706	10_WT_H3K27Ac_peak_14920_lociStitched	655	Ccdc88c
chr11	106657828	106678513	3_WT_H3K27Ac_peak_12107_lociStitched	656	Pecam1
chr11	106702649	106725454	5_WT_H3K27Ac_peak_12112_lociStitched	657	Pecam1
chr17	26107892	26114346	1_WT_H3K27Ac_peak_27190_lociStitched	658	Tmem8
chr19	47432236	47458470	10_WT_H3K27Ac_peak_33870_lociStitched	659	Sh3pxd2a
chr15	101160595	101181848	8_WT_H3K27Ac_peak_23966_lociStitched	660	Acvr1b
chr3	103201328	103211348	5_WT_H3K27Ac_peak_41370_lociStitched	661	Bcas2
chr3	33989147	34010169	6_WT_H3K27Ac_peak_39865_lociStitched	662	Fxr1
chr12	80209275	80229624	7_WT_H3K27Ac_peak_14401_lociStitched	663	Actn1
chr5	64700805	64741237	6_WT_H3K27Ac_peak_48104_lociStitched	664	Klf3
chr8	123036133	123046107	3_WT_H3K27Ac_peak_63620_lociStitched	665	Ankrd11
chr7	27188356	27225668	11_WT_H3K27Ac_peak_56137_lociStitched	666	Snrpa
chr17	14196141	14204710	3_WT_H3K27Ac_peak_26860_lociStitched	667	Dact2
chr10	77189376	77203618	2_WT_H3K27Ac_peak_6201_lociStitched	668	Col18a1
chr2	35607889	35618208	3_WT_H3K27Ac_peak_35468_lociStitched	669	Dab2ip
chr5	143119614	143135451	4_WT_H3K27Ac_peak_50903_lociStitched	670	Rnf216
chr1	135655835	135725180	22_WT_H3K27Ac_peak_2921_lociStitched	671	Csrp1
chrX	58027154	58043741	4_WT_H3K27Ac_peak_68147_lociStitched	672	Zic3
chr8	15027178	15042866	4_WT_H3K27Ac_peak_60230_lociStitched	673	Kbtbd11
chr12	76213951	76232414	8_WT_H3K27Ac_peak_14224_lociStitched	674	Mthfd1
chr4	53436709	53469478	5_WT_H3K27Ac_peak_43151_lociStitched	675	Slc44a1
chr3	96672774	96685197	4_WT_H3K27Ac_peak_41095_lociStitched	676	Rbm8a
chr9	64182982	64202201	4_WT_H3K27Ac_peak_65845_lociStitched	677	Map2k1
chr9	106164991	106173693	3_WT_H3K27Ac_peak_66808_lociStitched	678	Wdr82
chr6	134347081	134369109	7_WT_H3K27Ac_peak_54889_lociStitched	679	Bcl2l14
chr17	48417251	48444573	5_WT_H3K27Ac_peak_28597_lociStitched	680	Oard1
chr2	25310109	25328559	8_WT_H3K27Ac_peak_34627_lociStitched	681	Grin1
chr15	79897900	79907432	4_WT_H3K27Ac_peak_22866_lociStitched	682	Apobec3
chr4	10923845	10939034	4_WT_H3K27Ac_peak_42320_lociStitched	683	2610301B20Rik
chr7	140954077	140959657	WT_H3K27Ac_peak_59591	684	Ifitm2
chr8	71664973	71679891	3_WT_H3K27Ac_peak_61583_lociStitched	685	Jak3
chr12	80109445	80128029	6_WT_H3K27Ac_peak_14385_lociStitched	686	Zfp36l1
chr2	38524238	38560628	13_WT_H3K27Ac_peak_35555_lociStitched	687	Nek6
chr10	66910346	66923953	7_WT_H3K27Ac_peak_5835_lociStitched	688	Reep3
chr7	34629714	34672025	11_WT_H3K27Ac_peak_56691_lociStitched	689	Kctd15
chr15	12708834	12739864	7_WT_H3K27Ac_peak_20949_lociStitched	690	6030458C11Rik
chr11	117874396	117884395	WT_H3K27Ac_peak_12814	691	Birc5
chr1	152991195	153014704	6_WT_H3K27Ac_peak_3203_lociStitched	692	Nmnat2
chr15	76666452	76671431	1_WT_H3K27Ac_peak_22520_lociStitched	693	Foxh1
chr13	6631431	6644574	3_WT_H3K27Ac_peak_15587_lociStitched	694	Pfkp
chr11	60916134	60927445	4_WT_H3K27Ac_peak_9550_lociStitched	695	Tmem11
chr4	125122163	125138927	4_WT_H3K27Ac_peak_44682_lociStitched	696	Meaf6
chr12	73084530	73098025	4_WT_H3K27Ac_peak_14162_lociStitched	697	Mnat1
chr7	123330387	123347671	9_WT_H3K27Ac_peak_58908_lociStitched	698	Lcmt1
chr5	37077808	37091791	7_WT_H3K27Ac_peak_47770_lociStitched	699	Jakmip1
chr7	140959790	140965151	WT_H3K27Ac_peak_59592	700	Ifitm2
chr10	110853805	110858858	1_WT_H3K27Ac_peak_7185_lociStitched	701	1700020G17Rik
chr9	115028674	115044041	6_WT_H3K27Ac_peak_67246_lociStitched	702	Osbpl10
chr16	9127862	9151264	8_WT_H3K27Ac_peak_24420_lociStitched	703	1810013L24Rik
chr11	95515597	95557916	7_WT_H3K27Ac_peak_11190_lociStitched	704	Ngfr
chr16	96081221	96097767	3_WT_H3K27Ac_peak_26443_lociStitched	705	Brwd1
chr2	27504386	27519013	3_WT_H3K27Ac_peak_34764_lociStitched	706	Wdr5
chr17	31281774	31328201	12_WT_H3K27Ac_peak_27685_lociStitched	707	Slc37a1
chr9	55211350	55233072	4_WT_H3K27Ac_peak_65247_lociStitched	708	Fbxo22
chr14	76146598	76153671	3_WT_H3K27Ac_peak_20004_lociStitched	709	Nufip1
chr4	148890895	148915784	3_WT_H3K27Ac_peak_46530_lociStitched	710	Casz1
chr2	75680012	75699033	3_WT_H3K27Ac_peak_36193_lociStitched	711	Nfe2l2
chr5	113580513	113597822	6_WT_H3K27Ac_peak_49108_lociStitched	712	Wscd2
chr16	29971261	30007106	8_WT_H3K27Ac_peak_25207_lociStitched	713	Gm1968
chr15	77052654	77081934	4_WT_H3K27Ac_peak_22566_lociStitched	714	Rbfox2
chr2	17967707	17990674	6_WT_H3K27Ac_peak_34384_lociStitched	715	A930004D18Rik
chr15	55136339	55149027	6_WT_H3K27Ac_peak_21822_lociStitched	716	Deptor
chrX	13008776	13025115	4_WT_H3K27Ac_peak_67774_lociStitched	717	Usp9x
chr13	113600535	113611811	4_WT_H3K27Ac_peak_18184_lociStitched	718	Snx18
chr4	44941890	44960077	7_WT_H3K27Ac_peak_42968_lociStitched	719	Grhpr
chr2	29818226	29837480	3_WT_H3K27Ac_peak_34948_lociStitched	720	Urm1
chr14	118690210	118715206	5_WT_H3K27Ac_peak_20422_lociStitched	721	Abcc4
chr7	28964378	28972784	4_WT_H3K27Ac_peak_56406_lociStitched	722	Eif3k
chr6	101027123	101041298	5_WT_H3K27Ac_peak_53860_lociStitched	723	Ppp4r2
chr12	12926642	12943169	3_WT_H3K27Ac_peak_13326_lociStitched	724	Mycn
chr12	70772337	70784095	3_WT_H3K27Ac_peak_14070_lociStitched	725	Frmd6
chr4	135575240	135581660	WT_H3K27Ac_peak_45626	726	Grhl3
chr19	42123719	42139373	6_WT_H3K27Ac_peak_33489_lociStitched	727	Avpi1
chr7	130642747	130672078	3_WT_H3K27Ac_peak_59221_lociStitched	728	Tacc2
chr17	32870707	32881451	2_WT_H3K27Ac_peak_27874_lociStitched	729	Zfp799
chr13	95527145	95538747	3_WT_H3K27Ac_peak_17688_lociStitched	730	F2rl1
chr19	11291832	11302710	3_WT_H3K27Ac_peak_32768_lociStitched	731	4930526L06Rik
chr8	43176736	43187939	3_WT_H3K27Ac_peak_60872_lociStitched	732	Triml2
chr18	46708603	46719516	4_WT_H3K27Ac_peak_30989_lociStitched	733	Cdo1
chr6	149306615	149314779	2_WT_H3K27Ac_peak_55424_lociStitched	734	2810474O19Rik
chr14	45442182	45467736	7_WT_H3K27Ac_peak_19093_lociStitched	735	Fermt2
chr6	119413419	119423445	2_WT_H3K27Ac_peak_54278_lociStitched	736	Adipor2
chr4	133810922	133821005	2_WT_H3K27Ac_peak_45380_lociStitched	737	Arid1a
chr7	28374680	28386610	3_WT_H3K27Ac_peak_56292_lociStitched	738	Rps16
chr11	19982760	19990179	2_WT_H3K27Ac_peak_8270_lociStitched	739	Spred2
chr14	47571093	47581797	3_WT_H3K27Ac_peak_19166_lociStitched	740	Atg14
chr15	50896596	50904173	4_WT_H3K27Ac_peak_21748_lociStitched	741	Trps1
chr11	30748207	30762122	4_WT_H3K27Ac_peak_8645_lociStitched	742	Psme4
chr7	116285981	116309922	8_WT_H3K27Ac_peak_58705_lociStitched	743	Rps13
chr11	20134352	20167568	6_WT_H3K27Ac_peak_8288_lociStitched	744	Actr2
chr2	173279276	173300791	4_WT_H3K27Ac_peak_39058_lociStitched	745	Pmepa1
chr7	29978764	29985384	2_WT_H3K27Ac_peak_56502_lociStitched	746	Zfp568
chr6	72954569	72961827	3_WT_H3K27Ac_peak_52723_lociStitched	747	Tmsb10
chr16	16863369	16871575	WT_H3K27Ac_peak_24732	748	Top3b
chr14	27667449	27677028	2_WT_H3K27Ac_peak_18819_lociStitched	749	Erc2
chr8	18893415	18918734	7_WT_H3K27Ac_peak_60286_lociStitched	750	Agpat5
chr19	53050475	53067302	6_WT_H3K27Ac_peak_33913_lociStitched	751	Xpnpep1
chr5	112283026	112301218	7_WT_H3K27Ac_peak_49014_lociStitched	752	Tpst2
chr6	70088254	70114260	7_WT_H3K27Ac_peak_52519_lociStitched	753	Rpia
chr15	103027331	103058947	5_WT_H3K27Ac_peak_24144_lociStitched	754	Hoxc4
chr9	102688543	102695955	2_WT_H3K27Ac_peak_66658_lociStitched	755	Amotl2
chr5	111110498	111144933	7_WT_H3K27Ac_peak_48965_lociStitched	756	Ttc28
chr1	133486068	133495107	3_WT_H3K27Ac_peak_2657_lociStitched	757	Sox13
chr16	13961860	13984487	6_WT_H3K27Ac_peak_24645_lociStitched	758	2900011O08Rik
chr3	22292159	22299535	1_WT_H3K27Ac_peak_39635_lociStitched	759	Rprl2
chr2	26606264	26615688	1_WT_H3K27Ac_peak_34725_lociStitched	760	Snora43
chr7	79393311	79401224	2_WT_H3K27Ac_peak_57685_lociStitched	761	Fanci
chr11	75619331	75626181	1_WT_H3K27Ac_peak_10220_lociStitched	762	Pitpna
chr15	81693610	81706709	4_WT_H3K27Ac_peak_22986_lociStitched	763	Rangap1
chr11	55941352	55959442	8_WT_H3K27Ac_peak_9347_lociStitched	764	Nmur2
chr6	108658010	108669160	2_WT_H3K27Ac_peak_53958_lociStitched	765	Bhlhe40
chr7	34164465	34171464	3_WT_H3K27Ac_peak_56644_lociStitched	766	Uba2
chr18	80177078	80187828	5_WT_H3K27Ac_peak_32032_lociStitched	767	Txnl4a
chr7	30181631	30200650	5_WT_H3K27Ac_peak_56533_lociStitched	768	Capns1
chr14	32111470	32137255	4_WT_H3K27Ac_peak_18898_lociStitched	769	Oxnad1
chr6	122660746	122670614	3_WT_H3K27Ac_peak_54437_lociStitched	770	Nanog
chr11	61576636	61587817	3_WT_H3K27Ac_peak_9613_lociStitched	771	Epn2
chr4	125702912	125735955	6_WT_H3K27Ac_peak_44773_lociStitched	772	Grik3
chr5	125389107	125406959	3_WT_H3K27Ac_peak_50062_lociStitched	773	Scarb1
chr9	121297239	121318641	6_WT_H3K27Ac_peak_67509_lociStitched	774	Trak1
chr3	7999500	8008125	4_WT_H3K27Ac_peak_39347_lociStitched	775	1700010I02Rik
chr12	65108143	65119628	3_WT_H3K27Ac_peak_13990_lociStitched	776	Fancm
chr15	76612473	76620617	2_WT_H3K27Ac_peak_22511_lociStitched	777	Slc39a4
chr6	91466824	91477943	2_WT_H3K27Ac_peak_53348_lociStitched	778	Chchd4
chr15	36918590	36942614	8_WT_H3K27Ac_peak_21414_lociStitched	779	Zfp706
chr5	122501037	122519338	5_WT_H3K27Ac_peak_49902_lociStitched	780	Atp2a2
chr16	35584344	35603252	6_WT_H3K27Ac_peak_25626_lociStitched	781	Sema5b
chr5	27323326	27351125	4_WT_H3K27Ac_peak_47412_lociStitched	782	Dpp6
chr16	31001217	31010440	3_WT_H3K27Ac_peak_25358_lociStitched	783	Mir1195
chr4	126463438	126468772	1_WT_H3K27Ac_peak_44835_lociStitched	784	Ago1
chr13	34127431	34134596	4_WT_H3K27Ac_peak_16100_lociStitched	785	Tubb2b
chr6	72786289	72810543	4_WT_H3K27Ac_peak_52703_lociStitched	786	Tcf7l1
chr5	137629077	137638450	2_WT_H3K27Ac_peak_50604_lociStitched	787	Pcolce
chr1	12732827	12762916	7_WT_H3K27Ac_peak_187_lociStitched	788	Sulf1
chr2	172859915	172877466	9_WT_H3K27Ac_peak_39006_lociStitched	789	Bmp7
chr10	76024088	76031594	1_WT_H3K27Ac_peak_6165_lociStitched	790	Zfp280b
chr3	95227081	95233723	1_WT_H3K27Ac_peak_40974_lociStitched	791	Cdc42se1
chr2	172494706	172530445	12_WT_H3K27Ac_peak_38925_lociStitched	792	Tfap2c
chr1	87673402	87689994	2_WT_H3K27Ac_peak_1749_lociStitched	793	Inpp5d
chr17	47593510	47602118	1_WT_H3K27Ac_peak_28516_lociStitched	794	Ccnd3
chr16	4586067	4608340	5_WT_H3K27Ac_peak_24267_lociStitched	795	Pam16
chr1	113955224	113965696	2_WT_H3K27Ac_peak_2094_lociStitched	796
chr2	30242283	30267453	7_WT_H3K27Ac_peak_34993_lociStitched	797	Nup188
chr4	34902161	34920254	8_WT_H3K27Ac_peak_42699_lociStitched	798	Zfp292
chr11	23799631	23806427	1_WT_H3K27Ac_peak_8498_lociStitched	799	Rel
chr15	12197095	12211999	6_WT_H3K27Ac_peak_20893_lociStitched	800	Mtmr12
chr5	92098214	92129636	10_WT_H3K27Ac_peak_48548_lociStitched	801	G3bp2
chr8	64618990	64636302	5_WT_H3K27Ac_peak_61192_lociStitched	802	Cpe
chr14	40954936	40964019	2_WT_H3K27Ac_peak_19063_lociStitched	803	Tspan14
chr18	60766478	60777583	4_WT_H3K27Ac_peak_31206_lociStitched	804	Rps14
chr18	6758278	6776941	5_WT_H3K27Ac_peak_29800_lociStitched	805	Rab18
chr7	73606606	73628152	10_WT_H3K27Ac_peak_57578_lociStitched	806	1810026B05Rik
chr15	10707282	10726004	2_WT_H3K27Ac_peak_20835_lociStitched	807	Rai14
chr13	110017215	110032177	4_WT_H3K27Ac_peak_18082_lociStitched	808	Mir1904
chr5	138990991	138998652	2_WT_H3K27Ac_peak_50686_lociStitched	809	Pdgfa
chr4	118213870	118261269	10_WT_H3K27Ac_peak_44412_lociStitched	810	Ptprf
chr4	124823086	124834096	3_WT_H3K27Ac_peak_44667_lociStitched	811	Yrdc
chr9	96702224	96730443	7_WT_H3K27Ac_peak_66546_lociStitched	812	Zbtb38
chr3	101152460	101169310	2_WT_H3K27Ac_peak_41186_lociStitched	813	Ptgfrn
chr15	30645432	30665967	6_WT_H3K27Ac_peak_21197_lociStitched	814	Ctnnd2
chr7	89973306	89981843	3_WT_H3K27Ac_peak_58054_lociStitched	815	Eed
chr4	105271504	105302191	11_WT_H3K27Ac_peak_44024_lociStitched	816	Ppap2b
chr5	35942640	35954276	4_WT_H3K27Ac_peak_47685_lociStitched	817	Afap1
chr14	52061801	52069518	3_WT_H3K27Ac_peak_19305_lociStitched	818	Hnrnpc
chr2	152723741	152741921	5_WT_H3K27Ac_peak_37705_lociStitched	819	Mcts2
chr4	133439501	133449715	3_WT_H3K27Ac_peak_45334_lociStitched	820	Fam46b
chr15	96284712	96289158	1_WT_H3K27Ac_peak_23549_lociStitched	821	Arid2
chr7	130591064	130605229	2_WT_H3K27Ac_peak_59217_lociStitched	822	Tacc2
chr7	65868909	65877485	3_WT_H3K27Ac_peak_57424_lociStitched	823	Pcsk6
chr13	99015135	99041221	7_WT_H3K27Ac_peak_17856_lociStitched	824	1700024P04Rik
chr17	36986418	36992956	WT_H3K27Ac_peak_28137	825	Zfp57
chr6	49209988	49218751	4_WT_H3K27Ac_peak_52075_lociStitched	826	Igf2bp3
